# Supplementary material for: Salt flat microbial diversity and dynamics across salinity gradient
Source: Sci Rep. 2022 Jul 4;12:11293. doi: 10.1038/s41598-022-15347-8 (PMC9253026; doi:10.1038/s41598-022-15347-8)
Supplement: Supplementary file 2 — Supplementary Tables. [file 41598_2022_15347_MOESM2_ESM.zip]

Archive with 34 entries (33 files):
- Supplementary_Tables_revised/
- __MACOSX/._Supplementary_Tables_revised
- Supplementary_Tables_revised/Supplementary_Table_1.xlsx
- __MACOSX/Supplementary_Tables_revised/._Supplementary_Table_1.xlsx
- Supplementary_Tables_revised/Supplementary_Table_14.xlsx
- __MACOSX/Supplementary_Tables_revised/._Supplementary_Table_14.xlsx
- Supplementary_Tables_revised/.DS_Store
- __MACOSX/Supplementary_Tables_revised/._.DS_Store
- Supplementary_Tables_revised/Supplementary_Table_15.xlsx
- __MACOSX/Supplementary_Tables_revised/._Supplementary_Table_15.xlsx
- Supplementary_Tables_revised/Supplementary_Table_12.xlsx
- __MACOSX/Supplementary_Tables_revised/._Supplementary_Table_12.xlsx
- Supplementary_Tables_revised/Supplementary_Table_7.xlsx
- __MACOSX/Supplementary_Tables_revised/._Supplementary_Table_7.xlsx
- Supplementary_Tables_revised/Supplementary_Table_6.xlsx
- __MACOSX/Supplementary_Tables_revised/._Supplementary_Table_6.xlsx
- Supplementary_Tables_revised/Supplementary_Table_13.xlsx
- __MACOSX/Supplementary_Tables_revised/._Supplementary_Table_13.xlsx
- Supplementary_Tables_revised/Supplementary_Table_9.xlsx
- __MACOSX/Supplementary_Tables_revised/._Supplementary_Table_9.xlsx
- Supplementary_Tables_revised/Supplementary_Table_10.xlsx
- __MACOSX/Supplementary_Tables_revised/._Supplementary_Table_10.xlsx
- Supplementary_Tables_revised/Supplementary_Table_5.xlsx
- __MACOSX/Supplementary_Tables_revised/._Supplementary_Table_5.xlsx
- Supplementary_Tables_revised/Supplementary_Table_4.xlsx
- __MACOSX/Supplementary_Tables_revised/._Supplementary_Table_4.xlsx
- Supplementary_Tables_revised/Supplementary_Table_11.xlsx
- __MACOSX/Supplementary_Tables_revised/._Supplementary_Table_11.xlsx
- Supplementary_Tables_revised/Supplementary_Table_8.xlsx
- __MACOSX/Supplementary_Tables_revised/._Supplementary_Table_8.xlsx
- Supplementary_Tables_revised/Supplementary_Table_3.xlsx
- __MACOSX/Supplementary_Tables_revised/._Supplementary_Table_3.xlsx
- Supplementary_Tables_revised/Supplementary_Table_2.xlsx
- __MACOSX/Supplementary_Tables_revised/._Supplementary_Table_2.xlsx
