# Supplementary material for: Salt flat microbial diversity and dynamics across salinity gradient
Source: Sci Rep. 2022 Jul 4;12:11293. doi: 10.1038/s41598-022-15347-8 (PMC9253026; doi:10.1038/s41598-022-15347-8)
Supplement: Supplementary file 2 — Supplementary Tables. [file 41598_2022_15347_MOESM2_ESM.zip › Supplementary_Tables_revised/Supplementary_Table_1.xlsx]

## Sheet: Sheet1
Supplementary Table 1. Sabkha soil chemical analysis results
Compound	Lot	Na2O	MgO	Al2O3	SiO2	P2O5	SO3	Cl	K2O	CaO	Ti	V	Cr	Mn	Fe2O3	Co	Ni	Cu	Zn	Rb	Sr	Y	Zr	Nb	Sn	Ba	La	Yb	Ta	Pb	Th
Unit		%	%	%	%	%	%	%	%	%	%	%	%	%	%	%	%	%	%	%	%	%	%	%	%	%	%	%	%	%	%
1 Kh	Inside	0	2.668	2.169	16.359	0.319	3.479	10.156	1.084	59.796	0.294	0.008	0.086	0.06	2.742	0.005	0.007	0.002	0.003	0.006	0.605	0.002	0.033	0.001	0.028	0.084	0	0	0.002	0.001	0
2 Kh	Inside	3.601	2.394	1.607	12.638	0.272	2.721	21.856	0.997	51.078	0.196	0.004	0.057	0.049	1.976	0.004	0.005	0.024	0.004	0.005	0.415	0.001	0.019	0.001	0.021	0.051	0	0	0.001	0.001	0
3 Kh	Inside	0	1.987	1.037	8.037	0.271	2.026	16.454	0.627	66.888	0.122	0.004	0.035	0.029	1.394	0.002	0.003	0.014	0.002	0.004	0.953	0	0.01	0	0.024	0.075	0	0	0	0.001	0
4 Kh	Inside	27.422	1.321	0.639	4.12	0.116	3.788	46.062	0.405	15.283	0.07	0.001	0.014	0.012	0.562	0.002	0.001	0	0.001	0.001	0.122	0	0.008	0	0.017	0.029	0	0	0.001	0	0
5 Kh	Inside	19.495	1.843	0.98	6.35	0.187	3.958	42.28	0.642	22.855	0.102	0.001	0.035	0.02	0.94	0.003	0.002	0.002	0.002	0.003	0.209	0.001	0.012	0	0.023	0.053	0	0	0.001	0.001	0
6 Kh	Inside	24.989	1.542	0.664	4.193	0.149	2.047	46.657	0.371	18.468	0.067	0.001	0.016	0.01	0.572	0.002	0.001	0.002	0.001	0.001	0.185	0	0.006	0	0.019	0.034	0	0	0.001	0	0
7 Kh	Inside	0	1.689	1.75	16.151	0.341	2.479	0.586	0.963	73.251	0.196	0.005	0.024	0.047	1.876	0.004	0.005	0.001	0.002	0.006	0.487	0.001	0.013	0.001	0.031	0.087	0	0	0.001	0.001	0
8 Kh	Inside	0	2.112	2.049	18.573	0.34	2.821	0.788	0.904	69.115	0.254	0.007	0.076	0.056	2.235	0.004	0.005	0.003	0.002	0.006	0.487	0.001	0.018	0.001	0.033	0.108	0	0	0.001	0.002	0
9 Kh	Inside	0	2.056	2.127	16.762	0.357	2.905	0.492	0.784	71.295	0.198	0.005	0.062	0.048	2.168	0.004	0.005	0.003	0.003	0.005	0.554	0.001	0.017	0.001	0.038	0.105	0	0	0.001	0.001	0
10 Kh	Inside	0	1.874	1.637	13.589	0.275	6.281	10.127	1.001	62.625	0.179	0.006	0.059	0.048	1.739	0.003	0.004	0.001	0.002	0.005	0.415	0.001	0.02	0.001	0.029	0.075	0	0.001
11 Kh	Inside	0	2.09	1.83	17.301	0.338	2.833	4.403	0.935	67.554	0.186	0.004	0.034	0.044	1.802	0.003	0.004	0.002	0.002	0.005	0.487	0.001	0.018	0.001	0.03	0.09	0	0	0.001	0.001	0
12 Kh	Inside	0	2.249	2.815	22.186	0.308	7.032	3.532	1.716	56.357	0.378	0.007	0.085	0.056	2.65	0.006	0.005	0.001	0.004	0.007	0.374	0.002	0.053	0.001	0.037	0.137	0	0.001	0.001	0.002	0
13 Kh	Outside	0	2.113	1.729	13.944	0.255	7.83	6.735	0.828	63.5	0.212	0.006	0.061	0.039	1.843	0.003	0.004	0.002	0.003	0.004	0.754	0.001	0.019	0.001	0.026	0.086	0	0	0.001	0.001	0
14 Kh	Outside	0	2.112	1.58	10.955	0.214	13.599	6.387	0.791	61.199	0.196	0.005	0.062	0.037	1.824	0.003	0.005	0.001	0.003	0.004	0.858	0.001	0.021	0	0.034	0.105	0	0	0.001	0.001	0
15 Kh	Outside	0	1.808	1.698	12.731	0.15	16.001	7.608	0.865	55.839	0.253	0.005	0.096	0.044	1.998	0.004	0.004	0.002	0.003	0.005	0.74	0.001	0.025	0	0.03	0.087	0	0	0.001	0.001	0
16 Kh	Outside	0	2.502	1.663	13.298	0.053	26.801	10.03	1.124	41.53	0.249	0.006	0.05	0.035	2.079	0.005	0.005	0.001	0.004	0.005	0.408	0.001	0.03	0.001	0.027	0.091	0	0	0.001	0.001	0
17 Kh	Outside	0	2.25	1.625	13.301	0.052	27.373	11.189	1.07	40.274	0.246	0.006	0.026	0.036	2	0.005	0.004	0.005	0.004	0.005	0.382	0.001	0.029	0.001	0.027	0.088	0	0	0.001	0.001	0
18 Kh	Outside	0	1.965	1.313	10.319	0.08	28.899	11.227	1.005	42.467	0.182	0.005	0.029	0.032	1.798	0.004	0.004	0.001	0.003	0.005	0.514	0.001	0.027	0	0.031	0.085	0	0	0.001	0.001	0
