# Supplementary material for: Salt flat microbial diversity and dynamics across salinity gradient
Source: Sci Rep. 2022 Jul 4;12:11293. doi: 10.1038/s41598-022-15347-8 (PMC9253026; doi:10.1038/s41598-022-15347-8)
Supplement: Supplementary file 2 — Supplementary Tables. [file 41598_2022_15347_MOESM2_ESM.zip › Supplementary_Tables_revised/Supplementary_Table_14.xlsx]

## Sheet: Supplementary_Table_14
Supplementary Table 14. Assembled bins competence (comEC/ PiliN) analysis results
Bin	Order	Node	Competence	PFAM	Lot	Dprime
bin_157	Bacillales	NODE_356_length_111856_cov_61.285141_55	comEC	PF03772.19	Inside	0.667242
bin_125	Balneolales	NODE_1402_length_57706_cov_36.341763_40	comEC	PF03772.19	Inside	0.870968
bin_219	Bipolaricaulia	NODE_1_length_271163_cov_24.621876_184	comEC	PF03772.19	Inside	0.707205
bin_1	Burkholderiales	NODE_4770_length_29655_cov_63.298446_11	comEC	PF03772.19	Outside	0.75
bin_101	Caulobacterales	NODE_15790_length_13960_cov_23.786336_9	comEC	PF03772.19	Outside	0.65
bin_102	Caulobacterales	NODE_808_length_76005_cov_82.565043_19	comEC	PF03772.19	Inside	0.770399
bin_17	Deinococcales	NODE_7665_length_22213_cov_29.610209_10	comEC	PF03772.19	Outside	0.611048
bin_210	Euzebyales	NODE_399_length_105561_cov_34.523771_67	comEC	PF03772.19	Outside	0.95451
bin_79	Gammaproteobacteria	NODE_1995_length_48716_cov_35.494297_18	comEC	PF03772.19	Outside	0.772727
bin_211	Gemmatimonadetes	NODE_158_length_158781_cov_132.395014_105	comEC	PF03772.19	Inside	0.882353
bin_91	Gemmatimonadetes	NODE_105072_length_4244_cov_21.745524_1	comEC	PF03772.19	Outside	0.797193
bin_146	Halobacteriales	NODE_1889_length_49935_cov_39.023877_46	PiliN	PF07790.14	Inside	0.904762
bin_166	Halobacteriales	NODE_152336_length_3404_cov_74.538370_3	PiliN	PF07790.14	Inside	0.51172
bin_166	Halobacteriales	NODE_112680_length_4071_cov_75.192480_3	PiliN	PF07790.14	Inside	0.723137
bin_166	Halobacteriales	NODE_112680_length_4071_cov_75.192480_4	PiliN	PF07790.14	Inside	0.579606
bin_166	Halobacteriales	NODE_6604_length_24345_cov_76.507575_2	PiliN	PF07790.14	Inside	0.431867
bin_166	Halobacteriales	NODE_13568_length_15401_cov_91.519745_9	PiliN	PF07790.14	Inside	0.476537
bin_187	Halobacteriales	NODE_7269_length_22961_cov_33.532917_25	PiliN	PF07790.14	Inside	0.666667
bin_20	Halobacteriales	NODE_6672_length_24180_cov_115.025492_5	PiliN	PF07790.14	Inside	0.65
bin_20	Halobacteriales	NODE_71438_length_5336_cov_100.005681_2	PiliN	PF07790.14	Inside	0.410417
bin_20	Halobacteriales	NODE_2059_length_47810_cov_113.395268_48	PiliN	PF07790.14	Inside	0.731199
bin_203	Halobacteriales	NODE_33123_length_8592_cov_24.081996_3	PiliN	PF07790.14	Inside	0.673551
bin_203	Halobacteriales	NODE_7197_length_23125_cov_26.896749_2	PiliN	PF07790.14	Inside	0.744441
bin_3	Halobacteriales	NODE_21951_length_11254_cov_65.971872_9	PiliN	PF07790.14	Inside	0.655172
bin_3	Halobacteriales	NODE_23053_length_10895_cov_64.871679_7	PiliN	PF07790.14	Inside	0.947368
bin_3	Halobacteriales	NODE_42356_length_7347_cov_66.448162_8	PiliN	PF07790.14	Inside	0.258065
bin_3	Halobacteriales	NODE_9528_length_19263_cov_60.031810_2	PiliN	PF07790.14	Inside	0.8
bin_30	Halobacteriales	NODE_332_length_114718_cov_28.990372_96	PiliN	PF07790.14	Inside	0.166667
bin_30	Halobacteriales	NODE_15245_length_14294_cov_25.776459_6	PiliN	PF07790.14	Inside	0.5
bin_30	Halobacteriales	NODE_1541_length_55275_cov_29.188899_4	PiliN	PF07790.14	Inside	0.549481
bin_30	Halobacteriales	NODE_7925_length_21721_cov_23.556263_10	PiliN	PF07790.14	Inside	0.818901
bin_46	Halobacteriales	NODE_577_length_88045_cov_27.340766_6	PiliN	PF07790.14	Inside	0.779098
bin_46	Halobacteriales	NODE_108_length_186640_cov_33.506257_75	PiliN	PF07790.14	Inside	0.666667
bin_86	Halobacteriales	NODE_28695_length_9426_cov_52.239462_9	PiliN	PF07790.14	Inside	0.625
bin_86	Halobacteriales	NODE_5728_length_26480_cov_33.154324_2	PiliN	PF07790.14	Inside	0.715759
bin_89	Halobacteriales	NODE_232226_length_2649_cov_22.005783_2	PiliN	PF07790.14	Inside	0.777778
bin_188	Kiloniellales	NODE_6673_length_24180_cov_33.185617_7	comEC	PF03772.19	Inside	0.677188
bin_39	Mycobacteriales	NODE_3031_length_38743_cov_26.323718_9	comEC	PF03772.19	Outside	0.642857
bin_184	Nevskiales	NODE_13125_length_15754_cov_218.918084_6	comEC	PF03772.19	Outside	0.844844
bin_115	Nitriliruptorales	NODE_12_length_60240_cov_23.220351_39	comEC	PF03772.19	Outside	0.847231
bin_141	Nitriliruptorales	NODE_1979_length_48867_cov_35.326211_7	comEC	PF03772.19	Outside	0.762678
bin_190	Nitriliruptorales	NODE_2752_length_41105_cov_49.592107_5	comEC	PF03772.19	Outside	0.715618
bin_229	Nitriliruptorales	NODE_4023_length_32898_cov_260.347989_10	comEC	PF03772.19	Outside	0.85504
bin_36	Nitriliruptorales	NODE_19501_length_12150_cov_220.066226_5	comEC	PF03772.19	Outside	0.936111
bin_217	Nitrosococcales	NODE_59_length_248174_cov_21.952462_156	comEC	PF03772.19	Outside	0.8
bin_123	Pseudomonadales	NODE_489_length_94973_cov_779.718041_77	comEC	PF03772.19	Inside	0.959707
bin_124	Pseudomonadales	NODE_901_length_72100_cov_17.350781_30	comEC	PF03772.19	Outside	0.5
bin_131	Pseudomonadales	NODE_16514_length_13552_cov_39.839298_10	comEC	PF03772.19	Outside	0.437262
bin_140	Pseudomonadales	NODE_262_length_126934_cov_203.909473_91	comEC	PF03772.19	Outside	0.7
bin_145	Pseudomonadales	NODE_46829_length_6893_cov_50.342059_3	comEC	PF03772.19	Outside	0.913043
bin_160	Pseudomonadales	NODE_2_length_221162_cov_40.056159_127	comEC	PF03772.19	Inside	0.823529
bin_198	Pseudomonadales	NODE_347_length_113607_cov_159.720551_42	comEC	PF03772.19	Outside	0.833333
bin_59	Pseudomonadales	NODE_3555_length_35279_cov_236.302578_15	comEC	PF03772.19	Outside	0.95122
bin_68	Pseudomonadales	NODE_65_length_234386_cov_41.049959_202	comEC	PF03772.19	Inside	0.512195
bin_74	Pseudomonadales	NODE_11122_length_17477_cov_60.213466_7	comEC	PF03772.19	Outside	0.758621
bin_103	Rhizobiales	NODE_4_length_42089_cov_5.602637_22	comEC	PF03772.19	Outside	0.899746
bin_128	Rhizobiales	NODE_7095_length_23309_cov_30.189129_9	comEC	PF03772.19	Outside	0.842372
bin_158	Rhizobiales	NODE_3043_length_38652_cov_43.409954_19	comEC	PF03772.19	Outside	0.8
bin_71	Rhizobiales	NODE_270_length_124429_cov_8.511578_89	comEC	PF03772.19	Inside	0.634501
bin_150	Rhodobacterales	NODE_661_length_82385_cov_136.573363_36	comEC	PF03772.19	Outside	0.74359
bin_180	Rhodobacterales	NODE_3839_length_33835_cov_65.780107_3	comEC	PF03772.19	Outside	0.636364
bin_228	Rhodobacterales	NODE_151_length_162743_cov_684.389666_34	comEC	PF03772.19	Outside	0.813979
bin_204	Sphingomonadales	NODE_403_length_105148_cov_64.351831_53	comEC	PF03772.19	Outside	0.857143
