# Supplementary material for: Salt flat microbial diversity and dynamics across salinity gradient
Source: Sci Rep. 2022 Jul 4;12:11293. doi: 10.1038/s41598-022-15347-8 (PMC9253026; doi:10.1038/s41598-022-15347-8)
Supplement: Supplementary file 2 — Supplementary Tables. [file 41598_2022_15347_MOESM2_ESM.zip › Supplementary_Tables_revised/Supplementary_Table_15.xlsx]

## Sheet: Sheet1
Supplementary Table 15. Isolated microbes species and biological characters identification
Isolate No.	Bacterial Isolate Name
1	Streptomyces mutabilis
2	Bacillus oceanisediminis
3	Pseudomonas songnenesis
4	Bacillus aryabhattai
5	Bacillus rhizosphaerae
6	Staphylococcus caprae
7	Bacillus clausii
8	Staphylococcus capitis
9	Bacillus firmus
10	Bacillus subtilis	inner
11	Altererythrobacter marinus	inner
12	Aspergillus terreus	inner	Fungi
IAA optical density
Bacteria Isolate NO.	O.D readings at 530 nm
	1 2 3
1	1.738 1.739 1.656
2	1,243 1.229 1.247
3	1.988 1.978 1.970
4	0.946 0,926 0.935
5	1.078 1.088 1.090
6	1.733 1.725 1.696
7	0.910 0.878 0.915
8	0.720 0.688 0.715
9	0.410 0.401 0.405
Summary of isolated bacteria biological characters
Isolate No.	IAA	Phosphorous Solulilization	ACC Deaminase	Salt Tolerance
				2% 4% 6 % 8%
1	+++	++	+++	++++ ++++ +++ + +
2	++	++	+++	++++ ++++ +++ +++
3	+++	+	+++	++++ ++++ +++ +
4	++	++	++	++++ ++++ +++ ++
5	++	_	+	++++ ++++ +++ +++
6	+++	+	+	++++ ++++ +++ +++
7	++	_	+	++++ ++++ +++ +++
8	++	+	++	++++ ++++ +++ +++
9	++	_	+++	++++ ++++ ++++ +
