# Supplementary material for: Salt flat microbial diversity and dynamics across salinity gradient
Source: Sci Rep. 2022 Jul 4;12:11293. doi: 10.1038/s41598-022-15347-8 (PMC9253026; doi:10.1038/s41598-022-15347-8)
Supplement: Supplementary file 2 — Supplementary Tables. [file 41598_2022_15347_MOESM2_ESM.zip › Supplementary_Tables_revised/Supplementary_Table_12.xlsx]

## Sheet: Supplementary_Table_11
Supplementary Table 12. Functional annotation of stress tollerence genes (inside sabkha)
Bin	Order	bino	Pfam	Description	IPR	Function	GO	gene	pi	coverage	length_with_coverage	mean	std	Z-score
bin_41	Halobacteriales	bin.41_00340	PF00011	Hsp20/alpha crystallin family	IPR002068	Alpha crystallin/Hsp20 domain	-	NODE_13484_length_15481_cov_14.930896_12	0.0285842	69.1425	372	0.00741645	0.00588529	3.59673
bin_63	Halobacteriales	bin.63_01672	PF01555	DNA methylase	IPR002941	DNA methylase N-4/N-6	GO:0003677|GO:0006306|GO:0008170	NODE_145131_length_3506_cov_16.044045_5	0.0266658	77.679	1025	0.00741645	0.00588529	3.27076
bin_185	Bradymonadales	bin.185_03317	PF13417	Glutathione S-transferase, N-terminal domain	IPR004045	Glutathione S-transferase, N-terminal	GO:0005515|GO:0006749	NODE_1263_length_974_cov_7.709030_2	0.0260864	63.3	250	0.00741645	0.00588529	3.17231
bin_43	SW-10-69-26	bin.43_00229	PF01555	DNA methylase	IPR002941	DNA methylase N-4/N-6	GO:0003677|GO:0006306|GO:0008170	NODE_6_length_36300_cov_4.131598_29	0.0260681	41.1909	1037	0.00741645	0.00588529	3.1692
bin_232	Halobacteriales	bin.232_01140	PF01042	Endoribonuclease L-PSP	IPR006175	YjgF/YER057c/UK114 family	-	NODE_78348_length_5051_cov_35.643515_7	0.0252551	35.2351	387	0.00741645	0.00588529	3.03106
bin_81	Halobacteriales	bin.81_02172	PF00420	NADH-ubiquinone/plastoquinone oxidoreductase chain 4L	IPR039428	NADH-ubiquinone oxidoreductase chain 4L/Mnh complex subunit C1-like	-	NODE_262148_length_2465_cov_16.690871_3	0.0245013	23.484	312	0.00741645	0.00588529	2.90297
bin_41	Halobacteriales	bin.41_00528	PF00406	Adenylate kinase	-	-		NODE_17950_length_12842_cov_14.860092_10	0.0237947	24.8904	593	0.00741645	0.00588529	2.78291
bin_41	Halobacteriales	bin.41_00528	PF05191	Adenylate kinase, active site lid	IPR007862	Adenylate kinase, active site lid domain	GO:0004017	NODE_17950_length_12842_cov_14.860092_10	0.0237947	24.8904	593	0.00741645	0.00588529	2.78291
bin_41	Halobacteriales	bin.41_01849	PF00491	Arginase family	IPR006035	Ureohydrolase	GO:0046872	NODE_197667_length_2918_cov_15.515194_2	0.0223664	42.7741	912	0.00741645	0.00588529	2.54022
bin_215	Bipolaricaulia	bin.215_01557	PF07681	DoxX	IPR032808	DoxX family	-	NODE_468206_length_1745_cov_7.604734_3	0.0223072	26.6152	421	0.00741645	0.00588529	2.53016
bin_41	Halobacteriales	bin.41_01585	PF06026	Ribose 5-phosphate isomerase A (phosphoriboisomerase A)	IPR004788	Ribose 5-phosphate isomerase, type A	GO:0004751|GO:0009052	NODE_104413_length_4260_cov_11.938644_9	0.021287	45.0251	678	0.00741645	0.00588529	2.35682
bin_85	Halobacteriales	bin.85_01891	PF00013	KH domain	IPR004088	K Homology domain, type 1	GO:0003723	NODE_481803_length_1715_cov_268.470482_2	0.0206973	85.2627	552	0.00741645	0.00588529	2.25662
bin_55	Rhodothermales	bin.55_00983	PF02700	Phosphoribosylformylglycinamidine (FGAM) synthase	IPR003850	Phosphoribosylformylglycinamidine synthase subunit PurS	-	NODE_47428_length_6838_cov_31.876161_4	0.0206122	56.7421	252	0.00741645	0.00588529	2.24215
bin_55	Rhodothermales	bin.55_04734	PF00590	Tetrapyrrole (Corrin/Porphyrin) Methylases	IPR000878	Tetrapyrrole methylase	GO:0008168	NODE_571398_length_1548_cov_29.146685_2	0.0196221	84.4854	756	0.00741645	0.00588529	2.07393
bin_55	Rhodothermales	bin.55_00663	PF00226	DnaJ domain	IPR001623	DnaJ domain	-	NODE_28496_length_9469_cov_14.830784_2	0.0194658	43.8643	1179	0.00741645	0.00588529	2.04736
bin_55	Rhodothermales	bin.55_00663	PF00684	DnaJ central domain	IPR001305	Heat shock protein DnaJ, cysteine-rich domain	GO:0031072|GO:0051082	NODE_28496_length_9469_cov_14.830784_2	0.0194658	43.8643	1179	0.00741645	0.00588529	2.04736
bin_55	Rhodothermales	bin.55_00663	PF01556	DnaJ C terminal domain	IPR002939	Chaperone DnaJ, C-terminal	-	NODE_28496_length_9469_cov_14.830784_2	0.0194658	43.8643	1179	0.00741645	0.00588529	2.04736
bin_168	Halobacteriales	bin.168_00404	PF01619	Proline dehydrogenase	IPR002872	Proline dehydrogenase domain	-	NODE_20315_length_11829_cov_18.513504_9	0.0194443	82.4385	837	0.00741645	0.00588529	2.04371
bin_41	Halobacteriales	bin.41_01320	PF01641	SelR domain	IPR002579	Peptide methionine sulphoxide reductase MrsB	GO:0033743	NODE_73518_length_5245_cov_13.065896_3	0.0190726	54.0564	408	0.00741645	0.00588529	1.98055
bin_55	Rhodothermales	bin.55_01580	PF00334	Nucleoside diphosphate kinase	IPR034907	Nucleoside diphosphate kinase-like domain	-	NODE_90330_length_4641_cov_33.411470_3	0.018443	29.2906	468	0.00741645	0.00588529	1.87358
bin_55	Rhodothermales	bin.55_02714	PF00420	NADH-ubiquinone/plastoquinone oxidoreductase chain 4L	IPR039428	NADH-ubiquinone oxidoreductase chain 4L/Mnh complex subunit C1-like	-	NODE_206558_length_2841_cov_23.349964_2	0.0183073	52.4482	299	0.00741645	0.00588529	1.85053
bin_43	SW-10-69-26	bin.43_02511	PF07883	Cupin domain	IPR013096	Cupin 2, conserved barrel	-	NODE_252_length_2704_cov_3.031976_5	0.0182604	37.59	339	0.00741645	0.00588529	1.84255
bin_2	Halobacteriales	bin.2_02734	PF00106	short chain dehydrogenase	IPR002347	Short-chain dehydrogenase/reductase SDR	GO:0016491	NODE_491286_length_1695_cov_19.145732_1	0.0179904	52.5583	720	0.00741645	0.00588529	1.79667
bin_43	SW-10-69-26	bin.43_01143	PF00731	AIR carboxylase	IPR000031	PurE domain	GO:0006189	NODE_56_length_13959_cov_3.437248_9	0.017895	24.0448	558	0.00741645	0.00588529	1.78047
bin_85	Halobacteriales	bin.85_01484	PF06745	KaiC	IPR014774	KaiC-like domain	-	NODE_258075_length_2488_cov_260.529388_3	0.0177977	114.803	750	0.00741645	0.00588529	1.76393
bin_178	Halobacteriales	bin.178_00893	PF00462	Glutaredoxin	IPR002109	Glutaredoxin	GO:0097573	NODE_39041_length_7723_cov_165.727830_5	0.0172302	163.767	348	0.00741645	0.00588529	1.66751
bin_55	Rhodothermales	bin.55_02857	PF01641	SelR domain	IPR002579	Peptide methionine sulphoxide reductase MrsB	GO:0033743	NODE_223740_length_2708_cov_24.422917_3	0.0171122	98.625	408	0.00741645	0.00588529	1.64746
bin_55	Rhodothermales	bin.55_02965	PF06026	Ribose 5-phosphate isomerase A (phosphoriboisomerase A)	IPR004788	Ribose 5-phosphate isomerase, type A	GO:0004751|GO:0009052	NODE_240349_length_2595_cov_20.633465_4	0.0170553	46.9263	692	0.00741645	0.00588529	1.63779
bin_55	Rhodothermales	bin.55_01369	PF00106	short chain dehydrogenase	IPR002347	Short-chain dehydrogenase/reductase SDR	GO:0016491	NODE_75836_length_5150_cov_20.115996_4	0.0168452	50.3861	720	0.00741645	0.00588529	1.60208
bin_55	Rhodothermales	bin.55_01369	PF00106	short chain dehydrogenase	IPR002347	Short-chain dehydrogenase/reductase SDR	GO:0016491	NODE_75836_length_5150_cov_20.115996_4	0.0168452	50.3861	720	0.00741645	0.00588529	1.60208
bin_55	Rhodothermales	bin.55_01369	PF00106	short chain dehydrogenase	IPR002347	Short-chain dehydrogenase/reductase SDR	GO:0016491	NODE_75836_length_5150_cov_20.115996_4	0.0168452	50.3861	720	0.00741645	0.00588529	1.60208
bin_55	Rhodothermales	bin.55_01369	PF00106	short chain dehydrogenase	IPR002347	Short-chain dehydrogenase/reductase SDR	GO:0016491	NODE_75836_length_5150_cov_20.115996_4	0.0168452	50.3861	720	0.00741645	0.00588529	1.60208
bin_201	Halobacteriales	bin.201_00463	PF01699	Sodium/calcium exchanger protein	IPR004837	Sodium/calcium exchanger membrane region	GO:0016021|GO:0055085	NODE_29787_length_9202_cov_64.587952_4	0.0167713	104.403	1326	0.00741645	0.00588529	1.58954
bin_201	Halobacteriales	bin.201_00463	PF01699	Sodium/calcium exchanger protein	IPR004837	Sodium/calcium exchanger membrane region	GO:0016021|GO:0055085	NODE_29787_length_9202_cov_64.587952_4	0.0167713	104.403	1326	0.00741645	0.00588529	1.58954
bin_41	Halobacteriales	bin.41_01031	PF01728	FtsJ-like methyltransferase	IPR002877	Ribosomal RNA methyltransferase FtsJ domain	GO:0008168|GO:0032259	NODE_55354_length_6222_cov_16.115291_7	0.0167511	44.7987	780	0.00741645	0.00588529	1.5861
bin_41	Halobacteriales	bin.41_01031	PF01938	TRAM domain	IPR002792	TRAM domain	-	NODE_55354_length_6222_cov_16.115291_7	0.0167511	44.7987	780	0.00741645	0.00588529	1.5861
bin_63	Halobacteriales	bin.63_01946	PF01882	Protein of unknown function DUF58	IPR002881	Domain of unknown function DUF58	-	NODE_224992_length_2699_cov_15.559380_4	0.0162897	54.8777	867	0.00741645	0.00588529	1.50769
bin_41	Halobacteriales	bin.41_00529	PF01956	Integral membrane protein EMC3/TMCO1-like	IPR002809	Integral membrane protein EMC3/TMCO1-like	GO:0016020	NODE_17950_length_12842_cov_14.860092_11	0.0160264	70.8476	912	0.00741645	0.00588529	1.46296
bin_234	Halobacteriales	bin.234_00369	PF00731	AIR carboxylase	IPR000031	PurE domain	GO:0006189	NODE_177320_length_3111_cov_6.525524_3	0.0158941	15.9983	593	0.00741645	0.00588529	1.44048
bin_92	Halobacteriales	bin.92_01225	PF13847	Methyltransferase domain	IPR025714	Methyltransferase domain	-	NODE_53475_length_6354_cov_11.108589_7	0.0158566	27.7458	767	0.00741645	0.00588529	1.43412
bin_41	Halobacteriales	bin.41_00012	PF01988	VIT family	IPR008217	Ccc1 family	GO:0005384|GO:0030026	NODE_4673_length_30080_cov_12.099850_12	0.0158058	31.689	582	0.00741645	0.00588529	1.42547
bin_3	Halobacteriales	bin.3_00611	PF00582	Universal stress protein family	IPR006016	UspA	-	NODE_9824_length_18879_cov_59.541171_12	0.0156984	123.49	435	0.00741645	0.00588529	1.40723
bin_92	Halobacteriales	bin.92_00267	PF01370	NAD dependent epimerase/dehydratase family	IPR001509	NAD-dependent epimerase/dehydratase	GO:0003824	NODE_8704_length_20474_cov_11.830305_6	0.0155966	30.6483	924	0.00741645	0.00588529	1.38994
bin_41	Halobacteriales	bin.41_01133	PF00462	Glutaredoxin	IPR002109	Glutaredoxin	GO:0097573	NODE_61179_length_5849_cov_10.907318_7	0.0155497	38.6006	348	0.00741645	0.00588529	1.38196
bin_53	Paceibacteria	bin.53_00611	PF13459	4Fe-4S single cluster domain	-	-		NODE_69364_length_5430_cov_6.598326_3	0.0151862	12.634	153	0.00741645	0.00588529	1.3202
bin_168	Halobacteriales	bin.168_00330	PF01042	Endoribonuclease L-PSP	IPR006175	YjgF/YER057c/UK114 family	-	NODE_15328_length_14235_cov_16.926234_15	0.0151514	52.4248	419	0.00741645	0.00588529	1.31429
bin_218	SW-10-69-26	bin.218_00729	PF00583	Acetyltransferase (GNAT) family	IPR000182	GNAT domain	GO:0008080	NODE_165151_length_3246_cov_7.477593_5	0.0151222	22.2143	420	0.00741645	0.00588529	1.30932
bin_55	Rhodothermales	bin.55_02895	PF00491	Arginase family	IPR006035	Ureohydrolase	GO:0046872	NODE_228256_length_2676_cov_23.858451_2	0.0150101	47.3542	912	0.00741645	0.00588529	1.29028
bin_87	Kiloniellales	bin.87_00912	PF00072	Response regulator receiver domain	IPR001789	Signal transduction response regulator, receiver domain	GO:0000160	NODE_37672_length_7907_cov_11.165181_2	0.0149416	28.7896	366	0.00741645	0.00588529	1.27864
bin_55	Rhodothermales	bin.55_01342	PF01956	Integral membrane protein EMC3/TMCO1-like	IPR002809	Integral membrane protein EMC3/TMCO1-like	GO:0016020	NODE_74350_length_5209_cov_26.151533_6	0.0149323	54.184	902	0.00741645	0.00588529	1.27705
bin_55	Rhodothermales	bin.55_01342	PF01956	Integral membrane protein EMC3/TMCO1-like	IPR002809	Integral membrane protein EMC3/TMCO1-like	GO:0016020	NODE_74350_length_5209_cov_26.151533_6	0.0149323	54.184	902	0.00741645	0.00588529	1.27705
bin_55	Rhodothermales	bin.55_01342	PF01956	Integral membrane protein EMC3/TMCO1-like	IPR002809	Integral membrane protein EMC3/TMCO1-like	GO:0016020	NODE_74350_length_5209_cov_26.151533_6	0.0149323	54.184	902	0.00741645	0.00588529	1.27705
bin_55	Rhodothermales	bin.55_01342	PF01956	Integral membrane protein EMC3/TMCO1-like	IPR002809	Integral membrane protein EMC3/TMCO1-like	GO:0016020	NODE_74350_length_5209_cov_26.151533_6	0.0149323	54.184	902	0.00741645	0.00588529	1.27705
bin_215	Bipolaricaulia	bin.215_01348	PF02535	ZIP Zinc transporter	IPR003689	Zinc/iron permease	GO:0016020|GO:0030001|GO:0046873|GO:0055085	NODE_189259_length_2994_cov_9.025179_4	0.0148007	30.6185	747	0.00741645	0.00588529	1.25469
bin_215	Bipolaricaulia	bin.215_01346	PF01988	VIT family	IPR008217	Ccc1 family	GO:0005384|GO:0030026	NODE_189259_length_2994_cov_9.025179_2	0.0146527	23.0069	582	0.00741645	0.00588529	1.22955
bin_55	Rhodothermales	bin.55_04153	PF00111	2Fe-2S iron-sulfur cluster binding domain	IPR001041	2Fe-2S ferredoxin-type iron-sulfur binding domain	GO:0051536	NODE_435125_length_1823_cov_19.674208_3	0.0143355	72.2282	390	0.00741645	0.00588529	1.17566
bin_41	Halobacteriales	bin.41_00669	PF06745	KaiC	IPR014774	KaiC-like domain	-	NODE_23467_length_10776_cov_13.323850_2	0.014203	39.4568	834	0.00741645	0.00588529	1.15314
bin_85	Halobacteriales	bin.85_00563	PF01022	Bacterial regulatory protein, arsR family	IPR001845	HTH ArsR-type DNA-binding domain	GO:0003700|GO:0006355	NODE_43820_length_7188_cov_188.385532_2	0.0140557	100.76	288	0.00741645	0.00588529	1.1281
bin_55	Rhodothermales	bin.55_00793	PF00266	Aminotransferase class-V	IPR000192	Aminotransferase class V domain	-	NODE_37006_length_7990_cov_13.402016_7	0.0139414	34.7871	1212	0.00741645	0.00588529	1.10868
bin_55	Rhodothermales	bin.55_00793	PF00266	Aminotransferase class-V	IPR000192	Aminotransferase class V domain	-	NODE_37006_length_7990_cov_13.402016_7	0.0139414	34.7871	1212	0.00741645	0.00588529	1.10868
bin_55	Rhodothermales	bin.55_00793	PF00266	Aminotransferase class-V	IPR000192	Aminotransferase class V domain	-	NODE_37006_length_7990_cov_13.402016_7	0.0139414	34.7871	1212	0.00741645	0.00588529	1.10868
bin_55	Rhodothermales	bin.55_00793	PF00266	Aminotransferase class-V	IPR000192	Aminotransferase class V domain	-	NODE_37006_length_7990_cov_13.402016_7	0.0139414	34.7871	1212	0.00741645	0.00588529	1.10868
bin_186	Halobacteriales	bin.186_00953	PF00160	Cyclophilin type peptidyl-prolyl cis-trans isomerase/CLD	IPR002130	Cyclophilin-type peptidyl-prolyl cis-trans isomerase domain	GO:0000413|GO:0003755	NODE_46019_length_6967_cov_11.086661_4	0.0138957	53.0888	552	0.00741645	0.00588529	1.10092
bin_41	Halobacteriales	bin.41_00527	PF07883	Cupin domain	IPR013096	Cupin 2, conserved barrel	-	NODE_17950_length_12842_cov_14.860092_9	0.0136267	54.4824	510	0.00741645	0.00588529	1.05521
bin_178	Halobacteriales	bin.178_00716	PF00005	ABC transporter	IPR003439	ABC transporter-like	GO:0005524	NODE_27297_length_9741_cov_161.711542_7	0.0136206	173.724	896	0.00741645	0.00588529	1.05418
bin_55	Rhodothermales	bin.55_04740	PF00013	KH domain	IPR004088	K Homology domain, type 1	GO:0003723	NODE_574463_length_1543_cov_19.087366_2	0.01356	53.9045	576	0.00741645	0.00588529	1.04387
bin_168	Halobacteriales	bin.168_01726	PF07883	Cupin domain	IPR013096	Cupin 2, conserved barrel	-	NODE_110550_length_4118_cov_14.790303_4	0.0134684	88.4808	339	0.00741645	0.00588529	1.02831
bin_146	Halobacteriales	bin.146_02406	PF00005	ABC transporter	IPR003439	ABC transporter-like	GO:0005524	NODE_62482_length_5776_cov_39.582590_1	0.0132996	67.719	975	0.00741645	0.00588529	0.999634
bin_41	Halobacteriales	bin.41_00753	PF07366	SnoaL-like polyketide cyclase	IPR009959	Polyketide cyclase SnoaL-like	GO:0030638	NODE_29358_length_9293_cov_11.182940_2	0.0132736	50.9637	441	0.00741645	0.00588529	0.995212
bin_55	Rhodothermales	bin.55_00802	PF00005	ABC transporter	IPR003439	ABC transporter-like	GO:0005524	NODE_38239_length_7829_cov_14.094546_8	0.0132607	42.0981	897	0.00741645	0.00588529	0.99302
bin_87	Kiloniellales	bin.87_00659	PF00216	Bacterial DNA-binding protein	IPR000119	Histone-like DNA-binding protein	GO:0003677	NODE_29088_length_9344_cov_11.701260_10	0.0132004	21.3123	285	0.00741645	0.00588529	0.982784
bin_55	Rhodothermales	bin.55_04152	PF00977	Histidine biosynthesis protein	IPR006062	Histidine biosynthesis protein	GO:0000105	NODE_435125_length_1823_cov_19.674208_2	0.0131767	50.3798	732	0.00741645	0.00588529	0.978747
bin_41	Halobacteriales	bin.41_01904	PF03745	Domain of unknown function (DUF309)	IPR005500	Protein of unknown function DUF309	-	NODE_246482_length_2556_cov_10.461016_4	0.0130147	30.9448	489	0.00741645	0.00588529	0.951234
bin_146	Halobacteriales	bin.146_02017	PF13417	Glutathione S-transferase, N-terminal domain	IPR004045	Glutathione S-transferase, N-terminal	GO:0005515|GO:0006749	NODE_21791_length_11305_cov_37.549067_3	0.0129358	36.4828	261	0.00741645	0.00588529	0.937816
bin_25	T1Sed10-126	bin.25_01568	PF00731	AIR carboxylase	IPR000031	PurE domain	GO:0006189	NODE_26573_length_9910_cov_7.155556_9	0.0127244	10.1025	400	0.00741645	0.00588529	0.901895
bin_55	Rhodothermales	bin.55_01341	PF00406	Adenylate kinase	-	-		NODE_74350_length_5209_cov_26.151533_5	0.0126804	61.3081	633	0.00741645	0.00588529	0.89442
bin_55	Rhodothermales	bin.55_01341	PF00406	Adenylate kinase	-	-		NODE_74350_length_5209_cov_26.151533_5	0.0126804	61.3081	633	0.00741645	0.00588529	0.89442
bin_55	Rhodothermales	bin.55_01341	PF00406	Adenylate kinase	-	-		NODE_74350_length_5209_cov_26.151533_5	0.0126804	61.3081	633	0.00741645	0.00588529	0.89442
bin_55	Rhodothermales	bin.55_01341	PF00406	Adenylate kinase	-	-		NODE_74350_length_5209_cov_26.151533_5	0.0126804	61.3081	633	0.00741645	0.00588529	0.89442
bin_55	Rhodothermales	bin.55_01341	PF05191	Adenylate kinase, active site lid	IPR007862	Adenylate kinase, active site lid domain	GO:0004017	NODE_74350_length_5209_cov_26.151533_5	0.0126804	61.3081	633	0.00741645	0.00588529	0.89442
bin_55	Rhodothermales	bin.55_01341	PF05191	Adenylate kinase, active site lid	IPR007862	Adenylate kinase, active site lid domain	GO:0004017	NODE_74350_length_5209_cov_26.151533_5	0.0126804	61.3081	633	0.00741645	0.00588529	0.89442
bin_55	Rhodothermales	bin.55_01341	PF05191	Adenylate kinase, active site lid	IPR007862	Adenylate kinase, active site lid domain	GO:0004017	NODE_74350_length_5209_cov_26.151533_5	0.0126804	61.3081	633	0.00741645	0.00588529	0.89442
bin_55	Rhodothermales	bin.55_01341	PF05191	Adenylate kinase, active site lid	IPR007862	Adenylate kinase, active site lid domain	GO:0004017	NODE_74350_length_5209_cov_26.151533_5	0.0126804	61.3081	633	0.00741645	0.00588529	0.89442
bin_41	Halobacteriales	bin.41_01291	PF00742	Homoserine dehydrogenase	IPR001342	Homoserine dehydrogenase, catalytic	GO:0006520	NODE_71088_length_5351_cov_15.190332_6	0.0124407	48.49	951	0.00741645	0.00588529	0.85369
bin_41	Halobacteriales	bin.41_01291	PF03447	Homoserine dehydrogenase, NAD binding domain	IPR005106	Aspartate/homoserine dehydrogenase, NAD-binding	GO:0016491|GO:0050661	NODE_71088_length_5351_cov_15.190332_6	0.0124407	48.49	951	0.00741645	0.00588529	0.85369
bin_55	Rhodothermales	bin.55_03329	PF00005	ABC transporter	IPR003439	ABC transporter-like	GO:0005524	NODE_293959_length_2303_cov_20.157473_1	0.0123268	39.3069	909	0.00741645	0.00588529	0.834342
bin_148	Halobacteriales	bin.148_00989	PF00590	Tetrapyrrole (Corrin/Porphyrin) Methylases	IPR000878	Tetrapyrrole methylase	GO:0008168	NODE_36759_length_8026_cov_11.546230_5	0.0123188	52.9705	747	0.00741645	0.00588529	0.832987
bin_41	Halobacteriales	bin.41_01001	PF00291	Pyridoxal-phosphate dependent enzyme	IPR001926	Pyridoxal-phosphate dependent enzyme	-	NODE_54424_length_6285_cov_13.925522_7	0.0120664	40.0693	924	0.00741645	0.00588529	0.790089
bin_178	Halobacteriales	bin.178_00246	PF00266	Aminotransferase class-V	IPR000192	Aminotransferase class V domain	-	NODE_12723_length_16070_cov_170.727943_7	0.0120461	191.802	1287	0.00741645	0.00588529	0.786656
bin_135	Halobacteriales	bin.135_00389	PF00441	Acyl-CoA dehydrogenase, C-terminal domain	IPR009075	Acyl-CoA dehydrogenase/oxidase C-terminal	GO:0016627	NODE_52158_length_6450_cov_8.138702_7	0.011954	35.3711	1140	0.00741645	0.00588529	0.771003
bin_135	Halobacteriales	bin.135_00389	PF02770	Acyl-CoA dehydrogenase, middle domain	IPR006091	Acyl-CoA oxidase/dehydrogenase, central domain	GO:0016627	NODE_52158_length_6450_cov_8.138702_7	0.011954	35.3711	1140	0.00741645	0.00588529	0.771003
bin_135	Halobacteriales	bin.135_00389	PF02771	Acyl-CoA dehydrogenase, N-terminal domain	IPR013786	Acyl-CoA dehydrogenase/oxidase, N-terminal	GO:0016627|GO:0050660	NODE_52158_length_6450_cov_8.138702_7	0.011954	35.3711	1140	0.00741645	0.00588529	0.771003
bin_55	Rhodothermales	bin.55_03325	PF00005	ABC transporter	IPR003439	ABC transporter-like	GO:0005524	NODE_293520_length_2305_cov_78.785778_2	0.0119328	83.7932	735	0.00741645	0.00588529	0.767404
bin_178	Halobacteriales	bin.178_00286	PF01061	ABC-2 type transporter	IPR013525	ABC-2 type transporter	GO:0016020	NODE_13715_length_15303_cov_181.477505_15	0.0118711	215.731	765	0.00741645	0.00588529	0.756914
bin_41	Halobacteriales	bin.41_01339	PF00266	Aminotransferase class-V	IPR000192	Aminotransferase class V domain	-	NODE_75494_length_5164_cov_10.896457_3	0.0118661	45.9961	1287	0.00741645	0.00588529	0.75606
bin_55	Rhodothermales	bin.55_02896	PF01370	NAD dependent epimerase/dehydratase family	IPR001509	NAD-dependent epimerase/dehydratase	GO:0003824	NODE_228256_length_2676_cov_23.858451_3	0.0118011	40.7706	933	0.00741645	0.00588529	0.745013
bin_178	Halobacteriales	bin.178_00155	PF00334	Nucleoside diphosphate kinase	IPR034907	Nucleoside diphosphate kinase-like domain	-	NODE_9440_length_19357_cov_159.846234_11	0.0115805	218.466	464	0.00741645	0.00588529	0.707541
bin_143	Halobacteriales	bin.143_02311	PF07690	Major Facilitator Superfamily	IPR011701	Major facilitator superfamily	GO:0022857|GO:0055085	NODE_64611_length_5661_cov_13.017481_5	0.0115245	23.4857	1363	0.00741645	0.00588529	0.698023
bin_179	Halobacteriales	bin.179_01513	PF00441	Acyl-CoA dehydrogenase, C-terminal domain	IPR009075	Acyl-CoA dehydrogenase/oxidase C-terminal	GO:0016627	NODE_17132_length_13232_cov_7.245428_3	0.011475	31.2691	1167	0.00741645	0.00588529	0.689607
bin_179	Halobacteriales	bin.179_01513	PF02770	Acyl-CoA dehydrogenase, middle domain	IPR006091	Acyl-CoA oxidase/dehydrogenase, central domain	GO:0016627	NODE_17132_length_13232_cov_7.245428_3	0.011475	31.2691	1167	0.00741645	0.00588529	0.689607
bin_179	Halobacteriales	bin.179_01513	PF02771	Acyl-CoA dehydrogenase, N-terminal domain	IPR013786	Acyl-CoA dehydrogenase/oxidase, N-terminal	GO:0016627|GO:0050660	NODE_17132_length_13232_cov_7.245428_3	0.011475	31.2691	1167	0.00741645	0.00588529	0.689607
bin_146	Halobacteriales	bin.146_02487	PF00005	ABC transporter	IPR003439	ABC transporter-like	GO:0005524	NODE_99289_length_4387_cov_35.780471_5	0.0114287	67.815	735	0.00741645	0.00588529	0.681739
bin_55	Rhodothermales	bin.55_01655	PF01157	Ribosomal protein L21e	IPR001147	Ribosomal protein L21e	GO:0003735|GO:0005840|GO:0006412	NODE_97669_length_4431_cov_28.658364_3	0.011421	42.3958	288	0.00741645	0.00588529	0.68043
bin_203	Halobacteriales	bin.203_00118	PF02700	Phosphoribosylformylglycinamidine (FGAM) synthase	IPR003850	Phosphoribosylformylglycinamidine synthase subunit PurS	-	NODE_11979_length_16681_cov_28.042283_4	0.0113787	62.8642	302	0.00741645	0.00588529	0.673249
bin_178	Halobacteriales	bin.178_01126	PF00736	EF-1 guanine nucleotide exchange domain	IPR014038	Translation elongation factor EF1B, beta/delta subunit, guanine nucleotide exchange domain	GO:0003746|GO:0006414	NODE_76652_length_5116_cov_161.206283_4	0.0112989	152.625	267	0.00741645	0.00588529	0.659691
bin_191	Gammaproteobacteria	bin.191_02429	PF01230	HIT domain	IPR001310	Histidine triad (HIT) protein	-	NODE_171949_length_3168_cov_7.302281_5	0.0112259	12.3353	346	0.00741645	0.00588529	0.647287
bin_146	Halobacteriales	bin.146_01069	PF01061	ABC-2 type transporter	IPR013525	ABC-2 type transporter	GO:0016020	NODE_3010_length_38925_cov_42.552148_33	0.0111088	54.4728	717	0.00741645	0.00588529	0.627384
bin_55	Rhodothermales	bin.55_00825	PF03745	Domain of unknown function (DUF309)	IPR005500	Protein of unknown function DUF309	-	NODE_39234_length_7701_cov_16.594167_4	0.0110994	22.4376	489	0.00741645	0.00588529	0.625797
bin_41	Halobacteriales	bin.41_00951	PF01699	Sodium/calcium exchanger protein	IPR004837	Sodium/calcium exchanger membrane region	GO:0016021|GO:0055085	NODE_49403_length_6672_cov_11.537404_6	0.010965	35.1409	1164	0.00741645	0.00588529	0.602947
bin_41	Halobacteriales	bin.41_00951	PF01699	Sodium/calcium exchanger protein	IPR004837	Sodium/calcium exchanger membrane region	GO:0016021|GO:0055085	NODE_49403_length_6672_cov_11.537404_6	0.010965	35.1409	1164	0.00741645	0.00588529	0.602947
bin_155	Halobacteriales	bin.155_01168	PF00106	short chain dehydrogenase	IPR002347	Short-chain dehydrogenase/reductase SDR	GO:0016491	NODE_26_length_4859_cov_2.577164_3	0.0109353	20.7753	681	0.00741645	0.00588529	0.597908
bin_232	Halobacteriales	bin.232_00535	PF00557	Metallopeptidase family M24	IPR000994	Peptidase M24	-	NODE_37192_length_7964_cov_19.695031_2	0.010888	78.4342	1269	0.00741645	0.00588529	0.589864
bin_55	Rhodothermales	bin.55_03033	PF00742	Homoserine dehydrogenase	IPR001342	Homoserine dehydrogenase, catalytic	GO:0006520	NODE_250897_length_2530_cov_50.204040_2	0.0106619	19.7685	946	0.00741645	0.00588529	0.551458
bin_55	Rhodothermales	bin.55_03033	PF03447	Homoserine dehydrogenase, NAD binding domain	IPR005106	Aspartate/homoserine dehydrogenase, NAD-binding	GO:0016491|GO:0050661	NODE_250897_length_2530_cov_50.204040_2	0.0106619	19.7685	946	0.00741645	0.00588529	0.551458
bin_114	Thiohalorhabdales	bin.114_01694	PF00543	Nitrogen regulatory protein P-II	IPR002187	Nitrogen regulatory protein PII	GO:0006808|GO:0030234	NODE_257443_length_2492_cov_7.159212_2	0.0106105	20.9676	339	0.00741645	0.00588529	0.54271
bin_152	Kiloniellales	bin.152_02038	PF00549	CoA-ligase	IPR005811	ATP-citrate lyase/succinyl-CoA ligase	GO:0003824	NODE_516594_length_1644_cov_65.341095_2	0.010558	45.4087	876	0.00741645	0.00588529	0.533791
bin_152	Kiloniellales	bin.152_02038	PF02629	CoA binding domain	IPR003781	CoA-binding	-	NODE_516594_length_1644_cov_65.341095_2	0.010558	45.4087	876	0.00741645	0.00588529	0.533791
bin_55	Rhodothermales	bin.55_04839	PF04055	Radical SAM superfamily	IPR007197	Radical SAM	GO:0003824|GO:0051536	NODE_600829_length_1502_cov_17.163096_1	0.0105251	38.9854	1026	0.00741645	0.00588529	0.528209
bin_55	Rhodothermales	bin.55_04839	PF06463	Molybdenum Cofactor Synthesis C	IPR010505	Molybdenum cofactor synthesis C-terminal	GO:0006777|GO:0019008|GO:0051539	NODE_600829_length_1502_cov_17.163096_1	0.0105251	38.9854	1026	0.00741645	0.00588529	0.528209
bin_55	Rhodothermales	bin.55_04839	PF13353	4Fe-4S single cluster domain	-	-		NODE_600829_length_1502_cov_17.163096_1	0.0105251	38.9854	1026	0.00741645	0.00588529	0.528209
bin_55	Rhodothermales	bin.55_01657	PF01053	Cys/Met metabolism PLP-dependent enzyme	IPR000277	Cys/Met metabolism, pyridoxal phosphate-dependent enzyme	GO:0019346|GO:0030170	NODE_97669_length_4431_cov_28.658364_5	0.0104717	30.7775	1173	0.00741645	0.00588529	0.519138
bin_55	Rhodothermales	bin.55_03551	PF00291	Pyridoxal-phosphate dependent enzyme	IPR001926	Pyridoxal-phosphate dependent enzyme	-	NODE_327726_length_2159_cov_34.953422_3	0.0103469	54.2408	789	0.00741645	0.00588529	0.497931
bin_55	Rhodothermales	bin.55_01403	PF02361	Cobalt transport protein	IPR003339	ABC/ECF transporter, transmembrane component	-	NODE_77797_length_5073_cov_18.305102_5	0.0103427	47.4583	779	0.00741645	0.00588529	0.497208
bin_55	Rhodothermales	bin.55_01962	PF00512	His Kinase A (phospho-acceptor) domain	IPR003661	Signal transduction histidine kinase, dimerisation/phosphoacceptor domain	GO:0000155|GO:0007165	NODE_127030_length_3794_cov_24.868949_2	0.0103074	32.483	1650	0.00741645	0.00588529	0.491208
bin_55	Rhodothermales	bin.55_01962	PF02518	Histidine kinase-, DNA gyrase B-, and HSP90-like ATPase	IPR003594	Histidine kinase/HSP90-like ATPase	-	NODE_127030_length_3794_cov_24.868949_2	0.0103074	32.483	1650	0.00741645	0.00588529	0.491208
bin_55	Rhodothermales	bin.55_01962	PF08448	PAS fold	IPR013656	PAS fold-4	-	NODE_127030_length_3794_cov_24.868949_2	0.0103074	32.483	1650	0.00741645	0.00588529	0.491208
bin_55	Rhodothermales	bin.55_01962	PF16927	N-terminal 7TM region of histidine kinase	IPR031621	Histidine kinase, N-terminal 7TM region	-	NODE_127030_length_3794_cov_24.868949_2	0.0103074	32.483	1650	0.00741645	0.00588529	0.491208
bin_41	Halobacteriales	bin.41_00928	PF00857	Isochorismatase family	IPR000868	Isochorismatase-like	-	NODE_47430_length_6838_cov_18.375645_4	0.0100925	40.8534	573	0.00741645	0.00588529	0.454697
bin_43	SW-10-69-26	bin.43_02661	PF00582	Universal stress protein family	IPR006016	UspA	-	NODE_314_length_1348_cov_3.736428_2	0.0100584	26.542	441	0.00741645	0.00588529	0.448901
bin_14	Halobacteriales	bin.14_00742	PF00296	Luciferase-like monooxygenase	IPR011251	Luciferase-like domain	GO:0016705	NODE_20689_length_11689_cov_15.560684_4	0.0100268	49.8473	1356	0.00741645	0.00588529	0.443533
bin_85	Halobacteriales	bin.85_01013	PF01956	Integral membrane protein EMC3/TMCO1-like	IPR002809	Integral membrane protein EMC3/TMCO1-like	GO:0016020	NODE_120567_length_3913_cov_242.692328_4	0.00997497	345.273	906	0.00741645	0.00588529	0.434732
bin_191	Gammaproteobacteria	bin.191_02238	PF00903	Glyoxalase/Bleomycin resistance protein/Dioxygenase superfamily	IPR004360	Glyoxalase/fosfomycin resistance/dioxygenase domain	-	NODE_136244_length_3641_cov_8.540714_2	0.00994948	65.0204	441	0.00741645	0.00588529	0.430401
bin_55	Rhodothermales	bin.55_02285	PF01728	FtsJ-like methyltransferase	IPR002877	Ribosomal RNA methyltransferase FtsJ domain	GO:0008168|GO:0032259	NODE_159878_length_3308_cov_38.893944_2	0.0096126	40.3478	762	0.00741645	0.00588529	0.37316
bin_55	Rhodothermales	bin.55_02285	PF01938	TRAM domain	IPR002792	TRAM domain	-	NODE_159878_length_3308_cov_38.893944_2	0.0096126	40.3478	762	0.00741645	0.00588529	0.37316
bin_55	Rhodothermales	bin.55_00749	PF00011	Hsp20/alpha crystallin family	IPR002068	Alpha crystallin/Hsp20 domain	-	NODE_36009_length_8133_cov_14.875217_6	0.00956908	63.2312	372	0.00741645	0.00588529	0.365765
bin_43	SW-10-69-26	bin.43_01691	PF00141	Peroxidase	IPR002016	Haem peroxidase	GO:0004601|GO:0006979|GO:0020037	NODE_109_length_9112_cov_4.143331_4	0.00956243	35.8939	2149	0.00741645	0.00588529	0.364634
bin_43	SW-10-69-26	bin.43_01691	PF00141	Peroxidase	IPR002016	Haem peroxidase	GO:0004601|GO:0006979|GO:0020037	NODE_109_length_9112_cov_4.143331_4	0.00956243	35.8939	2149	0.00741645	0.00588529	0.364634
bin_43	SW-10-69-26	bin.43_02784	PF01042	Endoribonuclease L-PSP	IPR006175	YjgF/YER057c/UK114 family	-	NODE_442_length_690_cov_1.985318_1	0.00948653	13.5341	337	0.00741645	0.00588529	0.351739
bin_43	SW-10-69-26	bin.43_02784	PF01042	Endoribonuclease L-PSP	IPR006175	YjgF/YER057c/UK114 family	-	NODE_442_length_690_cov_1.985318_1	0.00948653	13.5341	337	0.00741645	0.00588529	0.351739
bin_43	SW-10-69-26	bin.43_02784	PF01042	Endoribonuclease L-PSP	IPR006175	YjgF/YER057c/UK114 family	-	NODE_442_length_690_cov_1.985318_1	0.00948653	13.5341	337	0.00741645	0.00588529	0.351739
bin_43	SW-10-69-26	bin.43_02784	PF01042	Endoribonuclease L-PSP	IPR006175	YjgF/YER057c/UK114 family	-	NODE_442_length_690_cov_1.985318_1	0.00948653	13.5341	337	0.00741645	0.00588529	0.351739
bin_146	Halobacteriales	bin.146_02432	PF01966	HD domain	IPR006674	HD domain	-	NODE_67527_length_5518_cov_40.668863_3	0.00941604	56.1524	807	0.00741645	0.00588529	0.339761
bin_178	Halobacteriales	bin.178_00124	PF04123	Domain of unknown function (DUF373)	IPR007254	Protein of unknown function DUF373	-	NODE_9297_length_19553_cov_169.188635_2	0.00940633	235.031	1143	0.00741645	0.00588529	0.338112
bin_86	Halobacteriales	bin.86_00490	PF00081	Iron/manganese superoxide dismutases, alpha-hairpin domain	IPR019831	Manganese/iron superoxide dismutase, N-terminal	GO:0004784|GO:0006801|GO:0046872	NODE_5728_length_26480_cov_33.154324_6	0.00918066	42.3826	690	0.00741645	0.00588529	0.299766
bin_86	Halobacteriales	bin.86_00490	PF02777	Iron/manganese superoxide dismutases, C-terminal domain	IPR019832	Manganese/iron superoxide dismutase, C-terminal	GO:0004784|GO:0006801|GO:0046872	NODE_5728_length_26480_cov_33.154324_6	0.00918066	42.3826	690	0.00741645	0.00588529	0.299766
bin_146	Halobacteriales	bin.146_01794	PF13416	Bacterial extracellular solute-binding protein	IPR006059	Bacterial extracellular solute-binding protein	-	NODE_14459_length_14785_cov_30.757434_11	0.00915099	51.9143	1179	0.00741645	0.00588529	0.294724
bin_201	Halobacteriales	bin.201_00441	PF00583	Acetyltransferase (GNAT) family	IPR000182	GNAT domain	GO:0008080	NODE_29202_length_9321_cov_66.229981_1	0.00904791	135.274	486	0.00741645	0.00588529	0.277209
bin_55	Rhodothermales	bin.55_01352	PF01882	Protein of unknown function DUF58	IPR002881	Domain of unknown function DUF58	-	NODE_75176_length_5176_cov_34.081625_2	0.00901131	68.2918	867	0.00741645	0.00588529	0.270992
bin_41	Halobacteriales	bin.41_00524	PF02566	OsmC-like protein	IPR003718	OsmC/Ohr family	-	NODE_17950_length_12842_cov_14.860092_6	0.00894714	34.1463	417	0.00741645	0.00588529	0.260088
bin_102	Caulobacterales	bin.102_01898	PF00291	Pyridoxal-phosphate dependent enzyme	IPR001926	Pyridoxal-phosphate dependent enzyme	-	NODE_10520_length_18106_cov_96.859509_15	0.00886748	101.484	1215	0.00741645	0.00588529	0.246553
bin_55	Rhodothermales	bin.55_00856	PF01699	Sodium/calcium exchanger protein	IPR004837	Sodium/calcium exchanger membrane region	GO:0016021|GO:0055085	NODE_40730_length_7528_cov_15.565770_2	0.00857123	28.3935	1164	0.00741645	0.00588529	0.196216
bin_55	Rhodothermales	bin.55_00856	PF01699	Sodium/calcium exchanger protein	IPR004837	Sodium/calcium exchanger membrane region	GO:0016021|GO:0055085	NODE_40730_length_7528_cov_15.565770_2	0.00857123	28.3935	1164	0.00741645	0.00588529	0.196216
bin_146	Halobacteriales	bin.146_01796	PF00528	Binding-protein-dependent transport system inner membrane component	IPR000515	ABC transporter type 1, transmembrane domain MetI-like	GO:0016020|GO:0055085	NODE_14459_length_14785_cov_30.757434_13	0.00820918	67.8089	858	0.00741645	0.00588529	0.134697
bin_178	Halobacteriales	bin.178_00480	PF02535	ZIP Zinc transporter	IPR003689	Zinc/iron permease	GO:0016020|GO:0030001|GO:0046873|GO:0055085	NODE_17923_length_12855_cov_170.372031_8	0.00812286	285.082	804	0.00741645	0.00588529	0.12003
bin_178	Halobacteriales	bin.178_01108	PF00977	Histidine biosynthesis protein	IPR006062	Histidine biosynthesis protein	GO:0000105	NODE_73882_length_5229_cov_197.535562_2	0.00807078	266.056	732	0.00741645	0.00588529	0.111181
bin_55	Rhodothermales	bin.55_04812	PF01061	ABC-2 type transporter	IPR013525	ABC-2 type transporter	GO:0016020	NODE_592146_length_1515_cov_23.308219_1	0.00806533	66.6486	720	0.00741645	0.00588529	0.110255
bin_151	Rhodothermales	bin.151_00337	PF01175	Urocanase Rossmann-like domain	IPR035085	Urocanase, Rossmann-like domain	-	NODE_2773_length_40909_cov_21.281906_30	0.0080524	38.0198	1620	0.00741645	0.00588529	0.108057
bin_151	Rhodothermales	bin.151_00337	PF17391	Urocanase N-terminal domain	IPR035400	Urocanase, N-terminal domain	-	NODE_2773_length_40909_cov_21.281906_30	0.0080524	38.0198	1620	0.00741645	0.00588529	0.108057
bin_151	Rhodothermales	bin.151_00337	PF17392	Urocanase C-terminal domain	IPR035401	Urocanase, C-terminal domain	-	NODE_2773_length_40909_cov_21.281906_30	0.0080524	38.0198	1620	0.00741645	0.00588529	0.108057
bin_212	T1Sed10-126	bin.212_00399	PF00441	Acyl-CoA dehydrogenase, C-terminal domain	IPR009075	Acyl-CoA dehydrogenase/oxidase C-terminal	GO:0016627	NODE_58887_length_5988_cov_5.784932_5	0.00795754	19.8504	1096	0.00741645	0.00588529	0.0919401
bin_212	T1Sed10-126	bin.212_00399	PF02770	Acyl-CoA dehydrogenase, middle domain	IPR006091	Acyl-CoA oxidase/dehydrogenase, central domain	GO:0016627	NODE_58887_length_5988_cov_5.784932_5	0.00795754	19.8504	1096	0.00741645	0.00588529	0.0919401
bin_212	T1Sed10-126	bin.212_00399	PF02771	Acyl-CoA dehydrogenase, N-terminal domain	IPR013786	Acyl-CoA dehydrogenase/oxidase, N-terminal	GO:0016627|GO:0050660	NODE_58887_length_5988_cov_5.784932_5	0.00795754	19.8504	1096	0.00741645	0.00588529	0.0919401
bin_233	Rhodothermales	bin.233_01374	PF07681	DoxX	IPR032808	DoxX family	-	NODE_87593_length_4724_cov_19.998072_3	0.007915	29.8108	444	0.00741645	0.00588529	0.0847125
bin_156	Halobacteriales	bin.156_01504	PF00857	Isochorismatase family	IPR000868	Isochorismatase-like	-	NODE_32414_length_8715_cov_18.772979_9	0.00788605	31.1106	597	0.00741645	0.00588529	0.0797929
bin_87	Kiloniellales	bin.87_01465	PF01325	Iron dependent repressor, N-terminal DNA binding domain	IPR022687	DTXR-type HTH domain	GO:0003677	NODE_68068_length_5493_cov_10.764435_5	0.00761835	16.6834	477	0.00741645	0.00588529	0.0343066
bin_87	Kiloniellales	bin.87_01465	PF02742	Iron dependent repressor, metal binding and dimerisation domain	IPR001367	Iron dependent repressor, metal binding and dimerisation domain	GO:0046914|GO:0046983	NODE_68068_length_5493_cov_10.764435_5	0.00761835	16.6834	477	0.00741645	0.00588529	0.0343066
bin_55	Rhodothermales	bin.55_01096	PF09079	CDC6, C terminal winged helix domain	IPR015163	Cdc6, C-terminal	-	NODE_56203_length_6166_cov_18.687940_5	0.00756378	47.4112	1593	0.00741645	0.00588529	0.025034
bin_55	Rhodothermales	bin.55_01096	PF13191	AAA ATPase domain	IPR041664	Orc1-like, AAA ATPase domain	-	NODE_56203_length_6166_cov_18.687940_5	0.00756378	47.4112	1593	0.00741645	0.00588529	0.025034
bin_178	Halobacteriales	bin.178_00564	PF09079	CDC6, C terminal winged helix domain	IPR015163	Cdc6, C-terminal	-	NODE_22701_length_10993_cov_214.384440_8	0.00754511	348.208	1593	0.00741645	0.00588529	0.0218624
bin_178	Halobacteriales	bin.178_00564	PF13191	AAA ATPase domain	IPR041664	Orc1-like, AAA ATPase domain	-	NODE_22701_length_10993_cov_214.384440_8	0.00754511	348.208	1593	0.00741645	0.00588529	0.0218624
bin_55	Rhodothermales	bin.55_00861	PF04123	Domain of unknown function (DUF373)	IPR007254	Protein of unknown function DUF373	-	NODE_40730_length_7528_cov_15.565770_7	0.00746237	50.8451	1143	0.00741645	0.00588529	0.00780313
bin_55	Rhodothermales	bin.55_00861	PF04123	Domain of unknown function (DUF373)	IPR007254	Protein of unknown function DUF373	-	NODE_40730_length_7528_cov_15.565770_7	0.00746237	50.8451	1143	0.00741645	0.00588529	0.00780313
bin_55	Rhodothermales	bin.55_00861	PF04123	Domain of unknown function (DUF373)	IPR007254	Protein of unknown function DUF373	-	NODE_40730_length_7528_cov_15.565770_7	0.00746237	50.8451	1143	0.00741645	0.00588529	0.00780313
bin_55	Rhodothermales	bin.55_00861	PF04123	Domain of unknown function (DUF373)	IPR007254	Protein of unknown function DUF373	-	NODE_40730_length_7528_cov_15.565770_7	0.00746237	50.8451	1143	0.00741645	0.00588529	0.00780313
bin_55	Rhodothermales	bin.55_03770	PF01966	HD domain	IPR006674	HD domain	-	NODE_357880_length_2049_cov_26.843531_2	0.00726073	59.6382	807	0.00741645	0.00588529	-0.026459
bin_182	Nanosalinales	bin.182_00470	PF01022	Bacterial regulatory protein, arsR family	IPR001845	HTH ArsR-type DNA-binding domain	GO:0003700|GO:0006355	NODE_12068_length_16609_cov_17.344328_9	0.0070009	43.966	294	0.00741645	0.00588529	-0.0706072
bin_87	Kiloniellales	bin.87_01992	PF06808	Tripartite ATP-independent periplasmic transporter, DctM component	IPR010656	TRAP C4-dicarboxylate transport system permease DctM subunit	-	NODE_107240_length_4194_cov_6.851413_2	0.00697883	26.5803	1308	0.00741645	0.00588529	-0.0743572
bin_16	Rhodothermales	bin.16_02132	PF07690	Major Facilitator Superfamily	IPR011701	Major facilitator superfamily	GO:0022857|GO:0055085	NODE_289344_length_2325_cov_14.218502_1	0.00696143	48.767	1365	0.00741645	0.00588529	-0.0773146
bin_96	Gammaproteobacteria	bin.96_01806	PF03767	HAD superfamily, subfamily IIIB (Acid phosphatase)	IPR005519	Acid phosphatase, class B-like	-	NODE_171923_length_3168_cov_24.250241_3	0.00692841	42.3415	776	0.00741645	0.00588529	-0.0829244
bin_178	Halobacteriales	bin.178_01008	PF07366	SnoaL-like polyketide cyclase	IPR009959	Polyketide cyclase SnoaL-like	GO:0030638	NODE_58106_length_6035_cov_169.241806_1	0.00679053	278.043	441	0.00741645	0.00588529	-0.106353
bin_55	Rhodothermales	bin.55_03023	PF00557	Metallopeptidase family M24	IPR000994	Peptidase M24	-	NODE_248700_length_2543_cov_46.188505_2	0.00675909	49.2261	1296	0.00741645	0.00588529	-0.111695
bin_41	Halobacteriales	bin.41_01654	PF00736	EF-1 guanine nucleotide exchange domain	IPR014038	Translation elongation factor EF1B, beta/delta subunit, guanine nucleotide exchange domain	GO:0003746|GO:0006414	NODE_122376_length_3878_cov_13.407010_6	0.00664075	32.4644	267	0.00741645	0.00588529	-0.131802
bin_55	Rhodothermales	bin.55_01658	PF00736	EF-1 guanine nucleotide exchange domain	IPR014038	Translation elongation factor EF1B, beta/delta subunit, guanine nucleotide exchange domain	GO:0003746|GO:0006414	NODE_97669_length_4431_cov_28.658364_6	0.00660501	28.6667	267	0.00741645	0.00588529	-0.137875
bin_55	Rhodothermales	bin.55_00504	PF00107	Zinc-binding dehydrogenase	IPR013149	Alcohol dehydrogenase, C-terminal	-	NODE_21330_length_11461_cov_19.533842_2	0.00644155	43.8436	1125	0.00741645	0.00588529	-0.165649
bin_55	Rhodothermales	bin.55_00504	PF08240	Alcohol dehydrogenase GroES-like domain	IPR013154	Alcohol dehydrogenase, N-terminal	-	NODE_21330_length_11461_cov_19.533842_2	0.00644155	43.8436	1125	0.00741645	0.00588529	-0.165649
bin_87	Kiloniellales	bin.87_02428	PF01654	Cytochrome bd terminal oxidase subunit I	IPR002585	Cytochrome ubiquinol oxidase subunit 1	GO:0009055|GO:0019646|GO:0070069	NODE_186954_length_3016_cov_9.618372_2	0.00643899	29.1423	1413	0.00741645	0.00588529	-0.166085
bin_81	Halobacteriales	bin.81_00501	PF01022	Bacterial regulatory protein, arsR family	IPR001845	HTH ArsR-type DNA-binding domain	GO:0003700|GO:0006355	NODE_8361_length_20991_cov_19.600783_5	0.00642295	46.2737	285	0.00741645	0.00588529	-0.168811
bin_41	Halobacteriales	bin.41_01770	PF02361	Cobalt transport protein	IPR003339	ABC/ECF transporter, transmembrane component	-	NODE_163601_length_3264_cov_20.855407_2	0.00640088	61.5364	783	0.00741645	0.00588529	-0.172561
bin_144	Kiloniellales	bin.144_01172	PF13247	4Fe-4S dicluster domain	IPR017896	4Fe-4S ferredoxin-type, iron-sulphur binding domain	-	NODE_68_length_11383_cov_5.327879_8	0.00637431	25.9773	1057	0.00741645	0.00588529	-0.177075
bin_144	Kiloniellales	bin.144_01172	PF14711	Respiratory nitrate reductase beta C-terminal	IPR029263	Respiratory nitrate reductase beta, C-terminal	-	NODE_68_length_11383_cov_5.327879_8	0.00637431	25.9773	1057	0.00741645	0.00588529	-0.177075
bin_123	Pseudomonadales	bin.123_03039	PF01061	ABC-2 type transporter	IPR013525	ABC-2 type transporter	GO:0016020	NODE_21446_length_11425_cov_1029.728496_8	0.0062112	1956.54	758	0.00741645	0.00588529	-0.204789
bin_87	Kiloniellales	bin.87_02574	PF00202	Aminotransferase class-III	IPR005814	Aminotransferase class-III	GO:0008483|GO:0030170	NODE_246830_length_2554_cov_8.906763_2	0.00611905	32.5778	1234	0.00741645	0.00588529	-0.220447
bin_55	Rhodothermales	bin.55_04800	PF00005	ABC transporter	IPR003439	ABC transporter-like	GO:0005524	NODE_588967_length_1520_cov_33.599317_2	0.00609818	35.2922	811	0.00741645	0.00588529	-0.223994
bin_55	Rhodothermales	bin.55_01770	PF00462	Glutaredoxin	IPR002109	Glutaredoxin	GO:0097573	NODE_109907_length_4133_cov_16.248651_4	0.00606508	29.6838	351	0.00741645	0.00588529	-0.229617
bin_55	Rhodothermales	bin.55_01770	PF00462	Glutaredoxin	IPR002109	Glutaredoxin	GO:0097573	NODE_109907_length_4133_cov_16.248651_4	0.00606508	29.6838	351	0.00741645	0.00588529	-0.229617
bin_55	Rhodothermales	bin.55_01770	PF00462	Glutaredoxin	IPR002109	Glutaredoxin	GO:0097573	NODE_109907_length_4133_cov_16.248651_4	0.00606508	29.6838	351	0.00741645	0.00588529	-0.229617
bin_55	Rhodothermales	bin.55_01770	PF00462	Glutaredoxin	IPR002109	Glutaredoxin	GO:0097573	NODE_109907_length_4133_cov_16.248651_4	0.00606508	29.6838	351	0.00741645	0.00588529	-0.229617
bin_87	Kiloniellales	bin.87_01869	PF00171	Aldehyde dehydrogenase family	IPR015590	Aldehyde dehydrogenase domain	GO:0016491	NODE_94507_length_4519_cov_8.828181_4	0.00598852	30.536	1487	0.00741645	0.00588529	-0.242625
bin_55	Rhodothermales	bin.55_03902	PF02566	OsmC-like protein	IPR003718	OsmC/Ohr family	-	NODE_384155_length_1965_cov_42.616754_2	0.00596572	36.777	417	0.00741645	0.00588529	-0.246499
bin_219	Bipolaricaulia	bin.219_00250	PF01699	Sodium/calcium exchanger protein	IPR004837	Sodium/calcium exchanger membrane region	GO:0016021|GO:0055085	NODE_2_length_186248_cov_25.192405_5	0.00592522	113.906	1344	0.00741645	0.00588529	-0.253382
bin_219	Bipolaricaulia	bin.219_00250	PF01699	Sodium/calcium exchanger protein	IPR004837	Sodium/calcium exchanger membrane region	GO:0016021|GO:0055085	NODE_2_length_186248_cov_25.192405_5	0.00592522	113.906	1344	0.00741645	0.00588529	-0.253382
bin_156	Halobacteriales	bin.156_01263	PF04055	Radical SAM superfamily	IPR007197	Radical SAM	GO:0003824|GO:0051536	NODE_22013_length_11233_cov_21.347468_5	0.00582589	62.5697	1011	0.00741645	0.00588529	-0.270259
bin_156	Halobacteriales	bin.156_01263	PF06463	Molybdenum Cofactor Synthesis C	IPR010505	Molybdenum cofactor synthesis C-terminal	GO:0006777|GO:0019008|GO:0051539	NODE_22013_length_11233_cov_21.347468_5	0.00582589	62.5697	1011	0.00741645	0.00588529	-0.270259
bin_156	Halobacteriales	bin.156_01263	PF13394	4Fe-4S single cluster domain	-	-		NODE_22013_length_11233_cov_21.347468_5	0.00582589	62.5697	1011	0.00741645	0.00588529	-0.270259
bin_85	Halobacteriales	bin.85_01032	PF13561	Enoyl-(Acyl carrier protein) reductase	-	-		NODE_123751_length_3851_cov_257.148577_1	0.00582476	287.496	792	0.00741645	0.00588529	-0.270451
bin_53	Paceibacteria	bin.53_01489	PF01625	Peptide methionine sulfoxide reductase	IPR002569	Peptide methionine sulphoxide reductase MsrA	GO:0008113	NODE_276579_length_2388_cov_5.228033_2	0.00573603	13.8725	698	0.00741645	0.00588529	-0.285527
bin_55	Rhodothermales	bin.55_01519	PF01176	Translation initiation factor 1A / IF-1	IPR006196	RNA-binding domain, S1, IF1 type	GO:0003723|GO:0003743|GO:0006413	NODE_86326_length_4766_cov_31.889620_7	0.00566663	48.9414	222	0.00741645	0.00588529	-0.29732
bin_55	Rhodothermales	bin.55_01164	PF00857	Isochorismatase family	IPR000868	Isochorismatase-like	-	NODE_60684_length_5879_cov_25.846154_5	0.00562427	39.4399	591	0.00741645	0.00588529	-0.304518
bin_55	Rhodothermales	bin.55_00299	PF01022	Bacterial regulatory protein, arsR family	IPR001845	HTH ArsR-type DNA-binding domain	GO:0003700|GO:0006355	NODE_12039_length_16630_cov_18.695505_12	0.00541202	63.2267	300	0.00741645	0.00588529	-0.340582
bin_85	Halobacteriales	bin.85_01187	PF01157	Ribosomal protein L21e	IPR001147	Ribosomal protein L21e	GO:0003735|GO:0005840|GO:0006412	NODE_163485_length_3265_cov_174.080374_3	0.00538036	308.542	288	0.00741645	0.00588529	-0.345961
bin_202	Bradymonadales	bin.202_03793	PF00296	Luciferase-like monooxygenase	IPR011251	Luciferase-like domain	GO:0016705	NODE_249603_length_2538_cov_5.461538_1	0.00534152	20.4267	1350	0.00741645	0.00588529	-0.352561
bin_87	Kiloniellales	bin.87_00349	PF00126	Bacterial regulatory helix-turn-helix protein, lysR family	IPR000847	Transcription regulator HTH, LysR	GO:0003700|GO:0006355	NODE_18273_length_12687_cov_8.742875_4	0.00524759	22.2401	887	0.00741645	0.00588529	-0.368521
bin_87	Kiloniellales	bin.87_00349	PF03466	LysR substrate binding domain	IPR005119	LysR, substrate-binding	-	NODE_18273_length_12687_cov_8.742875_4	0.00524759	22.2401	887	0.00741645	0.00588529	-0.368521
bin_191	Gammaproteobacteria	bin.191_00265	PF00107	Zinc-binding dehydrogenase	IPR013149	Alcohol dehydrogenase, C-terminal	-	NODE_14286_length_14908_cov_8.753854_11	0.00519981	30.7578	1160	0.00741645	0.00588529	-0.376639
bin_191	Gammaproteobacteria	bin.191_00265	PF08240	Alcohol dehydrogenase GroES-like domain	IPR013154	Alcohol dehydrogenase, N-terminal	-	NODE_14286_length_14908_cov_8.753854_11	0.00519981	30.7578	1160	0.00741645	0.00588529	-0.376639
bin_18	Pseudomonadales	bin.18_01240	PF00005	ABC transporter	IPR003439	ABC transporter-like	GO:0005524	NODE_32_length_25302_cov_8.536531_14	0.00519525	27.9739	765	0.00741645	0.00588529	-0.377415
bin_55	Rhodothermales	bin.55_00752	PF06745	KaiC	IPR014774	KaiC-like domain	-	NODE_36009_length_8133_cov_14.875217_9	0.00511926	33.592	750	0.00741645	0.00588529	-0.390327
bin_87	Kiloniellales	bin.87_00142	PF13669	Glyoxalase/Bleomycin resistance protein/Dioxygenase superfamily	-	-		NODE_13001_length_15853_cov_10.580643_5	0.00501128	21.9062	405	0.00741645	0.00588529	-0.408674
bin_114	Thiohalorhabdales	bin.114_00566	PF14489	QueF-like protein	IPR029500	NADPH-dependent 7-cyano-7-deazaguanine reductase QueF	GO:0008616|GO:0033739	NODE_39884_length_7627_cov_6.690306_6	0.0049765	18.5505	465	0.00741645	0.00588529	-0.414584
bin_16	Rhodothermales	bin.16_01402	PF13370	4Fe-4S single cluster domain of Ferredoxin I	-	-		NODE_60029_length_5918_cov_17.984991_2	0.00496518	33.7108	249	0.00741645	0.00588529	-0.416507
bin_185	Bradymonadales	bin.185_03035	PF00160	Cyclophilin type peptidyl-prolyl cis-trans isomerase/CLD	IPR002130	Cyclophilin-type peptidyl-prolyl cis-trans isomerase domain	GO:0000413|GO:0003755	NODE_1048_length_1576_cov_2.323549_2	0.00487772	15.4596	557	0.00741645	0.00588529	-0.431368
bin_54	Nanosalinales	bin.54_00843	PF00428	60s Acidic ribosomal protein	-	-		NODE_214966_length_2774_cov_7.659434_4	0.0048692	21.4099	322	0.00741645	0.00588529	-0.432816
bin_55	Rhodothermales	bin.55_01340	PF07883	Cupin domain	IPR013096	Cupin 2, conserved barrel	-	NODE_74350_length_5209_cov_26.151533_4	0.00486451	25.5792	480	0.00741645	0.00588529	-0.433613
bin_219	Bipolaricaulia	bin.219_00903	PF12769	4TM region of pyridine nucleotide transhydrogenase, mitoch	IPR024605	NAD(P) transhydrogenase, alpha subunit, C-terminal	-	NODE_5_length_143169_cov_21.515473_132	0.00483019	88.4803	279	0.00741645	0.00588529	-0.439444
bin_81	Halobacteriales	bin.81_01661	PF00107	Zinc-binding dehydrogenase	IPR013149	Alcohol dehydrogenase, C-terminal	-	NODE_46876_length_6888_cov_18.003512_2	0.00482419	43.5769	1125	0.00741645	0.00588529	-0.440463
bin_81	Halobacteriales	bin.81_01661	PF08240	Alcohol dehydrogenase GroES-like domain	IPR013154	Alcohol dehydrogenase, N-terminal	-	NODE_46876_length_6888_cov_18.003512_2	0.00482419	43.5769	1125	0.00741645	0.00588529	-0.440463
bin_55	Rhodothermales	bin.55_03193	PF01841	Transglutaminase-like superfamily	IPR002931	Transglutaminase-like	-	NODE_272599_length_2408_cov_28.044199_3	0.00474202	23.9242	792	0.00741645	0.00588529	-0.454425
bin_55	Rhodothermales	bin.55_03193	PF08379	Bacterial transglutaminase-like N-terminal region	IPR013589	Bacterial transglutaminase-like, N-terminal	-	NODE_272599_length_2408_cov_28.044199_3	0.00474202	23.9242	792	0.00741645	0.00588529	-0.454425
bin_75	T1Sed10-126	bin.75_00584	PF12769	4TM region of pyridine nucleotide transhydrogenase, mitoch	IPR024605	NAD(P) transhydrogenase, alpha subunit, C-terminal	-	NODE_30073_length_9144_cov_6.247442_5	0.00472122	24.786	285	0.00741645	0.00588529	-0.457959
bin_43	SW-10-69-26	bin.43_01085	PF00081	Iron/manganese superoxide dismutases, alpha-hairpin domain	IPR019831	Manganese/iron superoxide dismutase, N-terminal	GO:0004784|GO:0006801|GO:0046872	NODE_52_length_14281_cov_3.892988_14	0.00464677	32.4892	603	0.00741645	0.00588529	-0.470609
bin_43	SW-10-69-26	bin.43_01085	PF02777	Iron/manganese superoxide dismutases, C-terminal domain	IPR019832	Manganese/iron superoxide dismutase, C-terminal	GO:0004784|GO:0006801|GO:0046872	NODE_52_length_14281_cov_3.892988_14	0.00464677	32.4892	603	0.00741645	0.00588529	-0.470609
bin_185	Bradymonadales	bin.185_02534	PF00352	Transcription factor TFIID (or TATA-binding protein, TBP)	IPR000814	TATA-box binding protein	GO:0003677|GO:0006352	NODE_778_length_2042_cov_3.939440_2	0.00459579	26.1738	564	0.00741645	0.00588529	-0.479272
bin_185	Bradymonadales	bin.185_02534	PF00352	Transcription factor TFIID (or TATA-binding protein, TBP)	IPR000814	TATA-box binding protein	GO:0003677|GO:0006352	NODE_778_length_2042_cov_3.939440_2	0.00459579	26.1738	564	0.00741645	0.00588529	-0.479272
bin_185	Bradymonadales	bin.185_02534	PF00352	Transcription factor TFIID (or TATA-binding protein, TBP)	IPR000814	TATA-box binding protein	GO:0003677|GO:0006352	NODE_778_length_2042_cov_3.939440_2	0.00459579	26.1738	564	0.00741645	0.00588529	-0.479272
bin_185	Bradymonadales	bin.185_02534	PF00352	Transcription factor TFIID (or TATA-binding protein, TBP)	IPR000814	TATA-box binding protein	GO:0003677|GO:0006352	NODE_778_length_2042_cov_3.939440_2	0.00459579	26.1738	564	0.00741645	0.00588529	-0.479272
bin_185	Bradymonadales	bin.185_02534	PF00352	Transcription factor TFIID (or TATA-binding protein, TBP)	IPR000814	TATA-box binding protein	GO:0003677|GO:0006352	NODE_778_length_2042_cov_3.939440_2	0.00459579	26.1738	564	0.00741645	0.00588529	-0.479272
bin_185	Bradymonadales	bin.185_02534	PF00352	Transcription factor TFIID (or TATA-binding protein, TBP)	IPR000814	TATA-box binding protein	GO:0003677|GO:0006352	NODE_778_length_2042_cov_3.939440_2	0.00459579	26.1738	564	0.00741645	0.00588529	-0.479272
bin_185	Bradymonadales	bin.185_02534	PF00352	Transcription factor TFIID (or TATA-binding protein, TBP)	IPR000814	TATA-box binding protein	GO:0003677|GO:0006352	NODE_778_length_2042_cov_3.939440_2	0.00459579	26.1738	564	0.00741645	0.00588529	-0.479272
bin_185	Bradymonadales	bin.185_02534	PF00352	Transcription factor TFIID (or TATA-binding protein, TBP)	IPR000814	TATA-box binding protein	GO:0003677|GO:0006352	NODE_778_length_2042_cov_3.939440_2	0.00459579	26.1738	564	0.00741645	0.00588529	-0.479272
bin_188	Kiloniellales	bin.188_01124	PF06723	MreB/Mbl protein	-	-		NODE_10336_length_18312_cov_38.134633_4	0.0045951	76.3218	1044	0.00741645	0.00588529	-0.47939
bin_122	Halobacteriales	bin.122_01112	PF00428	60s Acidic ribosomal protein	-	-		NODE_144_length_4171_cov_3.527113_4	0.00453274	21.6437	348	0.00741645	0.00588529	-0.489985
bin_85	Halobacteriales	bin.85_01012	PF00406	Adenylate kinase	-	-		NODE_120567_length_3913_cov_242.692328_3	0.00448098	363.649	633	0.00741645	0.00588529	-0.49878
bin_85	Halobacteriales	bin.85_01012	PF05191	Adenylate kinase, active site lid	IPR007862	Adenylate kinase, active site lid domain	GO:0004017	NODE_120567_length_3913_cov_242.692328_3	0.00448098	363.649	633	0.00741645	0.00588529	-0.49878
bin_18	Pseudomonadales	bin.18_00645	PF01175	Urocanase Rossmann-like domain	IPR035085	Urocanase, Rossmann-like domain	-	NODE_12_length_44130_cov_7.788686_23	0.0044662	39.0444	1691	0.00741645	0.00588529	-0.501292
bin_18	Pseudomonadales	bin.18_00645	PF17391	Urocanase N-terminal domain	IPR035400	Urocanase, N-terminal domain	-	NODE_12_length_44130_cov_7.788686_23	0.0044662	39.0444	1691	0.00741645	0.00588529	-0.501292
bin_18	Pseudomonadales	bin.18_00645	PF17392	Urocanase C-terminal domain	IPR035401	Urocanase, C-terminal domain	-	NODE_12_length_44130_cov_7.788686_23	0.0044662	39.0444	1691	0.00741645	0.00588529	-0.501292
bin_43	SW-10-69-26	bin.43_02631	PF01200	Ribosomal protein S28e	IPR000289	Ribosomal protein S28e	GO:0003735|GO:0005840|GO:0006412	NODE_298_length_1726_cov_2.098241_3	0.00444606	15.8444	225	0.00741645	0.00588529	-0.504713
bin_40	Halobacteriales	bin.40_00009	PF10006	Uncharacterized conserved protein (DUF2249)	IPR018720	Domain of unknown function DUF2249	-	NODE_6185_length_25392_cov_45.522635_9	0.00442711	152.86	264	0.00741645	0.00588529	-0.507934
bin_191	Gammaproteobacteria	bin.191_01568	PF00120	Glutamine synthetase, catalytic domain	IPR008146	Glutamine synthetase, catalytic domain	GO:0004356|GO:0006807	NODE_60747_length_5876_cov_6.374334_2	0.00434434	15.5158	1206	0.00741645	0.00588529	-0.521998
bin_191	Gammaproteobacteria	bin.191_01568	PF03951	Glutamine synthetase, beta-Grasp domain	IPR008147	Glutamine synthetase, beta-Grasp domain	GO:0004356|GO:0006542|GO:0006807	NODE_60747_length_5876_cov_6.374334_2	0.00434434	15.5158	1206	0.00741645	0.00588529	-0.521998
bin_159	Alphaproteobacteria	bin.159_00114	PF14489	QueF-like protein	IPR029500	NADPH-dependent 7-cyano-7-deazaguanine reductase QueF	GO:0008616|GO:0033739	NODE_50858_length_6551_cov_5.924107_2	0.00434099	12.1097	392	0.00741645	0.00588529	-0.522566
bin_16	Rhodothermales	bin.16_00818	PF02472	Biopolymer transport protein ExbD/TolR	IPR003400	Biopolymer transport protein ExbD/TolR	GO:0022857|GO:0055085	NODE_16746_length_13422_cov_16.213885_4	0.00426005	39.3284	408	0.00741645	0.00588529	-0.536318
bin_50	Rhodobacterales	bin.50_01792	PF00441	Acyl-CoA dehydrogenase, C-terminal domain	IPR009075	Acyl-CoA dehydrogenase/oxidase C-terminal	GO:0016627	NODE_12501_length_16238_cov_14.131187_3	0.00418543	26.5468	1218	0.00741645	0.00588529	-0.548999
bin_50	Rhodobacterales	bin.50_01792	PF02770	Acyl-CoA dehydrogenase, middle domain	IPR006091	Acyl-CoA oxidase/dehydrogenase, central domain	GO:0016627	NODE_12501_length_16238_cov_14.131187_3	0.00418543	26.5468	1218	0.00741645	0.00588529	-0.548999
bin_50	Rhodobacterales	bin.50_01792	PF02771	Acyl-CoA dehydrogenase, N-terminal domain	IPR013786	Acyl-CoA dehydrogenase/oxidase, N-terminal	GO:0016627|GO:0050660	NODE_12501_length_16238_cov_14.131187_3	0.00418543	26.5468	1218	0.00741645	0.00588529	-0.548999
bin_18	Pseudomonadales	bin.18_01509	PF00005	ABC transporter	IPR003439	ABC transporter-like	GO:0005524	NODE_44_length_22152_cov_8.413300_12	0.00418039	38.299	816	0.00741645	0.00588529	-0.549855
bin_50	Rhodobacterales	bin.50_03032	PF06808	Tripartite ATP-independent periplasmic transporter, DctM component	IPR010656	TRAP C4-dicarboxylate transport system permease DctM subunit	-	NODE_51777_length_6479_cov_11.748599_2	0.00405783	26.2247	1313	0.00741645	0.00588529	-0.57068
bin_87	Kiloniellales	bin.87_01281	PF16868	NMT1-like family	IPR011852	TRAP transporter solute receptor, TAXI family	-	NODE_54874_length_6253_cov_9.242175_2	0.00402609	33.8171	984	0.00741645	0.00588529	-0.576073
bin_96	Gammaproteobacteria	bin.96_00963	PF01325	Iron dependent repressor, N-terminal DNA binding domain	IPR022687	DTXR-type HTH domain	GO:0003677	NODE_23462_length_10777_cov_12.386775_9	0.00393747	25.3554	453	0.00741645	0.00588529	-0.59113
bin_96	Gammaproteobacteria	bin.96_00963	PF02742	Iron dependent repressor, metal binding and dimerisation domain	IPR001367	Iron dependent repressor, metal binding and dimerisation domain	GO:0046914|GO:0046983	NODE_23462_length_10777_cov_12.386775_9	0.00393747	25.3554	453	0.00741645	0.00588529	-0.59113
bin_188	Kiloniellales	bin.188_02493	PF00549	CoA-ligase	IPR005811	ATP-citrate lyase/succinyl-CoA ligase	GO:0003824	NODE_158491_length_3325_cov_53.584098_2	0.00382905	92.2568	876	0.00741645	0.00588529	-0.609553
bin_188	Kiloniellales	bin.188_02493	PF02629	CoA binding domain	IPR003781	CoA-binding	-	NODE_158491_length_3325_cov_53.584098_2	0.00382905	92.2568	876	0.00741645	0.00588529	-0.609553
bin_87	Kiloniellales	bin.87_02251	PF03767	HAD superfamily, subfamily IIIB (Acid phosphatase)	IPR005519	Acid phosphatase, class B-like	-	NODE_149280_length_3447_cov_9.474646_2	0.00381485	42.8706	804	0.00741645	0.00588529	-0.611966
bin_85	Halobacteriales	bin.85_00656	PF00512	His Kinase A (phospho-acceptor) domain	IPR003661	Signal transduction histidine kinase, dimerisation/phosphoacceptor domain	GO:0000155|GO:0007165	NODE_52342_length_6438_cov_150.320852_6	0.00379714	351.096	1650	0.00741645	0.00588529	-0.614975
bin_85	Halobacteriales	bin.85_00656	PF02518	Histidine kinase-, DNA gyrase B-, and HSP90-like ATPase	IPR003594	Histidine kinase/HSP90-like ATPase	-	NODE_52342_length_6438_cov_150.320852_6	0.00379714	351.096	1650	0.00741645	0.00588529	-0.614975
bin_85	Halobacteriales	bin.85_00656	PF08448	PAS fold	IPR013656	PAS fold-4	-	NODE_52342_length_6438_cov_150.320852_6	0.00379714	351.096	1650	0.00741645	0.00588529	-0.614975
bin_85	Halobacteriales	bin.85_00656	PF16927	N-terminal 7TM region of histidine kinase	IPR031621	Histidine kinase, N-terminal 7TM region	-	NODE_52342_length_6438_cov_150.320852_6	0.00379714	351.096	1650	0.00741645	0.00588529	-0.614975
bin_87	Kiloniellales	bin.87_01448	PF00441	Acyl-CoA dehydrogenase, C-terminal domain	IPR009075	Acyl-CoA dehydrogenase/oxidase C-terminal	GO:0016627	NODE_65546_length_5615_cov_11.111871_7	0.00369247	32.7677	1257	0.00741645	0.00588529	-0.632759
bin_87	Kiloniellales	bin.87_01448	PF02770	Acyl-CoA dehydrogenase, middle domain	IPR006091	Acyl-CoA oxidase/dehydrogenase, central domain	GO:0016627	NODE_65546_length_5615_cov_11.111871_7	0.00369247	32.7677	1257	0.00741645	0.00588529	-0.632759
bin_87	Kiloniellales	bin.87_01448	PF02771	Acyl-CoA dehydrogenase, N-terminal domain	IPR013786	Acyl-CoA dehydrogenase/oxidase, N-terminal	GO:0016627|GO:0050660	NODE_65546_length_5615_cov_11.111871_7	0.00369247	32.7677	1257	0.00741645	0.00588529	-0.632759
bin_144	Kiloniellales	bin.144_01920	PF14489	QueF-like protein	IPR029500	NADPH-dependent 7-cyano-7-deazaguanine reductase QueF	GO:0008616|GO:0033739	NODE_163_length_5574_cov_5.955976_5	0.00367557	25.9868	455	0.00741645	0.00588529	-0.635631
bin_55	Rhodothermales	bin.55_01162	PF13561	Enoyl-(Acyl carrier protein) reductase	-	-		NODE_60684_length_5879_cov_25.846154_3	0.00367413	45.673	792	0.00741645	0.00588529	-0.635876
bin_18	Pseudomonadales	bin.18_01017	PF00543	Nitrogen regulatory protein P-II	IPR002187	Nitrogen regulatory protein PII	GO:0006808|GO:0030234	NODE_23_length_32590_cov_10.357396_13	0.00365544	42.4189	339	0.00741645	0.00588529	-0.639052
bin_188	Kiloniellales	bin.188_02437	PF17209	Hfq protein	IPR005001	RNA-binding protein Hfq	GO:0003723|GO:0006355	NODE_138109_length_3612_cov_38.783807_2	0.00362895	97.5992	252	0.00741645	0.00588529	-0.643553
bin_50	Rhodobacterales	bin.50_02126	PF00549	CoA-ligase	IPR005811	ATP-citrate lyase/succinyl-CoA ligase	GO:0003824	NODE_15881_length_13901_cov_14.800664_3	0.00361889	37.0193	882	0.00741645	0.00588529	-0.645262
bin_50	Rhodobacterales	bin.50_02126	PF00549	CoA-ligase	IPR005811	ATP-citrate lyase/succinyl-CoA ligase	GO:0003824	NODE_15881_length_13901_cov_14.800664_3	0.00361889	37.0193	882	0.00741645	0.00588529	-0.645262
bin_50	Rhodobacterales	bin.50_02126	PF00549	CoA-ligase	IPR005811	ATP-citrate lyase/succinyl-CoA ligase	GO:0003824	NODE_15881_length_13901_cov_14.800664_3	0.00361889	37.0193	882	0.00741645	0.00588529	-0.645262
bin_50	Rhodobacterales	bin.50_02126	PF00549	CoA-ligase	IPR005811	ATP-citrate lyase/succinyl-CoA ligase	GO:0003824	NODE_15881_length_13901_cov_14.800664_3	0.00361889	37.0193	882	0.00741645	0.00588529	-0.645262
bin_50	Rhodobacterales	bin.50_02126	PF02629	CoA binding domain	IPR003781	CoA-binding	-	NODE_15881_length_13901_cov_14.800664_3	0.00361889	37.0193	882	0.00741645	0.00588529	-0.645262
bin_50	Rhodobacterales	bin.50_02126	PF02629	CoA binding domain	IPR003781	CoA-binding	-	NODE_15881_length_13901_cov_14.800664_3	0.00361889	37.0193	882	0.00741645	0.00588529	-0.645262
bin_50	Rhodobacterales	bin.50_02126	PF02629	CoA binding domain	IPR003781	CoA-binding	-	NODE_15881_length_13901_cov_14.800664_3	0.00361889	37.0193	882	0.00741645	0.00588529	-0.645262
bin_50	Rhodobacterales	bin.50_02126	PF02629	CoA binding domain	IPR003781	CoA-binding	-	NODE_15881_length_13901_cov_14.800664_3	0.00361889	37.0193	882	0.00741645	0.00588529	-0.645262
bin_187	Halobacteriales	bin.187_01703	PF00081	Iron/manganese superoxide dismutases, alpha-hairpin domain	IPR019831	Manganese/iron superoxide dismutase, N-terminal	GO:0004784|GO:0006801|GO:0046872	NODE_8685_length_20502_cov_31.954614_5	0.00353063	77.1708	603	0.00741645	0.00588529	-0.660259
bin_187	Halobacteriales	bin.187_01703	PF02777	Iron/manganese superoxide dismutases, C-terminal domain	IPR019832	Manganese/iron superoxide dismutase, C-terminal	GO:0004784|GO:0006801|GO:0046872	NODE_8685_length_20502_cov_31.954614_5	0.00353063	77.1708	603	0.00741645	0.00588529	-0.660259
bin_96	Gammaproteobacteria	bin.96_01505	PF01841	Transglutaminase-like superfamily	IPR002931	Transglutaminase-like	-	NODE_76162_length_5137_cov_15.132625_3	0.00344319	42.6239	795	0.00741645	0.00588529	-0.675116
bin_96	Gammaproteobacteria	bin.96_01505	PF08379	Bacterial transglutaminase-like N-terminal region	IPR013589	Bacterial transglutaminase-like, N-terminal	-	NODE_76162_length_5137_cov_15.132625_3	0.00344319	42.6239	795	0.00741645	0.00588529	-0.675116
bin_191	Gammaproteobacteria	bin.191_01032	PF00464	Serine hydroxymethyltransferase	IPR039429	Serine hydroxymethyltransferase-like domain	-	NODE_35483_length_8214_cov_8.143032_6	0.00332813	22.5921	1238	0.00741645	0.00588529	-0.694667
bin_6	Pseudomonadales	bin.6_01836	PF04245	37-kD nucleoid-associated bacterial protein	IPR007358	Nucleoid-associated protein NdpA	GO:0009295	NODE_33519_length_8525_cov_637.832231_3	0.00326253	1529.95	1014	0.00741645	0.00588529	-0.705814
bin_2	Halobacteriales	bin.147_00921	PF00352	Transcription factor TFIID (or TATA-binding protein, TBP)	IPR000814	TATA-box binding protein	GO:0003677|GO:0006352	NODE_128068_length_3776_cov_25.934695_6	0.00323795	55.9529	573	0.00741645	0.00588529	-0.709989
bin_2	Halobacteriales	bin.2_02084	PF00352	Transcription factor TFIID (or TATA-binding protein, TBP)	IPR000814	TATA-box binding protein	GO:0003677|GO:0006352	NODE_128068_length_3776_cov_25.934695_6	0.00323795	55.9529	573	0.00741645	0.00588529	-0.709989
bin_2	Halobacteriales	bin.2_02084	PF00352	Transcription factor TFIID (or TATA-binding protein, TBP)	IPR000814	TATA-box binding protein	GO:0003677|GO:0006352	NODE_128068_length_3776_cov_25.934695_6	0.00323795	55.9529	573	0.00741645	0.00588529	-0.709989
bin_2	Halobacteriales	bin.147_00921	PF00352	Transcription factor TFIID (or TATA-binding protein, TBP)	IPR000814	TATA-box binding protein	GO:0003677|GO:0006352	NODE_128068_length_3776_cov_25.934695_6	0.00323795	55.9529	573	0.00741645	0.00588529	-0.709989
bin_188	Kiloniellales	bin.188_00939	PF13458	Periplasmic binding protein	IPR028081	Leucine-binding protein domain	-	NODE_8624_length_20592_cov_39.351561_5	0.00321554	80.4775	1380	0.00741645	0.00588529	-0.713797
bin_87	Kiloniellales	bin.87_00035	PF14489	QueF-like protein	IPR029500	NADPH-dependent 7-cyano-7-deazaguanine reductase QueF	GO:0008616|GO:0033739	NODE_8981_length_20047_cov_11.274960_16	0.00317302	27.1269	465	0.00741645	0.00588529	-0.721022
bin_76	Balneolales	bin.76_01586	PF00902	Sec-independent protein translocase protein (TatC)	IPR002033	Sec-independent periplasmic protein translocase TatC	GO:0016021	NODE_52_length_15311_cov_5.352238_5	0.00316043	16.4662	843	0.00741645	0.00588529	-0.723161
bin_50	Rhodobacterales	bin.50_00078	PF01612	3'-5' exonuclease	IPR002562	3'-5' exonuclease domain	GO:0003676|GO:0006139|GO:0008408	NODE_777_length_77080_cov_16.276663_79	0.00311269	44.161	615	0.00741645	0.00588529	-0.731273
bin_191	Gammaproteobacteria	bin.191_00135	PF01654	Cytochrome bd terminal oxidase subunit I	IPR002585	Cytochrome ubiquinol oxidase subunit 1	GO:0009055|GO:0019646|GO:0070069	NODE_10432_length_18201_cov_8.001929_14	0.00310395	23.2701	1403	0.00741645	0.00588529	-0.732758
bin_123	Pseudomonadales	bin.123_02746	PF00291	Pyridoxal-phosphate dependent enzyme	IPR001926	Pyridoxal-phosphate dependent enzyme	-	NODE_9901_length_18792_cov_944.718792_17	0.00304309	1903.6	1230	0.00741645	0.00588529	-0.743099
bin_96	Gammaproteobacteria	bin.96_00607	PF00696	Amino acid kinase family	IPR001048	Aspartate/glutamate/uridylate kinase	-	NODE_12797_length_16010_cov_15.593544_5	0.00302346	40.3707	882	0.00741645	0.00588529	-0.746434
bin_85	Halobacteriales	bin.85_00029	PF04123	Domain of unknown function (DUF373)	IPR007254	Protein of unknown function DUF373	-	NODE_3754_length_34249_cov_196.803153_30	0.00295567	403.132	1143	0.00741645	0.00588529	-0.757953
bin_123	Pseudomonadales	bin.123_00091	PF13247	4Fe-4S dicluster domain	IPR017896	4Fe-4S ferredoxin-type, iron-sulphur binding domain	-	NODE_88_length_208205_cov_746.384362_93	0.00291855	1869.15	1555	0.00741645	0.00588529	-0.76426
bin_123	Pseudomonadales	bin.123_00091	PF14711	Respiratory nitrate reductase beta C-terminal	IPR029263	Respiratory nitrate reductase beta, C-terminal	-	NODE_88_length_208205_cov_746.384362_93	0.00291855	1869.15	1555	0.00741645	0.00588529	-0.76426
bin_83	Balneolales	bin.83_01272	PF00141	Peroxidase	IPR002016	Haem peroxidase	GO:0004601|GO:0006979|GO:0020037	NODE_776_length_77083_cov_15.668562_55	0.00290394	30.7501	2233	0.00741645	0.00588529	-0.766743
bin_83	Balneolales	bin.83_01272	PF00141	Peroxidase	IPR002016	Haem peroxidase	GO:0004601|GO:0006979|GO:0020037	NODE_776_length_77083_cov_15.668562_55	0.00290394	30.7501	2233	0.00741645	0.00588529	-0.766743
bin_6	Pseudomonadales	bin.6_01998	PF00383	Cytidine and deoxycytidylate deaminase zinc-binding region	IPR002125	Cytidine and deoxycytidylate deaminase domain	-	NODE_37489_length_7931_cov_1816.533266_4	0.00287548	2646.37	480	0.00741645	0.00588529	-0.771578
bin_188	Kiloniellales	bin.188_02684	PF01230	HIT domain	IPR001310	Histidine triad (HIT) protein	-	NODE_326894_length_2162_cov_35.854770_2	0.00285608	68.3677	378	0.00741645	0.00588529	-0.774876
bin_114	Thiohalorhabdales	bin.114_00991	PF00543	Nitrogen regulatory protein P-II	IPR002187	Nitrogen regulatory protein PII	GO:0006808|GO:0030234	NODE_69430_length_5427_cov_6.300074_5	0.00281083	12.8609	338	0.00741645	0.00588529	-0.782563
bin_114	Thiohalorhabdales	bin.114_01262	PF01176	Translation initiation factor 1A / IF-1	IPR006196	RNA-binding domain, S1, IF1 type	GO:0003723|GO:0003743|GO:0006413	NODE_109497_length_4143_cov_7.277153_7	0.00279355	34.4064	219	0.00741645	0.00588529	-0.785499
bin_16	Rhodothermales	bin.16_01291	PF01625	Peptide methionine sulfoxide reductase	IPR002569	Peptide methionine sulphoxide reductase MsrA	GO:0008113	NODE_45802_length_6988_cov_15.499495_6	0.00277796	71.7716	696	0.00741645	0.00588529	-0.788149
bin_55	Rhodothermales	bin.55_04545	PF00437	Type II/IV secretion system protein	IPR001482	Type II/IV secretion system protein	-	NODE_529048_length_1621_cov_29.722861_2	0.00273424	45.4029	1035	0.00741645	0.00588529	-0.795577
bin_50	Rhodobacterales	bin.50_01484	PF06723	MreB/Mbl protein	-	-		NODE_9750_length_18971_cov_13.153679_8	0.00270317	40.2755	1038	0.00741645	0.00588529	-0.800856
bin_50	Rhodobacterales	bin.50_01551	PF16868	NMT1-like family	IPR011852	TRAP transporter solute receptor, TAXI family	-	NODE_11136_length_17465_cov_13.913498_3	0.00267753	25.2826	966	0.00741645	0.00588529	-0.805213
bin_179	Halobacteriales	bin.179_02789	PF00252	Ribosomal protein L16p/L10e	IPR016180	Ribosomal protein L10e/L16	GO:0003735|GO:0005840|GO:0006412	NODE_97042_length_4448_cov_6.846346_6	0.00262738	30.6569	510	0.00741645	0.00588529	-0.813734
bin_97	Rhodothermales	bin.97_00998	PF04011	LemA family	IPR007156	MamQ/LemA	-	NODE_32704_length_8661_cov_24.608529_7	0.00261027	41.6837	547	0.00741645	0.00588529	-0.816641
bin_152	Kiloniellales	bin.152_01172	PF14437	MafB19-like deaminase	IPR028883	tRNA-specific adenosine deaminase	GO:0002100|GO:0008251	NODE_151073_length_3421_cov_34.477124_3	0.00258689	58.9	480	0.00741645	0.00588529	-0.820615
bin_123	Pseudomonadales	bin.123_02389	PF06808	Tripartite ATP-independent periplasmic transporter, DctM component	IPR010656	TRAP C4-dicarboxylate transport system permease DctM subunit	-	NODE_4238_length_31929_cov_1034.792182_12	0.0025787	2670.01	1301	0.00741645	0.00588529	-0.822006
bin_160	Pseudomonadales	bin.160_01331	PF01758	Sodium Bile acid symporter family	IPR002657	Bile acid:sodium symporter/arsenical resistance protein Acr3	GO:0016020	NODE_10_length_114426_cov_53.324428_90	0.00254017	233.485	1071	0.00741645	0.00588529	-0.828552
bin_71	Rhizobiales	bin.71_02317	PF00005	ABC transporter	IPR003439	ABC transporter-like	GO:0005524	NODE_2585_length_42617_cov_8.870424_18	0.00245817	22.6088	795	0.00741645	0.00588529	-0.842486
bin_50	Rhodobacterales	bin.50_02820	PF13669	Glyoxalase/Bleomycin resistance protein/Dioxygenase superfamily	-	-		NODE_38235_length_7830_cov_12.436527_10	0.00242538	22.963	405	0.00741645	0.00588529	-0.848057
bin_123	Pseudomonadales	bin.123_01736	PF00006	ATP synthase alpha/beta family, nucleotide-binding domain	IPR000194	ATPase, F1/V1/A1 complex, alpha/beta subunit, nucleotide-binding domain	GO:0005524	NODE_1864_length_50199_cov_1163.183332_24	0.00240624	2948.52	1380	0.00741645	0.00588529	-0.85131
bin_123	Pseudomonadales	bin.123_01736	PF02874	ATP synthase alpha/beta family, beta-barrel domain	IPR004100	ATPase, F1/V1/A1 complex, alpha/beta subunit, N-terminal domain	GO:0046034|GO:1902600	NODE_1864_length_50199_cov_1163.183332_24	0.00240624	2948.52	1380	0.00741645	0.00588529	-0.85131
bin_212	T1Sed10-126	bin.212_01139	PF00441	Acyl-CoA dehydrogenase, C-terminal domain	IPR009075	Acyl-CoA dehydrogenase/oxidase C-terminal	GO:0016627	NODE_259527_length_2480_cov_4.840412_2	0.00235988	13.1102	1098	0.00741645	0.00588529	-0.859186
bin_212	T1Sed10-126	bin.212_01139	PF02770	Acyl-CoA dehydrogenase, middle domain	IPR006091	Acyl-CoA oxidase/dehydrogenase, central domain	GO:0016627	NODE_259527_length_2480_cov_4.840412_2	0.00235988	13.1102	1098	0.00741645	0.00588529	-0.859186
bin_212	T1Sed10-126	bin.212_01139	PF02771	Acyl-CoA dehydrogenase, N-terminal domain	IPR013786	Acyl-CoA dehydrogenase/oxidase, N-terminal	GO:0016627|GO:0050660	NODE_259527_length_2480_cov_4.840412_2	0.00235988	13.1102	1098	0.00741645	0.00588529	-0.859186
bin_50	Rhodobacterales	bin.50_00295	PF00126	Bacterial regulatory helix-turn-helix protein, lysR family	IPR000847	Transcription regulator HTH, LysR	GO:0003700|GO:0006355	NODE_1750_length_52005_cov_14.967873_40	0.00233118	33.2607	867	0.00741645	0.00588529	-0.864064
bin_50	Rhodobacterales	bin.50_00295	PF03466	LysR substrate binding domain	IPR005119	LysR, substrate-binding	-	NODE_1750_length_52005_cov_14.967873_40	0.00233118	33.2607	867	0.00741645	0.00588529	-0.864064
bin_18	Pseudomonadales	bin.18_02056	PF08443	RimK-like ATP-grasp domain	IPR013651	ATP-grasp fold, RimK-type	-	NODE_79_length_13545_cov_8.752599_10	0.00228951	48.7578	900	0.00741645	0.00588529	-0.871144
bin_18	Pseudomonadales	bin.18_02056	PF18030	RimK PreATP-grasp domain	IPR041107	RimK, PreATP-grasp domain	-	NODE_79_length_13545_cov_8.752599_10	0.00228951	48.7578	900	0.00741645	0.00588529	-0.871144
bin_55	Rhodothermales	bin.55_00359	PF00528	Binding-protein-dependent transport system inner membrane component	IPR000515	ABC transporter type 1, transmembrane domain MetI-like	GO:0016020|GO:0055085	NODE_13772_length_15269_cov_22.233009_5	0.00225873	47.1701	864	0.00741645	0.00588529	-0.876374
bin_87	Kiloniellales	bin.87_00051	PF00903	Glyoxalase/Bleomycin resistance protein/Dioxygenase superfamily	IPR004360	Glyoxalase/fosfomycin resistance/dioxygenase domain	-	NODE_9888_length_18814_cov_10.044832_6	0.00225681	31.6349	441	0.00741645	0.00588529	-0.8767
bin_55	Rhodothermales	bin.55_01805	PF07366	SnoaL-like polyketide cyclase	IPR009959	Polyketide cyclase SnoaL-like	GO:0030638	NODE_113552_length_4053_cov_17.065783_1	0.00219868	43.3584	438	0.00741645	0.00588529	-0.886577
bin_16	Rhodothermales	bin.16_02215	PF02472	Biopolymer transport protein ExbD/TolR	IPR003400	Biopolymer transport protein ExbD/TolR	GO:0022857|GO:0055085	NODE_399640_length_1919_cov_7.190451_2	0.00216195	25.0147	408	0.00741645	0.00588529	-0.892818
bin_102	Caulobacterales	bin.102_02238	PF06689	ClpX C4-type zinc finger	IPR010603	Zinc finger, ClpX C4-type	GO:0008270|GO:0046983	NODE_17122_length_13236_cov_81.986268_4	0.00216108	155.049	1194	0.00741645	0.00588529	-0.892967
bin_102	Caulobacterales	bin.102_02238	PF07724	AAA domain (Cdc48 subfamily)	IPR003959	ATPase, AAA-type, core	GO:0005524|GO:0016887	NODE_17122_length_13236_cov_81.986268_4	0.00216108	155.049	1194	0.00741645	0.00588529	-0.892967
bin_102	Caulobacterales	bin.102_02238	PF10431	C-terminal, D2-small domain, of ClpB protein	IPR019489	Clp ATPase, C-terminal	-	NODE_17122_length_13236_cov_81.986268_4	0.00216108	155.049	1194	0.00741645	0.00588529	-0.892967
bin_191	Gammaproteobacteria	bin.191_00072	PF01758	Sodium Bile acid symporter family	IPR002657	Bile acid:sodium symporter/arsenical resistance protein Acr3	GO:0016020	NODE_7752_length_22030_cov_7.971559_19	0.00215367	24.4516	1094	0.00741645	0.00588529	-0.894225
bin_160	Pseudomonadales	bin.160_00589	PF00107	Zinc-binding dehydrogenase	IPR013149	Alcohol dehydrogenase, C-terminal	-	NODE_3_length_160468_cov_47.313403_148	0.00205518	200.292	1142	0.00741645	0.00588529	-0.910959
bin_160	Pseudomonadales	bin.160_00589	PF08240	Alcohol dehydrogenase GroES-like domain	IPR013154	Alcohol dehydrogenase, N-terminal	-	NODE_3_length_160468_cov_47.313403_148	0.00205518	200.292	1142	0.00741645	0.00588529	-0.910959
bin_102	Caulobacterales	bin.102_00950	PF00072	Response regulator receiver domain	IPR001789	Signal transduction response regulator, receiver domain	GO:0000160	NODE_2818_length_40505_cov_90.131842_11	0.00198335	258.391	366	0.00741645	0.00588529	-0.923166
bin_114	Thiohalorhabdales	bin.114_01358	PF00578	AhpC/TSA family	IPR000866	Alkyl hydroperoxide reductase subunit C/ Thiol specific antioxidant	GO:0016209|GO:0016491	NODE_128788_length_3764_cov_4.715826_3	0.00193367	17.6516	663	0.00741645	0.00588529	-0.931606
bin_114	Thiohalorhabdales	bin.114_01358	PF10417	C-terminal domain of 1-Cys peroxiredoxin	IPR019479	Peroxiredoxin, C-terminal	GO:0051920	NODE_128788_length_3764_cov_4.715826_3	0.00193367	17.6516	663	0.00741645	0.00588529	-0.931606
bin_123	Pseudomonadales	bin.123_02816	PF00464	Serine hydroxymethyltransferase	IPR039429	Serine hydroxymethyltransferase-like domain	-	NODE_11665_length_16947_cov_1064.365262_6	0.00181214	2708.13	1302	0.00741645	0.00588529	-0.952256
bin_191	Gammaproteobacteria	bin.191_01358	PF10518	TAT (twin-arginine translocation) pathway signal sequence	IPR019546	Twin-arginine translocation pathway, signal sequence, bacterial/archaeal	-	NODE_47075_length_6870_cov_7.773001_6	0.00180806	21.4946	1383	0.00741645	0.00588529	-0.952949
bin_191	Gammaproteobacteria	bin.191_01358	PF13458	Periplasmic binding protein	IPR028081	Leucine-binding protein domain	-	NODE_47075_length_6870_cov_7.773001_6	0.00180806	21.4946	1383	0.00741645	0.00588529	-0.952949
bin_18	Pseudomonadales	bin.18_01015	PF00543	Nitrogen regulatory protein P-II	IPR002187	Nitrogen regulatory protein PII	GO:0006808|GO:0030234	NODE_23_length_32590_cov_10.357396_11	0.00175888	42.1475	339	0.00741645	0.00588529	-0.961306
bin_6	Pseudomonadales	bin.6_00363	PF10052	Protein of unknown function (DUF2288)	IPR018741	Protein of unknown function DUF2288	-	NODE_236_length_133809_cov_719.377746_65	0.00163929	1957.79	321	0.00741645	0.00588529	-0.981626
bin_55	Rhodothermales	bin.55_00361	PF01547	Bacterial extracellular solute-binding protein	IPR006059	Bacterial extracellular solute-binding protein	-	NODE_13772_length_15269_cov_22.233009_7	0.00161089	51.1404	1161	0.00741645	0.00588529	-0.986451
bin_191	Gammaproteobacteria	bin.191_01751	PF00009	Elongation factor Tu GTP binding domain	IPR000795	Translational (tr)-type GTP-binding domain	GO:0003924|GO:0005525	NODE_72901_length_5271_cov_7.384394_4	0.00160378	19.7034	1568	0.00741645	0.00588529	-0.98766
bin_191	Gammaproteobacteria	bin.191_01751	PF03144	Elongation factor Tu domain 2	IPR004161	Translation elongation factor EFTu-like, domain 2	GO:0005525	NODE_72901_length_5271_cov_7.384394_4	0.00160378	19.7034	1568	0.00741645	0.00588529	-0.98766
bin_191	Gammaproteobacteria	bin.191_01751	PF16658	Class II release factor RF3, C-terminal domain	IPR032090	Peptide chain release factor 3, C-terminal	-	NODE_72901_length_5271_cov_7.384394_4	0.00160378	19.7034	1568	0.00741645	0.00588529	-0.98766
bin_96	Gammaproteobacteria	bin.96_00080	PF00437	Type II/IV secretion system protein	IPR001482	Type II/IV secretion system protein	-	NODE_1854_length_50340_cov_17.664174_28	0.00157013	54.1459	1035	0.00741645	0.00588529	-0.993377
bin_202	Bradymonadales	bin.202_02058	PF00293	NUDIX domain	IPR000086	NUDIX hydrolase domain	GO:0016787	NODE_18693_length_12493_cov_9.611031_2	0.00152764	16.5	480	0.00741645	0.00588529	-1.0006
bin_50	Rhodobacterales	bin.50_03374	PF00216	Bacterial DNA-binding protein	IPR000119	Histone-like DNA-binding protein	GO:0003677	NODE_136341_length_3639_cov_19.660435_2	0.00152433	51.3191	282	0.00741645	0.00588529	-1.00116
bin_191	Gammaproteobacteria	bin.191_00177	PF01061	ABC-2 type transporter	IPR013525	ABC-2 type transporter	GO:0016020	NODE_11335_length_17259_cov_8.046733_17	0.00152125	21.0315	762	0.00741645	0.00588529	-1.00168
bin_95	Enterobacterales	bin.95_04473	PF00106	short chain dehydrogenase	IPR002347	Short-chain dehydrogenase/reductase SDR	GO:0016491	NODE_60664_length_5880_cov_37.300086_4	0.00131571	102.385	699	0.00741645	0.00588529	-1.03661
bin_123	Pseudomonadales	bin.123_02212	PF00120	Glutamine synthetase, catalytic domain	IPR008146	Glutamine synthetase, catalytic domain	GO:0004356|GO:0006807	NODE_3795_length_34073_cov_1079.013140_5	0.00128683	2736.73	1407	0.00741645	0.00588529	-1.04151
bin_123	Pseudomonadales	bin.123_02212	PF03951	Glutamine synthetase, beta-Grasp domain	IPR008147	Glutamine synthetase, beta-Grasp domain	GO:0004356|GO:0006542|GO:0006807	NODE_3795_length_34073_cov_1079.013140_5	0.00128683	2736.73	1407	0.00741645	0.00588529	-1.04151
bin_83	Balneolales	bin.83_00066	PF01175	Urocanase Rossmann-like domain	IPR035085	Urocanase, Rossmann-like domain	-	NODE_33_length_324152_cov_17.995001_66	0.00128608	37.3333	1674	0.00741645	0.00588529	-1.04164
bin_83	Balneolales	bin.83_00066	PF17391	Urocanase N-terminal domain	IPR035400	Urocanase, N-terminal domain	-	NODE_33_length_324152_cov_17.995001_66	0.00128608	37.3333	1674	0.00741645	0.00588529	-1.04164
bin_83	Balneolales	bin.83_00066	PF17392	Urocanase C-terminal domain	IPR035401	Urocanase, C-terminal domain	-	NODE_33_length_324152_cov_17.995001_66	0.00128608	37.3333	1674	0.00741645	0.00588529	-1.04164
bin_68	Pseudomonadales	bin.68_01894	PF00152	tRNA synthetases class II (D, K and N)	IPR004364	Aminoacyl-tRNA synthetase, class II (D/K/N)	GO:0000166|GO:0004812|GO:0005524|GO:0006418	NODE_410_length_104449_cov_47.713393_36	0.00127772	114.381	1782	0.00741645	0.00588529	-1.04306
bin_68	Pseudomonadales	bin.68_01894	PF01336	OB-fold nucleic acid binding domain	IPR004365	OB-fold nucleic acid binding domain, AA-tRNA synthetase-type	GO:0003676	NODE_410_length_104449_cov_47.713393_36	0.00127772	114.381	1782	0.00741645	0.00588529	-1.04306
bin_68	Pseudomonadales	bin.68_01894	PF02938	GAD domain	IPR029351	GAD domain	-	NODE_410_length_104449_cov_47.713393_36	0.00127772	114.381	1782	0.00741645	0.00588529	-1.04306
bin_191	Gammaproteobacteria	bin.191_01063	PF01175	Urocanase Rossmann-like domain	IPR035085	Urocanase, Rossmann-like domain	-	NODE_36380_length_8082_cov_8.545036_1	0.00125675	12.8042	1471	0.00741645	0.00588529	-1.04662
bin_191	Gammaproteobacteria	bin.191_01063	PF17391	Urocanase N-terminal domain	IPR035400	Urocanase, N-terminal domain	-	NODE_36380_length_8082_cov_8.545036_1	0.00125675	12.8042	1471	0.00741645	0.00588529	-1.04662
bin_191	Gammaproteobacteria	bin.191_01063	PF17392	Urocanase C-terminal domain	IPR035401	Urocanase, C-terminal domain	-	NODE_36380_length_8082_cov_8.545036_1	0.00125675	12.8042	1471	0.00741645	0.00588529	-1.04662
bin_139	Halobacteriales	bin.139_00908	PF00582	Universal stress protein family	IPR006016	UspA	-	NODE_18148_length_12750_cov_123.762741_10	0.00112517	291.164	434	0.00741645	0.00588529	-1.06898
bin_95	Enterobacterales	bin.95_02425	PF00578	AhpC/TSA family	IPR000866	Alkyl hydroperoxide reductase subunit C/ Thiol specific antioxidant	GO:0016209|GO:0016491	NODE_1552_length_55036_cov_30.471163_23	0.00108155	90.7228	606	0.00741645	0.00588529	-1.07639
bin_95	Enterobacterales	bin.95_02425	PF10417	C-terminal domain of 1-Cys peroxiredoxin	IPR019479	Peroxiredoxin, C-terminal	GO:0051920	NODE_1552_length_55036_cov_30.471163_23	0.00108155	90.7228	606	0.00741645	0.00588529	-1.07639
bin_6	Pseudomonadales	bin.6_00264	PF04542	Sigma-70 region 2	IPR007627	RNA polymerase sigma-70 region 2	GO:0003700|GO:0006352|GO:0006355	NODE_178_length_153775_cov_807.384153_109	0.00108081	1929.11	618	0.00741645	0.00588529	-1.07652
bin_6	Pseudomonadales	bin.6_00264	PF08281	Sigma-70, region 4	IPR013249	RNA polymerase sigma factor 70, region 4 type 2	GO:0003677|GO:0003700|GO:0006352|GO:0006355|GO:0016987	NODE_178_length_153775_cov_807.384153_109	0.00108081	1929.11	618	0.00741645	0.00588529	-1.07652
bin_50	Rhodobacterales	bin.50_00212	PF08443	RimK-like ATP-grasp domain	IPR013651	ATP-grasp fold, RimK-type	-	NODE_1404_length_57632_cov_13.870330_14	0.00102461	32.9669	905	0.00741645	0.00588529	-1.08607
bin_50	Rhodobacterales	bin.50_00212	PF18030	RimK PreATP-grasp domain	IPR041107	RimK, PreATP-grasp domain	-	NODE_1404_length_57632_cov_13.870330_14	0.00102461	32.9669	905	0.00741645	0.00588529	-1.08607
bin_160	Pseudomonadales	bin.160_00274	PF00528	Binding-protein-dependent transport system inner membrane component	IPR000515	ABC transporter type 1, transmembrane domain MetI-like	GO:0016020|GO:0055085	NODE_2_length_221162_cov_40.056159_28	0.00102204	214.794	807	0.00741645	0.00588529	-1.08651
bin_152	Kiloniellales	bin.152_00259	PF01612	3'-5' exonuclease	IPR002562	3'-5' exonuclease domain	GO:0003676|GO:0006139|GO:0008408	NODE_28991_length_9360_cov_46.257066_10	0.00100445	63.4871	696	0.00741645	0.00588529	-1.0895
bin_95	Enterobacterales	bin.95_04187	PF10052	Protein of unknown function (DUF2288)	IPR018741	Protein of unknown function DUF2288	-	NODE_27255_length_9753_cov_36.041246_7	0.000964842	72.6604	321	0.00741645	0.00588529	-1.09622
bin_50	Rhodobacterales	bin.50_00524	PF17209	Hfq protein	IPR005001	RNA-binding protein Hfq	GO:0003723|GO:0006355	NODE_2478_length_43595_cov_12.797887_32	0.00096223	28.3419	234	0.00741645	0.00588529	-1.09667
bin_25	T1Sed10-126	bin.25_01674	PF00293	NUDIX domain	IPR000086	NUDIX hydrolase domain	GO:0016787	NODE_29657_length_9230_cov_8.047629_9	0.000957801	24.2921	493	0.00741645	0.00588529	-1.09742
bin_95	Enterobacterales	bin.95_02794	PF02411	MerT mercuric transport protein	IPR003457	Mercuric transport protein MerT	GO:0015097|GO:0015694|GO:0016020	NODE_2313_length_45076_cov_37.676462_4	0.000871089	86.1681	351	0.00741645	0.00588529	-1.11215
bin_95	Enterobacterales	bin.95_03609	PF04542	Sigma-70 region 2	IPR007627	RNA polymerase sigma-70 region 2	GO:0003700|GO:0006352|GO:0006355	NODE_6088_length_25650_cov_33.223090_29	0.000848623	82.9742	621	0.00741645	0.00588529	-1.11597
bin_95	Enterobacterales	bin.95_03609	PF08281	Sigma-70, region 4	IPR013249	RNA polymerase sigma factor 70, region 4 type 2	GO:0003677|GO:0003700|GO:0006352|GO:0006355|GO:0016987	NODE_6088_length_25650_cov_33.223090_29	0.000848623	82.9742	621	0.00741645	0.00588529	-1.11597
bin_71	Rhizobiales	bin.71_00212	PF00171	Aldehyde dehydrogenase family	IPR015590	Aldehyde dehydrogenase domain	GO:0016491	NODE_94_length_201187_cov_9.996738_27	0.000752777	26.7814	1491	0.00741645	0.00588529	-1.13226
bin_166	Halobacteriales	bin.166_00094	PF01200	Ribosomal protein S28e	IPR000289	Ribosomal protein S28e	GO:0003735|GO:0005840|GO:0006412	NODE_2468_length_43709_cov_82.114835_42	0.000742834	157.373	228	0.00741645	0.00588529	-1.13395
bin_68	Pseudomonadales	bin.68_00910	PF00578	AhpC/TSA family	IPR000866	Alkyl hydroperoxide reductase subunit C/ Thiol specific antioxidant	GO:0016209|GO:0016491	NODE_76_length_215578_cov_57.319836_28	0.000717288	126.271	660	0.00741645	0.00588529	-1.13829
bin_68	Pseudomonadales	bin.68_00910	PF10417	C-terminal domain of 1-Cys peroxiredoxin	IPR019479	Peroxiredoxin, C-terminal	GO:0051920	NODE_76_length_215578_cov_57.319836_28	0.000717288	126.271	660	0.00741645	0.00588529	-1.13829
bin_71	Rhizobiales	bin.71_02606	PF06808	Tripartite ATP-independent periplasmic transporter, DctM component	IPR010656	TRAP C4-dicarboxylate transport system permease DctM subunit	-	NODE_6538_length_24491_cov_10.617081_11	0.000654467	29.5391	1317	0.00741645	0.00588529	-1.14896
bin_64	Cytophagales	bin.64_01534	PF00902	Sec-independent protein translocase protein (TatC)	IPR002033	Sec-independent periplasmic protein translocase TatC	GO:0016021	NODE_209337_length_2819_cov_4.622648_2	0.00063739	9.85577	832	0.00741645	0.00588529	-1.15186
bin_71	Rhizobiales	bin.71_01086	PF00202	Aminotransferase class-III	IPR005814	Aminotransferase class-III	GO:0008483|GO:0030170	NODE_270_length_124429_cov_8.511578_68	0.000574439	18.594	1207	0.00741645	0.00588529	-1.16256
bin_6	Pseudomonadales	bin.6_00234	PF00403	Heavy-metal-associated domain	IPR006121	Heavy metal-associated domain, HMA	GO:0046872	NODE_178_length_153775_cov_807.384153_79	0.000461069	1446.35	296	0.00741645	0.00588529	-1.18182
bin_95	Enterobacterales	bin.95_03986	PF00441	Acyl-CoA dehydrogenase, C-terminal domain	IPR009075	Acyl-CoA dehydrogenase/oxidase C-terminal	GO:0016627	NODE_16109_length_13771_cov_31.985710_12	0.000445317	86.0854	1182	0.00741645	0.00588529	-1.1845
bin_95	Enterobacterales	bin.95_03986	PF02770	Acyl-CoA dehydrogenase, middle domain	IPR006091	Acyl-CoA oxidase/dehydrogenase, central domain	GO:0016627	NODE_16109_length_13771_cov_31.985710_12	0.000445317	86.0854	1182	0.00741645	0.00588529	-1.1845
bin_95	Enterobacterales	bin.95_03986	PF02771	Acyl-CoA dehydrogenase, N-terminal domain	IPR013786	Acyl-CoA dehydrogenase/oxidase, N-terminal	GO:0016627|GO:0050660	NODE_16109_length_13771_cov_31.985710_12	0.000445317	86.0854	1182	0.00741645	0.00588529	-1.1845
bin_95	Enterobacterales	bin.95_03984	PF00441	Acyl-CoA dehydrogenase, C-terminal domain	IPR009075	Acyl-CoA dehydrogenase/oxidase C-terminal	GO:0016627	NODE_16109_length_13771_cov_31.985710_10	0.000405743	87.5714	1197	0.00741645	0.00588529	-1.19122
bin_95	Enterobacterales	bin.95_03984	PF02770	Acyl-CoA dehydrogenase, middle domain	IPR006091	Acyl-CoA oxidase/dehydrogenase, central domain	GO:0016627	NODE_16109_length_13771_cov_31.985710_10	0.000405743	87.5714	1197	0.00741645	0.00588529	-1.19122
bin_95	Enterobacterales	bin.95_03984	PF02771	Acyl-CoA dehydrogenase, N-terminal domain	IPR013786	Acyl-CoA dehydrogenase/oxidase, N-terminal	GO:0016627|GO:0050660	NODE_16109_length_13771_cov_31.985710_10	0.000405743	87.5714	1197	0.00741645	0.00588529	-1.19122
bin_6	Pseudomonadales	bin.6_00227	PF00106	short chain dehydrogenase	IPR002347	Short-chain dehydrogenase/reductase SDR	GO:0016491	NODE_178_length_153775_cov_807.384153_72	0.000367204	1652.61	699	0.00741645	0.00588529	-1.19777
bin_6	Pseudomonadales	bin.6_00233	PF02411	MerT mercuric transport protein	IPR003457	Mercuric transport protein MerT	GO:0015097|GO:0015694|GO:0016020	NODE_178_length_153775_cov_807.384153_78	0.000364382	1633.01	351	0.00741645	0.00588529	-1.19825
bin_95	Enterobacterales	bin.95_03583	PF00497	Bacterial extracellular solute-binding proteins, family 3	IPR001638	Solute-binding protein family 3/N-terminal domain of MltF	-	NODE_6088_length_25650_cov_33.223090_3	0.000363852	82.8942	756	0.00741645	0.00588529	-1.19834
bin_95	Enterobacterales	bin.95_03582	PF00528	Binding-protein-dependent transport system inner membrane component	IPR000515	ABC transporter type 1, transmembrane domain MetI-like	GO:0016020|GO:0055085	NODE_6088_length_25650_cov_33.223090_2	0.000345084	97.5985	675	0.00741645	0.00588529	-1.20153
bin_6	Pseudomonadales	bin.6_00229	PF00528	Binding-protein-dependent transport system inner membrane component	IPR000515	ABC transporter type 1, transmembrane domain MetI-like	GO:0016020|GO:0055085	NODE_178_length_153775_cov_807.384153_74	0.000312914	1488.09	675	0.00741645	0.00588529	-1.207
bin_68	Pseudomonadales	bin.68_01902	PF00578	AhpC/TSA family	IPR000866	Alkyl hydroperoxide reductase subunit C/ Thiol specific antioxidant	GO:0016209|GO:0016491	NODE_410_length_104449_cov_47.713393_44	0.000311141	104.881	603	0.00741645	0.00588529	-1.2073
bin_68	Pseudomonadales	bin.68_01902	PF10417	C-terminal domain of 1-Cys peroxiredoxin	IPR019479	Peroxiredoxin, C-terminal	GO:0051920	NODE_410_length_104449_cov_47.713393_44	0.000311141	104.881	603	0.00741645	0.00588529	-1.2073
bin_6	Pseudomonadales	bin.6_00230	PF00497	Bacterial extracellular solute-binding proteins, family 3	IPR001638	Solute-binding protein family 3/N-terminal domain of MltF	-	NODE_178_length_153775_cov_807.384153_75	0.000297433	1594.76	756	0.00741645	0.00588529	-1.20963
bin_6	Pseudomonadales	bin.6_01432	PF00441	Acyl-CoA dehydrogenase, C-terminal domain	IPR009075	Acyl-CoA dehydrogenase/oxidase C-terminal	GO:0016627	NODE_3822_length_33944_cov_843.456225_18	0.000284824	2197.89	1182	0.00741645	0.00588529	-1.21177
bin_6	Pseudomonadales	bin.6_01432	PF02770	Acyl-CoA dehydrogenase, middle domain	IPR006091	Acyl-CoA oxidase/dehydrogenase, central domain	GO:0016627	NODE_3822_length_33944_cov_843.456225_18	0.000284824	2197.89	1182	0.00741645	0.00588529	-1.21177
bin_6	Pseudomonadales	bin.6_01432	PF02771	Acyl-CoA dehydrogenase, N-terminal domain	IPR013786	Acyl-CoA dehydrogenase/oxidase, N-terminal	GO:0016627|GO:0050660	NODE_3822_length_33944_cov_843.456225_18	0.000284824	2197.89	1182	0.00741645	0.00588529	-1.21177
bin_6	Pseudomonadales	bin.6_01430	PF00441	Acyl-CoA dehydrogenase, C-terminal domain	IPR009075	Acyl-CoA dehydrogenase/oxidase C-terminal	GO:0016627	NODE_3822_length_33944_cov_843.456225_16	0.000267259	2142.5	1197	0.00741645	0.00588529	-1.21475
bin_6	Pseudomonadales	bin.6_01430	PF02770	Acyl-CoA dehydrogenase, middle domain	IPR006091	Acyl-CoA oxidase/dehydrogenase, central domain	GO:0016627	NODE_3822_length_33944_cov_843.456225_16	0.000267259	2142.5	1197	0.00741645	0.00588529	-1.21475
bin_6	Pseudomonadales	bin.6_01430	PF02771	Acyl-CoA dehydrogenase, N-terminal domain	IPR013786	Acyl-CoA dehydrogenase/oxidase, N-terminal	GO:0016627|GO:0050660	NODE_3822_length_33944_cov_843.456225_16	0.000267259	2142.5	1197	0.00741645	0.00588529	-1.21475
bin_95	Enterobacterales	bin.95_04749	PF04245	37-kD nucleoid-associated bacterial protein	IPR007358	Nucleoid-associated protein NdpA	GO:0009295	NODE_275709_length_2392_cov_27.922550_2	0.000249793	80.1927	1017	0.00741645	0.00588529	-1.21772
bin_95	Enterobacterales	bin.95_02793	PF00403	Heavy-metal-associated domain	IPR006121	Heavy metal-associated domain, HMA	GO:0046872	NODE_2313_length_45076_cov_37.676462_3	9.62e-05	71.2997	297	0.00741645	0.00588529	-1.24382
									0.00588529
