# Supplementary material for: Salt flat microbial diversity and dynamics across salinity gradient
Source: Sci Rep. 2022 Jul 4;12:11293. doi: 10.1038/s41598-022-15347-8 (PMC9253026; doi:10.1038/s41598-022-15347-8)
Supplement: Supplementary file 2 — Supplementary Tables. [file 41598_2022_15347_MOESM2_ESM.zip › Supplementary_Tables_revised/Supplementary_Table_7.xlsx]

## Sheet: Sheet1
Supplementary Table 7. NN and SS mutation prediction in both inside and outside sabkha region
NN, SS mutation for inside sabkha
Bin	frequency_200	Percentage	Type	mutation	Location
bin.3	46	0.0938776	four	NN	Inside
bin.3	336	0.685714	three	NN	Inside
bin.3	108	0.220408	two	NN	Inside
bin.3	501	0.162927	four	SS	Inside
bin.3	2321	0.754797	three	SS	Inside
bin.3	253	0.0822764	two	SS	Inside
bin.20	220	0.0754976	four	NN	Inside
bin.20	2501	0.85827	three	NN	Inside
bin.20	193	0.066232	two	NN	Inside
bin.20	2085	0.10991	four	SS	Inside
bin.20	15364	0.80991	three	SS	Inside
bin.20	1521	0.0801792	two	SS	Inside
bin.30	4	0.0357143	four	NN	Inside
bin.30	85	0.758929	three	NN	Inside
bin.30	23	0.205357	two	NN	Inside
bin.30	47	0.0655509	four	SS	Inside
bin.30	476	0.663877	three	SS	Inside
bin.30	194	0.270572	two	SS	Inside
bin.46	5	0.0230415	four	NN	Inside
bin.46	176	0.81106	three	NN	Inside
bin.46	36	0.165899	two	NN	Inside
bin.46	27	0.0379213	four	SS	Inside
bin.46	564	0.792135	three	SS	Inside
bin.46	121	0.169944	two	SS	Inside
bin.86	43	0.0585831	four	NN	Inside
bin.86	617	0.840599	three	NN	Inside
bin.86	74	0.100817	two	NN	Inside
bin.86	444	0.0789474	four	SS	Inside
bin.86	4603	0.818457	three	SS	Inside
bin.86	577	0.102596	two	SS	Inside
bin.89	5	0.0318471	four	NN	Inside
bin.89	94	0.598726	three	NN	Inside
bin.89	58	0.369427	two	NN	Inside
bin.89	64	0.0737327	four	SS	Inside
bin.89	512	0.589862	three	SS	Inside
bin.89	292	0.336406	two	SS	Inside
bin.102	15	0.0607287	four	NN	Inside
bin.102	211	0.854251	three	NN	Inside
bin.102	21	0.0850202	two	NN	Inside
bin.102	226	0.121702	four	SS	Inside
bin.102	1468	0.790522	three	SS	Inside
bin.102	163	0.087776	two	SS	Inside
bin.123	97	0.0740458	four	NN	Inside
bin.123	841	0.641985	three	NN	Inside
bin.123	372	0.283969	two	NN	Inside
bin.123	1311	0.0837914	four	SS	Inside
bin.123	10167	0.649815	three	SS	Inside
bin.123	4168	0.266394	two	SS	Inside
bin.166	547	0.180946	four	NN	Inside
bin.166	2184	0.722461	three	NN	Inside
bin.166	292	0.0965928	two	NN	Inside
bin.166	4047	0.208233	four	SS	Inside
bin.166	14242	0.732802	three	SS	Inside
bin.166	1146	0.0589658	two	SS	Inside
bin.187	5	0.0666667	four	NN	Inside
bin.187	52	0.693333	three	NN	Inside
bin.187	18	0.24	two	NN	Inside
bin.187	73	0.135436	four	SS	Inside
bin.187	375	0.695733	three	SS	Inside
bin.187	91	0.168831	two	SS	Inside
bin.211	14	0.0405797	four	NN	Inside
bin.211	290	0.84058	three	NN	Inside
bin.211	41	0.118841	two	NN	Inside
bin.211	68	0.0668633	four	SS	Inside
bin.211	799	0.785644	three	SS	Inside
bin.211	150	0.147493	two	SS	Inside
bin.219	182	0.12763	four	NN	Inside
bin.219	1130	0.792426	three	NN	Inside
bin.219	114	0.0799439	two	NN	Inside
bin.219	552	0.153078	four	SS	Inside
bin.219	2695	0.747366	three	SS	Inside
bin.219	359	0.0995563	two	SS	Inside
NN, SS mutations for outside sabkha
Bin	Type	Frequency_200	Percentage	mutation	Location
bin103	Two	44	0.154386	NN	Outside
bin103	Three	236	0.82807	NN	Outside
bin103	Four	5	0.0175439	NN	Outside
bin115	Two	606	0.0874333	NN	Outside
bin115	Three	5839	0.842447	NN	Outside
bin115	Four	486	0.0701198	NN	Outside
bin128	Two	45	0.093361	NN	Outside
bin128	Three	419	0.869295	NN	Outside
bin128	Four	18	0.0373444	NN	Outside
bin131	Two	405	0.365523	NN	Outside
bin131	Three	678	0.611913	NN	Outside
bin131	Four	25	0.0225632	NN	Outside
bin132	Two	47	0.333333	NN	Outside
bin132	Three	88	0.624113	NN	Outside
bin132	Four	6	0.0425532	NN	Outside
bin141	Two	93	0.0761671	NN	Outside
bin141	Three	1060	0.868141	NN	Outside
bin141	Four	68	0.0556921	NN	Outside
bin158	Two	259	0.192996	NN	Outside
bin158	Three	1054	0.785395	NN	Outside
bin158	Four	29	0.0216095	NN	Outside
bin17	Two	23	0.14557	NN	Outside
bin17	Three	127	0.803797	NN	Outside
bin17	Four	8	0.0506329	NN	Outside
bin175	Two	155	0.0845147	NN	Outside
bin175	Three	1543	0.84133	NN	Outside
bin175	Four	136	0.0741549	NN	Outside
bin184	Two	390	0.201655	NN	Outside
bin184	Three	1483	0.766805	NN	Outside
bin184	Four	61	0.0315408	NN	Outside
bin190	Two	134	0.0656863	NN	Outside
bin190	Three	1766	0.865686	NN	Outside
bin190	Four	140	0.0686275	NN	Outside
bin198	Two	417	0.386111	NN	Outside
bin198	Three	629	0.582407	NN	Outside
bin198	Four	34	0.0314815	NN	Outside
bin210	Two	76	0.131716	NN	Outside
bin210	Three	467	0.809359	NN	Outside
bin210	Four	34	0.0589255	NN	Outside
bin223	Two	258	0.289562	NN	Outside
bin223	Three	606	0.680135	NN	Outside
bin223	Four	27	0.030303	NN	Outside
bin228	Two	150	0.181378	NN	Outside
bin228	Three	613	0.741233	NN	Outside
bin228	Four	64	0.0773882	NN	Outside
bin229	Two	611	0.0880023	NN	Outside
bin229	Three	5659	0.815066	NN	Outside
bin229	Four	673	0.0969322	NN	Outside
bin39	Two	83	0.114483	NN	Outside
bin39	Three	602	0.830345	NN	Outside
bin39	Four	40	0.0551724	NN	Outside
bin52	Two	114	0.229839	NN	Outside
bin52	Three	368	0.741935	NN	Outside
bin52	Four	14	0.0282258	NN	Outside
bin58	Two	296	0.0757227	NN	Outside
bin58	Three	3378	0.86416	NN	Outside
bin58	Four	235	0.0601177	NN	Outside
bin59	Two	577	0.298654	NN	Outside
bin59	Three	1317	0.681677	NN	Outside
bin59	Four	38	0.0196687	NN	Outside
bin74	Two	288	0.215408	NN	Outside
bin74	Three	981	0.733732	NN	Outside
bin74	Four	68	0.0508601	NN	Outside
bin79	Two	52	0.115813	NN	Outside
bin79	Three	379	0.844098	NN	Outside
bin79	Four	18	0.0400891	NN	Outside
bin91	Two	76	0.356808	NN	Outside
bin91	Three	131	0.615023	NN	Outside
bin91	Four	6	0.028169	NN	Outside
bin103	Two	251	0.126448	SS	Outside
bin103	Three	1607	0.809572	SS	Outside
bin103	Four	127	0.0639798	SS	Outside
bin115	Two	2902	0.0813592	SS	Outside
bin115	Three	28896	0.810115	SS	Outside
bin115	Four	3871	0.108526	SS	Outside
bin128	Two	458	0.0817128	SS	Outside
bin128	Three	4582	0.817484	SS	Outside
bin128	Four	565	0.100803	SS	Outside
bin131	Two	2391	0.391582	SS	Outside
bin131	Three	3527	0.577629	SS	Outside
bin131	Four	188	0.0307894	SS	Outside
bin132	Two	90	0.183673	SS	Outside
bin132	Three	369	0.753061	SS	Outside
bin132	Four	31	0.0632653	SS	Outside
bin141	Two	376	0.113595	SS	Outside
bin141	Three	2698	0.815106	SS	Outside
bin141	Four	236	0.0712991	SS	Outside
bin158	Two	1325	0.20291	SS	Outside
bin158	Three	4904	0.750995	SS	Outside
bin158	Four	301	0.0460949	SS	Outside
bin17	Two	275	0.182967	SS	Outside
bin17	Three	1151	0.765802	SS	Outside
bin17	Four	77	0.0512309	SS	Outside
bin175	Two	439	0.0758728	SS	Outside
bin175	Three	4701	0.812478	SS	Outside
bin175	Four	646	0.111649	SS	Outside
bin184	Two	4915	0.187174	SS	Outside
bin184	Three	19940	0.759359	SS	Outside
bin184	Four	1404	0.0534674	SS	Outside
bin190	Two	814	0.0649641	SS	Outside
bin190	Three	10395	0.829609	SS	Outside
bin190	Four	1321	0.105427	SS	Outside
bin198	Two	4781	0.337284	SS	Outside
bin198	Three	8597	0.60649	SS	Outside
bin198	Four	797	0.0562257	SS	Outside
bin210	Two	282	0.137093	SS	Outside
bin210	Three	1627	0.790958	SS	Outside
bin210	Four	148	0.0719494	SS	Outside
bin223	Two	2540	0.342457	SS	Outside
bin223	Three	4578	0.617231	SS	Outside
bin223	Four	299	0.0403128	SS	Outside
bin228	Two	1135	0.23378	SS	Outside
bin228	Three	3121	0.642842	SS	Outside
bin228	Four	599	0.123378	SS	Outside
bin229	Two	2186	0.122616	SS	Outside
bin229	Three	13978	0.784048	SS	Outside
bin229	Four	1664	0.0933363	SS	Outside
bin39	Two	268	0.0921279	SS	Outside
bin39	Three	2390	0.821588	SS	Outside
bin39	Four	251	0.0862839	SS	Outside
bin52	Two	659	0.295781	SS	Outside
bin52	Three	1515	0.679982	SS	Outside
bin52	Four	54	0.024237	SS	Outside
bin58	Two	964	0.0847547	SS	Outside
bin58	Three	9201	0.80895	SS	Outside
bin58	Four	1209	0.106295	SS	Outside
bin59	Two	4638	0.334874	SS	Outside
bin59	Three	8647	0.624332	SS	Outside
bin59	Four	565	0.0407942	SS	Outside
bin74	Two	1239	0.200908	SS	Outside
bin74	Three	4514	0.73196	SS	Outside
bin74	Four	414	0.0671315	SS	Outside
bin79	Two	315	0.152469	SS	Outside
bin79	Three	1623	0.785576	SS	Outside
bin79	Four	128	0.0619555	SS	Outside
bin91	Two	275	0.281186	SS	Outside
bin91	Three	647	0.661554	SS	Outside
bin91	Four	56	0.0572597	SS	Outside
