# Supplementary material for: Salt flat microbial diversity and dynamics across salinity gradient
Source: Sci Rep. 2022 Jul 4;12:11293. doi: 10.1038/s41598-022-15347-8 (PMC9253026; doi:10.1038/s41598-022-15347-8)
Supplement: Supplementary file 2 — Supplementary Tables. [file 41598_2022_15347_MOESM2_ESM.zip › Supplementary_Tables_revised/Supplementary_Table_6.xlsx]

## Sheet: Supplementary_Table_6
Supplementary Table 6. Bins wise bacteria classification
Bin	Irep	Phylum	Lot
bin.157.orig.fa	1.7962	Bacillales	Inside
bin.125.orig.fa	1.92327	Balneolales	Inside
bin.102.orig.fa	1.78433	Caulobacterales	Inside
bin.95.orig.fa	2.63056	Enterobacterales	Inside
bin.211.orig.fa	1.31284	Gemmatimonadetes	Inside
bin.146.orig.fa	1.82024	Halobacteriales	Inside
bin.166.orig.fa	1.57855	Halobacteriales	Inside
bin.187.orig.fa	1.54512	Halobacteriales	Inside
bin.20.orig.fa	1.90722	Halobacteriales	Inside
bin.203.orig.fa	1.92514	Halobacteriales	Inside
bin.3.orig.fa	1.66555	Halobacteriales	Inside
bin.30.orig.fa	1.68804	Halobacteriales	Inside
bin.46.orig.fa	1.83109	Halobacteriales	Inside
bin.86.orig.fa	2.06988	Halobacteriales	Inside
bin.89.orig.fa	1.5151	Halobacteriales	Inside
bin.188.orig.fa	1.48729	Kiloniellales	Inside
bin.112.orig.fa	1.48016	Nanosalinales	Inside
bin.123.orig.fa	1.91081	Pseudomonadales	Inside
bin.160.strict.fa	1.58595	Pseudomonadales	Inside
bin.68.orig.fa	1.77059	Pseudomonadales	Inside
bin.219.strict.fa	1.65801	RBG-16-55-9	Inside
bin.71.orig.fa	1.48296	Rhizobiales	Inside
bin.132.orig.fa	1.41414	Acidimicrobiales	Outside
bin.227.orig.fa	1.36216	Acidimicrobiales	Outside
bin.1.orig.fa	1.39674	Burkholderiales	Outside
bin.163.orig.fa	1.30984	Burkholderiales	Outside
bin.101.orig.fa	1.55937	Caulobacterales	Outside
bin.17.orig.fa	1.60004	Deinococcales	Outside
bin.210.orig.fa	1.37762	Euzebyales	Outside
bin.35.orig.fa	1.38969	Euzebyales	Outside
bin.52.orig.fa	1.43012	Euzebyales	Outside
bin.224.strict.fa	1.37606	Flavobacteriales	Outside
bin.79.orig.fa	1.47923	Gammaproteobacteria_SLND01	Outside
bin.29.orig.fa	1.46885	Gammaproteobacteria_UBA4486	Outside
bin.91.orig.fa	1.47981	Gemmatimonadetes	Outside
bin.39.orig.fa	1.41455	Mycobacteriales	Outside
bin.184.orig.fa	1.73843	Nevskiales	Outside
bin.115.strict.fa	1.91189	Nitriliruptorales	Outside
bin.141.orig.fa	1.41539	Nitriliruptorales	Outside
bin.167.orig.fa	1.50022	Nitriliruptorales	Outside
bin.175.orig.fa	1.37563	Nitriliruptorales	Outside
bin.190.orig.fa	1.46603	Nitriliruptorales	Outside
bin.229.orig.fa	1.82736	Nitriliruptorales	Outside
bin.36.orig.fa	1.42962	Nitriliruptorales	Outside
bin.58.orig.fa	1.4422	Nitriliruptorales	Outside
bin.176.orig.fa	1.22817	Nitrosococcales	Outside
bin.217.orig.fa	1.57515	Nitrosococcales	Outside
bin.12.orig.fa	1.54365	Propionibacteriales	Outside
bin.124.orig.fa	1.53192	Pseudomonadales	Outside
bin.131.orig.fa	1.83259	Pseudomonadales	Outside
bin.140.orig.fa	1.37353	Pseudomonadales	Outside
bin.145.orig.fa	1.41437	Pseudomonadales	Outside
bin.165.orig.fa	1.61925	Pseudomonadales	Outside
bin.173.orig.fa	1.54296	Pseudomonadales	Outside
bin.198.orig.fa	1.50561	Pseudomonadales	Outside
bin.206.orig.fa	1.54256	Pseudomonadales	Outside
bin.216.orig.fa	1.54974	Pseudomonadales	Outside
bin.223.orig.fa	1.48115	Pseudomonadales	Outside
bin.231.orig.fa	1.4678	Pseudomonadales	Outside
bin.26.strict.fa	1.57075	Pseudomonadales	Outside
bin.45.orig.fa	1.62577	Pseudomonadales	Outside
bin.59.orig.fa	1.78734	Pseudomonadales	Outside
bin.74.orig.fa	1.47818	Pseudomonadales	Outside
bin.103.strict.fa	1.83514	Rhizobiales	Outside
bin.128.orig.fa	1.77309	Rhizobiales	Outside
bin.158.orig.fa	1.56834	Rhizobiales	Outside
bin.24.strict.fa	1.35261	Rhizobiales	Outside
bin.150.orig.fa	1.55526	Rhodobacterales	Outside
bin.180.orig.fa	1.4839	Rhodobacterales	Outside
bin.228.orig.fa	1.78055	Rhodobacterales	Outside
bin.48.orig.fa	1.55022	Rhodobacterales	Outside
bin.82.orig.fa	1.52485	Rhodobacterales	Outside
bin.121.orig.fa	1.51588	Rhodospirillales	Outside
bin.204.orig.fa	1.55319	Sphingomonadales	Outside
bin.31.orig.fa	1.51602	Sphingomonadales	Outside
bin.42.orig.fa	1.67932	Sphingomonadales	Outside
bin.196.orig.fa	1.49884	Thermoplasmatota	Outside
