# Supplementary material for: Salt flat microbial diversity and dynamics across salinity gradient
Source: Sci Rep. 2022 Jul 4;12:11293. doi: 10.1038/s41598-022-15347-8 (PMC9253026; doi:10.1038/s41598-022-15347-8)
Supplement: Supplementary file 2 — Supplementary Tables. [file 41598_2022_15347_MOESM2_ESM.zip › Supplementary_Tables_revised/Supplementary_Table_13.xlsx]

## Sheet: Supplementary_Table_12
Supplementary Table 13. Functional annotation of stress tollerence genes (outside sabkha)
Bin	Order	bino	Pfam	Description	IPR	Function	GO	gene	pi	coverage	length_with_coverage	sample	mean	std	Z-score
bin_103	Rhizobiales	bin.103_01642	PF02566	OsmC-like protein	IPR003718	OsmC/Ohr family	-	NODE_88_length_10576_cov_6.485475_3	0.0368771	36.6324	487	bin_103	0.00443217	0.00335957	9.65748
bin_115	Nitriliruptorales	bin.115_01824	PF03960	ArsC family	IPR006660	Arsenate reductase-like	-	NODE_25_length_46441_cov_29.254055_41	0.0224114	59.5854	357	bin_115	0.00443217	0.00335957	5.35164
bin_27	Nitriliruptorales	bin.27_03508	PF01502	Phosphoribosyl-AMP cyclohydrolase	IPR002496	Phosphoribosyl-AMP cyclohydrolase domain	GO:0000105|GO:0004635	NODE_233_length_883_cov_6.001241_2	0.0219244	45.0501	399	bin_27	0.00443217	0.00335957	5.20669
bin_8	Azospirillales	bin.8_00459	PF01176	Translation initiation factor 1A / IF-1	IPR006196	RNA-binding domain, S1, IF1 type	GO:0003723|GO:0003743|GO:0006413	NODE_4382_length_31291_cov_6.593866_3	0.0212968	33.1279	219	bin_8	0.00443217	0.00335957	5.01988
bin_9	Euzebyales	bin.9_00934	PF00578	AhpC/TSA family	IPR000866	Alkyl hydroperoxide reductase subunit C/ Thiol specific antioxidant	GO:0016209|GO:0016491	NODE_43_length_16341_cov_5.479279_14	0.018925	28.9628	564	bin_9	0.00443217	0.00335957	4.31391
bin_8	Azospirillales	bin.8_03308	PF00117	Glutamine amidotransferase class-I	IPR017926	Glutamine amidotransferase	-	NODE_160345_length_3303_cov_5.638547_2	0.0186806	20.9435	584	bin_8	0.00443217	0.00335957	4.24115
bin_48	Rhodobacterales	bin.48_00310	PF04335	VirB8 protein	IPR007430	Bacterial virulence protein VirB8	GO:0016020	NODE_156_length_160269_cov_9.286373_140	0.0181288	59.6866	686	bin_48	0.00443217	0.00335957	4.0769
bin_128	Rhizobiales	bin.128_03667	PF07237	Protein of unknown function (DUF1428)	IPR009874	Protein of unknown function DUF1428	-	NODE_58352_length_6020_cov_30.624141_2	0.0176224	30.5734	354	bin_128	0.00443217	0.00335957	3.92616
bin_164	Gammaproteobacteria	bin.164_00594	PF00673	ribosomal L5P family C-terminus	IPR031309	Ribosomal protein L5, C-terminal	-	NODE_41_length_11129_cov_5.920557_12	0.0175599	22.7426	540	bin_164	0.00443217	0.00335957	3.90756
bin_164	Gammaproteobacteria	bin.164_00594	PF00281	Ribosomal protein L5	IPR031310	Ribosomal protein L5, N-terminal	-	NODE_41_length_11129_cov_5.920557_12	0.0175599	22.7426	540	bin_164	0.00443217	0.00335957	3.90756
bin_121	Rhodospirillales	bin.121_02213	PF00699	Urease beta subunit	IPR002019	Urease, beta subunit	GO:0035550|GO:0043419	NODE_128193_length_3774_cov_18.234741_2	0.0170312	25.9541	305	bin_121	0.00443217	0.00335957	3.75019
bin_62	Pseudomonadales	bin.62_01478	PF01649	Ribosomal protein S20	IPR002583	Ribosomal protein S20	GO:0003723|GO:0003735|GO:0005840|GO:0006412	NODE_283629_length_2353_cov_3.549608_2	0.0165126	12.7853	163	bin_62	0.00443217	0.00335957	3.59583
bin_103	Rhizobiales	bin.103_01402	PF00160	Cyclophilin type peptidyl-prolyl cis-trans isomerase/CLD	IPR002130	Cyclophilin-type peptidyl-prolyl cis-trans isomerase domain	GO:0000413|GO:0003755	NODE_67_length_12103_cov_4.200416_6	0.0164456	21.8908	476	bin_103	0.00443217	0.00335957	3.57588
bin_121	Rhodospirillales	bin.121_00377	PF12840	Helix-turn-helix domain	-	-		NODE_11392_length_17202_cov_18.762407_19	0.0160129	22.6968	343	bin_121	0.00443217	0.00335957	3.44708
bin_103	Rhizobiales	bin.103_02824	PF12804	MobA-like NTP transferase domain	IPR025877	MobA-like NTP transferase	-	NODE_273_length_3838_cov_1.523265_3	0.015595	17.7045	528	bin_103	0.00443217	0.00335957	3.32269
bin_62	Pseudomonadales	bin.62_01386	PF00072	Response regulator receiver domain	IPR001789	Signal transduction response regulator, receiver domain	GO:0000160	NODE_265672_length_2446_cov_3.200335_2	0.0154449	11.1397	551	bin_62	0.00443217	0.00335957	3.27801
bin_62	Pseudomonadales	bin.62_01386	PF00486	Transcriptional regulatory protein, C terminal	IPR001867	OmpR/PhoB-type DNA-binding domain	GO:0000160|GO:0003677|GO:0006355	NODE_265672_length_2446_cov_3.200335_2	0.0154449	11.1397	551	bin_62	0.00443217	0.00335957	3.27801
bin_121	Rhodospirillales	bin.121_00823	PF01262	Alanine dehydrogenase/PNT, C-terminal domain	IPR007698	Alanine dehydrogenase/pyridine nucleotide transhydrogenase, NAD(H)-binding domain	-	NODE_22273_length_11135_cov_19.104693_2	0.0154147	19.0971	1122	bin_121	0.00443217	0.00335957	3.26903
bin_121	Rhodospirillales	bin.121_00823	PF05222	Alanine dehydrogenase/PNT, N-terminal domain	IPR007886	Alanine dehydrogenase/pyridine nucleotide transhydrogenase, N-terminal	-	NODE_22273_length_11135_cov_19.104693_2	0.0154147	19.0971	1122	bin_121	0.00443217	0.00335957	3.26903
bin_103	Rhizobiales	bin.103_00536	PF00005	ABC transporter	IPR003439	ABC transporter-like	GO:0005524	NODE_15_length_25796_cov_4.548314_17	0.0152075	26.5202	842	bin_103	0.00443217	0.00335957	3.20735
bin_103	Rhizobiales	bin.103_00536	PF12399	Branched-chain amino acid ATP-binding cassette transporter	IPR032823	Branched-chain amino acid ATP-binding cassette transporter, C-terminal	-	NODE_15_length_25796_cov_4.548314_17	0.0152075	26.5202	842	bin_103	0.00443217	0.00335957	3.20735
bin_128	Rhizobiales	bin.128_02837	PF01116	Fructose-bisphosphate aldolase class-II	IPR000771	Fructose-bisphosphate aldolase, class-II	GO:0005975|GO:0008270|GO:0016832	NODE_19559_length_12119_cov_32.372430_5	0.0148155	14.5603	1078	bin_128	0.00443217	0.00335957	3.09068
bin_184	Nevskiales	bin.184_01296	PF14342	Domain of unknown function (DUF4396)	IPR025509	Domain of unknown function DUF4396	-	NODE_10745_length_17874_cov_226.256524_13	0.0145572	74.1287	645	bin_184	0.00443217	0.00335957	3.01379
bin_103	Rhizobiales	bin.103_01929	PF01259	SAICAR synthetase	IPR028923	SAICAR synthetase/ADE2, N-terminal	-	NODE_118_length_8526_cov_3.782815_8	0.0144499	25.3667	739	bin_103	0.00443217	0.00335957	2.98186
bin_121	Rhodospirillales	bin.121_02817	PF01012	Electron transfer flavoprotein domain	IPR014730	Electron transfer flavoprotein, alpha/beta-subunit, N-terminal	-	NODE_379575_length_1979_cov_20.674116_2	0.0142419	31.8613	750	bin_121	0.00443217	0.00335957	2.91993
bin_121	Rhodospirillales	bin.121_01327	PF03167	Uracil DNA glycosylase superfamily	IPR005122	Uracil-DNA glycosylase-like	-	NODE_37974_length_7864_cov_18.941478_2	0.014215	25.6604	586	bin_121	0.00443217	0.00335957	2.91193
bin_103	Rhizobiales	bin.103_02465	PF01058	NADH ubiquinone oxidoreductase, 20 Kd subunit	IPR006137	NADH:ubiquinone oxidoreductase-like, 20kDa subunit	GO:0051536	NODE_198_length_5449_cov_2.628444_5	0.0140664	16.1054	484	bin_103	0.00443217	0.00335957	2.86769
bin_49	Thalassobaculales	bin.49_00283	PF06243	Phenylacetic acid degradation B	IPR009359	Phenylacetic acid degradation B	-	NODE_7072_length_23350_cov_7.720884_13	0.0140504	10.872	250	bin_49	0.00443217	0.00335957	2.86295
bin_49	Thalassobaculales	bin.49_00983	PF00334	Nucleoside diphosphate kinase	IPR034907	Nucleoside diphosphate kinase-like domain	-	NODE_15357_length_14210_cov_6.903850_9	0.0140451	12.5065	383	bin_49	0.00443217	0.00335957	2.86136
bin_128	Rhizobiales	bin.128_04121	PF00370	FGGY family of carbohydrate kinases, N-terminal domain	IPR018484	Carbohydrate kinase, FGGY, N-terminal	GO:0005975|GO:0016773	NODE_337662_length_2121_cov_27.791868_1	0.0139581	27.3754	1497	bin_128	0.00443217	0.00335957	2.83546
bin_128	Rhizobiales	bin.128_04121	PF02782	FGGY family of carbohydrate kinases, C-terminal domain	IPR018485	Carbohydrate kinase, FGGY, C-terminal	GO:0005975|GO:0016773	NODE_337662_length_2121_cov_27.791868_1	0.0139581	27.3754	1497	bin_128	0.00443217	0.00335957	2.83546
bin_184	Nevskiales	bin.184_01866	PF04675	DNA ligase N terminus	IPR012308	DNA ligase, ATP-dependent, N-terminal	GO:0003677|GO:0003910|GO:0006281|GO:0006310	NODE_37620_length_7913_cov_222.245737_1	0.0138506	108.331	1545	bin_184	0.00443217	0.00335957	2.80348
bin_184	Nevskiales	bin.184_01866	PF01068	ATP dependent DNA ligase domain	IPR012310	DNA ligase, ATP-dependent, central	GO:0003910|GO:0005524|GO:0006281|GO:0006310	NODE_37620_length_7913_cov_222.245737_1	0.0138506	108.331	1545	bin_184	0.00443217	0.00335957	2.80348
bin_184	Nevskiales	bin.184_01866	PF04679	ATP dependent DNA ligase C terminal region	IPR012309	DNA ligase, ATP-dependent, C-terminal	GO:0003910|GO:0006281|GO:0006310	NODE_37620_length_7913_cov_222.245737_1	0.0138506	108.331	1545	bin_184	0.00443217	0.00335957	2.80348
bin_221	Rhizobiales	bin.221_04291	PF00687	Ribosomal protein L1p/L10e family	IPR028364	Ribosomal protein L1/ribosomal biogenesis protein	-	NODE_361600_length_2037_cov_8.958628_2	0.0138404	25.6648	701	bin_221	0.00443217	0.00335957	2.80044
bin_226	Kiloniellales	bin.226_01351	PF02700	Phosphoribosylformylglycinamidine (FGAM) synthase	IPR003850	Phosphoribosylformylglycinamidine synthase subunit PurS	-	NODE_4265_length_31805_cov_9.166614_34	0.0138044	22.07	243	bin_226	0.00443217	0.00335957	2.78972
bin_226	Kiloniellales	bin.226_02278	PF00731	AIR carboxylase	IPR000031	PurE domain	GO:0006189	NODE_8404_length_20932_cov_9.296020_9	0.013703	28.9475	495	bin_226	0.00443217	0.00335957	2.75953
bin_103	Rhizobiales	bin.103_02063	PF00155	Aminotransferase class I and II	IPR004839	Aminotransferase, class I/classII	GO:0009058|GO:0030170	NODE_136_length_7599_cov_7.134406_2	0.013627	29.139	1194	bin_103	0.00443217	0.00335957	2.7369
bin_121	Rhodospirillales	bin.121_00014	PF06808	Tripartite ATP-independent periplasmic transporter, DctM component	IPR010656	TRAP C4-dicarboxylate transport system permease DctM subunit	-	NODE_5344_length_27635_cov_18.237273_14	0.0134415	31.8755	1301	bin_121	0.00443217	0.00335957	2.68169
bin_94	Rhizobiales	bin.94_03581	PF04343	Protein of unknown function, DUF488	IPR007438	Protein of unknown function DUF488	-	NODE_220_length_3908_cov_2.270948_2	0.013417	15.118	373	bin_94	0.00443217	0.00335957	2.67441
bin_103	Rhizobiales	bin.103_02267	PF06339	Ectoine synthase	IPR010462	Ectoine synthase	GO:0019491|GO:0033990	NODE_165_length_6452_cov_4.242158_4	0.0132985	30.0377	398	bin_103	0.00443217	0.00335957	2.63914
bin_8	Azospirillales	bin.8_02705	PF13507	CobB/CobQ-like glutamine amidotransferase domain	-	-		NODE_40197_length_7590_cov_7.072727_2	0.0132768	20.1146	663	bin_8	0.00443217	0.00335957	2.63266
bin_121	Rhodospirillales	bin.121_02112	PF00370	FGGY family of carbohydrate kinases, N-terminal domain	IPR018484	Carbohydrate kinase, FGGY, N-terminal	GO:0005975|GO:0016773	NODE_111738_length_4092_cov_20.602923_2	0.0132596	31.8165	1488	bin_121	0.00443217	0.00335957	2.62756
bin_121	Rhodospirillales	bin.121_02112	PF02782	FGGY family of carbohydrate kinases, C-terminal domain	IPR018485	Carbohydrate kinase, FGGY, C-terminal	GO:0005975|GO:0016773	NODE_111738_length_4092_cov_20.602923_2	0.0132596	31.8165	1488	bin_121	0.00443217	0.00335957	2.62756
bin_80	Rhodobacterales	bin.80_01026	PF01527	Transposase	IPR002514	Transposase IS3/IS911family	GO:0003677|GO:0004803|GO:0006313	NODE_15232_length_14300_cov_6.346016_5	0.013255	9.62621	206	bin_80	0.00443217	0.00335957	2.62617
bin_103	Rhizobiales	bin.103_03144	PF02540	NAD synthase	IPR022310	NAD/GMP synthase	-	NODE_367_length_2637_cov_3.007812_3	0.0132	25.2242	1548	bin_103	0.00443217	0.00335957	2.60981
bin_103	Rhizobiales	bin.103_03144	PF00958	GMP synthase C terminal domain	IPR001674	GMP synthase, C-terminal	GO:0003922|GO:0005524|GO:0006164|GO:0006177	NODE_367_length_2637_cov_3.007812_3	0.0132	25.2242	1548	bin_103	0.00443217	0.00335957	2.60981
bin_103	Rhizobiales	bin.103_03144	PF00117	Glutamine amidotransferase class-I	IPR017926	Glutamine amidotransferase	-	NODE_367_length_2637_cov_3.007812_3	0.0132	25.2242	1548	bin_103	0.00443217	0.00335957	2.60981
bin_103	Rhizobiales	bin.103_01593	PF00227	Proteasome subunit	IPR001353	Proteasome, subunit alpha/beta	GO:0005839|GO:0051603	NODE_83_length_10933_cov_3.202082_15	0.0130919	27.3848	564	bin_103	0.00443217	0.00335957	2.57762
bin_121	Rhodospirillales	bin.121_01540	PF13649	Methyltransferase domain	IPR041698	Methyltransferase domain 25	-	NODE_53472_length_6354_cov_19.487855_4	0.0130343	26.3769	873	bin_121	0.00443217	0.00335957	2.56048
bin_181	UBA727	bin.181_03916	PF03061	Thioesterase superfamily	IPR006683	Thioesterase domain	-	NODE_324215_length_2173_cov_4.776676_3	0.0129787	18.7702	483	bin_181	0.00443217	0.00335957	2.54394
bin_49	Thalassobaculales	bin.49_00617	PF00441	Acyl-CoA dehydrogenase, C-terminal domain	IPR009075	Acyl-CoA dehydrogenase/oxidase C-terminal	GO:0016627	NODE_9206_length_19697_cov_6.104419_4	0.0128341	30.761	1205	bin_49	0.00443217	0.00335957	2.50089
bin_49	Thalassobaculales	bin.49_00617	PF02771	Acyl-CoA dehydrogenase, N-terminal domain	IPR013786	Acyl-CoA dehydrogenase/oxidase, N-terminal	GO:0016627|GO:0050660	NODE_9206_length_19697_cov_6.104419_4	0.0128341	30.761	1205	bin_49	0.00443217	0.00335957	2.50089
bin_49	Thalassobaculales	bin.49_00617	PF02770	Acyl-CoA dehydrogenase, middle domain	IPR006091	Acyl-CoA oxidase/dehydrogenase, central domain	GO:0016627	NODE_9206_length_19697_cov_6.104419_4	0.0128341	30.761	1205	bin_49	0.00443217	0.00335957	2.50089
bin_103	Rhizobiales	bin.103_00237	PF00709	Adenylosuccinate synthetase	IPR001114	Adenylosuccinate synthetase	GO:0004019|GO:0005525|GO:0006164	NODE_5_length_40425_cov_6.246809_28	0.0127838	30.9853	1292	bin_103	0.00443217	0.00335957	2.48591
bin_226	Kiloniellales	bin.226_01950	PF00111	2Fe-2S iron-sulfur cluster binding domain	IPR001041	2Fe-2S ferredoxin-type iron-sulfur binding domain	GO:0051536	NODE_6585_length_24387_cov_9.945627_16	0.0127735	27.8609	453	bin_226	0.00443217	0.00335957	2.48286
bin_226	Kiloniellales	bin.226_01950	PF01799	[2Fe-2S] binding domain	IPR002888	[2Fe-2S]-binding	GO:0016491|GO:0046872	NODE_6585_length_24387_cov_9.945627_16	0.0127735	27.8609	453	bin_226	0.00443217	0.00335957	2.48286
bin_33	Acidimicrobiales	bin.33_02705	PF13506	Glycosyl transferase family 21	IPR025993	Ceramide glucosyltransferase	GO:0016757	NODE_107668_length_4184_cov_276.764592_2	0.0127734	319.44	951	bin_33	0.00443217	0.00335957	2.48283
bin_49	Thalassobaculales	bin.49_02065	PF00380	Ribosomal protein S9/S16	IPR000754	Ribosomal protein S9	GO:0003735|GO:0005840|GO:0006412	NODE_29017_length_9357_cov_5.626424_4	0.0125551	23.0163	490	bin_49	0.00443217	0.00335957	2.41785
bin_39	Mycobacteriales	bin.39_03153	PF02604	Antitoxin Phd_YefM, type II toxin-antitoxin system	IPR006442	Type II toxin-antitoxin system, antitoxin Phd/YefM	-	NODE_5928_length_26008_cov_35.075406_2	0.012534	67.4552	279	bin_39	0.00443217	0.00335957	2.41157
bin_121	Rhodospirillales	bin.121_00066	PF00441	Acyl-CoA dehydrogenase, C-terminal domain	IPR009075	Acyl-CoA dehydrogenase/oxidase C-terminal	GO:0016627	NODE_5804_length_26309_cov_17.053020_14	0.0124617	23.5377	1194	bin_121	0.00443217	0.00335957	2.39005
bin_121	Rhodospirillales	bin.121_00066	PF00441	Acyl-CoA dehydrogenase, C-terminal domain	IPR009075	Acyl-CoA dehydrogenase/oxidase C-terminal	GO:0016627	NODE_5804_length_26309_cov_17.053020_14	0.0124617	23.5377	1194	bin_121	0.00443217	0.00335957	2.39005
bin_121	Rhodospirillales	bin.121_00066	PF02770	Acyl-CoA dehydrogenase, middle domain	IPR006091	Acyl-CoA oxidase/dehydrogenase, central domain	GO:0016627	NODE_5804_length_26309_cov_17.053020_14	0.0124617	23.5377	1194	bin_121	0.00443217	0.00335957	2.39005
bin_121	Rhodospirillales	bin.121_00066	PF02770	Acyl-CoA dehydrogenase, middle domain	IPR006091	Acyl-CoA oxidase/dehydrogenase, central domain	GO:0016627	NODE_5804_length_26309_cov_17.053020_14	0.0124617	23.5377	1194	bin_121	0.00443217	0.00335957	2.39005
bin_121	Rhodospirillales	bin.121_00066	PF00441	Acyl-CoA dehydrogenase, C-terminal domain	IPR009075	Acyl-CoA dehydrogenase/oxidase C-terminal	GO:0016627	NODE_5804_length_26309_cov_17.053020_14	0.0124617	23.5377	1194	bin_121	0.00443217	0.00335957	2.39005
bin_121	Rhodospirillales	bin.121_00066	PF00441	Acyl-CoA dehydrogenase, C-terminal domain	IPR009075	Acyl-CoA dehydrogenase/oxidase C-terminal	GO:0016627	NODE_5804_length_26309_cov_17.053020_14	0.0124617	23.5377	1194	bin_121	0.00443217	0.00335957	2.39005
bin_121	Rhodospirillales	bin.121_00066	PF02771	Acyl-CoA dehydrogenase, N-terminal domain	IPR013786	Acyl-CoA dehydrogenase/oxidase, N-terminal	GO:0016627|GO:0050660	NODE_5804_length_26309_cov_17.053020_14	0.0124617	23.5377	1194	bin_121	0.00443217	0.00335957	2.39005
bin_121	Rhodospirillales	bin.121_00066	PF02771	Acyl-CoA dehydrogenase, N-terminal domain	IPR013786	Acyl-CoA dehydrogenase/oxidase, N-terminal	GO:0016627|GO:0050660	NODE_5804_length_26309_cov_17.053020_14	0.0124617	23.5377	1194	bin_121	0.00443217	0.00335957	2.39005
bin_121	Rhodospirillales	bin.121_00066	PF02771	Acyl-CoA dehydrogenase, N-terminal domain	IPR013786	Acyl-CoA dehydrogenase/oxidase, N-terminal	GO:0016627|GO:0050660	NODE_5804_length_26309_cov_17.053020_14	0.0124617	23.5377	1194	bin_121	0.00443217	0.00335957	2.39005
bin_121	Rhodospirillales	bin.121_00066	PF02771	Acyl-CoA dehydrogenase, N-terminal domain	IPR013786	Acyl-CoA dehydrogenase/oxidase, N-terminal	GO:0016627|GO:0050660	NODE_5804_length_26309_cov_17.053020_14	0.0124617	23.5377	1194	bin_121	0.00443217	0.00335957	2.39005
bin_121	Rhodospirillales	bin.121_00066	PF02770	Acyl-CoA dehydrogenase, middle domain	IPR006091	Acyl-CoA oxidase/dehydrogenase, central domain	GO:0016627	NODE_5804_length_26309_cov_17.053020_14	0.0124617	23.5377	1194	bin_121	0.00443217	0.00335957	2.39005
bin_121	Rhodospirillales	bin.121_00066	PF02770	Acyl-CoA dehydrogenase, middle domain	IPR006091	Acyl-CoA oxidase/dehydrogenase, central domain	GO:0016627	NODE_5804_length_26309_cov_17.053020_14	0.0124617	23.5377	1194	bin_121	0.00443217	0.00335957	2.39005
bin_103	Rhizobiales	bin.103_02802	PF00289	Biotin carboxylase, N-terminal domain	IPR005481	Biotin carboxylase-like, N-terminal domain	-	NODE_267_length_3946_cov_5.292582_5	0.0124586	43.7397	1341	bin_103	0.00443217	0.00335957	2.38913
bin_103	Rhizobiales	bin.103_02802	PF02786	Carbamoyl-phosphate synthase L chain, ATP binding domain	IPR005479	Carbamoyl-phosphate synthetase large subunit-like, ATP-binding domain	GO:0005524	NODE_267_length_3946_cov_5.292582_5	0.0124586	43.7397	1341	bin_103	0.00443217	0.00335957	2.38913
bin_103	Rhizobiales	bin.103_02802	PF02785	Biotin carboxylase C-terminal domain	IPR005482	Biotin carboxylase, C-terminal	-	NODE_267_length_3946_cov_5.292582_5	0.0124586	43.7397	1341	bin_103	0.00443217	0.00335957	2.38913
bin_154	Gemmatimonadetes	bin.154_02497	PF00171	Aldehyde dehydrogenase family	IPR015590	Aldehyde dehydrogenase domain	GO:0016491	NODE_45180_length_7050_cov_7.327520_6	0.0122762	20.655	1313	bin_154	0.00443217	0.00335957	2.33483
bin_226	Kiloniellales	bin.226_03585	PF13561	Enoyl-(Acyl carrier protein) reductase	-	-		NODE_45839_length_6984_cov_10.418531_3	0.012204	24.9	780	bin_226	0.00443217	0.00335957	2.31333
bin_103	Rhizobiales	bin.103_02399	PF02737	3-hydroxyacyl-CoA dehydrogenase, NAD binding domain	IPR006176	3-hydroxyacyl-CoA dehydrogenase, NAD binding	GO:0006631|GO:0070403	NODE_187_length_5683_cov_7.729219_4	0.0121522	55.2283	876	bin_103	0.00443217	0.00335957	2.29793
bin_103	Rhizobiales	bin.103_02399	PF00725	3-hydroxyacyl-CoA dehydrogenase, C-terminal domain	IPR006108	3-hydroxyacyl-CoA dehydrogenase, C-terminal	GO:0006631|GO:0016491|GO:0016616	NODE_187_length_5683_cov_7.729219_4	0.0121522	55.2283	876	bin_103	0.00443217	0.00335957	2.29793
bin_181	UBA727	bin.181_00104	PF13823	Alcohol dehydrogenase GroES-associated	IPR027399	Alcohol dehydrogenase GroES-associated	-	NODE_16166_length_13738_cov_6.477673_9	0.012045	22.0992	1099	bin_181	0.00443217	0.00335957	2.26601
bin_181	UBA727	bin.181_00104	PF00107	Zinc-binding dehydrogenase	IPR013149	Alcohol dehydrogenase, C-terminal	-	NODE_16166_length_13738_cov_6.477673_9	0.012045	22.0992	1099	bin_181	0.00443217	0.00335957	2.26601
bin_181	UBA727	bin.181_00104	PF08240	Alcohol dehydrogenase GroES-like domain	IPR013154	Alcohol dehydrogenase, N-terminal	-	NODE_16166_length_13738_cov_6.477673_9	0.012045	22.0992	1099	bin_181	0.00443217	0.00335957	2.26601
bin_121	Rhodospirillales	bin.121_01664	PF00687	Ribosomal protein L1p/L10e family	IPR028364	Ribosomal protein L1/ribosomal biogenesis protein	-	NODE_63581_length_5715_cov_17.933922_4	0.0119996	42.5106	707	bin_121	0.00443217	0.00335957	2.25249
bin_121	Rhodospirillales	bin.121_00090	PF02445	Quinolinate synthetase A protein	IPR003473	Quinolinate synthetase A	GO:0008987|GO:0009435|GO:0051539	NODE_6966_length_23562_cov_19.401965_10	0.0118854	26.0946	1004	bin_121	0.00443217	0.00335957	2.21852
bin_121	Rhodospirillales	bin.121_00947	PF00171	Aldehyde dehydrogenase family	IPR015590	Aldehyde dehydrogenase domain	GO:0016491	NODE_24820_length_10383_cov_19.006197_5	0.0118579	29.7371	1506	bin_121	0.00443217	0.00335957	2.21032
bin_73	Euzebyales	bin.73_01067	PF00196	Bacterial regulatory proteins, luxR family	IPR000792	Transcription regulator LuxR, C-terminal	GO:0006355	NODE_106070_length_4221_cov_6.526884_2	0.0118341	17.5357	672	bin_73	0.00443217	0.00335957	2.20325
bin_73	Euzebyales	bin.73_01067	PF00072	Response regulator receiver domain	IPR001789	Signal transduction response regulator, receiver domain	GO:0000160	NODE_106070_length_4221_cov_6.526884_2	0.0118341	17.5357	672	bin_73	0.00443217	0.00335957	2.20325
bin_226	Kiloniellales	bin.226_02598	PF03328	HpcH/HpaI aldolase/citrate lyase family	IPR005000	HpcH/HpaI aldolase/citrate lyase domain	GO:0003824	NODE_11627_length_16981_cov_9.907716_13	0.0117712	25.8813	977	bin_226	0.00443217	0.00335957	2.1845
bin_121	Rhodospirillales	bin.121_02454	PF13561	Enoyl-(Acyl carrier protein) reductase	-	-		NODE_168220_length_3210_cov_18.685895_4	0.0117265	26.6423	780	bin_121	0.00443217	0.00335957	2.17122
bin_59	Pseudomonadales	bin.59_03321	PF02798	Glutathione S-transferase, N-terminal domain	IPR004045	Glutathione S-transferase, N-terminal	GO:0005515|GO:0006749	NODE_24409_length_10495_cov_269.892241_3	0.0117146	138.058	879	bin_59	0.00443217	0.00335957	2.16768
bin_59	Pseudomonadales	bin.59_03321	PF00043	Glutathione S-transferase, C-terminal domain	IPR004046	Glutathione S-transferase, C-terminal	-	NODE_24409_length_10495_cov_269.892241_3	0.0117146	138.058	879	bin_59	0.00443217	0.00335957	2.16768
bin_103	Rhizobiales	bin.103_02939	PF00528	Binding-protein-dependent transport system inner membrane component	IPR000515	ABC transporter type 1, transmembrane domain MetI-like	GO:0016020|GO:0055085	NODE_299_length_3449_cov_2.326809_5	0.0116935	28.9884	863	bin_103	0.00443217	0.00335957	2.16138
bin_103	Rhizobiales	bin.103_01082	PF00988	Carbamoyl-phosphate synthase small chain, CPSase domain	IPR002474	Carbamoyl-phosphate synthase small subunit, N-terminal domain	-	NODE_44_length_16191_cov_5.710004_15	0.0115939	32.3756	1206	bin_103	0.00443217	0.00335957	2.13173
bin_103	Rhizobiales	bin.103_01082	PF00117	Glutamine amidotransferase class-I	IPR017926	Glutamine amidotransferase	-	NODE_44_length_16191_cov_5.710004_15	0.0115939	32.3756	1206	bin_103	0.00443217	0.00335957	2.13173
bin_189	Rhizobiales	bin.189_02303	PF00177	Ribosomal protein S7p/S5e	IPR023798	Ribosomal protein S7 domain	-	NODE_214082_length_2781_cov_5.917095_2	0.0115057	41.1253	471	bin_189	0.00443217	0.00335957	2.10548
bin_8	Azospirillales	bin.8_02699	PF14698	Argininosuccinate lyase C-terminal	IPR029419	Argininosuccinate lyase, C-terminal	-	NODE_40117_length_7598_cov_7.941005_3	0.0114995	28.5101	1390	bin_8	0.00443217	0.00335957	2.10365
bin_8	Azospirillales	bin.8_02699	PF00206	Lyase	IPR022761	Fumarate lyase, N-terminal	-	NODE_40117_length_7598_cov_7.941005_3	0.0114995	28.5101	1390	bin_8	0.00443217	0.00335957	2.10365
bin_128	Rhizobiales	bin.128_02125	PF13561	Enoyl-(Acyl carrier protein) reductase	-	-		NODE_11196_length_17398_cov_29.717638_10	0.0114855	46.0281	747	bin_128	0.00443217	0.00335957	2.09947
bin_8	Azospirillales	bin.8_01387	PF00694	Aconitase C-terminal domain	IPR000573	Aconitase A/isopropylmalate dehydratase small subunit, swivel domain	-	NODE_12006_length_16659_cov_7.616779_3	0.0114618	23.0739	609	bin_8	0.00443217	0.00335957	2.09244
bin_184	Nevskiales	bin.184_00909	PF07883	Cupin domain	IPR013096	Cupin 2, conserved barrel	-	NODE_6275_length_25188_cov_221.776111_4	0.0114541	139.31	387	bin_184	0.00443217	0.00335957	2.09014
bin_33	Acidimicrobiales	bin.33_01113	PF00903	Glyoxalase/Bleomycin resistance protein/Dioxygenase superfamily	IPR004360	Glyoxalase/fosfomycin resistance/dioxygenase domain	-	NODE_12515_length_16225_cov_306.317440_15	0.0113981	201.983	411	bin_33	0.00443217	0.00335957	2.07348
bin_226	Kiloniellales	bin.226_01430	PF00072	Response regulator receiver domain	IPR001789	Signal transduction response regulator, receiver domain	GO:0000160	NODE_4501_length_30757_cov_8.735034_17	0.0113793	17.0973	401	bin_226	0.00443217	0.00335957	2.06787
bin_103	Rhizobiales	bin.103_01398	PF16177	Acetyl-coenzyme A synthetase N-terminus	IPR032387	Acetyl-coenzyme A synthetase, N-terminal domain	-	NODE_67_length_12103_cov_4.200416_2	0.0113416	32.67	1912	bin_103	0.00443217	0.00335957	2.05666
bin_103	Rhizobiales	bin.103_01398	PF13193	AMP-binding enzyme C-terminal domain	IPR025110	AMP-binding enzyme, C-terminal domain	-	NODE_67_length_12103_cov_4.200416_2	0.0113416	32.67	1912	bin_103	0.00443217	0.00335957	2.05666
bin_103	Rhizobiales	bin.103_01398	PF00501	AMP-binding enzyme	IPR000873	AMP-dependent synthetase/ligase	-	NODE_67_length_12103_cov_4.200416_2	0.0113416	32.67	1912	bin_103	0.00443217	0.00335957	2.05666
bin_62	Pseudomonadales	bin.62_01994	PF02082	Iron-dependent Transcriptional regulator	IPR000944	Transcription regulator Rrf2	-	NODE_398842_length_1922_cov_2.562935_3	0.0112408	10.9363	251	bin_62	0.00443217	0.00335957	2.02664
bin_103	Rhizobiales	bin.103_02272	PF01084	Ribosomal protein S18	IPR001648	Ribosomal protein S18	GO:0003735|GO:0005840|GO:0006412	NODE_166_length_6387_cov_3.319810_3	0.0111992	24.0041	246	bin_103	0.00443217	0.00335957	2.01425
bin_33	Acidimicrobiales	bin.33_00149	PF02627	Carboxymuconolactone decarboxylase family	IPR003779	Carboxymuconolactone decarboxylase-like	GO:0051920	NODE_4006_length_33028_cov_301.560519_7	0.0111061	131.974	383	bin_33	0.00443217	0.00335957	1.98655
bin_189	Rhizobiales	bin.189_02904	PF00420	NADH-ubiquinone/plastoquinone oxidoreductase chain 4L	IPR039428	NADH-ubiquinone oxidoreductase chain 4L/Mnh complex subunit C1-like	-	NODE_553160_length_1579_cov_4.980315_2	0.0110763	12.0567	282	bin_189	0.00443217	0.00335957	1.97769
bin_115	Nitriliruptorales	bin.115_03201	PF13847	Methyltransferase domain	IPR025714	Methyltransferase domain	-	NODE_86_length_8029_cov_14.435362_4	0.0110665	159.81	647	bin_115	0.00443217	0.00335957	1.97475
bin_128	Rhizobiales	bin.128_02376	PF02445	Quinolinate synthetase A protein	IPR003473	Quinolinate synthetase A	GO:0008987|GO:0009435|GO:0051539	NODE_13656_length_15339_cov_31.694059_13	0.0110358	45.4531	971	bin_128	0.00443217	0.00335957	1.96561
bin_121	Rhodospirillales	bin.121_01273	PF06808	Tripartite ATP-independent periplasmic transporter, DctM component	IPR010656	TRAP C4-dicarboxylate transport system permease DctM subunit	-	NODE_35714_length_8178_cov_17.276745_8	0.0110193	34.3776	1319	bin_121	0.00443217	0.00335957	1.9607
bin_103	Rhizobiales	bin.103_00191	PF00285	Citrate synthase, C-terminal domain	IPR002020	Citrate synthase	GO:0046912	NODE_4_length_42089_cov_5.602637_17	0.0109199	34.5179	1365	bin_103	0.00443217	0.00335957	1.93112
bin_226	Kiloniellales	bin.226_02525	PF01717	Cobalamin-independent synthase, Catalytic domain	IPR002629	Cobalamin-independent methionine synthase MetE, C-terminal/archaeal	GO:0003871|GO:0008270|GO:0009086	NODE_10914_length_17707_cov_9.813052_8	0.0108307	25.7493	1113	bin_226	0.00443217	0.00335957	1.90456
bin_129	Rhodobacterales	bin.129_02941	PF00699	Urease beta subunit	IPR002019	Urease, beta subunit	GO:0035550|GO:0043419	NODE_404767_length_1904_cov_24.005408_4	0.0107218	33.2418	306	bin_129	0.00443217	0.00335957	1.87217
bin_103	Rhizobiales	bin.103_02281	PF04545	Sigma-70, region 4	IPR007630	RNA polymerase sigma-70 region 4	GO:0003700|GO:0006352|GO:0006355	NODE_167_length_6380_cov_5.189275_3	0.0106903	23.8173	925	bin_103	0.00443217	0.00335957	1.86279
bin_103	Rhizobiales	bin.103_02281	PF00140	Sigma-70 factor, region 1.2	IPR009042	RNA polymerase sigma-70 region 1.2	GO:0003677|GO:0003700|GO:0006352|GO:0006355|GO:0016987	NODE_167_length_6380_cov_5.189275_3	0.0106903	23.8173	925	bin_103	0.00443217	0.00335957	1.86279
bin_103	Rhizobiales	bin.103_02281	PF04542	Sigma-70 region 2	IPR007627	RNA polymerase sigma-70 region 2	GO:0003700|GO:0006352|GO:0006355	NODE_167_length_6380_cov_5.189275_3	0.0106903	23.8173	925	bin_103	0.00443217	0.00335957	1.86279
bin_103	Rhizobiales	bin.103_02276	PF00625	Guanylate kinase	IPR008145	Guanylate kinase/L-type calcium channel beta subunit	-	NODE_166_length_6387_cov_3.319810_7	0.0104288	33.7425	633	bin_103	0.00443217	0.00335957	1.78493
bin_121	Rhodospirillales	bin.121_02508	PF09928	Predicted small integral membrane protein (DUF2160)	IPR018678	Protein of unknown function DUF2160, transmembrane	-	NODE_192560_length_2964_cov_19.376762_4	0.0104121	23.6912	285	bin_121	0.00443217	0.00335957	1.77998
bin_8	Azospirillales	bin.8_03339	PF01012	Electron transfer flavoprotein domain	IPR014730	Electron transfer flavoprotein, alpha/beta-subunit, N-terminal	-	NODE_194866_length_2943_cov_7.944945_2	0.0103617	27.2227	750	bin_8	0.00443217	0.00335957	1.76497
bin_128	Rhizobiales	bin.128_00444	PF00701	Dihydrodipicolinate synthetase family	IPR002220	DapA-like	GO:0016829	NODE_1635_length_53796_cov_33.587615_31	0.0103399	39.2307	945	bin_128	0.00443217	0.00335957	1.75849
bin_105	Parvibaculales	bin.105_02230	PF14489	QueF-like protein	IPR029500	NADPH-dependent 7-cyano-7-deazaguanine reductase QueF	GO:0008616|GO:0033739	NODE_432147_length_1831_cov_3.197072_3	0.0103108	9.37081	418	bin_105	0.00443217	0.00335957	1.74982
bin_128	Rhizobiales	bin.128_02509	PF08818	Domain of unknown function (DU1801)	IPR014922	Domain of unknown function DUF1801	-	NODE_15149_length_14348_cov_31.495277_11	0.0102824	52.5249	402	bin_128	0.00443217	0.00335957	1.74136
bin_103	Rhizobiales	bin.103_01288	PF01042	Endoribonuclease L-PSP	IPR006175	YjgF/YER057c/UK114 family	-	NODE_59_length_13498_cov_5.333532_3	0.0102313	36.5128	351	bin_103	0.00443217	0.00335957	1.72616
bin_128	Rhizobiales	bin.128_00931	PF05853	beta-keto acid cleavage enzyme	IPR008567	3-keto-5-aminohexanoate cleavage enzyme	GO:0016740|GO:0019475	NODE_4186_length_32174_cov_29.019988_18	0.0102082	34.0726	951	bin_128	0.00443217	0.00335957	1.71928
bin_94	Rhizobiales	bin.94_00387	PF02617	ATP-dependent Clp protease adaptor protein ClpS	IPR003769	Adaptor protein ClpS, core	GO:0030163	NODE_5_length_56432_cov_4.826120_51	0.0101912	12.4967	306	bin_94	0.00443217	0.00335957	1.71422
bin_79	Gammaproteobacteria	bin.79_01815	PF02867	Ribonucleotide reductase, barrel domain	IPR000788	Ribonucleotide reductase large subunit, C-terminal	GO:0006260	NODE_6169_length_25460_cov_41.309860_2	0.0100645	56.0093	2151	bin_79	0.00443217	0.00335957	1.6765
bin_128	Rhizobiales	bin.128_03393	PF12120	Rifampin ADP-ribosyl transferase	IPR021975	Rifampin ADP-ribosyltransferase	-	NODE_39123_length_7713_cov_30.358710_2	0.0100257	49.881	336	bin_128	0.00443217	0.00335957	1.66496
bin_8	Azospirillales	bin.8_02288	PF08240	Alcohol dehydrogenase GroES-like domain	IPR013154	Alcohol dehydrogenase, N-terminal	-	NODE_26244_length_9996_cov_7.773463_8	0.0100025	23.9131	1024	bin_8	0.00443217	0.00335957	1.65806
bin_8	Azospirillales	bin.8_02288	PF00107	Zinc-binding dehydrogenase	IPR013149	Alcohol dehydrogenase, C-terminal	-	NODE_26244_length_9996_cov_7.773463_8	0.0100025	23.9131	1024	bin_8	0.00443217	0.00335957	1.65806
bin_1	Burkholderiales	bin.1_03129	PF00543	Nitrogen regulatory protein P-II	IPR002187	Nitrogen regulatory protein PII	GO:0006808|GO:0030234	NODE_31525_length_8878_cov_61.961238_4	0.00999077	68.3009	339	bin_1	0.00443217	0.00335957	1.65456
bin_189	Rhizobiales	bin.189_01328	PF06844	Protein of unknown function (DUF1244)	IPR023163	SMc04008-like domain	-	NODE_86271_length_4769_cov_4.514425_4	0.00996595	23.4917	303	bin_189	0.00443217	0.00335957	1.64717
bin_121	Rhodospirillales	bin.121_00226	PF00578	AhpC/TSA family	IPR000866	Alkyl hydroperoxide reductase subunit C/ Thiol specific antioxidant	GO:0016209|GO:0016491	NODE_9299_length_19551_cov_20.428344_4	0.00995738	26.8874	657	bin_121	0.00443217	0.00335957	1.64462
bin_121	Rhodospirillales	bin.121_00226	PF10417	C-terminal domain of 1-Cys peroxiredoxin	IPR019479	Peroxiredoxin, C-terminal	GO:0051920	NODE_9299_length_19551_cov_20.428344_4	0.00995738	26.8874	657	bin_121	0.00443217	0.00335957	1.64462
bin_17	Deinococcales	bin.17_00035	PF11071	Nucleoside 2-deoxyribosyltransferase YtoQ	IPR019884	YtoQ family protein	-	NODE_1311_length_59803_cov_32.099535_38	0.00993271	35.9038	447	bin_17	0.00443217	0.00335957	1.63728
bin_121	Rhodospirillales	bin.121_02201	PF00085	Thioredoxin	IPR013766	Thioredoxin domain	-	NODE_127730_length_3782_cov_22.887845_1	0.00991811	42.3208	318	bin_121	0.00443217	0.00335957	1.63293
bin_189	Rhizobiales	bin.189_02272	PF03952	Enolase, N-terminal domain	IPR020811	Enolase, N-terminal	-	NODE_206156_length_2845_cov_5.230108_3	0.00982129	14.1806	1063	bin_189	0.00443217	0.00335957	1.60411
bin_189	Rhizobiales	bin.189_02272	PF00113	Enolase, C-terminal TIM barrel domain	IPR020810	Enolase, C-terminal TIM barrel domain	-	NODE_206156_length_2845_cov_5.230108_3	0.00982129	14.1806	1063	bin_189	0.00443217	0.00335957	1.60411
bin_49	Thalassobaculales	bin.49_03035	PF05853	beta-keto acid cleavage enzyme	IPR008567	3-keto-5-aminohexanoate cleavage enzyme	GO:0016740|GO:0019475	NODE_56250_length_6163_cov_6.832678_4	0.00979672	17.2865	740	bin_49	0.00443217	0.00335957	1.5968
bin_105	Parvibaculales	bin.105_02439	PF00011	Hsp20/alpha crystallin family	IPR002068	Alpha crystallin/Hsp20 domain	-	NODE_549160_length_1586_cov_4.687133_3	0.00979116	11.4517	352	bin_105	0.00443217	0.00335957	1.59514
bin_103	Rhizobiales	bin.103_01756	PF00472	RF-1 domain	IPR000352	Peptide chain release factor class I	GO:0003747|GO:0006415	NODE_98_length_9777_cov_6.866804_2	0.0097505	42.3458	966	bin_103	0.00443217	0.00335957	1.58304
bin_103	Rhizobiales	bin.103_01756	PF03462	PCRF domain	IPR005139	Peptide chain release factor	GO:0006415	NODE_98_length_9777_cov_6.866804_2	0.0097505	42.3458	966	bin_103	0.00443217	0.00335957	1.58304
bin_8	Azospirillales	bin.8_02609	PF00625	Guanylate kinase	IPR008145	Guanylate kinase/L-type calcium channel beta subunit	-	NODE_36661_length_8041_cov_6.979965_3	0.0097314	20.3328	619	bin_8	0.00443217	0.00335957	1.57735
bin_94	Rhizobiales	bin.94_02668	PF01641	SelR domain	IPR002579	Peptide methionine sulphoxide reductase MrsB	GO:0033743	NODE_101_length_12433_cov_5.627226_18	0.00968568	14.2663	368	bin_94	0.00443217	0.00335957	1.56375
bin_8	Azospirillales	bin.8_01612	PF02417	Chromate transporter	IPR003370	Chromate transporter	GO:0015109|GO:0015703	NODE_14347_length_14868_cov_7.344967_12	0.00968302	23.2297	1415	bin_8	0.00443217	0.00335957	1.56295
bin_8	Azospirillales	bin.8_01612	PF02417	Chromate transporter	IPR003370	Chromate transporter	GO:0015109|GO:0015703	NODE_14347_length_14868_cov_7.344967_12	0.00968302	23.2297	1415	bin_8	0.00443217	0.00335957	1.56295
bin_8	Azospirillales	bin.8_01830	PF00005	ABC transporter	IPR003439	ABC transporter-like	GO:0005524	NODE_16767_length_13413_cov_7.895868_2	0.00967867	20.2473	752	bin_8	0.00443217	0.00335957	1.56166
bin_103	Rhizobiales	bin.103_01777	PF01658	Myo-inositol-1-phosphate synthase	IPR013021	Myo-inositol-1-phosphate synthase, GAPDH-like	-	NODE_100_length_9632_cov_11.267923_8	0.0096429	45.8841	1104	bin_103	0.00443217	0.00335957	1.55101
bin_128	Rhizobiales	bin.128_01208	PF00528	Binding-protein-dependent transport system inner membrane component	IPR000515	ABC transporter type 1, transmembrane domain MetI-like	GO:0016020|GO:0055085	NODE_6096_length_25631_cov_33.629614_20	0.00959983	40.1262	753	bin_128	0.00443217	0.00335957	1.53819
bin_49	Thalassobaculales	bin.49_02614	PF02653	Branched-chain amino acid transport system / permease component	IPR001851	ABC transporter, permease	GO:0016021|GO:0022857|GO:0055085	NODE_42693_length_7308_cov_6.500758_6	0.00957855	22.6903	888	bin_49	0.00443217	0.00335957	1.53186
bin_128	Rhizobiales	bin.128_02703	PF01638	HxlR-like helix-turn-helix	IPR002577	Helix-turn-helix, HxlR type	-	NODE_17515_length_13045_cov_31.712009_6	0.00955452	36.1756	729	bin_128	0.00443217	0.00335957	1.52471
bin_121	Rhodospirillales	bin.121_00900	PF01925	Sulfite exporter TauE/SafE	IPR002781	Transmembrane protein TauE-like	GO:0016021	NODE_23250_length_10837_cov_19.475886_10	0.00954495	20.5875	766	bin_121	0.00443217	0.00335957	1.52186
bin_103	Rhizobiales	bin.103_02133	PF06253	Trimethylamine methyltransferase (MTTB)	IPR010426	Trimethylamine methyltransferase	GO:0008168|GO:0015948	NODE_145_length_7110_cov_7.628608_5	0.00951935	37.3263	1563	bin_103	0.00443217	0.00335957	1.51424
bin_181	UBA727	bin.181_03218	PF01507	Phosphoadenosine phosphosulfate reductase family	IPR002500	Phosphoadenosine phosphosulphate reductase	GO:0003824	NODE_157921_length_3333_cov_3.828249_3	0.00950517	14.2715	744	bin_181	0.00443217	0.00335957	1.51002
bin_115	Nitriliruptorales	bin.115_02203	PF02694	Uncharacterised BCR, YnfA/UPF0060 family	IPR003844	Uncharacterised protein family UPF0060	GO:0016020	NODE_34_length_36675_cov_18.670993_39	0.00948498	125.066	333	bin_115	0.00443217	0.00335957	1.50401
bin_8	Azospirillales	bin.8_01750	PF12804	MobA-like NTP transferase domain	IPR025877	MobA-like NTP transferase	-	NODE_16077_length_13795_cov_7.340975_8	0.00947685	21.2026	617	bin_8	0.00443217	0.00335957	1.50159
bin_128	Rhizobiales	bin.128_02981	PF04267	Sarcosine oxidase, delta subunit family	IPR006279	Sarcosine oxidase, delta subunit, heterotetrameric	GO:0008115|GO:0046653	NODE_22135_length_11183_cov_36.243979_2	0.00946444	52.4567	300	bin_128	0.00443217	0.00335957	1.49789
bin_99	Rhodothermales	bin.99_00490	PF00085	Thioredoxin	IPR013766	Thioredoxin domain	-	NODE_44897_length_7079_cov_5.093536_2	0.009436	14.7415	294	bin_99	0.00443217	0.00335957	1.48943
bin_8	Azospirillales	bin.8_01544	PF17871	AAA lid domain	IPR041546	ClpA/ClpB, AAA lid domain	-	NODE_13602_length_15379_cov_6.962412_5	0.00939202	25.201	2572	bin_8	0.00443217	0.00335957	1.47634
bin_8	Azospirillales	bin.8_01544	PF00004	ATPase family associated with various cellular activities (AAA)	IPR003959	ATPase, AAA-type, core	GO:0005524|GO:0016887	NODE_13602_length_15379_cov_6.962412_5	0.00939202	25.201	2572	bin_8	0.00443217	0.00335957	1.47634
bin_8	Azospirillales	bin.8_01544	PF07724	AAA domain (Cdc48 subfamily)	IPR003959	ATPase, AAA-type, core	GO:0005524|GO:0016887	NODE_13602_length_15379_cov_6.962412_5	0.00939202	25.201	2572	bin_8	0.00443217	0.00335957	1.47634
bin_8	Azospirillales	bin.8_01544	PF10431	C-terminal, D2-small domain, of ClpB protein	IPR019489	Clp ATPase, C-terminal	-	NODE_13602_length_15379_cov_6.962412_5	0.00939202	25.201	2572	bin_8	0.00443217	0.00335957	1.47634
bin_8	Azospirillales	bin.8_01544	PF10431	C-terminal, D2-small domain, of ClpB protein	IPR019489	Clp ATPase, C-terminal	-	NODE_13602_length_15379_cov_6.962412_5	0.00939202	25.201	2572	bin_8	0.00443217	0.00335957	1.47634
bin_8	Azospirillales	bin.8_01544	PF07724	AAA domain (Cdc48 subfamily)	IPR003959	ATPase, AAA-type, core	GO:0005524|GO:0016887	NODE_13602_length_15379_cov_6.962412_5	0.00939202	25.201	2572	bin_8	0.00443217	0.00335957	1.47634
bin_8	Azospirillales	bin.8_01544	PF17871	AAA lid domain	IPR041546	ClpA/ClpB, AAA lid domain	-	NODE_13602_length_15379_cov_6.962412_5	0.00939202	25.201	2572	bin_8	0.00443217	0.00335957	1.47634
bin_8	Azospirillales	bin.8_01544	PF02861	Clp amino terminal domain, pathogenicity island component	IPR004176	Clp, repeat (R) domain	-	NODE_13602_length_15379_cov_6.962412_5	0.00939202	25.201	2572	bin_8	0.00443217	0.00335957	1.47634
bin_8	Azospirillales	bin.8_01544	PF02861	Clp amino terminal domain, pathogenicity island component	IPR004176	Clp, repeat (R) domain	-	NODE_13602_length_15379_cov_6.962412_5	0.00939202	25.201	2572	bin_8	0.00443217	0.00335957	1.47634
bin_8	Azospirillales	bin.8_01544	PF02861	Clp amino terminal domain, pathogenicity island component	IPR004176	Clp, repeat (R) domain	-	NODE_13602_length_15379_cov_6.962412_5	0.00939202	25.201	2572	bin_8	0.00443217	0.00335957	1.47634
bin_8	Azospirillales	bin.8_01544	PF10431	C-terminal, D2-small domain, of ClpB protein	IPR019489	Clp ATPase, C-terminal	-	NODE_13602_length_15379_cov_6.962412_5	0.00939202	25.201	2572	bin_8	0.00443217	0.00335957	1.47634
bin_8	Azospirillales	bin.8_01544	PF10431	C-terminal, D2-small domain, of ClpB protein	IPR019489	Clp ATPase, C-terminal	-	NODE_13602_length_15379_cov_6.962412_5	0.00939202	25.201	2572	bin_8	0.00443217	0.00335957	1.47634
bin_8	Azospirillales	bin.8_01544	PF00004	ATPase family associated with various cellular activities (AAA)	IPR003959	ATPase, AAA-type, core	GO:0005524|GO:0016887	NODE_13602_length_15379_cov_6.962412_5	0.00939202	25.201	2572	bin_8	0.00443217	0.00335957	1.47634
bin_8	Azospirillales	bin.8_01544	PF17871	AAA lid domain	IPR041546	ClpA/ClpB, AAA lid domain	-	NODE_13602_length_15379_cov_6.962412_5	0.00939202	25.201	2572	bin_8	0.00443217	0.00335957	1.47634
bin_8	Azospirillales	bin.8_01544	PF02861	Clp amino terminal domain, pathogenicity island component	IPR004176	Clp, repeat (R) domain	-	NODE_13602_length_15379_cov_6.962412_5	0.00939202	25.201	2572	bin_8	0.00443217	0.00335957	1.47634
bin_8	Azospirillales	bin.8_01544	PF02861	Clp amino terminal domain, pathogenicity island component	IPR004176	Clp, repeat (R) domain	-	NODE_13602_length_15379_cov_6.962412_5	0.00939202	25.201	2572	bin_8	0.00443217	0.00335957	1.47634
bin_8	Azospirillales	bin.8_01544	PF02861	Clp amino terminal domain, pathogenicity island component	IPR004176	Clp, repeat (R) domain	-	NODE_13602_length_15379_cov_6.962412_5	0.00939202	25.201	2572	bin_8	0.00443217	0.00335957	1.47634
bin_8	Azospirillales	bin.8_01544	PF02861	Clp amino terminal domain, pathogenicity island component	IPR004176	Clp, repeat (R) domain	-	NODE_13602_length_15379_cov_6.962412_5	0.00939202	25.201	2572	bin_8	0.00443217	0.00335957	1.47634
bin_8	Azospirillales	bin.8_01544	PF02861	Clp amino terminal domain, pathogenicity island component	IPR004176	Clp, repeat (R) domain	-	NODE_13602_length_15379_cov_6.962412_5	0.00939202	25.201	2572	bin_8	0.00443217	0.00335957	1.47634
bin_8	Azospirillales	bin.8_01544	PF07724	AAA domain (Cdc48 subfamily)	IPR003959	ATPase, AAA-type, core	GO:0005524|GO:0016887	NODE_13602_length_15379_cov_6.962412_5	0.00939202	25.201	2572	bin_8	0.00443217	0.00335957	1.47634
bin_8	Azospirillales	bin.8_01544	PF07724	AAA domain (Cdc48 subfamily)	IPR003959	ATPase, AAA-type, core	GO:0005524|GO:0016887	NODE_13602_length_15379_cov_6.962412_5	0.00939202	25.201	2572	bin_8	0.00443217	0.00335957	1.47634
bin_8	Azospirillales	bin.8_01544	PF00004	ATPase family associated with various cellular activities (AAA)	IPR003959	ATPase, AAA-type, core	GO:0005524|GO:0016887	NODE_13602_length_15379_cov_6.962412_5	0.00939202	25.201	2572	bin_8	0.00443217	0.00335957	1.47634
bin_8	Azospirillales	bin.8_01544	PF00004	ATPase family associated with various cellular activities (AAA)	IPR003959	ATPase, AAA-type, core	GO:0005524|GO:0016887	NODE_13602_length_15379_cov_6.962412_5	0.00939202	25.201	2572	bin_8	0.00443217	0.00335957	1.47634
bin_8	Azospirillales	bin.8_01544	PF17871	AAA lid domain	IPR041546	ClpA/ClpB, AAA lid domain	-	NODE_13602_length_15379_cov_6.962412_5	0.00939202	25.201	2572	bin_8	0.00443217	0.00335957	1.47634
bin_132	Acidimicrobiales	bin.132_02117	PF13561	Enoyl-(Acyl carrier protein) reductase	-	-		NODE_3982_length_33131_cov_18.288155_9	0.00938564	38.3833	780	bin_132	0.00443217	0.00335957	1.47444
bin_115	Nitriliruptorales	bin.115_00407	PF03320	Bacterial fructose-1,6-bisphosphatase, glpX-encoded	IPR004464	Fructose-1,6-bisphosphatase class 2/Sedoheputulose-1,7-bisphosphatase	GO:0006071|GO:0006094|GO:0042132	NODE_3_length_114155_cov_32.699165_71	0.00935169	150.081	993	bin_115	0.00443217	0.00335957	1.46433
bin_189	Rhizobiales	bin.189_00508	PF00670	S-adenosyl-L-homocysteine hydrolase, NAD binding domain	IPR015878	S-adenosyl-L-homocysteine hydrolase, NAD binding domain	-	NODE_39933_length_7621_cov_4.300687_3	0.00933368	16.5756	1336	bin_189	0.00443217	0.00335957	1.45897
bin_189	Rhizobiales	bin.189_00508	PF05221	S-adenosyl-L-homocysteine hydrolase	IPR000043	Adenosylhomocysteinase-like	-	NODE_39933_length_7621_cov_4.300687_3	0.00933368	16.5756	1336	bin_189	0.00443217	0.00335957	1.45897
bin_226	Kiloniellales	bin.226_02743	PF03773	Predicted permease	IPR005524	Predicted permease DUF318	-	NODE_13076_length_15796_cov_9.913538_8	0.00931283	22.9467	1050	bin_226	0.00443217	0.00335957	1.45277
bin_121	Rhodospirillales	bin.121_00364	PF10397	Adenylosuccinate lyase C-terminus	IPR019468	Adenylosuccinate lyase C-terminal	-	NODE_11392_length_17202_cov_18.762407_6	0.00929873	35.8174	1314	bin_121	0.00443217	0.00335957	1.44857
bin_121	Rhodospirillales	bin.121_00364	PF00206	Lyase	IPR022761	Fumarate lyase, N-terminal	-	NODE_11392_length_17202_cov_18.762407_6	0.00929873	35.8174	1314	bin_121	0.00443217	0.00335957	1.44857
bin_226	Kiloniellales	bin.226_00699	PF01016	Ribosomal L27 protein	IPR001684	Ribosomal protein L27	GO:0003735|GO:0005840|GO:0006412	NODE_2537_length_43089_cov_10.340916_27	0.00925611	25.1135	282	bin_226	0.00443217	0.00335957	1.43588
bin_103	Rhizobiales	bin.103_01116	PF01176	Translation initiation factor 1A / IF-1	IPR006196	RNA-binding domain, S1, IF1 type	GO:0003723|GO:0003743|GO:0006413	NODE_46_length_15954_cov_7.467910_14	0.00923343	45.6438	219	bin_103	0.00443217	0.00335957	1.42913
bin_226	Kiloniellales	bin.226_02522	PF12849	PBP superfamily domain	IPR024370	PBP domain	-	NODE_10914_length_17707_cov_9.813052_5	0.00922804	23.1199	834	bin_226	0.00443217	0.00335957	1.42753
bin_128	Rhizobiales	bin.128_01207	PF00005	ABC transporter	IPR003439	ABC transporter-like	GO:0005524	NODE_6096_length_25631_cov_33.629614_19	0.00920576	52.088	807	bin_128	0.00443217	0.00335957	1.42089
bin_128	Rhizobiales	bin.128_03595	PF13478	XdhC Rossmann domain	IPR027051	XdhC Rossmann domain	-	NODE_52661_length_6413_cov_30.239855_2	0.00919629	48.4086	810	bin_128	0.00443217	0.00335957	1.41808
bin_128	Rhizobiales	bin.128_03595	PF02625	XdhC and CoxI family	IPR003777	XdhC- CoxI	-	NODE_52661_length_6413_cov_30.239855_2	0.00919629	48.4086	810	bin_128	0.00443217	0.00335957	1.41808
bin_42	Sphingomonadales	bin.42_00402	PF00834	Ribulose-phosphate 3 epimerase family	IPR000056	Ribulose-phosphate 3-epimerase-like	GO:0005975|GO:0016857	NODE_3019_length_38854_cov_16.083559_11	0.00917778	19.7296	662	bin_42	0.00443217	0.00335957	1.41257
bin_189	Rhizobiales	bin.189_00504	PF00005	ABC transporter	IPR003439	ABC transporter-like	GO:0005524	NODE_39846_length_7631_cov_5.056230_7	0.00917353	21.0027	732	bin_189	0.00443217	0.00335957	1.4113
bin_128	Rhizobiales	bin.128_01791	PF01791	DeoC/LacD family aldolase	IPR002915	DeoC/FbaB/LacD aldolase	GO:0016829	NODE_9219_length_19677_cov_30.342677_15	0.0090831	62.0282	1027	bin_128	0.00443217	0.00335957	1.38438
bin_103	Rhizobiales	bin.103_02573	PF00009	Elongation factor Tu GTP binding domain	IPR000795	Translational (tr)-type GTP-binding domain	GO:0003924|GO:0005525	NODE_220_length_4966_cov_6.657336_2	0.00905566	28.5784	1722	bin_103	0.00443217	0.00335957	1.37622
bin_103	Rhizobiales	bin.103_02573	PF03144	Elongation factor Tu domain 2	IPR004161	Translation elongation factor EFTu-like, domain 2	GO:0005525	NODE_220_length_4966_cov_6.657336_2	0.00905566	28.5784	1722	bin_103	0.00443217	0.00335957	1.37622
bin_103	Rhizobiales	bin.103_02573	PF06421	GTP-binding protein LepA C-terminus	IPR013842	GTP-binding protein LepA, C-terminal	-	NODE_220_length_4966_cov_6.657336_2	0.00905566	28.5784	1722	bin_103	0.00443217	0.00335957	1.37622
bin_103	Rhizobiales	bin.103_02573	PF00679	Elongation factor G C-terminus	IPR000640	Elongation factor EFG, domain V-like	-	NODE_220_length_4966_cov_6.657336_2	0.00905566	28.5784	1722	bin_103	0.00443217	0.00335957	1.37622
bin_8	Azospirillales	bin.8_01705	PF00117	Glutamine amidotransferase class-I	IPR017926	Glutamine amidotransferase	-	NODE_15554_length_14100_cov_7.119260_5	0.00901668	30.2098	1587	bin_8	0.00443217	0.00335957	1.36462
bin_8	Azospirillales	bin.8_01705	PF02540	NAD synthase	IPR022310	NAD/GMP synthase	-	NODE_15554_length_14100_cov_7.119260_5	0.00901668	30.2098	1587	bin_8	0.00443217	0.00335957	1.36462
bin_8	Azospirillales	bin.8_01705	PF00958	GMP synthase C terminal domain	IPR001674	GMP synthase, C-terminal	GO:0003922|GO:0005524|GO:0006164|GO:0006177	NODE_15554_length_14100_cov_7.119260_5	0.00901668	30.2098	1587	bin_8	0.00443217	0.00335957	1.36462
bin_121	Rhodospirillales	bin.121_00162	PF00709	Adenylosuccinate synthetase	IPR001114	Adenylosuccinate synthetase	GO:0004019|GO:0005525|GO:0006164	NODE_7627_length_22298_cov_19.132401_15	0.00901509	43.7115	1293	bin_121	0.00443217	0.00335957	1.36414
bin_105	Parvibaculales	bin.105_01084	PF00075	RNase H	IPR002156	Ribonuclease H domain	GO:0003676|GO:0004523	NODE_131470_length_3719_cov_2.546943_3	0.00897274	11.7751	378	bin_105	0.00443217	0.00335957	1.35153
bin_103	Rhizobiales	bin.103_00095	PF08666	SAF domain	IPR013974	SAF domain	-	NODE_2_length_53382_cov_5.983116_6	0.00894933	25.8337	1515	bin_103	0.00443217	0.00335957	1.34457
bin_103	Rhizobiales	bin.103_00095	PF04295	D-galactarate dehydratase / Altronate hydrolase, C terminus	IPR007392	D-galactarate/Altronate dehydratase, C-terminal	GO:0016829	NODE_2_length_53382_cov_5.983116_6	0.00894933	25.8337	1515	bin_103	0.00443217	0.00335957	1.34457
bin_128	Rhizobiales	bin.128_00022	PF02574	Homocysteine S-methyltransferase	IPR003726	Homocysteine-binding domain	-	NODE_374_length_108237_cov_31.540876_23	0.00894528	54.9076	1071	bin_128	0.00443217	0.00335957	1.34336
bin_31	Sphingomonadales	bin.31_02447	PF00009	Elongation factor Tu GTP binding domain	IPR000795	Translational (tr)-type GTP-binding domain	GO:0003924|GO:0005525	NODE_55689_length_6200_cov_13.644264_3	0.00894327	33.9289	1913	bin_31	0.00443217	0.00335957	1.34276
bin_31	Sphingomonadales	bin.31_02447	PF01583	Adenylylsulphate kinase	-	-		NODE_55689_length_6200_cov_13.644264_3	0.00894327	33.9289	1913	bin_31	0.00443217	0.00335957	1.34276
bin_31	Sphingomonadales	bin.31_02447	PF03144	Elongation factor Tu domain 2	IPR004161	Translation elongation factor EFTu-like, domain 2	GO:0005525	NODE_55689_length_6200_cov_13.644264_3	0.00894327	33.9289	1913	bin_31	0.00443217	0.00335957	1.34276
bin_103	Rhizobiales	bin.103_00927	PF02866	lactate/malate dehydrogenase, alpha/beta C-terminal domain	IPR022383	Lactate/malate dehydrogenase, C-terminal	GO:0016616	NODE_35_length_16957_cov_9.194846_9	0.00894141	41.4673	963	bin_103	0.00443217	0.00335957	1.34221
bin_103	Rhizobiales	bin.103_00927	PF00056	lactate/malate dehydrogenase, NAD binding domain	IPR001236	Lactate/malate dehydrogenase, N-terminal	GO:0016491	NODE_35_length_16957_cov_9.194846_9	0.00894141	41.4673	963	bin_103	0.00443217	0.00335957	1.34221
bin_13	Deinococcales	bin.13_00731	PF03352	Methyladenine glycosylase	IPR005019	Methyladenine glycosylase	GO:0006284|GO:0008725	NODE_152123_length_3408_cov_3.276469_3	0.00891307	11.2738	431	bin_13	0.00443217	0.00335957	1.33377
bin_115	Nitriliruptorales	bin.115_01757	PF01037	Lrp/AsnC ligand binding domain	IPR019887	Transcription regulator AsnC/Lrp, ligand binding domain	-	NODE_24_length_46927_cov_29.838485_23	0.00891259	156.899	237	bin_115	0.00443217	0.00335957	1.33363
bin_8	Azospirillales	bin.8_01901	PF04209	homogentisate 1,2-dioxygenase	IPR005708	Homogentisate 1,2-dioxygenase	GO:0004411|GO:0006559|GO:0006570	NODE_17938_length_12849_cov_6.890652_7	0.00885921	24.9798	1141	bin_8	0.00443217	0.00335957	1.31774
bin_121	Rhodospirillales	bin.121_01314	PF02775	Thiamine pyrophosphate enzyme, C-terminal TPP binding domain	IPR011766	Thiamine pyrophosphate enzyme, C-terminal TPP-binding	GO:0003824|GO:0030976	NODE_36724_length_8031_cov_20.277081_5	0.00884907	30.9186	1782	bin_121	0.00443217	0.00335957	1.31472
bin_121	Rhodospirillales	bin.121_01314	PF00205	Thiamine pyrophosphate enzyme, central domain	IPR012000	Thiamine pyrophosphate enzyme, central domain	GO:0000287|GO:0030976	NODE_36724_length_8031_cov_20.277081_5	0.00884907	30.9186	1782	bin_121	0.00443217	0.00335957	1.31472
bin_121	Rhodospirillales	bin.121_01314	PF02776	Thiamine pyrophosphate enzyme, N-terminal TPP binding domain	IPR012001	Thiamine pyrophosphate enzyme, N-terminal TPP-binding domain	GO:0030976	NODE_36724_length_8031_cov_20.277081_5	0.00884907	30.9186	1782	bin_121	0.00443217	0.00335957	1.31472
bin_167	Nitriliruptorales	bin.167_02443	PF02770	Acyl-CoA dehydrogenase, middle domain	IPR006091	Acyl-CoA oxidase/dehydrogenase, central domain	GO:0016627	NODE_100146_length_4364_cov_30.923416_3	0.00882844	45.7657	1229	bin_167	0.00443217	0.00335957	1.30858
bin_167	Nitriliruptorales	bin.167_02443	PF02771	Acyl-CoA dehydrogenase, N-terminal domain	IPR013786	Acyl-CoA dehydrogenase/oxidase, N-terminal	GO:0016627|GO:0050660	NODE_100146_length_4364_cov_30.923416_3	0.00882844	45.7657	1229	bin_167	0.00443217	0.00335957	1.30858
bin_167	Nitriliruptorales	bin.167_02443	PF00441	Acyl-CoA dehydrogenase, C-terminal domain	IPR009075	Acyl-CoA dehydrogenase/oxidase C-terminal	GO:0016627	NODE_100146_length_4364_cov_30.923416_3	0.00882844	45.7657	1229	bin_167	0.00443217	0.00335957	1.30858
bin_33	Acidimicrobiales	bin.33_01052	PF00005	ABC transporter	IPR003439	ABC transporter-like	GO:0005524	NODE_12201_length_16498_cov_321.170468_2	0.00879415	315.435	992	bin_33	0.00443217	0.00335957	1.29838
bin_8	Azospirillales	bin.8_01552	PF14572	Phosphoribosyl synthetase-associated domain	IPR005946	Ribose-phosphate pyrophosphokinase	GO:0000287|GO:0004749|GO:0009165	NODE_13602_length_15379_cov_6.962412_13	0.00874256	17.9968	936	bin_8	0.00443217	0.00335957	1.28302
bin_8	Azospirillales	bin.8_01552	PF13793	N-terminal domain of ribose phosphate pyrophosphokinase	IPR029099	Ribose-phosphate pyrophosphokinase, N-terminal domain	-	NODE_13602_length_15379_cov_6.962412_13	0.00874256	17.9968	936	bin_8	0.00443217	0.00335957	1.28302
bin_226	Kiloniellales	bin.226_01255	PF13458	Periplasmic binding protein	IPR028081	Leucine-binding protein domain	-	NODE_4135_length_32408_cov_9.754304_3	0.00872785	20.25	1344	bin_226	0.00443217	0.00335957	1.27864
bin_49	Thalassobaculales	bin.49_03338	PF00725	3-hydroxyacyl-CoA dehydrogenase, C-terminal domain	IPR006108	3-hydroxyacyl-CoA dehydrogenase, C-terminal	GO:0006631|GO:0016491|GO:0016616	NODE_69262_length_5435_cov_7.257435_2	0.00871452	21.3161	870	bin_49	0.00443217	0.00335957	1.27468
bin_49	Thalassobaculales	bin.49_03338	PF02737	3-hydroxyacyl-CoA dehydrogenase, NAD binding domain	IPR006176	3-hydroxyacyl-CoA dehydrogenase, NAD binding	GO:0006631|GO:0070403	NODE_69262_length_5435_cov_7.257435_2	0.00871452	21.3161	870	bin_49	0.00443217	0.00335957	1.27468
bin_8	Azospirillales	bin.8_01343	PF00109	Beta-ketoacyl synthase, N-terminal domain	IPR014030	Beta-ketoacyl synthase, N-terminal	-	NODE_11149_length_17447_cov_8.648804_10	0.00870231	20.6846	1230	bin_8	0.00443217	0.00335957	1.27104
bin_8	Azospirillales	bin.8_01343	PF02801	Beta-ketoacyl synthase, C-terminal domain	IPR014031	Beta-ketoacyl synthase, C-terminal	-	NODE_11149_length_17447_cov_8.648804_10	0.00870231	20.6846	1230	bin_8	0.00443217	0.00335957	1.27104
bin_121	Rhodospirillales	bin.121_01541	PF02635	DsrE/DsrF-like family	IPR003787	Sulphur relay, DsrE/F-like protein	-	NODE_53472_length_6354_cov_19.487855_5	0.00867041	38.2158	366	bin_121	0.00443217	0.00335957	1.26154
bin_60	Sphingomonadales	bin.60_00163	PF00085	Thioredoxin	IPR013766	Thioredoxin domain	-	NODE_3000_length_39016_cov_10.362388_3	0.00866022	20.6246	317	bin_60	0.00443217	0.00335957	1.25851
bin_128	Rhizobiales	bin.128_04118	PF01641	SelR domain	IPR002579	Peptide methionine sulphoxide reductase MrsB	GO:0033743	NODE_328469_length_2156_cov_31.915278_2	0.00865283	63.0516	504	bin_128	0.00443217	0.00335957	1.25631
bin_35	Euzebyales	bin.35_02274	PF00582	Universal stress protein family	IPR006016	UspA	-	NODE_21268_length_11481_cov_15.338876_9	0.00861829	38.1599	2145	bin_35	0.00443217	0.00335957	1.24603
bin_35	Euzebyales	bin.35_02274	PF00999	Sodium/hydrogen exchanger family	IPR006153	Cation/H+ exchanger	GO:0006812|GO:0015299|GO:0016021|GO:0055085	NODE_21268_length_11481_cov_15.338876_9	0.00861829	38.1599	2145	bin_35	0.00443217	0.00335957	1.24603
bin_73	Euzebyales	bin.73_01615	PF00420	NADH-ubiquinone/plastoquinone oxidoreductase chain 4L	IPR039428	NADH-ubiquinone oxidoreductase chain 4L/Mnh complex subunit C1-like	-	NODE_254748_length_2508_cov_4.893600_4	0.00861426	20.9608	306	bin_73	0.00443217	0.00335957	1.24483
bin_8	Azospirillales	bin.8_01330	PF02770	Acyl-CoA dehydrogenase, middle domain	IPR006091	Acyl-CoA oxidase/dehydrogenase, central domain	GO:0016627	NODE_11141_length_17457_cov_6.920354_14	0.00860056	19.1385	1235	bin_8	0.00443217	0.00335957	1.24075
bin_8	Azospirillales	bin.8_01330	PF02771	Acyl-CoA dehydrogenase, N-terminal domain	IPR013786	Acyl-CoA dehydrogenase/oxidase, N-terminal	GO:0016627|GO:0050660	NODE_11141_length_17457_cov_6.920354_14	0.00860056	19.1385	1235	bin_8	0.00443217	0.00335957	1.24075
bin_8	Azospirillales	bin.8_01330	PF00441	Acyl-CoA dehydrogenase, C-terminal domain	IPR009075	Acyl-CoA dehydrogenase/oxidase C-terminal	GO:0016627	NODE_11141_length_17457_cov_6.920354_14	0.00860056	19.1385	1235	bin_8	0.00443217	0.00335957	1.24075
bin_103	Rhizobiales	bin.103_02952	PF00528	Binding-protein-dependent transport system inner membrane component	IPR000515	ABC transporter type 1, transmembrane domain MetI-like	GO:0016020|GO:0055085	NODE_303_length_3418_cov_6.315474_3	0.00856318	38.241	942	bin_103	0.00443217	0.00335957	1.22963
bin_128	Rhizobiales	bin.128_01206	PF00528	Binding-protein-dependent transport system inner membrane component	IPR000515	ABC transporter type 1, transmembrane domain MetI-like	GO:0016020|GO:0055085	NODE_6096_length_25631_cov_33.629614_18	0.0085232	52.3482	761	bin_128	0.00443217	0.00335957	1.21773
bin_227	Acidimicrobiales	bin.227_03772	PF01037	Lrp/AsnC ligand binding domain	IPR019887	Transcription regulator AsnC/Lrp, ligand binding domain	-	NODE_32077_length_8775_cov_11.605963_4	0.00845756	38.3924	237	bin_227	0.00443217	0.00335957	1.19819
bin_62	Pseudomonadales	bin.62_02283	PF13378	Enolase C-terminal domain-like	IPR029065	Enolase C-terminal domain-like	-	NODE_482557_length_1714_cov_4.075347_1	0.00843143	14.8253	939	bin_62	0.00443217	0.00335957	1.19041
bin_62	Pseudomonadales	bin.62_02283	PF02746	Mandelate racemase / muconate lactonizing enzyme, N-terminal domain	IPR013341	Mandelate racemase/muconate lactonizing enzyme, N-terminal domain	-	NODE_482557_length_1714_cov_4.075347_1	0.00843143	14.8253	939	bin_62	0.00443217	0.00335957	1.19041
bin_8	Azospirillales	bin.8_00031	PF00988	Carbamoyl-phosphate synthase small chain, CPSase domain	IPR002474	Carbamoyl-phosphate synthase small subunit, N-terminal domain	-	NODE_1082_length_65742_cov_7.286617_32	0.00840832	20.4498	1156	bin_8	0.00443217	0.00335957	1.18353
bin_8	Azospirillales	bin.8_00031	PF00117	Glutamine amidotransferase class-I	IPR017926	Glutamine amidotransferase	-	NODE_1082_length_65742_cov_7.286617_32	0.00840832	20.4498	1156	bin_8	0.00443217	0.00335957	1.18353
bin_49	Thalassobaculales	bin.49_00895	PF00120	Glutamine synthetase, catalytic domain	IPR008146	Glutamine synthetase, catalytic domain	GO:0004356|GO:0006807	NODE_12709_length_16078_cov_7.410285_6	0.00837148	26.867	1368	bin_49	0.00443217	0.00335957	1.17257
bin_189	Rhizobiales	bin.189_02128	PF00171	Aldehyde dehydrogenase family	IPR015590	Aldehyde dehydrogenase domain	GO:0016491	NODE_172480_length_3162_cov_5.864500_2	0.00836727	16.1391	1502	bin_189	0.00443217	0.00335957	1.17131
bin_42	Sphingomonadales	bin.42_00367	PF02771	Acyl-CoA dehydrogenase, N-terminal domain	IPR013786	Acyl-CoA dehydrogenase/oxidase, N-terminal	GO:0016627|GO:0050660	NODE_2996_length_39047_cov_12.840147_6	0.0083655	22.5911	1169	bin_42	0.00443217	0.00335957	1.17078
bin_42	Sphingomonadales	bin.42_00367	PF00441	Acyl-CoA dehydrogenase, C-terminal domain	IPR009075	Acyl-CoA dehydrogenase/oxidase C-terminal	GO:0016627	NODE_2996_length_39047_cov_12.840147_6	0.0083655	22.5911	1169	bin_42	0.00443217	0.00335957	1.17078
bin_42	Sphingomonadales	bin.42_00367	PF02770	Acyl-CoA dehydrogenase, middle domain	IPR006091	Acyl-CoA oxidase/dehydrogenase, central domain	GO:0016627	NODE_2996_length_39047_cov_12.840147_6	0.0083655	22.5911	1169	bin_42	0.00443217	0.00335957	1.17078
bin_8	Azospirillales	bin.8_00097	PF00291	Pyridoxal-phosphate dependent enzyme	IPR001926	Pyridoxal-phosphate dependent enzyme	-	NODE_1395_length_57877_cov_7.437982_36	0.00832555	26.86	1236	bin_8	0.00443217	0.00335957	1.15889
bin_103	Rhizobiales	bin.103_02397	PF01012	Electron transfer flavoprotein domain	IPR014730	Electron transfer flavoprotein, alpha/beta-subunit, N-terminal	-	NODE_187_length_5683_cov_7.729219_2	0.00832118	75.9093	750	bin_103	0.00443217	0.00335957	1.15759
bin_74	Pseudomonadales	bin.74_00061	PF00441	Acyl-CoA dehydrogenase, C-terminal domain	IPR009075	Acyl-CoA dehydrogenase/oxidase C-terminal	GO:0016627	NODE_326_length_115440_cov_49.656082_61	0.00831837	65.9332	1167	bin_74	0.00443217	0.00335957	1.15676
bin_74	Pseudomonadales	bin.74_00061	PF02770	Acyl-CoA dehydrogenase, middle domain	IPR006091	Acyl-CoA oxidase/dehydrogenase, central domain	GO:0016627	NODE_326_length_115440_cov_49.656082_61	0.00831837	65.9332	1167	bin_74	0.00443217	0.00335957	1.15676
bin_74	Pseudomonadales	bin.74_00061	PF02771	Acyl-CoA dehydrogenase, N-terminal domain	IPR013786	Acyl-CoA dehydrogenase/oxidase, N-terminal	GO:0016627|GO:0050660	NODE_326_length_115440_cov_49.656082_61	0.00831837	65.9332	1167	bin_74	0.00443217	0.00335957	1.15676
bin_124	Pseudomonadales	bin.124_02654	PF00108	Thiolase, N-terminal domain	IPR020616	Thiolase, N-terminal	GO:0016747	NODE_3041_length_38668_cov_17.163986_6	0.00830601	56.2954	1212	bin_124	0.00443217	0.00335957	1.15308
bin_124	Pseudomonadales	bin.124_02654	PF02803	Thiolase, C-terminal domain	IPR020617	Thiolase, C-terminal	GO:0016747	NODE_3041_length_38668_cov_17.163986_6	0.00830601	56.2954	1212	bin_124	0.00443217	0.00335957	1.15308
bin_129	Rhodobacterales	bin.129_02295	PF11071	Nucleoside 2-deoxyribosyltransferase YtoQ	IPR019884	YtoQ family protein	-	NODE_150877_length_3424_cov_13.144553_2	0.00830452	16.0223	449	bin_129	0.00443217	0.00335957	1.15264
bin_214	Caulobacterales	bin.214_03859	PF13410	Glutathione S-transferase, C-terminal domain	-	-		NODE_153332_length_3391_cov_14.361811_4	0.00829707	18.942	879	bin_214	0.00443217	0.00335957	1.15042
bin_214	Caulobacterales	bin.214_03859	PF02798	Glutathione S-transferase, N-terminal domain	IPR004045	Glutathione S-transferase, N-terminal	GO:0005515|GO:0006749	NODE_153332_length_3391_cov_14.361811_4	0.00829707	18.942	879	bin_214	0.00443217	0.00335957	1.15042
bin_103	Rhizobiales	bin.103_00953	PF00163	Ribosomal protein S4/S9 N-terminal domain	IPR001912	Ribosomal protein S4/S9, N-terminal	GO:0019843	NODE_36_length_16942_cov_8.060065_18	0.00829496	24.6796	618	bin_103	0.00443217	0.00335957	1.14979
bin_103	Rhizobiales	bin.103_00953	PF01479	S4 domain	IPR002942	RNA-binding S4 domain	GO:0003723	NODE_36_length_16942_cov_8.060065_18	0.00829496	24.6796	618	bin_103	0.00443217	0.00335957	1.14979
bin_7	Sphingomonadales	bin.7_03259	PF01641	SelR domain	IPR002579	Peptide methionine sulphoxide reductase MrsB	GO:0033743	NODE_183495_length_3049_cov_11.199399_5	0.00827053	26.7857	504	bin_7	0.00443217	0.00335957	1.14252
bin_8	Azospirillales	bin.8_01741	PF00903	Glyoxalase/Bleomycin resistance protein/Dioxygenase superfamily	IPR004360	Glyoxalase/fosfomycin resistance/dioxygenase domain	-	NODE_15840_length_13927_cov_7.632497_13	0.0082557	19.0361	416	bin_8	0.00443217	0.00335957	1.1381
bin_8	Azospirillales	bin.8_01741	PF00903	Glyoxalase/Bleomycin resistance protein/Dioxygenase superfamily	IPR004360	Glyoxalase/fosfomycin resistance/dioxygenase domain	-	NODE_15840_length_13927_cov_7.632497_13	0.0082557	19.0361	416	bin_8	0.00443217	0.00335957	1.1381
bin_8	Azospirillales	bin.8_01741	PF00903	Glyoxalase/Bleomycin resistance protein/Dioxygenase superfamily	IPR004360	Glyoxalase/fosfomycin resistance/dioxygenase domain	-	NODE_15840_length_13927_cov_7.632497_13	0.0082557	19.0361	416	bin_8	0.00443217	0.00335957	1.1381
bin_8	Azospirillales	bin.8_01741	PF00903	Glyoxalase/Bleomycin resistance protein/Dioxygenase superfamily	IPR004360	Glyoxalase/fosfomycin resistance/dioxygenase domain	-	NODE_15840_length_13927_cov_7.632497_13	0.0082557	19.0361	416	bin_8	0.00443217	0.00335957	1.1381
bin_221	Rhizobiales	bin.221_03320	PF13669	Glyoxalase/Bleomycin resistance protein/Dioxygenase superfamily	-	-		NODE_19302_length_12237_cov_7.090133_6	0.00823069	16.8408	358	bin_221	0.00443217	0.00335957	1.13066
bin_19	J058	bin.19_03016	PF00155	Aminotransferase class I and II	IPR004839	Aminotransferase, class I/classII	GO:0009058|GO:0030170	NODE_7458_length_22628_cov_8.838480_3	0.00822413	27.0987	1175	bin_19	0.00443217	0.00335957	1.1287
bin_8	Azospirillales	bin.8_02823	PF00202	Aminotransferase class-III	IPR005814	Aminotransferase class-III	GO:0008483|GO:0030170	NODE_48753_length_6725_cov_6.968516_2	0.0081933	24.8216	1396	bin_8	0.00443217	0.00335957	1.11953
bin_221	Rhizobiales	bin.221_02148	PF01799	[2Fe-2S] binding domain	IPR002888	[2Fe-2S]-binding	GO:0016491|GO:0046872	NODE_5430_length_27384_cov_9.338102_2	0.00817614	26.0118	509	bin_221	0.00443217	0.00335957	1.11442
bin_221	Rhizobiales	bin.221_02148	PF00111	2Fe-2S iron-sulfur cluster binding domain	IPR001041	2Fe-2S ferredoxin-type iron-sulfur binding domain	GO:0051536	NODE_5430_length_27384_cov_9.338102_2	0.00817614	26.0118	509	bin_221	0.00443217	0.00335957	1.11442
bin_226	Kiloniellales	bin.226_00768	PF02617	ATP-dependent Clp protease adaptor protein ClpS	IPR003769	Adaptor protein ClpS, core	GO:0030163	NODE_2824_length_40402_cov_10.462835_8	0.0081624	25.9935	306	bin_226	0.00443217	0.00335957	1.11033
bin_128	Rhizobiales	bin.128_02380	PF05690	Thiazole biosynthesis protein ThiG	IPR033983	Thiazole synthase ThiG	-	NODE_13656_length_15339_cov_31.694059_17	0.00810552	49.784	773	bin_128	0.00443217	0.00335957	1.0934
bin_33	Acidimicrobiales	bin.33_01322	PF00171	Aldehyde dehydrogenase family	IPR015590	Aldehyde dehydrogenase domain	GO:0016491	NODE_18164_length_12742_cov_298.202491_4	0.00809121	507.341	1503	bin_33	0.00443217	0.00335957	1.08914
bin_226	Kiloniellales	bin.226_03739	PF01474	Class-II DAHP synthetase family	IPR002480	DAHP synthetase, class II	GO:0003849|GO:0009073	NODE_79273_length_5017_cov_8.919589_5	0.00808463	28.8953	1395	bin_226	0.00443217	0.00335957	1.08718
bin_49	Thalassobaculales	bin.49_03128	PF02798	Glutathione S-transferase, N-terminal domain	IPR004045	Glutathione S-transferase, N-terminal	GO:0005515|GO:0006749	NODE_61030_length_5857_cov_7.224061_2	0.00803288	24.3938	650	bin_49	0.00443217	0.00335957	1.07178
bin_226	Kiloniellales	bin.226_00399	PF00920	Dehydratase family	IPR000581	Dihydroxy-acid/6-phosphogluconate dehydratase	GO:0003824	NODE_1812_length_51004_cov_10.619109_35	0.00802324	33.4198	1684	bin_226	0.00443217	0.00335957	1.06891
bin_121	Rhodospirillales	bin.121_02486	PF07690	Major Facilitator Superfamily	IPR011701	Major facilitator superfamily	GO:0022857|GO:0055085	NODE_179263_length_3091_cov_25.334980_2	0.00801989	39.2884	1245	bin_121	0.00443217	0.00335957	1.06791
bin_8	Azospirillales	bin.8_01752	PF13353	4Fe-4S single cluster domain	-	-		NODE_16077_length_13795_cov_7.340975_10	0.00798397	27.9238	1023	bin_8	0.00443217	0.00335957	1.05722
bin_8	Azospirillales	bin.8_01752	PF06463	Molybdenum Cofactor Synthesis C	IPR010505	Molybdenum cofactor synthesis C-terminal	GO:0006777|GO:0019008|GO:0051539	NODE_16077_length_13795_cov_7.340975_10	0.00798397	27.9238	1023	bin_8	0.00443217	0.00335957	1.05722
bin_8	Azospirillales	bin.8_01752	PF04055	Radical SAM superfamily	IPR007197	Radical SAM	GO:0003824|GO:0051536	NODE_16077_length_13795_cov_7.340975_10	0.00798397	27.9238	1023	bin_8	0.00443217	0.00335957	1.05722
bin_141	Nitriliruptorales	bin.141_00556	PF07992	Pyridine nucleotide-disulphide oxidoreductase	IPR023753	FAD/NAD(P)-binding domain	GO:0016491	NODE_691_length_80573_cov_38.732942_61	0.00795727	71.5036	552	bin_141	0.00443217	0.00335957	1.04927
bin_141	Nitriliruptorales	bin.141_00556	PF00890	FAD binding domain	IPR003953	FAD-dependent oxidoreductase 2, FAD binding domain	-	NODE_691_length_80573_cov_38.732942_61	0.00795727	71.5036	552	bin_141	0.00443217	0.00335957	1.04927
bin_176	Nitrosococcales	bin.176_02708	PF03646	FlaG protein	IPR005186	FlaG protein	-	NODE_94243_length_4526_cov_85.610154_3	0.0079063	173.777	439	bin_176	0.00443217	0.00335957	1.0341
bin_226	Kiloniellales	bin.226_03801	PF08442	ATP-grasp domain	IPR013650	ATP-grasp fold, succinyl-CoA synthetase-type	-	NODE_96327_length_4467_cov_11.021759_3	0.00790239	33.2022	1197	bin_226	0.00443217	0.00335957	1.03294
bin_226	Kiloniellales	bin.226_03801	PF00549	CoA-ligase	IPR005811	ATP-citrate lyase/succinyl-CoA ligase	GO:0003824	NODE_96327_length_4467_cov_11.021759_3	0.00790239	33.2022	1197	bin_226	0.00443217	0.00335957	1.03294
bin_214	Caulobacterales	bin.214_00452	PF00107	Zinc-binding dehydrogenase	IPR013149	Alcohol dehydrogenase, C-terminal	-	NODE_434_length_100503_cov_13.339200_39	0.00789986	30.9569	1113	bin_214	0.00443217	0.00335957	1.03219
bin_214	Caulobacterales	bin.214_00452	PF08240	Alcohol dehydrogenase GroES-like domain	IPR013154	Alcohol dehydrogenase, N-terminal	-	NODE_434_length_100503_cov_13.339200_39	0.00789986	30.9569	1113	bin_214	0.00443217	0.00335957	1.03219
bin_227	Acidimicrobiales	bin.227_01422	PF00497	Bacterial extracellular solute-binding proteins, family 3	IPR001638	Solute-binding protein family 3/N-terminal domain of MltF	-	NODE_473_length_96567_cov_19.601614_39	0.00787641	141.164	1107	bin_227	0.00443217	0.00335957	1.0252
bin_189	Rhizobiales	bin.189_00165	PF07724	AAA domain (Cdc48 subfamily)	IPR003959	ATPase, AAA-type, core	GO:0005524|GO:0016887	NODE_23785_length_10681_cov_5.167702_3	0.00785622	18.1151	1277	bin_189	0.00443217	0.00335957	1.01919
bin_189	Rhizobiales	bin.189_00165	PF07724	AAA domain (Cdc48 subfamily)	IPR003959	ATPase, AAA-type, core	GO:0005524|GO:0016887	NODE_23785_length_10681_cov_5.167702_3	0.00785622	18.1151	1277	bin_189	0.00443217	0.00335957	1.01919
bin_189	Rhizobiales	bin.189_00165	PF10431	C-terminal, D2-small domain, of ClpB protein	IPR019489	Clp ATPase, C-terminal	-	NODE_23785_length_10681_cov_5.167702_3	0.00785622	18.1151	1277	bin_189	0.00443217	0.00335957	1.01919
bin_49	Thalassobaculales	bin.49_03948	PF02653	Branched-chain amino acid transport system / permease component	IPR001851	ABC transporter, permease	GO:0016021|GO:0022857|GO:0055085	NODE_132741_length_3697_cov_6.656233_4	0.00783176	22.6959	924	bin_49	0.00443217	0.00335957	1.01191
bin_103	Rhizobiales	bin.103_01115	PF01451	Low molecular weight phosphotyrosine protein phosphatase	IPR023485	Phosphotyrosine protein phosphatase I	-	NODE_46_length_15954_cov_7.467910_13	0.00781682	56.3333	447	bin_103	0.00443217	0.00335957	1.00747
bin_189	Rhizobiales	bin.189_00235	PF12849	PBP superfamily domain	IPR024370	PBP domain	-	NODE_26617_length_9899_cov_5.441386_9	0.00781333	18.0744	780	bin_189	0.00443217	0.00335957	1.00643
bin_49	Thalassobaculales	bin.49_02213	PF01638	HxlR-like helix-turn-helix	IPR002577	Helix-turn-helix, HxlR type	-	NODE_32384_length_8722_cov_7.086651_5	0.00780635	23.8035	509	bin_49	0.00443217	0.00335957	1.00435
bin_107	UBA727	bin.107_00043	PF01791	DeoC/LacD family aldolase	IPR002915	DeoC/FbaB/LacD aldolase	GO:0016829	NODE_11794_length_16845_cov_6.616260_6	0.00779756	30.2955	1056	bin_107	0.00443217	0.00335957	1.00173
bin_103	Rhizobiales	bin.103_00555	PF00185	Aspartate/ornithine carbamoyltransferase, Asp/Orn binding domain	IPR006131	Aspartate/ornithine carbamoyltransferase, Asp/Orn-binding domain	GO:0006520|GO:0016597|GO:0016743	NODE_16_length_25521_cov_4.589648_9	0.00778356	33.1345	944	bin_103	0.00443217	0.00335957	0.997565
bin_103	Rhizobiales	bin.103_00555	PF02729	Aspartate/ornithine carbamoyltransferase, carbamoyl-P binding domain	IPR006132	Aspartate/ornithine carbamoyltransferase, carbamoyl-P binding	GO:0006520|GO:0016743	NODE_16_length_25521_cov_4.589648_9	0.00778356	33.1345	944	bin_103	0.00443217	0.00335957	0.997565
bin_60	Sphingomonadales	bin.60_00712	PF07291	Methylamine utilisation protein MauE	IPR009908	Methylamine utilisation protein, MauE	GO:0016021|GO:0030416	NODE_7270_length_22956_cov_12.158727_17	0.00776896	28.673	792	bin_60	0.00443217	0.00335957	0.993222
bin_60	Sphingomonadales	bin.60_00712	PF00462	Glutaredoxin	IPR002109	Glutaredoxin	GO:0097573	NODE_7270_length_22956_cov_12.158727_17	0.00776896	28.673	792	bin_60	0.00443217	0.00335957	0.993222
bin_189	Rhizobiales	bin.189_01255	PF04542	Sigma-70 region 2	IPR007627	RNA polymerase sigma-70 region 2	GO:0003700|GO:0006352|GO:0006355	NODE_81187_length_4946_cov_4.195461_3	0.0077677	17.3046	1208	bin_189	0.00443217	0.00335957	0.992845
bin_189	Rhizobiales	bin.189_01255	PF08281	Sigma-70, region 4	IPR013249	RNA polymerase sigma factor 70, region 4 type 2	GO:0003677|GO:0003700|GO:0006352|GO:0006355|GO:0016987	NODE_81187_length_4946_cov_4.195461_3	0.0077677	17.3046	1208	bin_189	0.00443217	0.00335957	0.992845
bin_103	Rhizobiales	bin.103_01372	PF00441	Acyl-CoA dehydrogenase, C-terminal domain	IPR009075	Acyl-CoA dehydrogenase/oxidase C-terminal	GO:0016627	NODE_64_length_12685_cov_6.459946_14	0.00771914	44.93	1215	bin_103	0.00443217	0.00335957	0.978392
bin_103	Rhizobiales	bin.103_01372	PF02770	Acyl-CoA dehydrogenase, middle domain	IPR006091	Acyl-CoA oxidase/dehydrogenase, central domain	GO:0016627	NODE_64_length_12685_cov_6.459946_14	0.00771914	44.93	1215	bin_103	0.00443217	0.00335957	0.978392
bin_103	Rhizobiales	bin.103_01372	PF02771	Acyl-CoA dehydrogenase, N-terminal domain	IPR013786	Acyl-CoA dehydrogenase/oxidase, N-terminal	GO:0016627|GO:0050660	NODE_64_length_12685_cov_6.459946_14	0.00771914	44.93	1215	bin_103	0.00443217	0.00335957	0.978392
bin_107	UBA727	bin.107_02137	PF00171	Aldehyde dehydrogenase family	IPR015590	Aldehyde dehydrogenase domain	GO:0016491	NODE_59054_length_5978_cov_5.620631_3	0.00767188	21.2033	1348	bin_107	0.00443217	0.00335957	0.964323
bin_94	Rhizobiales	bin.94_00950	PF06964	Alpha-L-arabinofuranosidase C-terminal domain	IPR010720	Alpha-L-arabinofuranosidase, C-terminal	GO:0046373|GO:0046556	NODE_18_length_36428_cov_4.839757_8	0.00762085	16.4819	1494	bin_94	0.00443217	0.00335957	0.949136
bin_170	Solirubrobacterales	bin.170_01616	PF03952	Enolase, N-terminal domain	IPR020811	Enolase, N-terminal	-	NODE_2908_length_39797_cov_7.617810_33	0.00759152	21.1628	1278	bin_170	0.00443217	0.00335957	0.940404
bin_170	Solirubrobacterales	bin.170_01616	PF00113	Enolase, C-terminal TIM barrel domain	IPR020810	Enolase, C-terminal TIM barrel domain	-	NODE_2908_length_39797_cov_7.617810_33	0.00759152	21.1628	1278	bin_170	0.00443217	0.00335957	0.940404
bin_221	Rhizobiales	bin.221_04271	PF00549	CoA-ligase	IPR005811	ATP-citrate lyase/succinyl-CoA ligase	GO:0003824	NODE_292989_length_2308_cov_5.305371_2	0.00758902	20.6417	1136	bin_221	0.00443217	0.00335957	0.939661
bin_221	Rhizobiales	bin.221_04271	PF08442	ATP-grasp domain	IPR013650	ATP-grasp fold, succinyl-CoA synthetase-type	-	NODE_292989_length_2308_cov_5.305371_2	0.00758902	20.6417	1136	bin_221	0.00443217	0.00335957	0.939661
bin_226	Kiloniellales	bin.226_00397	PF00171	Aldehyde dehydrogenase family	IPR015590	Aldehyde dehydrogenase domain	GO:0016491	NODE_1812_length_51004_cov_10.619109_33	0.00757699	22.2698	1505	bin_226	0.00443217	0.00335957	0.93608
bin_103	Rhizobiales	bin.103_01267	PF02779	Transketolase, pyrimidine binding domain	IPR005475	Transketolase-like, pyrimidine-binding domain	-	NODE_57_length_13789_cov_5.752115_8	0.00757595	44.9776	1919	bin_103	0.00443217	0.00335957	0.935771
bin_103	Rhizobiales	bin.103_01267	PF13292	1-deoxy-D-xylulose-5-phosphate synthase	IPR005477	Deoxyxylulose-5-phosphate synthase	GO:0008661|GO:0016114	NODE_57_length_13789_cov_5.752115_8	0.00757595	44.9776	1919	bin_103	0.00443217	0.00335957	0.935771
bin_103	Rhizobiales	bin.103_01267	PF02780	Transketolase, C-terminal domain	IPR033248	Transketolase, C-terminal domain	-	NODE_57_length_13789_cov_5.752115_8	0.00757595	44.9776	1919	bin_103	0.00443217	0.00335957	0.935771
bin_115	Nitriliruptorales	bin.115_00313	PF13439	Glycosyltransferase Family 4	IPR028098	Glycosyltransferase subfamily 4-like, N-terminal domain	-	NODE_2_length_156531_cov_30.116782_124	0.00757403	155.359	1205	bin_115	0.00443217	0.00335957	0.935198
bin_115	Nitriliruptorales	bin.115_00313	PF00534	Glycosyl transferases group 1	IPR001296	Glycosyl transferase, family 1	GO:0016757	NODE_2_length_156531_cov_30.116782_124	0.00757403	155.359	1205	bin_115	0.00443217	0.00335957	0.935198
bin_60	Sphingomonadales	bin.60_00517	PF11790	Glycosyl hydrolase catalytic core	IPR024655	Uncharacterised protein family, glycosyl hydrolase catalytic domain	-	NODE_5556_length_27021_cov_11.274012_33	0.00757371	34.5405	914	bin_60	0.00443217	0.00335957	0.935102
bin_60	Sphingomonadales	bin.60_01219	PF05198	Translation initiation factor IF-3, N-terminal domain	IPR019814	Translation initiation factor 3, N-terminal	GO:0003743|GO:0006413	NODE_16095_length_13780_cov_13.501129_2	0.00755128	54.9284	531	bin_60	0.00443217	0.00335957	0.928428
bin_60	Sphingomonadales	bin.60_01219	PF00707	Translation initiation factor IF-3, C-terminal domain	IPR019815	Translation initiation factor 3, C-terminal	GO:0006413	NODE_16095_length_13780_cov_13.501129_2	0.00755128	54.9284	531	bin_60	0.00443217	0.00335957	0.928428
bin_49	Thalassobaculales	bin.49_03788	PF00692	dUTPase	IPR029054	dUTPase-like	-	NODE_102553_length_4305_cov_7.906588_4	0.0075063	28.1051	447	bin_49	0.00443217	0.00335957	0.91504
bin_103	Rhizobiales	bin.103_01976	PF02417	Chromate transporter	IPR003370	Chromate transporter	GO:0015109|GO:0015703	NODE_124_length_8321_cov_3.580543_3	0.00749827	45.2686	1370	bin_103	0.00443217	0.00335957	0.912648
bin_103	Rhizobiales	bin.103_01976	PF02417	Chromate transporter	IPR003370	Chromate transporter	GO:0015109|GO:0015703	NODE_124_length_8321_cov_3.580543_3	0.00749827	45.2686	1370	bin_103	0.00443217	0.00335957	0.912648
bin_74	Pseudomonadales	bin.74_03762	PF11376	Protein of unknown function (DUF3179)	IPR021516	Protein of unknown function DUF3179	-	NODE_38595_length_7781_cov_59.937872_2	0.0074897	121.759	1028	bin_74	0.00443217	0.00335957	0.910096
bin_91	Gemmatimonadetes	bin.91_00455	PF00106	short chain dehydrogenase	IPR002347	Short-chain dehydrogenase/reductase SDR	GO:0016491	NODE_2298_length_45166_cov_26.852697_2	0.00748316	65.5754	1161	bin_91	0.00443217	0.00335957	0.908151
bin_28	Acidimicrobiales	bin.28_03838	PF00171	Aldehyde dehydrogenase family	IPR015590	Aldehyde dehydrogenase domain	GO:0016491	NODE_69734_length_5413_cov_14.626166_1	0.00748195	43.7168	1377	bin_28	0.00443217	0.00335957	0.907789
bin_8	Azospirillales	bin.8_01904	PF02785	Biotin carboxylase C-terminal domain	IPR005482	Biotin carboxylase, C-terminal	-	NODE_17938_length_12849_cov_6.890652_10	0.00746762	27.5115	1304	bin_8	0.00443217	0.00335957	0.903526
bin_8	Azospirillales	bin.8_01904	PF02786	Carbamoyl-phosphate synthase L chain, ATP binding domain	IPR005479	Carbamoyl-phosphate synthetase large subunit-like, ATP-binding domain	GO:0005524	NODE_17938_length_12849_cov_6.890652_10	0.00746762	27.5115	1304	bin_8	0.00443217	0.00335957	0.903526
bin_8	Azospirillales	bin.8_01904	PF00289	Biotin carboxylase, N-terminal domain	IPR005481	Biotin carboxylase-like, N-terminal domain	-	NODE_17938_length_12849_cov_6.890652_10	0.00746762	27.5115	1304	bin_8	0.00443217	0.00335957	0.903526
bin_128	Rhizobiales	bin.128_02167	PF00528	Binding-protein-dependent transport system inner membrane component	IPR000515	ABC transporter type 1, transmembrane domain MetI-like	GO:0016020|GO:0055085	NODE_11529_length_17066_cov_27.291106_18	0.0074649	31.2199	864	bin_128	0.00443217	0.00335957	0.902716
bin_91	Gemmatimonadetes	bin.91_02955	PF01274	Malate synthase	IPR001465	Malate synthase	GO:0004474|GO:0006097	NODE_39896_length_7625_cov_32.293131_8	0.00746243	54.8901	1602	bin_91	0.00443217	0.00335957	0.90198
bin_128	Rhizobiales	bin.128_03901	PF00440	Bacterial regulatory proteins, tetR family	IPR001647	DNA-binding HTH domain, TetR-type	GO:0003677	NODE_101003_length_4343_cov_32.520989_5	0.00743292	32.2079	582	bin_128	0.00443217	0.00335957	0.893197
bin_226	Kiloniellales	bin.226_01117	PF00764	Arginosuccinate synthase	IPR001518	Argininosuccinate synthase	GO:0004055|GO:0005524|GO:0006526	NODE_3881_length_33598_cov_10.342814_32	0.00740312	29.5726	1212	bin_226	0.00443217	0.00335957	0.884326
bin_103	Rhizobiales	bin.103_02778	PF00005	ABC transporter	IPR003439	ABC transporter-like	GO:0005524	NODE_261_length_4113_cov_3.796829_4	0.00733714	45.0747	656	bin_103	0.00443217	0.00335957	0.864686
bin_103	Rhizobiales	bin.103_02398	PF01012	Electron transfer flavoprotein domain	IPR014730	Electron transfer flavoprotein, alpha/beta-subunit, N-terminal	-	NODE_187_length_5683_cov_7.729219_3	0.00731917	70.4098	942	bin_103	0.00443217	0.00335957	0.859339
bin_103	Rhizobiales	bin.103_02398	PF00766	Electron transfer flavoprotein FAD-binding domain	IPR014731	Electron transfer flavoprotein, alpha subunit, C-terminal	-	NODE_187_length_5683_cov_7.729219_3	0.00731917	70.4098	942	bin_103	0.00443217	0.00335957	0.859339
bin_8	Azospirillales	bin.8_01890	PF00171	Aldehyde dehydrogenase family	IPR015590	Aldehyde dehydrogenase domain	GO:0016491	NODE_17549_length_13029_cov_6.438569_7	0.00729902	26.5841	1486	bin_8	0.00443217	0.00335957	0.853341
bin_8	Azospirillales	bin.8_00992	PF00107	Zinc-binding dehydrogenase	IPR013149	Alcohol dehydrogenase, C-terminal	-	NODE_8402_length_20933_cov_7.513124_10	0.00729525	20.8652	1113	bin_8	0.00443217	0.00335957	0.852219
bin_8	Azospirillales	bin.8_00992	PF08240	Alcohol dehydrogenase GroES-like domain	IPR013154	Alcohol dehydrogenase, N-terminal	-	NODE_8402_length_20933_cov_7.513124_10	0.00729525	20.8652	1113	bin_8	0.00443217	0.00335957	0.852219
bin_167	Nitriliruptorales	bin.167_00527	PF00072	Response regulator receiver domain	IPR001789	Signal transduction response regulator, receiver domain	GO:0000160	NODE_9688_length_19065_cov_28.040189_5	0.00729304	32.7285	641	bin_167	0.00443217	0.00335957	0.851561
bin_167	Nitriliruptorales	bin.167_00527	PF00486	Transcriptional regulatory protein, C terminal	IPR001867	OmpR/PhoB-type DNA-binding domain	GO:0000160|GO:0003677|GO:0006355	NODE_9688_length_19065_cov_28.040189_5	0.00729304	32.7285	641	bin_167	0.00443217	0.00335957	0.851561
bin_189	Rhizobiales	bin.189_01184	PF12974	ABC transporter, phosphonate, periplasmic substrate-binding protein	-	-		NODE_74660_length_5197_cov_4.619798_6	0.00729158	13.5412	994	bin_189	0.00443217	0.00335957	0.851126
bin_221	Rhizobiales	bin.221_03118	PF00171	Aldehyde dehydrogenase family	IPR015590	Aldehyde dehydrogenase domain	GO:0016491	NODE_15135_length_14355_cov_8.815105_10	0.00727299	31.3934	1492	bin_221	0.00443217	0.00335957	0.845593
bin_226	Kiloniellales	bin.226_02673	PF13378	Enolase C-terminal domain-like	IPR029065	Enolase C-terminal domain-like	-	NODE_12848_length_15967_cov_10.655794_13	0.0072682	24.5253	1068	bin_226	0.00443217	0.00335957	0.844167
bin_27	Nitriliruptorales	bin.27_02108	PF02405	Permease MlaE	IPR030802	ABC transporter permease MalE	GO:0043190	NODE_53_length_23502_cov_21.116537_5	0.00726205	94.2981	879	bin_27	0.00443217	0.00335957	0.842337
bin_103	Rhizobiales	bin.103_01255	PF00005	ABC transporter	IPR003439	ABC transporter-like	GO:0005524	NODE_56_length_14114_cov_5.404005_11	0.00725482	53.9285	951	bin_103	0.00443217	0.00335957	0.840184
bin_8	Azospirillales	bin.8_00527	PF00075	RNase H	IPR002156	Ribonuclease H domain	GO:0003676|GO:0004523	NODE_5161_length_28189_cov_7.624085_13	0.00723432	30.2576	458	bin_8	0.00443217	0.00335957	0.83408
bin_226	Kiloniellales	bin.226_00140	PF00005	ABC transporter	IPR003439	ABC transporter-like	GO:0005524	NODE_956_length_69827_cov_9.333515_58	0.00721268	33.1577	710	bin_226	0.00443217	0.00335957	0.827639
bin_9	Euzebyales	bin.9_02499	PF13419	Haloacid dehalogenase-like hydrolase	IPR041492	Haloacid dehalogenase-like hydrolase	-	NODE_263_length_3464_cov_3.465013_4	0.00720435	13.7324	598	bin_9	0.00443217	0.00335957	0.825162
bin_225	Sphingomonadales	bin.225_00895	PF03060	Nitronate monooxygenase	IPR004136	Nitronate monooxygenase	GO:0018580	NODE_57052_length_6105_cov_24.374711_3	0.00720048	44.7426	975	bin_225	0.00443217	0.00335957	0.82401
bin_8	Azospirillales	bin.8_01722	PF01061	ABC-2 type transporter	IPR013525	ABC-2 type transporter	GO:0016020	NODE_15580_length_14086_cov_7.543725_7	0.00719666	27.1821	758	bin_8	0.00443217	0.00335957	0.822873
bin_8	Azospirillales	bin.8_01722	PF01061	ABC-2 type transporter	IPR013525	ABC-2 type transporter	GO:0016020	NODE_15580_length_14086_cov_7.543725_7	0.00719666	27.1821	758	bin_8	0.00443217	0.00335957	0.822873
bin_8	Azospirillales	bin.8_01722	PF01061	ABC-2 type transporter	IPR013525	ABC-2 type transporter	GO:0016020	NODE_15580_length_14086_cov_7.543725_7	0.00719666	27.1821	758	bin_8	0.00443217	0.00335957	0.822873
bin_8	Azospirillales	bin.8_01722	PF01061	ABC-2 type transporter	IPR013525	ABC-2 type transporter	GO:0016020	NODE_15580_length_14086_cov_7.543725_7	0.00719666	27.1821	758	bin_8	0.00443217	0.00335957	0.822873
bin_129	Rhodobacterales	bin.129_02210	PF01925	Sulfite exporter TauE/SafE	IPR002781	Transmembrane protein TauE-like	GO:0016021	NODE_139311_length_3594_cov_13.115569_3	0.00717738	26.1798	912	bin_129	0.00443217	0.00335957	0.817134
bin_226	Kiloniellales	bin.226_02632	PF00496	Bacterial extracellular solute-binding proteins, family 5 Middle	IPR000914	Solute-binding protein family 5 domain	-	NODE_12160_length_16532_cov_10.246950_1	0.007164	30.7654	1560	bin_226	0.00443217	0.00335957	0.813149
bin_115	Nitriliruptorales	bin.115_01739	PF00132	Bacterial transferase hexapeptide (six repeats)	IPR001451	Hexapeptide repeat	-	NODE_24_length_46927_cov_29.838485_4	0.00713491	146.1	822	bin_115	0.00443217	0.00335957	0.804493
bin_115	Nitriliruptorales	bin.115_01739	PF14805	Tetrahydrodipicolinate N-succinyltransferase N-terminal	IPR023180	Tetrahydrodipicolinate-N-succinyltransferase, chain A, domain 1	-	NODE_24_length_46927_cov_29.838485_4	0.00713491	146.1	822	bin_115	0.00443217	0.00335957	0.804493
bin_115	Nitriliruptorales	bin.115_01739	PF00132	Bacterial transferase hexapeptide (six repeats)	IPR001451	Hexapeptide repeat	-	NODE_24_length_46927_cov_29.838485_4	0.00713491	146.1	822	bin_115	0.00443217	0.00335957	0.804493
bin_28	Acidimicrobiales	bin.28_04242	PF02694	Uncharacterised BCR, YnfA/UPF0060 family	IPR003844	Uncharacterised protein family UPF0060	GO:0016020	NODE_133413_length_3686_cov_15.000551_3	0.00710551	40.9545	330	bin_28	0.00443217	0.00335957	0.795742
bin_128	Rhizobiales	bin.128_00585	PF02653	Branched-chain amino acid transport system / permease component	IPR001851	ABC transporter, permease	GO:0016021|GO:0022857|GO:0055085	NODE_2310_length_45105_cov_32.603529_34	0.00708785	63.2317	1092	bin_128	0.00443217	0.00335957	0.790484
bin_226	Kiloniellales	bin.226_02204	PF00005	ABC transporter	IPR003439	ABC transporter-like	GO:0005524	NODE_7670_length_22200_cov_9.427591_21	0.0070781	30.5471	711	bin_226	0.00443217	0.00335957	0.787582
bin_103	Rhizobiales	bin.103_02901	PF00988	Carbamoyl-phosphate synthase small chain, CPSase domain	IPR002474	Carbamoyl-phosphate synthase small subunit, N-terminal domain	-	NODE_290_length_3647_cov_5.445658_3	0.00706654	30.4858	1200	bin_103	0.00443217	0.00335957	0.78414
bin_103	Rhizobiales	bin.103_02901	PF00117	Glutamine amidotransferase class-I	IPR017926	Glutamine amidotransferase	-	NODE_290_length_3647_cov_5.445658_3	0.00706654	30.4858	1200	bin_103	0.00443217	0.00335957	0.78414
bin_101	Caulobacterales	bin.101_03522	PF07237	Protein of unknown function (DUF1428)	IPR009874	Protein of unknown function DUF1428	-	NODE_44464_length_7122_cov_17.390265_6	0.00706363	58.5413	351	bin_101	0.00443217	0.00335957	0.783274
bin_190	Nitriliruptorales	bin.190_02630	PF01293	Phosphoenolpyruvate carboxykinase	IPR001272	Phosphoenolpyruvate carboxykinase, ATP-utilising	GO:0004612|GO:0005524|GO:0006094	NODE_25852_length_10104_cov_71.296945_5	0.00700585	45.9436	1543	bin_190	0.00443217	0.00335957	0.766077
bin_226	Kiloniellales	bin.226_00349	PF05690	Thiazole biosynthesis protein ThiG	IPR033983	Thiazole synthase ThiG	-	NODE_1696_length_52764_cov_10.012275_32	0.00700361	21.2717	773	bin_226	0.00443217	0.00335957	0.76541
bin_62	Pseudomonadales	bin.62_02183	PF00762	Ferrochelatase	IPR001015	Ferrochelatase	GO:0004325|GO:0006783	NODE_450652_length_1786_cov_2.132871_1	0.00700085	7.7299	622	bin_62	0.00443217	0.00335957	0.764587
bin_226	Kiloniellales	bin.226_02825	PF00441	Acyl-CoA dehydrogenase, C-terminal domain	IPR009075	Acyl-CoA dehydrogenase/oxidase C-terminal	GO:0016627	NODE_15100_length_14379_cov_9.153170_8	0.00697791	21.3186	1224	bin_226	0.00443217	0.00335957	0.75776
bin_226	Kiloniellales	bin.226_02825	PF00441	Acyl-CoA dehydrogenase, C-terminal domain	IPR009075	Acyl-CoA dehydrogenase/oxidase C-terminal	GO:0016627	NODE_15100_length_14379_cov_9.153170_8	0.00697791	21.3186	1224	bin_226	0.00443217	0.00335957	0.75776
bin_226	Kiloniellales	bin.226_02825	PF00441	Acyl-CoA dehydrogenase, C-terminal domain	IPR009075	Acyl-CoA dehydrogenase/oxidase C-terminal	GO:0016627	NODE_15100_length_14379_cov_9.153170_8	0.00697791	21.3186	1224	bin_226	0.00443217	0.00335957	0.75776
bin_226	Kiloniellales	bin.226_02825	PF02770	Acyl-CoA dehydrogenase, middle domain	IPR006091	Acyl-CoA oxidase/dehydrogenase, central domain	GO:0016627	NODE_15100_length_14379_cov_9.153170_8	0.00697791	21.3186	1224	bin_226	0.00443217	0.00335957	0.75776
bin_226	Kiloniellales	bin.226_02825	PF02771	Acyl-CoA dehydrogenase, N-terminal domain	IPR013786	Acyl-CoA dehydrogenase/oxidase, N-terminal	GO:0016627|GO:0050660	NODE_15100_length_14379_cov_9.153170_8	0.00697791	21.3186	1224	bin_226	0.00443217	0.00335957	0.75776
bin_226	Kiloniellales	bin.226_02825	PF02771	Acyl-CoA dehydrogenase, N-terminal domain	IPR013786	Acyl-CoA dehydrogenase/oxidase, N-terminal	GO:0016627|GO:0050660	NODE_15100_length_14379_cov_9.153170_8	0.00697791	21.3186	1224	bin_226	0.00443217	0.00335957	0.75776
bin_226	Kiloniellales	bin.226_02825	PF00441	Acyl-CoA dehydrogenase, C-terminal domain	IPR009075	Acyl-CoA dehydrogenase/oxidase C-terminal	GO:0016627	NODE_15100_length_14379_cov_9.153170_8	0.00697791	21.3186	1224	bin_226	0.00443217	0.00335957	0.75776
bin_226	Kiloniellales	bin.226_02825	PF02770	Acyl-CoA dehydrogenase, middle domain	IPR006091	Acyl-CoA oxidase/dehydrogenase, central domain	GO:0016627	NODE_15100_length_14379_cov_9.153170_8	0.00697791	21.3186	1224	bin_226	0.00443217	0.00335957	0.75776
bin_226	Kiloniellales	bin.226_02825	PF02770	Acyl-CoA dehydrogenase, middle domain	IPR006091	Acyl-CoA oxidase/dehydrogenase, central domain	GO:0016627	NODE_15100_length_14379_cov_9.153170_8	0.00697791	21.3186	1224	bin_226	0.00443217	0.00335957	0.75776
bin_226	Kiloniellales	bin.226_02825	PF02771	Acyl-CoA dehydrogenase, N-terminal domain	IPR013786	Acyl-CoA dehydrogenase/oxidase, N-terminal	GO:0016627|GO:0050660	NODE_15100_length_14379_cov_9.153170_8	0.00697791	21.3186	1224	bin_226	0.00443217	0.00335957	0.75776
bin_226	Kiloniellales	bin.226_02825	PF02770	Acyl-CoA dehydrogenase, middle domain	IPR006091	Acyl-CoA oxidase/dehydrogenase, central domain	GO:0016627	NODE_15100_length_14379_cov_9.153170_8	0.00697791	21.3186	1224	bin_226	0.00443217	0.00335957	0.75776
bin_226	Kiloniellales	bin.226_02825	PF02771	Acyl-CoA dehydrogenase, N-terminal domain	IPR013786	Acyl-CoA dehydrogenase/oxidase, N-terminal	GO:0016627|GO:0050660	NODE_15100_length_14379_cov_9.153170_8	0.00697791	21.3186	1224	bin_226	0.00443217	0.00335957	0.75776
bin_103	Rhizobiales	bin.103_00344	PF06808	Tripartite ATP-independent periplasmic transporter, DctM component	IPR010656	TRAP C4-dicarboxylate transport system permease DctM subunit	-	NODE_8_length_31707_cov_6.789693_27	0.00696258	57.4698	1326	bin_103	0.00443217	0.00335957	0.753195
bin_23	Nitriliruptorales	bin.23_03404	PF00271	Helicase conserved C-terminal domain	IPR001650	Helicase, C-terminal	-	NODE_211_length_5945_cov_63.497955_3	0.00696025	456.821	3189	bin_23	0.00443217	0.00335957	0.752503
bin_23	Nitriliruptorales	bin.23_03404	PF12419	SNF2 Helicase protein	IPR022138	Helicase SWF/SNF-related	-	NODE_211_length_5945_cov_63.497955_3	0.00696025	456.821	3189	bin_23	0.00443217	0.00335957	0.752503
bin_23	Nitriliruptorales	bin.23_03404	PF00176	SNF2 family N-terminal domain	IPR000330	SNF2, N-terminal	GO:0005524|GO:0070615	NODE_211_length_5945_cov_63.497955_3	0.00696025	456.821	3189	bin_23	0.00443217	0.00335957	0.752503
bin_121	Rhodospirillales	bin.121_00575	PF12840	Helix-turn-helix domain	-	-		NODE_15520_length_14121_cov_19.699986_13	0.0069586	38.2839	384	bin_121	0.00443217	0.00335957	0.752012
bin_121	Rhodospirillales	bin.121_00887	PF00128	Alpha amylase, catalytic domain	IPR006047	Glycosyl hydrolase, family 13, catalytic domain	GO:0003824|GO:0005975	NODE_23179_length_10857_cov_18.732920_2	0.00695156	41.0135	2069	bin_121	0.00443217	0.00335957	0.749915
bin_121	Rhodospirillales	bin.121_00887	PF02922	Carbohydrate-binding module 48 (Isoamylase N-terminal domain)	IPR004193	Glycoside hydrolase, family 13, N-terminal	GO:0004553|GO:0005975	NODE_23179_length_10857_cov_18.732920_2	0.00695156	41.0135	2069	bin_121	0.00443217	0.00335957	0.749915
bin_121	Rhodospirillales	bin.121_00887	PF00128	Alpha amylase, catalytic domain	IPR006047	Glycosyl hydrolase, family 13, catalytic domain	GO:0003824|GO:0005975	NODE_23179_length_10857_cov_18.732920_2	0.00695156	41.0135	2069	bin_121	0.00443217	0.00335957	0.749915
bin_8	Azospirillales	bin.8_01390	PF17862	AAA+ lid domain	IPR041569	AAA ATPase, AAA+ lid domain	-	NODE_12006_length_16659_cov_7.616779_6	0.00695047	22.6905	2307	bin_8	0.00443217	0.00335957	0.749591
bin_8	Azospirillales	bin.8_01390	PF02933	Cell division protein 48 (CDC48), domain 2	IPR004201	CDC48, domain 2	-	NODE_12006_length_16659_cov_7.616779_6	0.00695047	22.6905	2307	bin_8	0.00443217	0.00335957	0.749591
bin_8	Azospirillales	bin.8_01390	PF00004	ATPase family associated with various cellular activities (AAA)	IPR003959	ATPase, AAA-type, core	GO:0005524|GO:0016887	NODE_12006_length_16659_cov_7.616779_6	0.00695047	22.6905	2307	bin_8	0.00443217	0.00335957	0.749591
bin_8	Azospirillales	bin.8_01390	PF17862	AAA+ lid domain	IPR041569	AAA ATPase, AAA+ lid domain	-	NODE_12006_length_16659_cov_7.616779_6	0.00695047	22.6905	2307	bin_8	0.00443217	0.00335957	0.749591
bin_8	Azospirillales	bin.8_01390	PF02359	Cell division protein 48 (CDC48), N-terminal domain	IPR003338	CDC48, N-terminal subdomain	-	NODE_12006_length_16659_cov_7.616779_6	0.00695047	22.6905	2307	bin_8	0.00443217	0.00335957	0.749591
bin_8	Azospirillales	bin.8_01390	PF00004	ATPase family associated with various cellular activities (AAA)	IPR003959	ATPase, AAA-type, core	GO:0005524|GO:0016887	NODE_12006_length_16659_cov_7.616779_6	0.00695047	22.6905	2307	bin_8	0.00443217	0.00335957	0.749591
bin_214	Caulobacterales	bin.214_00583	PF01012	Electron transfer flavoprotein domain	IPR014730	Electron transfer flavoprotein, alpha/beta-subunit, N-terminal	-	NODE_482_length_96087_cov_14.672505_70	0.00694796	21.8478	933	bin_214	0.00443217	0.00335957	0.748845
bin_214	Caulobacterales	bin.214_00583	PF00766	Electron transfer flavoprotein FAD-binding domain	IPR014731	Electron transfer flavoprotein, alpha subunit, C-terminal	-	NODE_482_length_96087_cov_14.672505_70	0.00694796	21.8478	933	bin_214	0.00443217	0.00335957	0.748845
bin_31	Sphingomonadales	bin.31_02436	PF03524	Conjugal transfer protein	IPR010258	Conjugal transfer, TrbG/VirB9/CagX	-	NODE_53688_length_6338_cov_11.830654_6	0.00694789	28.3538	978	bin_31	0.00443217	0.00335957	0.748824
bin_158	Rhizobiales	bin.158_03579	PF03447	Homoserine dehydrogenase, NAD binding domain	IPR005106	Aspartate/homoserine dehydrogenase, NAD-binding	GO:0016491|GO:0050661	NODE_17213_length_13195_cov_50.158676_9	0.00694216	75.0083	1320	bin_158	0.00443217	0.00335957	0.747119
bin_8	Azospirillales	bin.8_00804	PF01479	S4 domain	IPR002942	RNA-binding S4 domain	GO:0003723	NODE_6447_length_24731_cov_7.562328_15	0.00693157	28.3644	1254	bin_8	0.00443217	0.00335957	0.743965
bin_8	Azospirillales	bin.8_00804	PF00579	tRNA synthetases class I (W and Y)	IPR002305	Aminoacyl-tRNA synthetase, class Ic	GO:0000166|GO:0004812|GO:0005524|GO:0006418	NODE_6447_length_24731_cov_7.562328_15	0.00693157	28.3644	1254	bin_8	0.00443217	0.00335957	0.743965
bin_226	Kiloniellales	bin.226_03898	PF00338	Ribosomal protein S10p/S20e	IPR027486	Ribosomal protein S10 domain	-	NODE_219348_length_2741_cov_10.742368_5	0.0069256	48.7302	315	bin_226	0.00443217	0.00335957	0.742189
bin_226	Kiloniellales	bin.226_03887	PF01722	BolA-like protein	IPR002634	BolA protein	-	NODE_210019_length_2813_cov_9.142495_2	0.00690365	22.9708	240	bin_226	0.00443217	0.00335957	0.735654
bin_189	Rhizobiales	bin.189_01578	PF08818	Domain of unknown function (DU1801)	IPR014922	Domain of unknown function DUF1801	-	NODE_108530_length_4165_cov_4.415085_3	0.00690342	12.6304	276	bin_189	0.00443217	0.00335957	0.735585
bin_49	Thalassobaculales	bin.49_01805	PF02653	Branched-chain amino acid transport system / permease component	IPR001851	ABC transporter, permease	GO:0016021|GO:0022857|GO:0055085	NODE_24622_length_10442_cov_5.845961_10	0.00689511	19.5086	1099	bin_49	0.00443217	0.00335957	0.733113
bin_8	Azospirillales	bin.8_00640	PF05853	beta-keto acid cleavage enzyme	IPR008567	3-keto-5-aminohexanoate cleavage enzyme	GO:0016740|GO:0019475	NODE_5800_length_26313_cov_6.921814_15	0.00688792	30.8397	942	bin_8	0.00443217	0.00335957	0.730973
bin_8	Azospirillales	bin.8_00640	PF05853	beta-keto acid cleavage enzyme	IPR008567	3-keto-5-aminohexanoate cleavage enzyme	GO:0016740|GO:0019475	NODE_5800_length_26313_cov_6.921814_15	0.00688792	30.8397	942	bin_8	0.00443217	0.00335957	0.730973
bin_8	Azospirillales	bin.8_00640	PF05853	beta-keto acid cleavage enzyme	IPR008567	3-keto-5-aminohexanoate cleavage enzyme	GO:0016740|GO:0019475	NODE_5800_length_26313_cov_6.921814_15	0.00688792	30.8397	942	bin_8	0.00443217	0.00335957	0.730973
bin_8	Azospirillales	bin.8_00640	PF05853	beta-keto acid cleavage enzyme	IPR008567	3-keto-5-aminohexanoate cleavage enzyme	GO:0016740|GO:0019475	NODE_5800_length_26313_cov_6.921814_15	0.00688792	30.8397	942	bin_8	0.00443217	0.00335957	0.730973
bin_28	Acidimicrobiales	bin.28_02485	PF07992	Pyridine nucleotide-disulphide oxidoreductase	IPR023753	FAD/NAD(P)-binding domain	GO:0016491	NODE_17586_length_13010_cov_16.756156_11	0.00686664	26.4317	549	bin_28	0.00443217	0.00335957	0.72464
bin_8	Azospirillales	bin.8_00116	PF13292	1-deoxy-D-xylulose-5-phosphate synthase	IPR005477	Deoxyxylulose-5-phosphate synthase	GO:0008661|GO:0016114	NODE_1395_length_57877_cov_7.437982_55	0.00685353	22.0758	1914	bin_8	0.00443217	0.00335957	0.720736
bin_8	Azospirillales	bin.8_00116	PF02780	Transketolase, C-terminal domain	IPR033248	Transketolase, C-terminal domain	-	NODE_1395_length_57877_cov_7.437982_55	0.00685353	22.0758	1914	bin_8	0.00443217	0.00335957	0.720736
bin_8	Azospirillales	bin.8_00116	PF02779	Transketolase, pyrimidine binding domain	IPR005475	Transketolase-like, pyrimidine-binding domain	-	NODE_1395_length_57877_cov_7.437982_55	0.00685353	22.0758	1914	bin_8	0.00443217	0.00335957	0.720736
bin_115	Nitriliruptorales	bin.115_01577	PF01039	Carboxyl transferase domain	IPR034733	Acetyl-CoA carboxylase	-	NODE_20_length_50553_cov_25.271277_27	0.00682503	192.564	1560	bin_115	0.00443217	0.00335957	0.712254
bin_154	Gemmatimonadetes	bin.154_02945	PF00118	TCP-1/cpn60 chaperonin family	IPR002423	Chaperonin Cpn60/TCP-1 family	GO:0005524|GO:0016887	NODE_104637_length_4255_cov_6.607143_3	0.00680564	20.518	1637	bin_154	0.00443217	0.00335957	0.706482
bin_158	Rhizobiales	bin.158_01774	PF00120	Glutamine synthetase, catalytic domain	IPR008146	Glutamine synthetase, catalytic domain	GO:0004356|GO:0006807	NODE_2633_length_42145_cov_48.626348_8	0.00677717	93.1827	1368	bin_158	0.00443217	0.00335957	0.698007
bin_8	Azospirillales	bin.8_01182	PF01321	Creatinase/Prolidase N-terminal domain	IPR000587	Creatinase, N-terminal	GO:0016787	NODE_9726_length_19007_cov_7.349989_9	0.00676991	29.3095	1176	bin_8	0.00443217	0.00335957	0.695846
bin_8	Azospirillales	bin.8_01182	PF00557	Metallopeptidase family M24	IPR000994	Peptidase M24	-	NODE_9726_length_19007_cov_7.349989_9	0.00676991	29.3095	1176	bin_8	0.00443217	0.00335957	0.695846
bin_115	Nitriliruptorales	bin.115_02443	PF00115	Cytochrome C and Quinol oxidase polypeptide I	IPR000883	Cytochrome c oxidase subunit I	GO:0004129|GO:0009060|GO:0016021|GO:0020037	NODE_42_length_30917_cov_32.526618_17	0.00676834	175.62	1944	bin_115	0.00443217	0.00335957	0.695379
bin_105	Parvibaculales	bin.105_00921	PF00441	Acyl-CoA dehydrogenase, C-terminal domain	IPR009075	Acyl-CoA dehydrogenase/oxidase C-terminal	GO:0016627	NODE_115651_length_4010_cov_4.546650_3	0.00676286	13.1208	770	bin_105	0.00443217	0.00335957	0.693749
bin_105	Parvibaculales	bin.105_00921	PF02770	Acyl-CoA dehydrogenase, middle domain	IPR006091	Acyl-CoA oxidase/dehydrogenase, central domain	GO:0016627	NODE_115651_length_4010_cov_4.546650_3	0.00676286	13.1208	770	bin_105	0.00443217	0.00335957	0.693749
bin_105	Parvibaculales	bin.105_00921	PF02771	Acyl-CoA dehydrogenase, N-terminal domain	IPR013786	Acyl-CoA dehydrogenase/oxidase, N-terminal	GO:0016627|GO:0050660	NODE_115651_length_4010_cov_4.546650_3	0.00676286	13.1208	770	bin_105	0.00443217	0.00335957	0.693749
bin_221	Rhizobiales	bin.221_01704	PF13561	Enoyl-(Acyl carrier protein) reductase	-	-		NODE_3580_length_35174_cov_8.236368_18	0.00672189	30.8626	735	bin_221	0.00443217	0.00335957	0.681552
bin_226	Kiloniellales	bin.226_00874	PF00586	AIR synthase related protein, N-terminal domain	IPR016188	PurM-like, N-terminal domain	-	NODE_3088_length_38295_cov_8.446470_5	0.00671093	25.8333	1008	bin_226	0.00443217	0.00335957	0.678291
bin_226	Kiloniellales	bin.226_00874	PF02769	AIR synthase related protein, C-terminal domain	IPR010918	PurM-like, C-terminal domain	-	NODE_3088_length_38295_cov_8.446470_5	0.00671093	25.8333	1008	bin_226	0.00443217	0.00335957	0.678291
bin_189	Rhizobiales	bin.189_01092	PF13793	N-terminal domain of ribose phosphate pyrophosphokinase	IPR029099	Ribose-phosphate pyrophosphokinase, N-terminal domain	-	NODE_71876_length_5317_cov_4.720258_2	0.00668643	19.3994	924	bin_189	0.00443217	0.00335957	0.670999
bin_189	Rhizobiales	bin.189_01092	PF14572	Phosphoribosyl synthetase-associated domain	IPR005946	Ribose-phosphate pyrophosphokinase	GO:0000287|GO:0004749|GO:0009165	NODE_71876_length_5317_cov_4.720258_2	0.00668643	19.3994	924	bin_189	0.00443217	0.00335957	0.670999
bin_226	Kiloniellales	bin.226_03728	PF03352	Methyladenine glycosylase	IPR005019	Methyladenine glycosylase	GO:0006284|GO:0008725	NODE_77782_length_5074_cov_9.448097_1	0.00666378	24.2069	522	bin_226	0.00443217	0.00335957	0.664255
bin_60	Sphingomonadales	bin.60_02524	PF00903	Glyoxalase/Bleomycin resistance protein/Dioxygenase superfamily	IPR004360	Glyoxalase/fosfomycin resistance/dioxygenase domain	-	NODE_174413_length_3141_cov_14.189566_3	0.0066519	43.2981	416	bin_60	0.00443217	0.00335957	0.660719
bin_8	Azospirillales	bin.8_00557	PF00475	Imidazoleglycerol-phosphate dehydratase	IPR000807	Imidazoleglycerol-phosphate dehydratase	GO:0000105|GO:0004424	NODE_5479_length_27244_cov_8.188201_13	0.00665132	24.9567	624	bin_8	0.00443217	0.00335957	0.660548
bin_184	Nevskiales	bin.184_00158	PF00141	Peroxidase	IPR002016	Haem peroxidase	GO:0004601|GO:0006979|GO:0020037	NODE_1862_length_50208_cov_245.096245_20	0.00664631	481.857	2223	bin_184	0.00443217	0.00335957	0.659056
bin_184	Nevskiales	bin.184_00158	PF00141	Peroxidase	IPR002016	Haem peroxidase	GO:0004601|GO:0006979|GO:0020037	NODE_1862_length_50208_cov_245.096245_20	0.00664631	481.857	2223	bin_184	0.00443217	0.00335957	0.659056
bin_128	Rhizobiales	bin.128_00506	PF04267	Sarcosine oxidase, delta subunit family	IPR006279	Sarcosine oxidase, delta subunit, heterotetrameric	GO:0008115|GO:0046653	NODE_1684_length_52964_cov_30.732673_46	0.00664131	67.4514	288	bin_128	0.00443217	0.00335957	0.657567
bin_175	Nitriliruptorales	bin.175_00115	PF00274	Fructose-bisphosphate aldolase class-I	IPR000741	Fructose-bisphosphate aldolase, class-I	GO:0004332|GO:0006096	NODE_690_length_80601_cov_66.473891_25	0.00662858	130.829	888	bin_175	0.00443217	0.00335957	0.653779
bin_141	Nitriliruptorales	bin.141_02191	PF17957	Bacterial Ig domain	-	-		NODE_6918_length_23634_cov_35.423682_11	0.00662345	62.9717	1803	bin_141	0.00443217	0.00335957	0.652252
bin_141	Nitriliruptorales	bin.141_02191	PF00082	Subtilase family	IPR000209	Peptidase S8/S53 domain	GO:0006508|GO:0008236	NODE_6918_length_23634_cov_35.423682_11	0.00662345	62.9717	1803	bin_141	0.00443217	0.00335957	0.652252
bin_11	Gemmatimonadetes	bin.11_02126	PF14681	Uracil phosphoribosyltransferase	-	-		NODE_19346_length_12221_cov_9.462518_3	0.00662182	26.4321	648	bin_11	0.00443217	0.00335957	0.651767
bin_33	Acidimicrobiales	bin.33_02295	PF00543	Nitrogen regulatory protein P-II	IPR002187	Nitrogen regulatory protein PII	GO:0006808|GO:0030234	NODE_58543_length_6008_cov_320.634638_8	0.00661265	752.844	339	bin_33	0.00443217	0.00335957	0.649036
bin_103	Rhizobiales	bin.103_02314	PF00679	Elongation factor G C-terminus	IPR000640	Elongation factor EFG, domain V-like	-	NODE_172_length_6203_cov_5.746490_6	0.00660196	60.4459	1821	bin_103	0.00443217	0.00335957	0.645855
bin_103	Rhizobiales	bin.103_02314	PF03144	Elongation factor Tu domain 2	IPR004161	Translation elongation factor EFTu-like, domain 2	GO:0005525	NODE_172_length_6203_cov_5.746490_6	0.00660196	60.4459	1821	bin_103	0.00443217	0.00335957	0.645855
bin_103	Rhizobiales	bin.103_02314	PF00009	Elongation factor Tu GTP binding domain	IPR000795	Translational (tr)-type GTP-binding domain	GO:0003924|GO:0005525	NODE_172_length_6203_cov_5.746490_6	0.00660196	60.4459	1821	bin_103	0.00443217	0.00335957	0.645855
bin_189	Rhizobiales	bin.189_02095	PF08352	Oligopeptide/dipeptide transporter, C-terminal region	IPR013563	Oligopeptide/dipeptide ABC transporter, C-terminal	GO:0000166|GO:0005524|GO:0015833	NODE_164750_length_3251_cov_5.954944_2	0.00657096	16.4752	1612	bin_189	0.00443217	0.00335957	0.636628
bin_189	Rhizobiales	bin.189_02095	PF00005	ABC transporter	IPR003439	ABC transporter-like	GO:0005524	NODE_164750_length_3251_cov_5.954944_2	0.00657096	16.4752	1612	bin_189	0.00443217	0.00335957	0.636628
bin_189	Rhizobiales	bin.189_02095	PF08352	Oligopeptide/dipeptide transporter, C-terminal region	IPR013563	Oligopeptide/dipeptide ABC transporter, C-terminal	GO:0000166|GO:0005524|GO:0015833	NODE_164750_length_3251_cov_5.954944_2	0.00657096	16.4752	1612	bin_189	0.00443217	0.00335957	0.636628
bin_189	Rhizobiales	bin.189_02095	PF00005	ABC transporter	IPR003439	ABC transporter-like	GO:0005524	NODE_164750_length_3251_cov_5.954944_2	0.00657096	16.4752	1612	bin_189	0.00443217	0.00335957	0.636628
bin_221	Rhizobiales	bin.221_02951	PF00005	ABC transporter	IPR003439	ABC transporter-like	GO:0005524	NODE_12009_length_16657_cov_8.288640_13	0.0065572	20.5865	827	bin_221	0.00443217	0.00335957	0.632532
bin_52	Euzebyales	bin.52_01775	PF00487	Fatty acid desaturase	IPR005804	Fatty acid desaturase domain	GO:0006629	NODE_40675_length_7535_cov_48.949866_2	0.00654357	82.1652	1023	bin_52	0.00443217	0.00335957	0.628473
bin_60	Sphingomonadales	bin.60_00089	PF13507	CobB/CobQ-like glutamine amidotransferase domain	-	-		NODE_1895_length_49874_cov_11.595937_41	0.0065339	28.7188	665	bin_60	0.00443217	0.00335957	0.625595
bin_8	Azospirillales	bin.8_01204	PF00528	Binding-protein-dependent transport system inner membrane component	IPR000515	ABC transporter type 1, transmembrane domain MetI-like	GO:0016020|GO:0055085	NODE_9770_length_18945_cov_8.482478_11	0.00652687	18.9168	853	bin_8	0.00443217	0.00335957	0.623503
bin_49	Thalassobaculales	bin.49_00615	PF00441	Acyl-CoA dehydrogenase, C-terminal domain	IPR009075	Acyl-CoA dehydrogenase/oxidase C-terminal	GO:0016627	NODE_9206_length_19697_cov_6.104419_2	0.00652082	23.6221	1188	bin_49	0.00443217	0.00335957	0.621701
bin_49	Thalassobaculales	bin.49_00615	PF02770	Acyl-CoA dehydrogenase, middle domain	IPR006091	Acyl-CoA oxidase/dehydrogenase, central domain	GO:0016627	NODE_9206_length_19697_cov_6.104419_2	0.00652082	23.6221	1188	bin_49	0.00443217	0.00335957	0.621701
bin_49	Thalassobaculales	bin.49_00615	PF02771	Acyl-CoA dehydrogenase, N-terminal domain	IPR013786	Acyl-CoA dehydrogenase/oxidase, N-terminal	GO:0016627|GO:0050660	NODE_9206_length_19697_cov_6.104419_2	0.00652082	23.6221	1188	bin_49	0.00443217	0.00335957	0.621701
bin_8	Azospirillales	bin.8_02444	PF04828	Glutathione-dependent formaldehyde-activating enzyme	IPR006913	CENP-V/GFA domain	GO:0016846	NODE_31024_length_8970_cov_6.294448_11	0.00650086	11.5556	432	bin_8	0.00443217	0.00335957	0.615762
bin_49	Thalassobaculales	bin.49_00809	PF03060	Nitronate monooxygenase	IPR004136	Nitronate monooxygenase	GO:0018580	NODE_11870_length_16769_cov_6.410375_6	0.00648309	20.8735	1004	bin_49	0.00443217	0.00335957	0.610473
bin_226	Kiloniellales	bin.226_03571	PF02782	FGGY family of carbohydrate kinases, C-terminal domain	IPR018485	Carbohydrate kinase, FGGY, C-terminal	GO:0005975|GO:0016773	NODE_44943_length_7074_cov_9.799972_6	0.00646995	31.7764	1494	bin_226	0.00443217	0.00335957	0.60656
bin_226	Kiloniellales	bin.226_03571	PF00370	FGGY family of carbohydrate kinases, N-terminal domain	IPR018484	Carbohydrate kinase, FGGY, N-terminal	GO:0005975|GO:0016773	NODE_44943_length_7074_cov_9.799972_6	0.00646995	31.7764	1494	bin_226	0.00443217	0.00335957	0.60656
bin_210	Euzebyales	bin.210_00017	PF04248	Domain of unknown function (DUF427)	IPR007361	Domain of unknown function DUF427	-	NODE_232_length_135681_cov_31.953881_18	0.00646279	68.156	282	bin_210	0.00443217	0.00335957	0.60443
bin_8	Azospirillales	bin.8_00675	PF00005	ABC transporter	IPR003439	ABC transporter-like	GO:0005524	NODE_6136_length_25527_cov_8.363615_25	0.00645944	33.0758	818	bin_8	0.00443217	0.00335957	0.603433
bin_8	Azospirillales	bin.8_00675	PF12399	Branched-chain amino acid ATP-binding cassette transporter	IPR032823	Branched-chain amino acid ATP-binding cassette transporter, C-terminal	-	NODE_6136_length_25527_cov_8.363615_25	0.00645944	33.0758	818	bin_8	0.00443217	0.00335957	0.603433
bin_66	Acidimicrobiales	bin.66_00348	PF00005	ABC transporter	IPR003439	ABC transporter-like	GO:0005524	NODE_43005_length_7275_cov_4.509834_3	0.00642371	13.2507	698	bin_66	0.00443217	0.00335957	0.592798
bin_66	Acidimicrobiales	bin.66_00348	PF12399	Branched-chain amino acid ATP-binding cassette transporter	IPR032823	Branched-chain amino acid ATP-binding cassette transporter, C-terminal	-	NODE_43005_length_7275_cov_4.509834_3	0.00642371	13.2507	698	bin_66	0.00443217	0.00335957	0.592798
bin_226	Kiloniellales	bin.226_03705	PF00528	Binding-protein-dependent transport system inner membrane component	IPR000515	ABC transporter type 1, transmembrane domain MetI-like	GO:0016020|GO:0055085	NODE_69923_length_5404_cov_8.183960_2	0.00641173	22.9849	863	bin_226	0.00443217	0.00335957	0.58923
bin_8	Azospirillales	bin.8_00038	PF08003	Protein of unknown function (DUF1698)	IPR027555	tRNA (Mo5U34)-methyltransferase-like	-	NODE_1082_length_65742_cov_7.286617_39	0.00641104	24.1009	773	bin_8	0.00443217	0.00335957	0.589025
bin_8	Azospirillales	bin.8_00038	PF08003	Protein of unknown function (DUF1698)	IPR027555	tRNA (Mo5U34)-methyltransferase-like	-	NODE_1082_length_65742_cov_7.286617_39	0.00641104	24.1009	773	bin_8	0.00443217	0.00335957	0.589025
bin_8	Azospirillales	bin.8_00038	PF08003	Protein of unknown function (DUF1698)	IPR027555	tRNA (Mo5U34)-methyltransferase-like	-	NODE_1082_length_65742_cov_7.286617_39	0.00641104	24.1009	773	bin_8	0.00443217	0.00335957	0.589025
bin_8	Azospirillales	bin.8_00038	PF08003	Protein of unknown function (DUF1698)	IPR027555	tRNA (Mo5U34)-methyltransferase-like	-	NODE_1082_length_65742_cov_7.286617_39	0.00641104	24.1009	773	bin_8	0.00443217	0.00335957	0.589025
bin_184	Nevskiales	bin.184_00494	PF00115	Cytochrome C and Quinol oxidase polypeptide I	IPR000883	Cytochrome c oxidase subunit I	GO:0004129|GO:0009060|GO:0016021|GO:0020037	NODE_3030_length_38762_cov_234.515643_33	0.00639664	363.218	1869	bin_184	0.00443217	0.00335957	0.584739
bin_8	Azospirillales	bin.8_00726	PF00009	Elongation factor Tu GTP binding domain	IPR000795	Translational (tr)-type GTP-binding domain	GO:0003924|GO:0005525	NODE_6307_length_25117_cov_6.472468_4	0.0063926	28.0921	1824	bin_8	0.00443217	0.00335957	0.583537
bin_8	Azospirillales	bin.8_00726	PF00679	Elongation factor G C-terminus	IPR000640	Elongation factor EFG, domain V-like	-	NODE_6307_length_25117_cov_6.472468_4	0.0063926	28.0921	1824	bin_8	0.00443217	0.00335957	0.583537
bin_8	Azospirillales	bin.8_00726	PF03144	Elongation factor Tu domain 2	IPR004161	Translation elongation factor EFTu-like, domain 2	GO:0005525	NODE_6307_length_25117_cov_6.472468_4	0.0063926	28.0921	1824	bin_8	0.00443217	0.00335957	0.583537
bin_221	Rhizobiales	bin.221_02225	PF02771	Acyl-CoA dehydrogenase, N-terminal domain	IPR013786	Acyl-CoA dehydrogenase/oxidase, N-terminal	GO:0016627|GO:0050660	NODE_6224_length_25312_cov_8.567328_12	0.00637005	26.512	1209	bin_221	0.00443217	0.00335957	0.576825
bin_221	Rhizobiales	bin.221_02225	PF02770	Acyl-CoA dehydrogenase, middle domain	IPR006091	Acyl-CoA oxidase/dehydrogenase, central domain	GO:0016627	NODE_6224_length_25312_cov_8.567328_12	0.00637005	26.512	1209	bin_221	0.00443217	0.00335957	0.576825
bin_221	Rhizobiales	bin.221_02225	PF00441	Acyl-CoA dehydrogenase, C-terminal domain	IPR009075	Acyl-CoA dehydrogenase/oxidase C-terminal	GO:0016627	NODE_6224_length_25312_cov_8.567328_12	0.00637005	26.512	1209	bin_221	0.00443217	0.00335957	0.576825
bin_164	Gammaproteobacteria	bin.164_01815	PF00543	Nitrogen regulatory protein P-II	IPR002187	Nitrogen regulatory protein PII	GO:0006808|GO:0030234	NODE_259_length_2157_cov_5.470192_3	0.00636865	14.6224	339	bin_164	0.00443217	0.00335957	0.576408
bin_19	J058	bin.19_04824	PF03352	Methyladenine glycosylase	IPR005019	Methyladenine glycosylase	GO:0006284|GO:0008725	NODE_17852_length_12884_cov_9.426066_1	0.00635672	16.465	572	bin_19	0.00443217	0.00335957	0.572856
bin_19	J058	bin.19_04824	PF03352	Methyladenine glycosylase	IPR005019	Methyladenine glycosylase	GO:0006284|GO:0008725	NODE_17852_length_12884_cov_9.426066_1	0.00635672	16.465	572	bin_19	0.00443217	0.00335957	0.572856
bin_19	J058	bin.19_04824	PF03352	Methyladenine glycosylase	IPR005019	Methyladenine glycosylase	GO:0006284|GO:0008725	NODE_17852_length_12884_cov_9.426066_1	0.00635672	16.465	572	bin_19	0.00443217	0.00335957	0.572856
bin_19	J058	bin.19_04824	PF03352	Methyladenine glycosylase	IPR005019	Methyladenine glycosylase	GO:0006284|GO:0008725	NODE_17852_length_12884_cov_9.426066_1	0.00635672	16.465	572	bin_19	0.00443217	0.00335957	0.572856
bin_121	Rhodospirillales	bin.121_02396	PF00908	dTDP-4-dehydrorhamnose 3,5-epimerase	IPR000888	dTDP-4-dehydrorhamnose 3,5-epimerase-related	GO:0008830	NODE_154668_length_3374_cov_13.242242_2	0.00635506	25.39	541	bin_121	0.00443217	0.00335957	0.572363
bin_133	Mycobacteriales	bin.133_02625	PF00128	Alpha amylase, catalytic domain	IPR006047	Glycosyl hydrolase, family 13, catalytic domain	GO:0003824|GO:0005975	NODE_5631_length_26769_cov_12.390806_23	0.00635352	38.1052	2157	bin_133	0.00443217	0.00335957	0.571905
bin_133	Mycobacteriales	bin.133_02625	PF02922	Carbohydrate-binding module 48 (Isoamylase N-terminal domain)	IPR004193	Glycoside hydrolase, family 13, N-terminal	GO:0004553|GO:0005975	NODE_5631_length_26769_cov_12.390806_23	0.00635352	38.1052	2157	bin_133	0.00443217	0.00335957	0.571905
bin_133	Mycobacteriales	bin.133_02625	PF00128	Alpha amylase, catalytic domain	IPR006047	Glycosyl hydrolase, family 13, catalytic domain	GO:0003824|GO:0005975	NODE_5631_length_26769_cov_12.390806_23	0.00635352	38.1052	2157	bin_133	0.00443217	0.00335957	0.571905
bin_133	Mycobacteriales	bin.133_02625	PF00128	Alpha amylase, catalytic domain	IPR006047	Glycosyl hydrolase, family 13, catalytic domain	GO:0003824|GO:0005975	NODE_5631_length_26769_cov_12.390806_23	0.00635352	38.1052	2157	bin_133	0.00443217	0.00335957	0.571905
bin_133	Mycobacteriales	bin.133_02625	PF02922	Carbohydrate-binding module 48 (Isoamylase N-terminal domain)	IPR004193	Glycoside hydrolase, family 13, N-terminal	GO:0004553|GO:0005975	NODE_5631_length_26769_cov_12.390806_23	0.00635352	38.1052	2157	bin_133	0.00443217	0.00335957	0.571905
bin_133	Mycobacteriales	bin.133_02625	PF02922	Carbohydrate-binding module 48 (Isoamylase N-terminal domain)	IPR004193	Glycoside hydrolase, family 13, N-terminal	GO:0004553|GO:0005975	NODE_5631_length_26769_cov_12.390806_23	0.00635352	38.1052	2157	bin_133	0.00443217	0.00335957	0.571905
bin_133	Mycobacteriales	bin.133_02625	PF02922	Carbohydrate-binding module 48 (Isoamylase N-terminal domain)	IPR004193	Glycoside hydrolase, family 13, N-terminal	GO:0004553|GO:0005975	NODE_5631_length_26769_cov_12.390806_23	0.00635352	38.1052	2157	bin_133	0.00443217	0.00335957	0.571905
bin_133	Mycobacteriales	bin.133_02625	PF00128	Alpha amylase, catalytic domain	IPR006047	Glycosyl hydrolase, family 13, catalytic domain	GO:0003824|GO:0005975	NODE_5631_length_26769_cov_12.390806_23	0.00635352	38.1052	2157	bin_133	0.00443217	0.00335957	0.571905
bin_214	Caulobacterales	bin.214_02266	PF14572	Phosphoribosyl synthetase-associated domain	IPR005946	Ribose-phosphate pyrophosphokinase	GO:0000287|GO:0004749|GO:0009165	NODE_4113_length_32532_cov_13.336392_11	0.00635132	24.5158	983	bin_214	0.00443217	0.00335957	0.571251
bin_214	Caulobacterales	bin.214_02266	PF13793	N-terminal domain of ribose phosphate pyrophosphokinase	IPR029099	Ribose-phosphate pyrophosphokinase, N-terminal domain	-	NODE_4113_length_32532_cov_13.336392_11	0.00635132	24.5158	983	bin_214	0.00443217	0.00335957	0.571251
bin_28	Acidimicrobiales	bin.28_03061	PF02378	Phosphotransferase system, EIIC	IPR003352	Phosphotransferase system, EIIC	GO:0008982|GO:0009401|GO:0016020	NODE_30490_length_9067_cov_19.627053_9	0.00634455	32.1584	1130	bin_28	0.00443217	0.00335957	0.569234
bin_94	Rhizobiales	bin.94_03280	PF00487	Fatty acid desaturase	IPR005804	Fatty acid desaturase domain	GO:0006629	NODE_166_length_6725_cov_4.428550_4	0.00632932	16.5063	954	bin_94	0.00443217	0.00335957	0.5647
bin_103	Rhizobiales	bin.103_00837	PF13458	Periplasmic binding protein	IPR028081	Leucine-binding protein domain	-	NODE_29_length_19270_cov_6.868702_17	0.00631597	51.5091	1377	bin_103	0.00443217	0.00335957	0.560729
bin_189	Rhizobiales	bin.189_02493	PF00181	Ribosomal Proteins L2, RNA binding domain	IPR022666	Ribosomal Proteins L2, RNA binding domain	GO:0003735|GO:0005840|GO:0006412	NODE_272356_length_2410_cov_4.481529_3	0.00630649	16.5597	795	bin_189	0.00443217	0.00335957	0.557906
bin_189	Rhizobiales	bin.189_02493	PF03947	Ribosomal Proteins L2, C-terminal domain	IPR022669	Ribosomal protein L2, C-terminal	GO:0003735|GO:0005840|GO:0006412	NODE_272356_length_2410_cov_4.481529_3	0.00630649	16.5597	795	bin_189	0.00443217	0.00335957	0.557906
bin_227	Acidimicrobiales	bin.227_01419	PF00005	ABC transporter	IPR003439	ABC transporter-like	GO:0005524	NODE_473_length_96567_cov_19.601614_36	0.00629141	59.5918	779	bin_227	0.00443217	0.00335957	0.553416
bin_49	Thalassobaculales	bin.49_00543	PF13193	AMP-binding enzyme C-terminal domain	IPR025110	AMP-binding enzyme, C-terminal domain	-	NODE_8552_length_20696_cov_6.931980_11	0.00628836	19.9407	1939	bin_49	0.00443217	0.00335957	0.552509
bin_49	Thalassobaculales	bin.49_00543	PF00501	AMP-binding enzyme	IPR000873	AMP-dependent synthetase/ligase	-	NODE_8552_length_20696_cov_6.931980_11	0.00628836	19.9407	1939	bin_49	0.00443217	0.00335957	0.552509
bin_49	Thalassobaculales	bin.49_00543	PF16177	Acetyl-coenzyme A synthetase N-terminus	IPR032387	Acetyl-coenzyme A synthetase, N-terminal domain	-	NODE_8552_length_20696_cov_6.931980_11	0.00628836	19.9407	1939	bin_49	0.00443217	0.00335957	0.552509
bin_121	Rhodospirillales	bin.121_00668	PF00549	CoA-ligase	IPR005811	ATP-citrate lyase/succinyl-CoA ligase	GO:0003824	NODE_17788_length_12912_cov_21.391227_5	0.00626468	44.1769	876	bin_121	0.00443217	0.00335957	0.545461
bin_121	Rhodospirillales	bin.121_00668	PF02629	CoA binding domain	IPR003781	CoA-binding	-	NODE_17788_length_12912_cov_21.391227_5	0.00626468	44.1769	876	bin_121	0.00443217	0.00335957	0.545461
bin_225	Sphingomonadales	bin.225_00733	PF03741	Integral membrane protein TerC family	IPR005496	Integral membrane protein TerC	GO:0016021	NODE_31307_length_8920_cov_25.135589_2	0.00625588	66.212	830	bin_225	0.00443217	0.00335957	0.542841
bin_103	Rhizobiales	bin.103_01592	PF00475	Imidazoleglycerol-phosphate dehydratase	IPR000807	Imidazoleglycerol-phosphate dehydratase	GO:0000105|GO:0004424	NODE_83_length_10933_cov_3.202082_14	0.00624794	47.5605	603	bin_103	0.00443217	0.00335957	0.540479
bin_8	Azospirillales	bin.8_01092	PF00528	Binding-protein-dependent transport system inner membrane component	IPR000515	ABC transporter type 1, transmembrane domain MetI-like	GO:0016020|GO:0055085	NODE_8882_length_20206_cov_6.774552_9	0.00623834	23.2351	872	bin_8	0.00443217	0.00335957	0.537621
bin_214	Caulobacterales	bin.214_02132	PF03144	Elongation factor Tu domain 2	IPR004161	Translation elongation factor EFTu-like, domain 2	GO:0005525	NODE_3336_length_36612_cov_14.659409_16	0.00623182	31.3056	1800	bin_214	0.00443217	0.00335957	0.535679
bin_214	Caulobacterales	bin.214_02132	PF06421	GTP-binding protein LepA C-terminus	IPR013842	GTP-binding protein LepA, C-terminal	-	NODE_3336_length_36612_cov_14.659409_16	0.00623182	31.3056	1800	bin_214	0.00443217	0.00335957	0.535679
bin_214	Caulobacterales	bin.214_02132	PF00009	Elongation factor Tu GTP binding domain	IPR000795	Translational (tr)-type GTP-binding domain	GO:0003924|GO:0005525	NODE_3336_length_36612_cov_14.659409_16	0.00623182	31.3056	1800	bin_214	0.00443217	0.00335957	0.535679
bin_214	Caulobacterales	bin.214_02132	PF00679	Elongation factor G C-terminus	IPR000640	Elongation factor EFG, domain V-like	-	NODE_3336_length_36612_cov_14.659409_16	0.00623182	31.3056	1800	bin_214	0.00443217	0.00335957	0.535679
bin_94	Rhizobiales	bin.94_00172	PF00005	ABC transporter	IPR003439	ABC transporter-like	GO:0005524	NODE_2_length_90930_cov_5.078412_71	0.00622651	17.0984	752	bin_94	0.00443217	0.00335957	0.534099
bin_74	Pseudomonadales	bin.74_03081	PF01436	NHL repeat	IPR001258	NHL repeat	GO:0005515	NODE_12293_length_16420_cov_54.551115_6	0.0062209	89.9541	936	bin_74	0.00443217	0.00335957	0.532429
bin_74	Pseudomonadales	bin.74_03081	PF01436	NHL repeat	IPR001258	NHL repeat	GO:0005515	NODE_12293_length_16420_cov_54.551115_6	0.0062209	89.9541	936	bin_74	0.00443217	0.00335957	0.532429
bin_74	Pseudomonadales	bin.74_03081	PF01436	NHL repeat	IPR001258	NHL repeat	GO:0005515	NODE_12293_length_16420_cov_54.551115_6	0.0062209	89.9541	936	bin_74	0.00443217	0.00335957	0.532429
bin_94	Rhizobiales	bin.94_01867	PF00496	Bacterial extracellular solute-binding proteins, family 5 Middle	IPR000914	Solute-binding protein family 5 domain	-	NODE_52_length_21157_cov_5.053653_13	0.00621209	24.7051	1553	bin_94	0.00443217	0.00335957	0.529807
bin_170	Solirubrobacterales	bin.170_03189	PF00464	Serine hydroxymethyltransferase	IPR039429	Serine hydroxymethyltransferase-like domain	-	NODE_11487_length_17119_cov_7.682196_18	0.00620196	27.1333	1305	bin_170	0.00443217	0.00335957	0.52679
bin_8	Azospirillales	bin.8_02502	PF00472	RF-1 domain	IPR000352	Peptide chain release factor class I	GO:0003747|GO:0006415	NODE_31999_length_8789_cov_6.986146_4	0.00619886	22.7793	965	bin_8	0.00443217	0.00335957	0.525869
bin_8	Azospirillales	bin.8_02502	PF03462	PCRF domain	IPR005139	Peptide chain release factor	GO:0006415	NODE_31999_length_8789_cov_6.986146_4	0.00619886	22.7793	965	bin_8	0.00443217	0.00335957	0.525869
bin_8	Azospirillales	bin.8_02287	PF07690	Major Facilitator Superfamily	IPR011701	Major facilitator superfamily	GO:0022857|GO:0055085	NODE_26244_length_9996_cov_7.773463_7	0.0061902	20.955	1245	bin_8	0.00443217	0.00335957	0.523291
bin_8	Azospirillales	bin.8_02343	PF00795	Carbon-nitrogen hydrolase	IPR003010	Carbon-nitrogen hydrolase	GO:0006807	NODE_27809_length_9620_cov_6.498170_5	0.00618175	20.4303	932	bin_8	0.00443217	0.00335957	0.520777
bin_221	Rhizobiales	bin.221_03393	PF08352	Oligopeptide/dipeptide transporter, C-terminal region	IPR013563	Oligopeptide/dipeptide ABC transporter, C-terminal	GO:0000166|GO:0005524|GO:0015833	NODE_21410_length_11435_cov_8.501318_5	0.00617066	26.6049	1025	bin_221	0.00443217	0.00335957	0.517476
bin_221	Rhizobiales	bin.221_03393	PF00005	ABC transporter	IPR003439	ABC transporter-like	GO:0005524	NODE_21410_length_11435_cov_8.501318_5	0.00617066	26.6049	1025	bin_221	0.00443217	0.00335957	0.517476
bin_128	Rhizobiales	bin.128_00023	PF02219	Methylenetetrahydrofolate reductase	IPR003171	Methylenetetrahydrofolate reductase-like	GO:0004489|GO:0006555	NODE_374_length_108237_cov_31.540876_24	0.00614871	58.43	879	bin_128	0.00443217	0.00335957	0.510942
bin_60	Sphingomonadales	bin.60_01195	PF00291	Pyridoxal-phosphate dependent enzyme	IPR001926	Pyridoxal-phosphate dependent enzyme	-	NODE_15879_length_13902_cov_11.467177_4	0.00613871	22.8586	891	bin_60	0.00443217	0.00335957	0.507965
bin_170	Solirubrobacterales	bin.170_00500	PF00111	2Fe-2S iron-sulfur cluster binding domain	IPR001041	2Fe-2S ferredoxin-type iron-sulfur binding domain	GO:0051536	NODE_929_length_71129_cov_8.413682_5	0.00613106	44.9939	489	bin_170	0.00443217	0.00335957	0.505687
bin_170	Solirubrobacterales	bin.170_00500	PF01799	[2Fe-2S] binding domain	IPR002888	[2Fe-2S]-binding	GO:0016491|GO:0046872	NODE_929_length_71129_cov_8.413682_5	0.00613106	44.9939	489	bin_170	0.00443217	0.00335957	0.505687
bin_226	Kiloniellales	bin.226_02735	PF00528	Binding-protein-dependent transport system inner membrane component	IPR000515	ABC transporter type 1, transmembrane domain MetI-like	GO:0016020|GO:0055085	NODE_13040_length_15828_cov_8.176314_15	0.00612371	20.5471	786	bin_226	0.00443217	0.00335957	0.5035
bin_226	Kiloniellales	bin.226_03730	PF13669	Glyoxalase/Bleomycin resistance protein/Dioxygenase superfamily	-	-		NODE_77782_length_5074_cov_9.448097_3	0.00612257	25.679	405	bin_226	0.00443217	0.00335957	0.503162
bin_121	Rhodospirillales	bin.121_01097	PF04828	Glutathione-dependent formaldehyde-activating enzyme	IPR006913	CENP-V/GFA domain	GO:0016846	NODE_30511_length_9064_cov_19.770896_8	0.00611934	45.7173	573	bin_121	0.00443217	0.00335957	0.5022
bin_103	Rhizobiales	bin.103_00758	PF06463	Molybdenum Cofactor Synthesis C	IPR010505	Molybdenum cofactor synthesis C-terminal	GO:0006777|GO:0019008|GO:0051539	NODE_25_length_20410_cov_5.972017_21	0.00611513	70.4231	1047	bin_103	0.00443217	0.00335957	0.500947
bin_103	Rhizobiales	bin.103_00758	PF13353	4Fe-4S single cluster domain	-	-		NODE_25_length_20410_cov_5.972017_21	0.00611513	70.4231	1047	bin_103	0.00443217	0.00335957	0.500947
bin_103	Rhizobiales	bin.103_00758	PF04055	Radical SAM superfamily	IPR007197	Radical SAM	GO:0003824|GO:0051536	NODE_25_length_20410_cov_5.972017_21	0.00611513	70.4231	1047	bin_103	0.00443217	0.00335957	0.500947
bin_4	Euzebyales	bin.4_01949	PF12697	Alpha/beta hydrolase family	IPR000073	Alpha/beta hydrolase fold-1	-	NODE_3904_length_33476_cov_12.209180_7	0.00609847	40.0173	807	bin_4	0.00443217	0.00335957	0.495989
bin_80	Rhodobacterales	bin.80_01847	PF16363	GDP-mannose 4,6 dehydratase	IPR016040	NAD(P)-binding domain	-	NODE_34008_length_8450_cov_6.088505_8	0.00609787	57.4192	1033	bin_80	0.00443217	0.00335957	0.495808
bin_8	Azospirillales	bin.8_01171	PF01268	Formate--tetrahydrofolate ligase	IPR000559	Formate-tetrahydrofolate ligase, FTHFS	GO:0004329|GO:0005524	NODE_9459_length_19338_cov_7.349686_12	0.00609442	20.9581	1743	bin_8	0.00443217	0.00335957	0.494782
bin_103	Rhizobiales	bin.103_01087	PF00692	dUTPase	IPR029054	dUTPase-like	-	NODE_45_length_16157_cov_4.320853_3	0.00606652	33.679	461	bin_103	0.00443217	0.00335957	0.486478
bin_189	Rhizobiales	bin.189_02333	PF10262	Rdx family	IPR011893	Selenoprotein, Rdx-type	-	NODE_219918_length_2737_cov_5.011186_3	0.00604868	75.7325	314	bin_189	0.00443217	0.00335957	0.481166
bin_33	Acidimicrobiales	bin.33_02495	PF07969	Amidohydrolase family	IPR013108	Amidohydrolase 3	-	NODE_77403_length_5087_cov_264.984897_5	0.00603613	388.169	1719	bin_33	0.00443217	0.00335957	0.477432
bin_49	Thalassobaculales	bin.49_00308	PF00081	Iron/manganese superoxide dismutases, alpha-hairpin domain	IPR019831	Manganese/iron superoxide dismutase, N-terminal	GO:0004784|GO:0006801|GO:0046872	NODE_7150_length_23213_cov_7.161154_15	0.00603467	23.3696	606	bin_49	0.00443217	0.00335957	0.476996
bin_49	Thalassobaculales	bin.49_00308	PF02777	Iron/manganese superoxide dismutases, C-terminal domain	IPR019832	Manganese/iron superoxide dismutase, C-terminal	GO:0004784|GO:0006801|GO:0046872	NODE_7150_length_23213_cov_7.161154_15	0.00603467	23.3696	606	bin_49	0.00443217	0.00335957	0.476996
bin_17	Deinococcales	bin.17_00546	PF01791	DeoC/LacD family aldolase	IPR002915	DeoC/FbaB/LacD aldolase	GO:0016829	NODE_3897_length_33519_cov_31.685035_17	0.00603323	59.9405	1008	bin_17	0.00443217	0.00335957	0.476568
bin_221	Rhizobiales	bin.221_02450	PF00005	ABC transporter	IPR003439	ABC transporter-like	GO:0005524	NODE_6809_length_23863_cov_8.203839_24	0.00601925	21.1785	706	bin_221	0.00443217	0.00335957	0.472407
bin_28	Acidimicrobiales	bin.28_03063	PF08220	DeoR-like helix-turn-helix domain	IPR001034	DeoR-type HTH domain	GO:0003700|GO:0006355	NODE_30490_length_9067_cov_19.627053_11	0.00600781	35.2257	762	bin_28	0.00443217	0.00335957	0.469002
bin_28	Acidimicrobiales	bin.28_03063	PF00455	DeoR C terminal sensor domain	IPR014036	DeoR C-terminal sensor domain	-	NODE_30490_length_9067_cov_19.627053_11	0.00600781	35.2257	762	bin_28	0.00443217	0.00335957	0.469002
bin_128	Rhizobiales	bin.128_00020	PF02773	S-adenosylmethionine synthetase, C-terminal domain	IPR022630	S-adenosylmethionine synthetase, C-terminal	GO:0004478|GO:0006556	NODE_374_length_108237_cov_31.540876_21	0.00599549	71.9131	1185	bin_128	0.00443217	0.00335957	0.465333
bin_128	Rhizobiales	bin.128_00020	PF00438	S-adenosylmethionine synthetase, N-terminal domain	IPR022628	S-adenosylmethionine synthetase, N-terminal	GO:0004478|GO:0006556	NODE_374_length_108237_cov_31.540876_21	0.00599549	71.9131	1185	bin_128	0.00443217	0.00335957	0.465333
bin_128	Rhizobiales	bin.128_00020	PF02772	S-adenosylmethionine synthetase, central domain	IPR022629	S-adenosylmethionine synthetase, central domain	GO:0004478|GO:0006556	NODE_374_length_108237_cov_31.540876_21	0.00599549	71.9131	1185	bin_128	0.00443217	0.00335957	0.465333
bin_221	Rhizobiales	bin.221_02223	PF00171	Aldehyde dehydrogenase family	IPR015590	Aldehyde dehydrogenase domain	GO:0016491	NODE_6224_length_25312_cov_8.567328_10	0.00599291	25.0482	1535	bin_221	0.00443217	0.00335957	0.464568
bin_8	Azospirillales	bin.8_00390	PF02746	Mandelate racemase / muconate lactonizing enzyme, N-terminal domain	IPR013341	Mandelate racemase/muconate lactonizing enzyme, N-terminal domain	-	NODE_3789_length_34110_cov_7.162003_22	0.00599115	24.4909	1204	bin_8	0.00443217	0.00335957	0.464043
bin_8	Azospirillales	bin.8_00390	PF13378	Enolase C-terminal domain-like	IPR029065	Enolase C-terminal domain-like	-	NODE_3789_length_34110_cov_7.162003_22	0.00599115	24.4909	1204	bin_8	0.00443217	0.00335957	0.464043
bin_226	Kiloniellales	bin.226_03766	PF00171	Aldehyde dehydrogenase family	IPR015590	Aldehyde dehydrogenase domain	GO:0016491	NODE_85870_length_4782_cov_13.296171_3	0.005988	28.256	1500	bin_226	0.00443217	0.00335957	0.463104
bin_8	Azospirillales	bin.8_01081	PF00355	Rieske [2Fe-2S] domain	IPR017941	Rieske [2Fe-2S] iron-sulphur domain	GO:0051537	NODE_8713_length_20465_cov_6.631455_16	0.00597989	12.9554	314	bin_8	0.00443217	0.00335957	0.460691
bin_103	Rhizobiales	bin.103_00819	PF04069	Substrate binding domain of ABC-type glycine betaine transport system	IPR007210	ABC-type glycine betaine transport system, substrate-binding domain	GO:0022857|GO:0043190|GO:0055085	NODE_28_length_19440_cov_6.528509_20	0.00597646	56.6904	1011	bin_103	0.00443217	0.00335957	0.459671
bin_189	Rhizobiales	bin.189_02016	PF00338	Ribosomal protein S10p/S20e	IPR027486	Ribosomal protein S10 domain	-	NODE_154452_length_3377_cov_6.744732_5	0.00597641	23.3522	318	bin_189	0.00443217	0.00335957	0.459655
bin_226	Kiloniellales	bin.226_02839	PF00005	ABC transporter	IPR003439	ABC transporter-like	GO:0005524	NODE_15471_length_14147_cov_9.743826_7	0.00595895	19.245	1612	bin_226	0.00443217	0.00335957	0.454459
bin_226	Kiloniellales	bin.226_02839	PF08352	Oligopeptide/dipeptide transporter, C-terminal region	IPR013563	Oligopeptide/dipeptide ABC transporter, C-terminal	GO:0000166|GO:0005524|GO:0015833	NODE_15471_length_14147_cov_9.743826_7	0.00595895	19.245	1612	bin_226	0.00443217	0.00335957	0.454459
bin_226	Kiloniellales	bin.226_02839	PF08352	Oligopeptide/dipeptide transporter, C-terminal region	IPR013563	Oligopeptide/dipeptide ABC transporter, C-terminal	GO:0000166|GO:0005524|GO:0015833	NODE_15471_length_14147_cov_9.743826_7	0.00595895	19.245	1612	bin_226	0.00443217	0.00335957	0.454459
bin_226	Kiloniellales	bin.226_02839	PF00005	ABC transporter	IPR003439	ABC transporter-like	GO:0005524	NODE_15471_length_14147_cov_9.743826_7	0.00595895	19.245	1612	bin_226	0.00443217	0.00335957	0.454459
bin_73	Euzebyales	bin.73_00822	PF14026	Protein of unknown function (DUF4242)	IPR025336	Protein of unknown function DUF4242	-	NODE_82281_length_4907_cov_9.139324_2	0.00595678	12.4688	224	bin_73	0.00443217	0.00335957	0.453813
bin_62	Pseudomonadales	bin.62_02145	PF06026	Ribose 5-phosphate isomerase A (phosphoriboisomerase A)	IPR004788	Ribose 5-phosphate isomerase, type A	GO:0004751|GO:0009052	NODE_438137_length_1816_cov_3.470187_2	0.0059465	13.8079	484	bin_62	0.00443217	0.00335957	0.450753
bin_62	Pseudomonadales	bin.62_02642	PF00293	NUDIX domain	IPR000086	NUDIX hydrolase domain	GO:0016787	k141_41711_length_1028_cov_4.0000_1	0.00593321	10.3577	492	bin_62	0.00443217	0.00335957	0.446796
bin_8	Azospirillales	bin.8_00671	PF00005	ABC transporter	IPR003439	ABC transporter-like	GO:0005524	NODE_6136_length_25527_cov_8.363615_21	0.005933	19.5429	851	bin_8	0.00443217	0.00335957	0.446735
bin_107	UBA727	bin.107_00652	PF00106	short chain dehydrogenase	IPR002347	Short-chain dehydrogenase/reductase SDR	GO:0016491	NODE_24721_length_10416_cov_4.970466_9	0.00592611	23.8182	1001	bin_107	0.00443217	0.00335957	0.444682
bin_226	Kiloniellales	bin.226_02610	PF02784	Pyridoxal-dependent decarboxylase, pyridoxal binding domain	IPR022644	Orn/DAP/Arg decarboxylase 2, N-terminal	GO:0003824	NODE_11705_length_16916_cov_10.115533_7	0.00592142	23.8815	1131	bin_226	0.00443217	0.00335957	0.443288
bin_226	Kiloniellales	bin.226_02610	PF00278	Pyridoxal-dependent decarboxylase, C-terminal sheet domain	IPR022643	Orn/DAP/Arg decarboxylase 2, C-terminal	GO:0003824	NODE_11705_length_16916_cov_10.115533_7	0.00592142	23.8815	1131	bin_226	0.00443217	0.00335957	0.443288
bin_132	Acidimicrobiales	bin.132_00130	PF13343	Bacterial extracellular solute-binding protein	-	-		NODE_138_length_165888_cov_16.927572_128	0.00591628	54.7636	1032	bin_132	0.00443217	0.00335957	0.441757
bin_74	Pseudomonadales	bin.74_02798	PF04679	ATP dependent DNA ligase C terminal region	IPR012309	DNA ligase, ATP-dependent, C-terminal	GO:0003910|GO:0006281|GO:0006310	NODE_8947_length_20093_cov_58.824633_4	0.00590293	92.8179	1560	bin_74	0.00443217	0.00335957	0.437783
bin_74	Pseudomonadales	bin.74_02798	PF01068	ATP dependent DNA ligase domain	IPR012310	DNA ligase, ATP-dependent, central	GO:0003910|GO:0005524|GO:0006281|GO:0006310	NODE_8947_length_20093_cov_58.824633_4	0.00590293	92.8179	1560	bin_74	0.00443217	0.00335957	0.437783
bin_74	Pseudomonadales	bin.74_02798	PF04675	DNA ligase N terminus	IPR012308	DNA ligase, ATP-dependent, N-terminal	GO:0003677|GO:0003910|GO:0006281|GO:0006310	NODE_8947_length_20093_cov_58.824633_4	0.00590293	92.8179	1560	bin_74	0.00443217	0.00335957	0.437783
bin_103	Rhizobiales	bin.103_01640	PF00206	Lyase	IPR022761	Fumarate lyase, N-terminal	-	NODE_88_length_10576_cov_6.485475_1	0.00590116	38.2531	1383	bin_103	0.00443217	0.00335957	0.437258
bin_103	Rhizobiales	bin.103_01640	PF14698	Argininosuccinate lyase C-terminal	IPR029419	Argininosuccinate lyase, C-terminal	-	NODE_88_length_10576_cov_6.485475_1	0.00590116	38.2531	1383	bin_103	0.00443217	0.00335957	0.437258
bin_228	Rhodobacterales	bin.228_03121	PF01557	Fumarylacetoacetate (FAA) hydrolase family	IPR011234	Fumarylacetoacetase-like, C-terminal	GO:0003824	NODE_4935_length_29008_cov_1143.658205_9	0.00588958	1784.7	846	bin_228	0.00443217	0.00335957	0.43381
bin_195	Pseudomonadales	bin.195_02479	PF16320	Ribosomal protein L7/L12 dimerisation domain	IPR008932	Ribosomal protein L7/L12, oligomerisation	GO:0003735|GO:0005840|GO:0006412	NODE_276_length_4136_cov_4.897019_2	0.00588656	16.5305	377	bin_195	0.00443217	0.00335957	0.432912
bin_195	Pseudomonadales	bin.195_02479	PF00542	Ribosomal protein L7/L12 C-terminal domain	IPR013823	Ribosomal protein L7/L12, C-terminal	GO:0003735|GO:0006412	NODE_276_length_4136_cov_4.897019_2	0.00588656	16.5305	377	bin_195	0.00443217	0.00335957	0.432912
bin_195	Pseudomonadales	bin.195_02479	PF00542	Ribosomal protein L7/L12 C-terminal domain	IPR013823	Ribosomal protein L7/L12, C-terminal	GO:0003735|GO:0006412	NODE_276_length_4136_cov_4.897019_2	0.00588656	16.5305	377	bin_195	0.00443217	0.00335957	0.432912
bin_195	Pseudomonadales	bin.195_02479	PF16320	Ribosomal protein L7/L12 dimerisation domain	IPR008932	Ribosomal protein L7/L12, oligomerisation	GO:0003735|GO:0005840|GO:0006412	NODE_276_length_4136_cov_4.897019_2	0.00588656	16.5305	377	bin_195	0.00443217	0.00335957	0.432912
bin_195	Pseudomonadales	bin.195_02479	PF00542	Ribosomal protein L7/L12 C-terminal domain	IPR013823	Ribosomal protein L7/L12, C-terminal	GO:0003735|GO:0006412	NODE_276_length_4136_cov_4.897019_2	0.00588656	16.5305	377	bin_195	0.00443217	0.00335957	0.432912
bin_195	Pseudomonadales	bin.195_02479	PF16320	Ribosomal protein L7/L12 dimerisation domain	IPR008932	Ribosomal protein L7/L12, oligomerisation	GO:0003735|GO:0005840|GO:0006412	NODE_276_length_4136_cov_4.897019_2	0.00588656	16.5305	377	bin_195	0.00443217	0.00335957	0.432912
bin_195	Pseudomonadales	bin.195_02479	PF00542	Ribosomal protein L7/L12 C-terminal domain	IPR013823	Ribosomal protein L7/L12, C-terminal	GO:0003735|GO:0006412	NODE_276_length_4136_cov_4.897019_2	0.00588656	16.5305	377	bin_195	0.00443217	0.00335957	0.432912
bin_195	Pseudomonadales	bin.195_02479	PF16320	Ribosomal protein L7/L12 dimerisation domain	IPR008932	Ribosomal protein L7/L12, oligomerisation	GO:0003735|GO:0005840|GO:0006412	NODE_276_length_4136_cov_4.897019_2	0.00588656	16.5305	377	bin_195	0.00443217	0.00335957	0.432912
bin_33	Acidimicrobiales	bin.33_01375	PF00441	Acyl-CoA dehydrogenase, C-terminal domain	IPR009075	Acyl-CoA dehydrogenase/oxidase C-terminal	GO:0016627	NODE_18695_length_12492_cov_292.864758_2	0.00587834	594.781	1295	bin_33	0.00443217	0.00335957	0.430465
bin_33	Acidimicrobiales	bin.33_01375	PF02771	Acyl-CoA dehydrogenase, N-terminal domain	IPR013786	Acyl-CoA dehydrogenase/oxidase, N-terminal	GO:0016627|GO:0050660	NODE_18695_length_12492_cov_292.864758_2	0.00587834	594.781	1295	bin_33	0.00443217	0.00335957	0.430465
bin_33	Acidimicrobiales	bin.33_01375	PF02770	Acyl-CoA dehydrogenase, middle domain	IPR006091	Acyl-CoA oxidase/dehydrogenase, central domain	GO:0016627	NODE_18695_length_12492_cov_292.864758_2	0.00587834	594.781	1295	bin_33	0.00443217	0.00335957	0.430465
bin_190	Nitriliruptorales	bin.190_01282	PF00881	Nitroreductase family	IPR029479	Nitroreductase	-	NODE_3242_length_37274_cov_52.292807_23	0.00587271	108.414	684	bin_190	0.00443217	0.00335957	0.428788
bin_221	Rhizobiales	bin.221_03515	PF13247	4Fe-4S dicluster domain	IPR017896	4Fe-4S ferredoxin-type, iron-sulphur binding domain	-	NODE_24166_length_10567_cov_7.269692_2	0.005841	12.5539	547	bin_221	0.00443217	0.00335957	0.419349
bin_49	Thalassobaculales	bin.49_01185	PF00916	Sulfate permease family	IPR011547	SLC26A/SulP transporter domain	GO:0008272|GO:0015116|GO:0016021	NODE_17192_length_13206_cov_6.900084_5	0.00583406	29.3354	1485	bin_49	0.00443217	0.00335957	0.417284
bin_49	Thalassobaculales	bin.49_01185	PF01740	STAS domain	IPR002645	STAS domain	-	NODE_17192_length_13206_cov_6.900084_5	0.00583406	29.3354	1485	bin_49	0.00443217	0.00335957	0.417284
bin_49	Thalassobaculales	bin.49_01185	PF00916	Sulfate permease family	IPR011547	SLC26A/SulP transporter domain	GO:0008272|GO:0015116|GO:0016021	NODE_17192_length_13206_cov_6.900084_5	0.00583406	29.3354	1485	bin_49	0.00443217	0.00335957	0.417284
bin_33	Acidimicrobiales	bin.33_01917	PF05222	Alanine dehydrogenase/PNT, N-terminal domain	IPR007886	Alanine dehydrogenase/pyridine nucleotide transhydrogenase, N-terminal	-	NODE_32629_length_8673_cov_288.104897_8	0.00582724	456.213	1122	bin_33	0.00443217	0.00335957	0.415254
bin_33	Acidimicrobiales	bin.33_01917	PF01262	Alanine dehydrogenase/PNT, C-terminal domain	IPR007698	Alanine dehydrogenase/pyridine nucleotide transhydrogenase, NAD(H)-binding domain	-	NODE_32629_length_8673_cov_288.104897_8	0.00582724	456.213	1122	bin_33	0.00443217	0.00335957	0.415254
bin_62	Pseudomonadales	bin.62_00291	PF00075	RNase H	IPR002156	Ribonuclease H domain	GO:0003676|GO:0004523	NODE_91976_length_4593_cov_3.783385_4	0.00582144	15.7788	434	bin_62	0.00443217	0.00335957	0.413527
bin_189	Rhizobiales	bin.189_02424	PF02777	Iron/manganese superoxide dismutases, C-terminal domain	IPR019832	Manganese/iron superoxide dismutase, C-terminal	GO:0004784|GO:0006801|GO:0046872	NODE_247252_length_2552_cov_4.564678_1	0.00579813	14.3316	594	bin_189	0.00443217	0.00335957	0.406588
bin_189	Rhizobiales	bin.189_02424	PF00081	Iron/manganese superoxide dismutases, alpha-hairpin domain	IPR019831	Manganese/iron superoxide dismutase, N-terminal	GO:0004784|GO:0006801|GO:0046872	NODE_247252_length_2552_cov_4.564678_1	0.00579813	14.3316	594	bin_189	0.00443217	0.00335957	0.406588
bin_62	Pseudomonadales	bin.62_01772	PF01149	Formamidopyrimidine-DNA glycosylase N-terminal domain	IPR012319	Formamidopyrimidine-DNA glycosylase, catalytic domain	GO:0003906|GO:0006284|GO:0008270|GO:0019104	NODE_345545_length_2093_cov_4.101079_2	0.00578263	14.5314	796	bin_62	0.00443217	0.00335957	0.401976
bin_62	Pseudomonadales	bin.62_01772	PF06827	Zinc finger found in FPG and IleRS	IPR010663	Zinc finger, FPG/IleRS-type	-	NODE_345545_length_2093_cov_4.101079_2	0.00578263	14.5314	796	bin_62	0.00443217	0.00335957	0.401976
bin_62	Pseudomonadales	bin.62_01772	PF06831	Formamidopyrimidine-DNA glycosylase H2TH domain	IPR015886	DNA glycosylase/AP lyase, H2TH DNA-binding	GO:0003684|GO:0003906|GO:0006284|GO:0008270|GO:0016799	NODE_345545_length_2093_cov_4.101079_2	0.00578263	14.5314	796	bin_62	0.00443217	0.00335957	0.401976
bin_93	AC-67	bin.93_02136	PF08534	Redoxin	IPR013740	Redoxin	GO:0016491	NODE_4638_length_30177_cov_8.009561_24	0.0057795	26.5596	579	bin_93	0.00443217	0.00335957	0.401043
bin_226	Kiloniellales	bin.226_00704	PF00496	Bacterial extracellular solute-binding proteins, family 5 Middle	IPR000914	Solute-binding protein family 5 domain	-	NODE_2537_length_43089_cov_10.340916_32	0.00577931	25.9235	1569	bin_226	0.00443217	0.00335957	0.400988
bin_73	Euzebyales	bin.73_01726	PF13649	Methyltransferase domain	IPR041698	Methyltransferase domain 25	-	NODE_361320_length_2038_cov_7.312153_2	0.00577639	17.4248	638	bin_73	0.00443217	0.00335957	0.400116
bin_190	Nitriliruptorales	bin.190_02287	PF01699	Sodium/calcium exchanger protein	IPR004837	Sodium/calcium exchanger membrane region	GO:0016021|GO:0055085	NODE_10862_length_17754_cov_48.901689_16	0.00577259	126.212	1125	bin_190	0.00443217	0.00335957	0.398987
bin_190	Nitriliruptorales	bin.190_02287	PF01699	Sodium/calcium exchanger protein	IPR004837	Sodium/calcium exchanger membrane region	GO:0016021|GO:0055085	NODE_10862_length_17754_cov_48.901689_16	0.00577259	126.212	1125	bin_190	0.00443217	0.00335957	0.398987
bin_228	Rhodobacterales	bin.228_02806	PF00528	Binding-protein-dependent transport system inner membrane component	IPR000515	ABC transporter type 1, transmembrane domain MetI-like	GO:0016020|GO:0055085	NODE_2192_length_46238_cov_807.624082_17	0.00576196	1008.21	672	bin_228	0.00443217	0.00335957	0.395822
bin_94	Rhizobiales	bin.94_03455	PF00436	Single-strand binding protein family	IPR000424	Primosome PriB/single-strand DNA-binding	GO:0003697	NODE_193_length_5403_cov_4.357116_6	0.00575405	20.5894	414	bin_94	0.00443217	0.00335957	0.393467
bin_158	Rhizobiales	bin.158_00976	PF07100	Anabaena sensory rhodopsin transducer	IPR009794	Protein of unknown function DUF1362	-	NODE_675_length_81719_cov_52.870604_30	0.00573707	93.6344	372	bin_158	0.00443217	0.00335957	0.388415
bin_99	Rhodothermales	bin.99_00211	PF03741	Integral membrane protein TerC family	IPR005496	Integral membrane protein TerC	GO:0016021	NODE_21063_length_11545_cov_5.247520_2	0.00573688	16.149	1027	bin_99	0.00443217	0.00335957	0.388357
bin_189	Rhizobiales	bin.189_01876	PF07690	Major Facilitator Superfamily	IPR011701	Major facilitator superfamily	GO:0022857|GO:0055085	NODE_136962_length_3630_cov_4.602517_2	0.00573139	15.3171	1151	bin_189	0.00443217	0.00335957	0.386723
bin_62	Pseudomonadales	bin.62_00807	PF13484	4Fe-4S double cluster binding domain	-	-		NODE_162790_length_3274_cov_3.950295_3	0.00572908	13.309	1039	bin_62	0.00443217	0.00335957	0.386034
bin_62	Pseudomonadales	bin.62_00807	PF08331	Domain of unknown function (DUF1730)	IPR013542	Domain of unknown function DUF1730	-	NODE_162790_length_3274_cov_3.950295_3	0.00572908	13.309	1039	bin_62	0.00443217	0.00335957	0.386034
bin_226	Kiloniellales	bin.226_03101	PF01638	HxlR-like helix-turn-helix	IPR002577	Helix-turn-helix, HxlR type	-	NODE_21248_length_11488_cov_9.947083_2	0.00572781	26.1121	669	bin_226	0.00443217	0.00335957	0.385659
bin_131	Pseudomonadales	bin.131_01500	PF00528	Binding-protein-dependent transport system inner membrane component	IPR000515	ABC transporter type 1, transmembrane domain MetI-like	GO:0016020|GO:0055085	NODE_10409_length_18232_cov_56.584805_6	0.00572284	123.641	885	bin_131	0.00443217	0.00335957	0.384178
bin_184	Nevskiales	bin.184_01770	PF17755	UvrA DNA-binding domain	IPR041552	UvrA DNA-binding domain	-	NODE_24919_length_10359_cov_241.763296_7	0.00570858	400.992	2844	bin_184	0.00443217	0.00335957	0.379935
bin_184	Nevskiales	bin.184_01770	PF17760	UvrA interaction domain	IPR041102	UvrA, interaction domain	-	NODE_24919_length_10359_cov_241.763296_7	0.00570858	400.992	2844	bin_184	0.00443217	0.00335957	0.379935
bin_49	Thalassobaculales	bin.49_03710	PF02028	BCCT, betaine/carnitine/choline family transporter	IPR000060	BCCT transporter family	GO:0016020|GO:0022857|GO:0071705	NODE_93284_length_4555_cov_5.830222_5	0.00570642	19.5061	1636	bin_49	0.00443217	0.00335957	0.379291
bin_42	Sphingomonadales	bin.42_01741	PF03060	Nitronate monooxygenase	IPR004136	Nitronate monooxygenase	GO:0018580	NODE_28081_length_9559_cov_16.192656_12	0.00570187	26.3423	970	bin_42	0.00443217	0.00335957	0.377938
bin_58	Nitriliruptorales	bin.58_02521	PF12769	4TM region of pyridine nucleotide transhydrogenase, mitoch	IPR024605	NAD(P) transhydrogenase, alpha subunit, C-terminal	-	NODE_9314_length_19526_cov_84.066355_8	0.00569428	275.846	305	bin_58	0.00443217	0.00335957	0.375677
bin_39	Mycobacteriales	bin.39_02846	PF02770	Acyl-CoA dehydrogenase, middle domain	IPR006091	Acyl-CoA oxidase/dehydrogenase, central domain	GO:0016627	NODE_4860_length_29271_cov_26.552266_3	0.00568507	63.0979	1266	bin_39	0.00443217	0.00335957	0.372936
bin_39	Mycobacteriales	bin.39_02846	PF02771	Acyl-CoA dehydrogenase, N-terminal domain	IPR013786	Acyl-CoA dehydrogenase/oxidase, N-terminal	GO:0016627|GO:0050660	NODE_4860_length_29271_cov_26.552266_3	0.00568507	63.0979	1266	bin_39	0.00443217	0.00335957	0.372936
bin_39	Mycobacteriales	bin.39_02846	PF00441	Acyl-CoA dehydrogenase, C-terminal domain	IPR009075	Acyl-CoA dehydrogenase/oxidase C-terminal	GO:0016627	NODE_4860_length_29271_cov_26.552266_3	0.00568507	63.0979	1266	bin_39	0.00443217	0.00335957	0.372936
bin_128	Rhizobiales	bin.128_00507	PF01266	FAD dependent oxidoreductase	IPR006076	FAD dependent oxidoreductase	GO:0016491	NODE_1684_length_52964_cov_30.732673_47	0.00568495	65.2838	1251	bin_128	0.00443217	0.00335957	0.372899
bin_214	Caulobacterales	bin.214_00982	PF07728	AAA domain (dynein-related subfamily)	IPR011704	ATPase, dynein-related, AAA domain	GO:0005524|GO:0016887	NODE_694_length_80418_cov_13.101290_57	0.00567734	21.126	984	bin_214	0.00443217	0.00335957	0.370634
bin_214	Caulobacterales	bin.214_00982	PF12556	Cobaltochelatase CobS subunit N terminal	IPR025865	Cobaltochelatase subunit CobS N-terminal domain	-	NODE_694_length_80418_cov_13.101290_57	0.00567734	21.126	984	bin_214	0.00443217	0.00335957	0.370634
bin_226	Kiloniellales	bin.226_01347	PF01259	SAICAR synthetase	IPR028923	SAICAR synthetase/ADE2, N-terminal	-	NODE_4265_length_31805_cov_9.166614_30	0.00566435	27.5327	826	bin_226	0.00443217	0.00335957	0.366768
bin_226	Kiloniellales	bin.226_01675	PF02653	Branched-chain amino acid transport system / permease component	IPR001851	ABC transporter, permease	GO:0016021|GO:0022857|GO:0055085	NODE_4892_length_29157_cov_9.600990_31	0.0056585	22.3073	921	bin_226	0.00443217	0.00335957	0.365027
bin_28	Acidimicrobiales	bin.28_02474	PF00441	Acyl-CoA dehydrogenase, C-terminal domain	IPR009075	Acyl-CoA dehydrogenase/oxidase C-terminal	GO:0016627	NODE_17501_length_13054_cov_13.525656_10	0.00565691	39.566	1182	bin_28	0.00443217	0.00335957	0.364552
bin_28	Acidimicrobiales	bin.28_02474	PF02770	Acyl-CoA dehydrogenase, middle domain	IPR006091	Acyl-CoA oxidase/dehydrogenase, central domain	GO:0016627	NODE_17501_length_13054_cov_13.525656_10	0.00565691	39.566	1182	bin_28	0.00443217	0.00335957	0.364552
bin_28	Acidimicrobiales	bin.28_02474	PF02771	Acyl-CoA dehydrogenase, N-terminal domain	IPR013786	Acyl-CoA dehydrogenase/oxidase, N-terminal	GO:0016627|GO:0050660	NODE_17501_length_13054_cov_13.525656_10	0.00565691	39.566	1182	bin_28	0.00443217	0.00335957	0.364552
bin_189	Rhizobiales	bin.189_02346	PF00005	ABC transporter	IPR003439	ABC transporter-like	GO:0005524	NODE_220939_length_2730_cov_3.903551_2	0.00565369	14.2909	1447	bin_189	0.00443217	0.00335957	0.363595
bin_189	Rhizobiales	bin.189_02346	PF16326	ABC transporter C-terminal domain	IPR032524	ABC transporter Uup, C-terminal	GO:0003677	NODE_220939_length_2730_cov_3.903551_2	0.00565369	14.2909	1447	bin_189	0.00443217	0.00335957	0.363595
bin_19	J058	bin.19_05973	PF12769	4TM region of pyridine nucleotide transhydrogenase, mitoch	IPR024605	NAD(P) transhydrogenase, alpha subunit, C-terminal	-	NODE_41869_length_7404_cov_8.939720_4	0.00564303	34.5556	306	bin_19	0.00443217	0.00335957	0.360423
bin_132	Acidimicrobiales	bin.132_01375	PF11338	Protein of unknown function (DUF3140)	IPR021487	Protein of unknown function DUF3140	-	NODE_2114_length_47156_cov_16.351521_6	0.00564199	63.2613	333	bin_132	0.00443217	0.00335957	0.360113
bin_214	Caulobacterales	bin.214_01699	PF01058	NADH ubiquinone oxidoreductase, 20 Kd subunit	IPR006137	NADH:ubiquinone oxidoreductase-like, 20kDa subunit	GO:0051536	NODE_2088_length_47558_cov_14.452750_27	0.00563942	33.4228	570	bin_214	0.00443217	0.00335957	0.359349
bin_226	Kiloniellales	bin.226_01739	PF02417	Chromate transporter	IPR003370	Chromate transporter	GO:0015109|GO:0015703	NODE_5245_length_27907_cov_11.262495_11	0.00563703	40.4863	1390	bin_226	0.00443217	0.00335957	0.358636
bin_226	Kiloniellales	bin.226_01739	PF02417	Chromate transporter	IPR003370	Chromate transporter	GO:0015109|GO:0015703	NODE_5245_length_27907_cov_11.262495_11	0.00563703	40.4863	1390	bin_226	0.00443217	0.00335957	0.358636
bin_49	Thalassobaculales	bin.49_01170	PF04069	Substrate binding domain of ABC-type glycine betaine transport system	IPR007210	ABC-type glycine betaine transport system, substrate-binding domain	GO:0022857|GO:0043190|GO:0055085	NODE_16397_length_13609_cov_7.263538_3	0.00563687	23.2563	1038	bin_49	0.00443217	0.00335957	0.358589
bin_33	Acidimicrobiales	bin.33_00514	PF02738	Molybdopterin-binding domain of aldehyde dehydrogenase	IPR008274	Aldehyde oxidase/xanthine dehydrogenase, molybdopterin binding	GO:0016491	NODE_6974_length_23546_cov_281.373420_17	0.0056352	519.822	2393	bin_33	0.00443217	0.00335957	0.358092
bin_33	Acidimicrobiales	bin.33_00514	PF01315	Aldehyde oxidase and xanthine dehydrogenase, a/b hammerhead domain	IPR000674	Aldehyde oxidase/xanthine dehydrogenase, a/b hammerhead	-	NODE_6974_length_23546_cov_281.373420_17	0.0056352	519.822	2393	bin_33	0.00443217	0.00335957	0.358092
bin_62	Pseudomonadales	bin.62_02069	PF13793	N-terminal domain of ribose phosphate pyrophosphokinase	IPR029099	Ribose-phosphate pyrophosphokinase, N-terminal domain	-	NODE_421417_length_1859_cov_3.419069_2	0.00562142	10.7188	889	bin_62	0.00443217	0.00335957	0.35399
bin_62	Pseudomonadales	bin.62_02069	PF14572	Phosphoribosyl synthetase-associated domain	IPR005946	Ribose-phosphate pyrophosphokinase	GO:0000287|GO:0004749|GO:0009165	NODE_421417_length_1859_cov_3.419069_2	0.00562142	10.7188	889	bin_62	0.00443217	0.00335957	0.35399
bin_17	Deinococcales	bin.17_00376	PF00549	CoA-ligase	IPR005811	ATP-citrate lyase/succinyl-CoA ligase	GO:0003824	NODE_3111_length_38180_cov_26.061010_14	0.0056207	58.4481	935	bin_17	0.00443217	0.00335957	0.353775
bin_17	Deinococcales	bin.17_00376	PF02629	CoA binding domain	IPR003781	CoA-binding	-	NODE_3111_length_38180_cov_26.061010_14	0.0056207	58.4481	935	bin_17	0.00443217	0.00335957	0.353775
bin_60	Sphingomonadales	bin.60_01350	PF03626	Prokaryotic Cytochrome C oxidase subunit IV	IPR005171	Cytochrome C oxidase subunit IV, prokaryotes	GO:0016021	NODE_19636_length_12089_cov_9.422470_6	0.00559723	22.0591	372	bin_60	0.00443217	0.00335957	0.346791
bin_99	Rhodothermales	bin.99_00618	PF00885	6,7-dimethyl-8-ribityllumazine synthase	IPR002180	Lumazine/riboflavin synthase	GO:0009231|GO:0009349	NODE_52894_length_6396_cov_4.611575_2	0.00559512	19.6968	465	bin_99	0.00443217	0.00335957	0.346162
bin_103	Rhizobiales	bin.103_01775	PF08003	Protein of unknown function (DUF1698)	IPR027555	tRNA (Mo5U34)-methyltransferase-like	-	NODE_100_length_9632_cov_11.267923_6	0.00556317	65.1497	788	bin_103	0.00443217	0.00335957	0.336651
bin_119	Thermoanaerobaculia	bin.119_01635	PF07100	Anabaena sensory rhodopsin transducer	IPR009794	Protein of unknown function DUF1362	-	NODE_288_length_3880_cov_3.340784_2	0.0055601	13.2989	368	bin_119	0.00443217	0.00335957	0.335737
bin_221	Rhizobiales	bin.221_01247	PF00528	Binding-protein-dependent transport system inner membrane component	IPR000515	ABC transporter type 1, transmembrane domain MetI-like	GO:0016020|GO:0055085	NODE_2588_length_42579_cov_7.924913_11	0.00555763	11.2248	903	bin_221	0.00443217	0.00335957	0.335003
bin_209	Symbiobacteriales	bin.209_00194	PF00885	6,7-dimethyl-8-ribityllumazine synthase	IPR002180	Lumazine/riboflavin synthase	GO:0009231|GO:0009349	NODE_3_length_74108_cov_5.887238_41	0.00555127	22.6859	468	bin_209	0.00443217	0.00335957	0.333111
bin_184	Nevskiales	bin.184_00810	PF02770	Acyl-CoA dehydrogenase, middle domain	IPR006091	Acyl-CoA oxidase/dehydrogenase, central domain	GO:0016627	NODE_4910_length_29122_cov_250.203771_4	0.00553668	394.01	1209	bin_184	0.00443217	0.00335957	0.328766
bin_184	Nevskiales	bin.184_00810	PF00441	Acyl-CoA dehydrogenase, C-terminal domain	IPR009075	Acyl-CoA dehydrogenase/oxidase C-terminal	GO:0016627	NODE_4910_length_29122_cov_250.203771_4	0.00553668	394.01	1209	bin_184	0.00443217	0.00335957	0.328766
bin_62	Pseudomonadales	bin.62_01158	PF01474	Class-II DAHP synthetase family	IPR002480	DAHP synthetase, class II	GO:0003849|GO:0009073	NODE_225185_length_2698_cov_4.710556_2	0.00552512	15.6009	1338	bin_62	0.00443217	0.00335957	0.325327
bin_60	Sphingomonadales	bin.60_00090	PF02700	Phosphoribosylformylglycinamidine (FGAM) synthase	IPR003850	Phosphoribosylformylglycinamidine synthase subunit PurS	-	NODE_1895_length_49874_cov_11.595937_42	0.00552401	27.6167	240	bin_60	0.00443217	0.00335957	0.324996
bin_170	Solirubrobacterales	bin.170_03488	PF01507	Phosphoadenosine phosphosulfate reductase family	IPR002500	Phosphoadenosine phosphosulphate reductase	GO:0003824	NODE_16550_length_13531_cov_7.454957_2	0.00550343	22.8138	913	bin_170	0.00443217	0.00335957	0.31887
bin_221	Rhizobiales	bin.221_04033	PF02782	FGGY family of carbohydrate kinases, C-terminal domain	IPR018485	Carbohydrate kinase, FGGY, C-terminal	GO:0005975|GO:0016773	NODE_73268_length_5255_cov_10.216154_5	0.00549835	30.0746	1488	bin_221	0.00443217	0.00335957	0.317357
bin_221	Rhizobiales	bin.221_04033	PF00370	FGGY family of carbohydrate kinases, N-terminal domain	IPR018484	Carbohydrate kinase, FGGY, N-terminal	GO:0005975|GO:0016773	NODE_73268_length_5255_cov_10.216154_5	0.00549835	30.0746	1488	bin_221	0.00443217	0.00335957	0.317357
bin_8	Azospirillales	bin.8_02832	PF02754	Cysteine-rich domain	IPR004017	Cysteine-rich domain	-	NODE_48997_length_6704_cov_6.674838_3	0.00549636	24.6034	1354	bin_8	0.00443217	0.00335957	0.316765
bin_8	Azospirillales	bin.8_02832	PF12838	4Fe-4S dicluster domain	IPR017896	4Fe-4S ferredoxin-type, iron-sulphur binding domain	-	NODE_48997_length_6704_cov_6.674838_3	0.00549636	24.6034	1354	bin_8	0.00443217	0.00335957	0.316765
bin_8	Azospirillales	bin.8_02832	PF02754	Cysteine-rich domain	IPR004017	Cysteine-rich domain	-	NODE_48997_length_6704_cov_6.674838_3	0.00549636	24.6034	1354	bin_8	0.00443217	0.00335957	0.316765
bin_8	Azospirillales	bin.8_00559	PF07724	AAA domain (Cdc48 subfamily)	IPR003959	ATPase, AAA-type, core	GO:0005524|GO:0016887	NODE_5479_length_27244_cov_8.188201_15	0.00548461	31.1526	1311	bin_8	0.00443217	0.00335957	0.313267
bin_8	Azospirillales	bin.8_00559	PF10431	C-terminal, D2-small domain, of ClpB protein	IPR019489	Clp ATPase, C-terminal	-	NODE_5479_length_27244_cov_8.188201_15	0.00548461	31.1526	1311	bin_8	0.00443217	0.00335957	0.313267
bin_8	Azospirillales	bin.8_00559	PF00004	ATPase family associated with various cellular activities (AAA)	IPR003959	ATPase, AAA-type, core	GO:0005524|GO:0016887	NODE_5479_length_27244_cov_8.188201_15	0.00548461	31.1526	1311	bin_8	0.00443217	0.00335957	0.313267
bin_103	Rhizobiales	bin.103_00840	PF11953	Domain of unknown function (DUF3470)	IPR022569	Ferredoxin, C-terminal	-	NODE_30_length_18949_cov_5.325599_3	0.00546333	59.1622	339	bin_103	0.00443217	0.00335957	0.306934
bin_103	Rhizobiales	bin.103_00840	PF00037	4Fe-4S binding domain	IPR017896	4Fe-4S ferredoxin-type, iron-sulphur binding domain	-	NODE_30_length_18949_cov_5.325599_3	0.00546333	59.1622	339	bin_103	0.00443217	0.00335957	0.306934
bin_8	Azospirillales	bin.8_00034	PF01658	Myo-inositol-1-phosphate synthase	IPR013021	Myo-inositol-1-phosphate synthase, GAPDH-like	-	NODE_1082_length_65742_cov_7.286617_35	0.00546299	29.3024	1035	bin_8	0.00443217	0.00335957	0.306831
bin_8	Azospirillales	bin.8_02018	PF00543	Nitrogen regulatory protein P-II	IPR002187	Nitrogen regulatory protein PII	GO:0006808|GO:0030234	NODE_19899_length_11980_cov_6.850985_8	0.00543343	30.7994	339	bin_8	0.00443217	0.00335957	0.298033
bin_189	Rhizobiales	bin.189_01692	PF04551	GcpE protein	IPR004588	4-hydroxy-3-methylbut-2-en-1-yl diphosphate synthase, bacterial-type	GO:0016114|GO:0046429	NODE_117234_length_3979_cov_4.473242_2	0.00542897	15.1196	1212	bin_189	0.00443217	0.00335957	0.296706
bin_222	Pedosphaerales	bin.222_01536	PF08240	Alcohol dehydrogenase GroES-like domain	IPR013154	Alcohol dehydrogenase, N-terminal	-	NODE_1346_length_58935_cov_14.227242_15	0.00542739	35.143	1028	bin_222	0.00443217	0.00335957	0.296235
bin_222	Pedosphaerales	bin.222_01536	PF00107	Zinc-binding dehydrogenase	IPR013149	Alcohol dehydrogenase, C-terminal	-	NODE_1346_length_58935_cov_14.227242_15	0.00542739	35.143	1028	bin_222	0.00443217	0.00335957	0.296235
bin_227	Acidimicrobiales	bin.227_00056	PF02405	Permease MlaE	IPR030802	ABC transporter permease MalE	GO:0043190	NODE_93_length_201286_cov_17.934931_56	0.00542572	56.2776	861	bin_227	0.00443217	0.00335957	0.295738
bin_158	Rhizobiales	bin.158_00038	PF06187	Protein of unknown function (DUF993)	IPR009334	Protein of unknown function DUF993	-	NODE_182_length_153114_cov_51.365617_38	0.00541416	117.463	1167	bin_158	0.00443217	0.00335957	0.292299
bin_170	Solirubrobacterales	bin.170_02626	PF00334	Nucleoside diphosphate kinase	IPR034907	Nucleoside diphosphate kinase-like domain	-	NODE_6716_length_24068_cov_8.056678_7	0.00540659	26.9052	401	bin_170	0.00443217	0.00335957	0.290045
bin_60	Sphingomonadales	bin.60_02332	PF07724	AAA domain (Cdc48 subfamily)	IPR003959	ATPase, AAA-type, core	GO:0005524|GO:0016887	NODE_101431_length_4333_cov_9.361384_2	0.00539566	27.2672	2582	bin_60	0.00443217	0.00335957	0.28679
bin_60	Sphingomonadales	bin.60_02332	PF10431	C-terminal, D2-small domain, of ClpB protein	IPR019489	Clp ATPase, C-terminal	-	NODE_101431_length_4333_cov_9.361384_2	0.00539566	27.2672	2582	bin_60	0.00443217	0.00335957	0.28679
bin_60	Sphingomonadales	bin.60_02332	PF17871	AAA lid domain	IPR041546	ClpA/ClpB, AAA lid domain	-	NODE_101431_length_4333_cov_9.361384_2	0.00539566	27.2672	2582	bin_60	0.00443217	0.00335957	0.28679
bin_60	Sphingomonadales	bin.60_02332	PF00004	ATPase family associated with various cellular activities (AAA)	IPR003959	ATPase, AAA-type, core	GO:0005524|GO:0016887	NODE_101431_length_4333_cov_9.361384_2	0.00539566	27.2672	2582	bin_60	0.00443217	0.00335957	0.28679
bin_60	Sphingomonadales	bin.60_02332	PF02861	Clp amino terminal domain, pathogenicity island component	IPR004176	Clp, repeat (R) domain	-	NODE_101431_length_4333_cov_9.361384_2	0.00539566	27.2672	2582	bin_60	0.00443217	0.00335957	0.28679
bin_60	Sphingomonadales	bin.60_02332	PF02861	Clp amino terminal domain, pathogenicity island component	IPR004176	Clp, repeat (R) domain	-	NODE_101431_length_4333_cov_9.361384_2	0.00539566	27.2672	2582	bin_60	0.00443217	0.00335957	0.28679
bin_189	Rhizobiales	bin.189_00375	PF13561	Enoyl-(Acyl carrier protein) reductase	-	-		NODE_35296_length_8242_cov_5.087578_2	0.00538211	10.9889	628	bin_189	0.00443217	0.00335957	0.282756
bin_158	Rhizobiales	bin.158_00470	PF01988	VIT family	IPR008217	Ccc1 family	GO:0005384|GO:0030026	NODE_423_length_101746_cov_53.783452_98	0.00538014	82.3181	984	bin_158	0.00443217	0.00335957	0.282172
bin_158	Rhizobiales	bin.158_00470	PF02915	Rubrerythrin	IPR003251	Rubrerythrin	GO:0016491|GO:0046872	NODE_423_length_101746_cov_53.783452_98	0.00538014	82.3181	984	bin_158	0.00443217	0.00335957	0.282172
bin_229	Nitriliruptorales	bin.229_02300	PF01717	Cobalamin-independent synthase, Catalytic domain	IPR002629	Cobalamin-independent methionine synthase MetE, C-terminal/archaeal	GO:0003871|GO:0008270|GO:0009086	NODE_29855_length_9187_cov_278.995620_10	0.00537803	317.229	1119	bin_229	0.00443217	0.00335957	0.281542
bin_226	Kiloniellales	bin.226_01279	PF13360	PQQ-like domain	IPR002372	Pyrrolo-quinoline quinone repeat	-	NODE_4135_length_32408_cov_9.754304_27	0.00537211	39.9623	663	bin_226	0.00443217	0.00335957	0.279781
bin_103	Rhizobiales	bin.103_00523	PF02653	Branched-chain amino acid transport system / permease component	IPR001851	ABC transporter, permease	GO:0016021|GO:0022857|GO:0055085	NODE_15_length_25796_cov_4.548314_4	0.00537006	30.2746	1136	bin_103	0.00443217	0.00335957	0.279171
bin_128	Rhizobiales	bin.128_02589	PF02417	Chromate transporter	IPR003370	Chromate transporter	GO:0015109|GO:0015703	NODE_15437_length_14163_cov_33.990502_2	0.00535669	69.9173	1390	bin_128	0.00443217	0.00335957	0.275193
bin_128	Rhizobiales	bin.128_02589	PF02417	Chromate transporter	IPR003370	Chromate transporter	GO:0015109|GO:0015703	NODE_15437_length_14163_cov_33.990502_2	0.00535669	69.9173	1390	bin_128	0.00443217	0.00335957	0.275193
bin_57	Polyangiales	bin.57_02200	PF00378	Enoyl-CoA hydratase/isomerase	IPR001753	Enoyl-CoA hydratase/isomerase	GO:0003824	NODE_32401_length_8718_cov_4.432183_6	0.0053512	14.9724	870	bin_57	0.00443217	0.00335957	0.273556
bin_57	Polyangiales	bin.57_02200	PF00378	Enoyl-CoA hydratase/isomerase	IPR001753	Enoyl-CoA hydratase/isomerase	GO:0003824	NODE_32401_length_8718_cov_4.432183_6	0.0053512	14.9724	870	bin_57	0.00443217	0.00335957	0.273556
bin_226	Kiloniellales	bin.226_00182	PF00005	ABC transporter	IPR003439	ABC transporter-like	GO:0005524	NODE_1123_length_64615_cov_8.967503_34	0.00534717	33.9624	771	bin_226	0.00443217	0.00335957	0.272359
bin_8	Azospirillales	bin.8_01694	PF01048	Phosphorylase superfamily	IPR000845	Nucleoside phosphorylase domain	GO:0003824|GO:0009116	NODE_15016_length_14428_cov_6.822236_7	0.00533681	23.6546	1494	bin_8	0.00443217	0.00335957	0.269274
bin_8	Azospirillales	bin.8_01694	PF10423	Bacterial AMP nucleoside phosphorylase N-terminus	IPR018953	AMP nucleoside phosphorylase, N-terminal	-	NODE_15016_length_14428_cov_6.822236_7	0.00533681	23.6546	1494	bin_8	0.00443217	0.00335957	0.269274
bin_48	Rhodobacterales	bin.48_00911	PF05853	beta-keto acid cleavage enzyme	IPR008567	3-keto-5-aminohexanoate cleavage enzyme	GO:0016740|GO:0019475	NODE_404_length_105080_cov_7.577539_4	0.00533137	23.5082	913	bin_48	0.00443217	0.00335957	0.267655
bin_103	Rhizobiales	bin.103_00287	PF00033	Cytochrome b/b6/petB	IPR005797	Cytochrome b/b6, N-terminal	GO:0009055|GO:0016020|GO:0016491	NODE_7_length_34091_cov_7.312577_6	0.00533104	66.2806	1251	bin_103	0.00443217	0.00335957	0.267557
bin_103	Rhizobiales	bin.103_00287	PF00032	Cytochrome b(C-terminal)/b6/petD	IPR005798	Cytochrome b/b6, C-terminal	GO:0009055|GO:0016020|GO:0016491	NODE_7_length_34091_cov_7.312577_6	0.00533104	66.2806	1251	bin_103	0.00443217	0.00335957	0.267557
bin_226	Kiloniellales	bin.226_03084	PF00420	NADH-ubiquinone/plastoquinone oxidoreductase chain 4L	IPR039428	NADH-ubiquinone oxidoreductase chain 4L/Mnh complex subunit C1-like	-	NODE_20971_length_11575_cov_13.190278_8	0.00532784	30.1218	312	bin_226	0.00443217	0.00335957	0.266603
bin_11	Gemmatimonadetes	bin.11_02161	PF13439	Glycosyltransferase Family 4	IPR028098	Glycosyltransferase subfamily 4-like, N-terminal domain	-	NODE_20542_length_11742_cov_9.738342_4	0.00532082	25.2408	1229	bin_11	0.00443217	0.00335957	0.264514
bin_11	Gemmatimonadetes	bin.11_02161	PF00534	Glycosyl transferases group 1	IPR001296	Glycosyl transferase, family 1	GO:0016757	NODE_20542_length_11742_cov_9.738342_4	0.00532082	25.2408	1229	bin_11	0.00443217	0.00335957	0.264514
bin_189	Rhizobiales	bin.189_01505	PF07690	Major Facilitator Superfamily	IPR011701	Major facilitator superfamily	GO:0022857|GO:0055085	NODE_102127_length_4316_cov_4.798639_4	0.00529871	10.3974	1077	bin_189	0.00443217	0.00335957	0.257933
bin_39	Mycobacteriales	bin.39_00712	PF13669	Glyoxalase/Bleomycin resistance protein/Dioxygenase superfamily	-	-		NODE_812_length_75757_cov_26.579747_30	0.0052726	64.2222	450	bin_39	0.00443217	0.00335957	0.250161
bin_103	Rhizobiales	bin.103_00740	PF02770	Acyl-CoA dehydrogenase, middle domain	IPR006091	Acyl-CoA oxidase/dehydrogenase, central domain	GO:0016627	NODE_25_length_20410_cov_5.972017_3	0.00525303	43.0638	1097	bin_103	0.00443217	0.00335957	0.244337
bin_103	Rhizobiales	bin.103_00740	PF00441	Acyl-CoA dehydrogenase, C-terminal domain	IPR009075	Acyl-CoA dehydrogenase/oxidase C-terminal	GO:0016627	NODE_25_length_20410_cov_5.972017_3	0.00525303	43.0638	1097	bin_103	0.00443217	0.00335957	0.244337
bin_103	Rhizobiales	bin.103_00740	PF02771	Acyl-CoA dehydrogenase, N-terminal domain	IPR013786	Acyl-CoA dehydrogenase/oxidase, N-terminal	GO:0016627|GO:0050660	NODE_25_length_20410_cov_5.972017_3	0.00525303	43.0638	1097	bin_103	0.00443217	0.00335957	0.244337
bin_103	Rhizobiales	bin.103_02609	PF00380	Ribosomal protein S9/S16	IPR000754	Ribosomal protein S9	GO:0003735|GO:0005840|GO:0006412	NODE_226_length_4857_cov_4.282218_8	0.00525118	44.3061	477	bin_103	0.00443217	0.00335957	0.243784
bin_190	Nitriliruptorales	bin.190_00816	PF12850	Calcineurin-like phosphoesterase superfamily domain	IPR024654	Calcineurin-like phosphoesterase domain, lpxH-type	-	NODE_2100_length_47432_cov_48.247230_10	0.00525005	111.189	486	bin_190	0.00443217	0.00335957	0.24345
bin_17	Deinococcales	bin.17_01452	PF00676	Dehydrogenase E1 component	IPR001017	Dehydrogenase, E1 component	GO:0016624	NODE_14034_length_15078_cov_30.622978_5	0.00524112	50.1891	2781	bin_17	0.00443217	0.00335957	0.240791
bin_17	Deinococcales	bin.17_01452	PF16078	2-oxoglutarate dehydrogenase N-terminus	IPR032106	2-oxoglutarate dehydrogenase E1 component, N-terminal domain	-	NODE_14034_length_15078_cov_30.622978_5	0.00524112	50.1891	2781	bin_17	0.00443217	0.00335957	0.240791
bin_17	Deinococcales	bin.17_01452	PF02779	Transketolase, pyrimidine binding domain	IPR005475	Transketolase-like, pyrimidine-binding domain	-	NODE_14034_length_15078_cov_30.622978_5	0.00524112	50.1891	2781	bin_17	0.00443217	0.00335957	0.240791
bin_17	Deinococcales	bin.17_01452	PF16870	2-oxoglutarate dehydrogenase C-terminal	IPR031717	Multifunctional 2-oxoglutarate metabolism enzyme, C-terminal	-	NODE_14034_length_15078_cov_30.622978_5	0.00524112	50.1891	2781	bin_17	0.00443217	0.00335957	0.240791
bin_66	Acidimicrobiales	bin.66_02136	PF04069	Substrate binding domain of ABC-type glycine betaine transport system	IPR007210	ABC-type glycine betaine transport system, substrate-binding domain	GO:0022857|GO:0043190|GO:0055085	NODE_552089_length_1581_cov_3.989515_2	0.00521863	16.5323	898	bin_66	0.00443217	0.00335957	0.234096
bin_91	Gemmatimonadetes	bin.91_01170	PF01408	Oxidoreductase family, NAD-binding Rossmann fold	IPR000683	Gfo/Idh/MocA-like oxidoreductase, N-terminal	GO:0000166	NODE_5674_length_26651_cov_26.232742_8	0.00520569	61.5735	1088	bin_91	0.00443217	0.00335957	0.230244
bin_91	Gemmatimonadetes	bin.91_01170	PF02894	Oxidoreductase family, C-terminal alpha/beta domain	IPR004104	Gfo/Idh/MocA-like oxidoreductase, C-terminal	-	NODE_5674_length_26651_cov_26.232742_8	0.00520569	61.5735	1088	bin_91	0.00443217	0.00335957	0.230244
bin_158	Rhizobiales	bin.158_02562	PF01557	Fumarylacetoacetate (FAA) hydrolase family	IPR011234	Fumarylacetoacetase-like, C-terminal	GO:0003824	NODE_5909_length_26066_cov_50.438622_1	0.00520189	91.6619	846	bin_158	0.00443217	0.00335957	0.229115
bin_9	Euzebyales	bin.9_00625	PF13847	Methyltransferase domain	IPR025714	Methyltransferase domain	-	NODE_25_length_22729_cov_6.554609_9	0.0051761	23.6639	1071	bin_9	0.00443217	0.00335957	0.221437
bin_103	Rhizobiales	bin.103_01879	PF16868	NMT1-like family	IPR011852	TRAP transporter solute receptor, TAXI family	-	NODE_112_length_8714_cov_7.380109_6	0.0051758	64.5552	969	bin_103	0.00443217	0.00335957	0.221346
bin_8	Azospirillales	bin.8_00915	PF12838	4Fe-4S dicluster domain	IPR017896	4Fe-4S ferredoxin-type, iron-sulphur binding domain	-	NODE_8042_length_21515_cov_6.739609_18	0.00517348	28.6421	489	bin_8	0.00443217	0.00335957	0.220658
bin_121	Rhodospirillales	bin.121_01134	PF00707	Translation initiation factor IF-3, C-terminal domain	IPR019815	Translation initiation factor 3, C-terminal	GO:0006413	NODE_31301_length_8921_cov_22.324836_2	0.00512632	44.5012	423	bin_121	0.00443217	0.00335957	0.20662
bin_121	Rhodospirillales	bin.121_01134	PF05198	Translation initiation factor IF-3, N-terminal domain	IPR019814	Translation initiation factor 3, N-terminal	GO:0003743|GO:0006413	NODE_31301_length_8921_cov_22.324836_2	0.00512632	44.5012	423	bin_121	0.00443217	0.00335957	0.20662
bin_184	Nevskiales	bin.184_00478	PF00510	Cytochrome c oxidase subunit III	IPR000298	Cytochrome c oxidase subunit III-like	GO:0004129|GO:0016020	NODE_3030_length_38762_cov_234.515643_17	0.0051203	457.121	711	bin_184	0.00443217	0.00335957	0.204828
bin_49	Thalassobaculales	bin.49_02059	PF02729	Aspartate/ornithine carbamoyltransferase, carbamoyl-P binding domain	IPR006132	Aspartate/ornithine carbamoyltransferase, carbamoyl-P binding	GO:0006520|GO:0016743	NODE_28470_length_9475_cov_6.679936_9	0.00511746	18.0365	986	bin_49	0.00443217	0.00335957	0.203982
bin_49	Thalassobaculales	bin.49_02059	PF00185	Aspartate/ornithine carbamoyltransferase, Asp/Orn binding domain	IPR006131	Aspartate/ornithine carbamoyltransferase, Asp/Orn-binding domain	GO:0006520|GO:0016597|GO:0016743	NODE_28470_length_9475_cov_6.679936_9	0.00511746	18.0365	986	bin_49	0.00443217	0.00335957	0.203982
bin_74	Pseudomonadales	bin.74_03681	PF05222	Alanine dehydrogenase/PNT, N-terminal domain	IPR007886	Alanine dehydrogenase/pyridine nucleotide transhydrogenase, N-terminal	-	NODE_31119_length_8953_cov_58.813666_7	0.00511534	116.764	1140	bin_74	0.00443217	0.00335957	0.203352
bin_74	Pseudomonadales	bin.74_03681	PF01262	Alanine dehydrogenase/PNT, C-terminal domain	IPR007698	Alanine dehydrogenase/pyridine nucleotide transhydrogenase, NAD(H)-binding domain	-	NODE_31119_length_8953_cov_58.813666_7	0.00511534	116.764	1140	bin_74	0.00443217	0.00335957	0.203352
bin_91	Gemmatimonadetes	bin.91_02960	PF03720	UDP-glucose/GDP-mannose dehydrogenase family, UDP binding domain	IPR014027	UDP-glucose/GDP-mannose dehydrogenase, C-terminal	GO:0016616|GO:0051287	NODE_40272_length_7581_cov_25.664098_3	0.00510036	67.2147	1374	bin_91	0.00443217	0.00335957	0.198893
bin_91	Gemmatimonadetes	bin.91_02960	PF03721	UDP-glucose/GDP-mannose dehydrogenase family, NAD binding domain	IPR001732	UDP-glucose/GDP-mannose dehydrogenase, N-terminal	GO:0016616|GO:0051287	NODE_40272_length_7581_cov_25.664098_3	0.00510036	67.2147	1374	bin_91	0.00443217	0.00335957	0.198893
bin_91	Gemmatimonadetes	bin.91_02960	PF00984	UDP-glucose/GDP-mannose dehydrogenase family, central domain	IPR014026	UDP-glucose/GDP-mannose dehydrogenase, dimerisation	GO:0016616|GO:0051287	NODE_40272_length_7581_cov_25.664098_3	0.00510036	67.2147	1374	bin_91	0.00443217	0.00335957	0.198893
bin_60	Sphingomonadales	bin.60_00518	PF08003	Protein of unknown function (DUF1698)	IPR027555	tRNA (Mo5U34)-methyltransferase-like	-	NODE_5556_length_27021_cov_11.274012_34	0.00508972	15.2154	738	bin_60	0.00443217	0.00335957	0.195725
bin_49	Thalassobaculales	bin.49_03124	PF03480	Bacterial extracellular solute-binding protein, family 7	IPR018389	TRAP transporter solute receptor DctP	GO:0055085	NODE_60716_length_5878_cov_5.950197_3	0.00508291	15.1038	1040	bin_49	0.00443217	0.00335957	0.193698
bin_214	Caulobacterales	bin.214_03597	PF08818	Domain of unknown function (DU1801)	IPR014922	Domain of unknown function DUF1801	-	NODE_36550_length_8056_cov_10.644044_12	0.00507511	21.2512	406	bin_214	0.00443217	0.00335957	0.191376
bin_177	Propionibacteriales	bin.177_02721	PF00312	Ribosomal protein S15	IPR000589	Ribosomal protein S15	GO:0003735|GO:0005840|GO:0006412	NODE_59_length_21429_cov_6.246863_2	0.00505922	26.8587	276	bin_177	0.00443217	0.00335957	0.186648
bin_94	Rhizobiales	bin.94_01002	PF02566	OsmC-like protein	IPR003718	OsmC/Ohr family	-	NODE_20_length_34856_cov_4.859973_2	0.00505173	25.6078	510	bin_94	0.00443217	0.00335957	0.184417
bin_69	Gemmatimonadetes	bin.69_00165	PF07311	Dodecin	IPR009923	Dodecin	-	NODE_337_length_114218_cov_8.489300_51	0.00504709	12.0734	177	bin_69	0.00443217	0.00335957	0.183037
bin_33	Acidimicrobiales	bin.33_02833	PF03136	Pup-ligase protein	IPR004347	Pup ligase/deamidase	GO:0010498|GO:0019941	NODE_130194_length_3739_cov_286.924539_2	0.00504539	622.632	1515	bin_33	0.00443217	0.00335957	0.182529
bin_226	Kiloniellales	bin.226_00144	PF00988	Carbamoyl-phosphate synthase small chain, CPSase domain	IPR002474	Carbamoyl-phosphate synthase small subunit, N-terminal domain	-	NODE_956_length_69827_cov_9.333515_62	0.00503815	26.7307	1233	bin_226	0.00443217	0.00335957	0.180375
bin_226	Kiloniellales	bin.226_00144	PF00117	Glutamine amidotransferase class-I	IPR017926	Glutamine amidotransferase	-	NODE_956_length_69827_cov_9.333515_62	0.00503815	26.7307	1233	bin_226	0.00443217	0.00335957	0.180375
bin_33	Acidimicrobiales	bin.33_00962	PF02779	Transketolase, pyrimidine binding domain	IPR005475	Transketolase-like, pyrimidine-binding domain	-	NODE_10481_length_18148_cov_334.294313_17	0.00502563	404.398	1014	bin_33	0.00443217	0.00335957	0.176648
bin_33	Acidimicrobiales	bin.33_00962	PF02780	Transketolase, C-terminal domain	IPR033248	Transketolase, C-terminal domain	-	NODE_10481_length_18148_cov_334.294313_17	0.00502563	404.398	1014	bin_33	0.00443217	0.00335957	0.176648
bin_91	Gemmatimonadetes	bin.91_02733	PF00581	Rhodanese-like domain	IPR001763	Rhodanese-like domain	-	NODE_26119_length_10033_cov_35.171878_10	0.00502502	91.7797	876	bin_91	0.00443217	0.00335957	0.176468
bin_91	Gemmatimonadetes	bin.91_02733	PF00581	Rhodanese-like domain	IPR001763	Rhodanese-like domain	-	NODE_26119_length_10033_cov_35.171878_10	0.00502502	91.7797	876	bin_91	0.00443217	0.00335957	0.176468
bin_47	Nevskiales	bin.47_00993	PF11376	Protein of unknown function (DUF3179)	IPR021516	Protein of unknown function DUF3179	-	NODE_11034_length_17567_cov_16.079203_17	0.00501692	49.2373	1041	bin_47	0.00443217	0.00335957	0.174055
bin_33	Acidimicrobiales	bin.33_00535	PF01799	[2Fe-2S] binding domain	IPR002888	[2Fe-2S]-binding	GO:0016491|GO:0046872	NODE_6979_length_23527_cov_320.632924_17	0.00501531	494.246	463	bin_33	0.00443217	0.00335957	0.173578
bin_33	Acidimicrobiales	bin.33_00535	PF00111	2Fe-2S iron-sulfur cluster binding domain	IPR001041	2Fe-2S ferredoxin-type iron-sulfur binding domain	GO:0051536	NODE_6979_length_23527_cov_320.632924_17	0.00501531	494.246	463	bin_33	0.00443217	0.00335957	0.173578
bin_33	Acidimicrobiales	bin.33_01256	PF00202	Aminotransferase class-III	IPR005814	Aminotransferase class-III	GO:0008483|GO:0030170	NODE_16324_length_13653_cov_284.878144_6	0.00501135	618.125	1259	bin_33	0.00443217	0.00335957	0.172399
bin_93	AC-67	bin.93_01213	PF00420	NADH-ubiquinone/plastoquinone oxidoreductase chain 4L	IPR039428	NADH-ubiquinone oxidoreductase chain 4L/Mnh complex subunit C1-like	-	NODE_1321_length_59524_cov_8.231078_31	0.00500683	34.7702	309	bin_93	0.00443217	0.00335957	0.171052
bin_8	Azospirillales	bin.8_00781	PF02653	Branched-chain amino acid transport system / permease component	IPR001851	ABC transporter, permease	GO:0016021|GO:0022857|GO:0055085	NODE_6388_length_24895_cov_6.976409_15	0.00500607	34.9839	870	bin_8	0.00443217	0.00335957	0.170826
bin_103	Rhizobiales	bin.103_02176	PF00528	Binding-protein-dependent transport system inner membrane component	IPR000515	ABC transporter type 1, transmembrane domain MetI-like	GO:0016020|GO:0055085	NODE_151_length_6834_cov_6.797099_7	0.00499227	58.2423	945	bin_103	0.00443217	0.00335957	0.166719
bin_103	Rhizobiales	bin.103_02176	PF12911	N-terminal TM domain of oligopeptide transport permease C	IPR025966	Oligopeptide transport permease C-like, N-terminal domain	-	NODE_151_length_6834_cov_6.797099_7	0.00499227	58.2423	945	bin_103	0.00443217	0.00335957	0.166719
bin_103	Rhizobiales	bin.103_00949	PF00578	AhpC/TSA family	IPR000866	Alkyl hydroperoxide reductase subunit C/ Thiol specific antioxidant	GO:0016209|GO:0016491	NODE_36_length_16942_cov_8.060065_14	0.00498838	50.8744	669	bin_103	0.00443217	0.00335957	0.16556
bin_103	Rhizobiales	bin.103_00949	PF10417	C-terminal domain of 1-Cys peroxiredoxin	IPR019479	Peroxiredoxin, C-terminal	GO:0051920	NODE_36_length_16942_cov_8.060065_14	0.00498838	50.8744	669	bin_103	0.00443217	0.00335957	0.16556
bin_167	Nitriliruptorales	bin.167_00483	PF01455	HupF/HypC family	IPR001109	Hydrogenase expression/formation protein, HupF/HypC	-	NODE_9241_length_19643_cov_23.136921_3	0.0049809	58.3692	279	bin_167	0.00443217	0.00335957	0.163334
bin_31	Sphingomonadales	bin.31_00118	PF02627	Carboxymuconolactone decarboxylase family	IPR003779	Carboxymuconolactone decarboxylase-like	GO:0051920	NODE_847_length_74069_cov_14.979072_42	0.00497632	33.196	398	bin_31	0.00443217	0.00335957	0.16197
bin_132	Acidimicrobiales	bin.132_02410	PF00208	Glutamate/Leucine/Phenylalanine/Valine dehydrogenase	IPR006096	Glutamate/phenylalanine/leucine/valine dehydrogenase, C-terminal	GO:0006520|GO:0016491	NODE_5309_length_27720_cov_27.669257_15	0.00497426	39.2003	1308	bin_132	0.00443217	0.00335957	0.161359
bin_132	Acidimicrobiales	bin.132_02410	PF02812	Glu/Leu/Phe/Val dehydrogenase, dimerisation domain	IPR006097	Glutamate/phenylalanine/leucine/valine dehydrogenase, dimerisation domain	GO:0006520|GO:0016491	NODE_5309_length_27720_cov_27.669257_15	0.00497426	39.2003	1308	bin_132	0.00443217	0.00335957	0.161359
bin_47	Nevskiales	bin.47_01378	PF00702	haloacid dehalogenase-like hydrolase	-	-		NODE_18691_length_12493_cov_14.631774_4	0.00496353	41.3106	2283	bin_47	0.00443217	0.00335957	0.158164
bin_47	Nevskiales	bin.47_01378	PF00122	E1-E2 ATPase	-	-		NODE_18691_length_12493_cov_14.631774_4	0.00496353	41.3106	2283	bin_47	0.00443217	0.00335957	0.158164
bin_103	Rhizobiales	bin.103_02766	PF12838	4Fe-4S dicluster domain	IPR017896	4Fe-4S ferredoxin-type, iron-sulphur binding domain	-	NODE_258_length_4177_cov_6.201220_4	0.0049559	68.593	489	bin_103	0.00443217	0.00335957	0.155893
bin_74	Pseudomonadales	bin.74_03275	PF00903	Glyoxalase/Bleomycin resistance protein/Dioxygenase superfamily	IPR004360	Glyoxalase/fosfomycin resistance/dioxygenase domain	-	NODE_15496_length_14132_cov_58.041699_8	0.00494597	120.786	429	bin_74	0.00443217	0.00335957	0.152936
bin_214	Caulobacterales	bin.214_00447	PF10588	NADH-ubiquinone oxidoreductase-G iron-sulfur binding region	IPR019574	NADH:ubiquinone oxidoreductase, subunit G, iron-sulphur binding	GO:0016491	NODE_434_length_100503_cov_13.339200_33	0.0049256	30.9599	2846	bin_214	0.00443217	0.00335957	0.146874
bin_214	Caulobacterales	bin.214_00447	PF00384	Molybdopterin oxidoreductase	IPR006656	Molybdopterin oxidoreductase	GO:0016491	NODE_434_length_100503_cov_13.339200_33	0.0049256	30.9599	2846	bin_214	0.00443217	0.00335957	0.146874
bin_214	Caulobacterales	bin.214_00447	PF01568	Molydopterin dinucleotide binding domain	IPR006657	Molybdopterin dinucleotide-binding domain	GO:0016491|GO:0043546	NODE_434_length_100503_cov_13.339200_33	0.0049256	30.9599	2846	bin_214	0.00443217	0.00335957	0.146874
bin_214	Caulobacterales	bin.214_00447	PF04879	Molybdopterin oxidoreductase Fe4S4 domain	IPR006963	Molybdopterin oxidoreductase, 4Fe-4S domain	GO:0016491	NODE_434_length_100503_cov_13.339200_33	0.0049256	30.9599	2846	bin_214	0.00443217	0.00335957	0.146874
bin_214	Caulobacterales	bin.214_00447	PF00037	4Fe-4S binding domain	IPR017896	4Fe-4S ferredoxin-type, iron-sulphur binding domain	-	NODE_434_length_100503_cov_13.339200_33	0.0049256	30.9599	2846	bin_214	0.00443217	0.00335957	0.146874
bin_214	Caulobacterales	bin.214_00447	PF13510	2Fe-2S iron-sulfur cluster binding domain	-	-		NODE_434_length_100503_cov_13.339200_33	0.0049256	30.9599	2846	bin_214	0.00443217	0.00335957	0.146874
bin_189	Rhizobiales	bin.189_01933	PF00043	Glutathione S-transferase, C-terminal domain	IPR004046	Glutathione S-transferase, C-terminal	-	NODE_141886_length_3555_cov_4.265429_4	0.00491372	15.2204	608	bin_189	0.00443217	0.00335957	0.143338
bin_189	Rhizobiales	bin.189_01933	PF02798	Glutathione S-transferase, N-terminal domain	IPR004045	Glutathione S-transferase, N-terminal	GO:0005515|GO:0006749	NODE_141886_length_3555_cov_4.265429_4	0.00491372	15.2204	608	bin_189	0.00443217	0.00335957	0.143338
bin_158	Rhizobiales	bin.158_00816	PF04654	Protein of unknown function, DUF599	IPR006747	Protein of unknown function DUF599	-	NODE_584_length_87742_cov_51.554541_33	0.00489804	117.434	693	bin_158	0.00443217	0.00335957	0.13867
bin_133	Mycobacteriales	bin.133_00935	PF00221	Aromatic amino acid lyase	IPR001106	Aromatic amino acid lyase	-	NODE_1412_length_57397_cov_12.437376_44	0.00489481	28.278	1547	bin_133	0.00443217	0.00335957	0.137708
bin_128	Rhizobiales	bin.128_00320	PF01594	AI-2E family transporter	IPR002549	Transmembrane protein TqsA-like	-	NODE_1373_length_58294_cov_28.426639_38	0.00488913	64.1782	1139	bin_128	0.00443217	0.00335957	0.136017
bin_167	Nitriliruptorales	bin.167_00574	PF01571	Aminomethyltransferase folate-binding domain	IPR006222	Aminomethyltransferase, folate-binding domain	-	NODE_10593_length_18034_cov_21.442183_13	0.00487638	61.1968	1194	bin_167	0.00443217	0.00335957	0.132223
bin_167	Nitriliruptorales	bin.167_00574	PF08669	Glycine cleavage T-protein C-terminal barrel domain	IPR013977	Glycine cleavage T-protein, C-terminal barrel domain	-	NODE_10593_length_18034_cov_21.442183_13	0.00487638	61.1968	1194	bin_167	0.00443217	0.00335957	0.132223
bin_23	Nitriliruptorales	bin.23_00731	PF00596	Class II Aldolase and Adducin N-terminal domain	IPR001303	Class II aldolase/adducin N-terminal	-	NODE_16_length_32732_cov_59.906477_22	0.00486646	234.878	2039	bin_23	0.00443217	0.00335957	0.12927
bin_23	Nitriliruptorales	bin.23_00731	PF13561	Enoyl-(Acyl carrier protein) reductase	-	-		NODE_16_length_32732_cov_59.906477_22	0.00486646	234.878	2039	bin_23	0.00443217	0.00335957	0.12927
bin_66	Acidimicrobiales	bin.66_00369	PF02566	OsmC-like protein	IPR003718	OsmC/Ohr family	-	NODE_44398_length_7130_cov_4.548551_4	0.00485992	13.9752	564	bin_66	0.00443217	0.00335957	0.127324
bin_226	Kiloniellales	bin.226_02106	PF00472	RF-1 domain	IPR000352	Peptide chain release factor class I	GO:0003747|GO:0006415	NODE_7316_length_22873_cov_9.668595_4	0.00485514	23.6064	963	bin_226	0.00443217	0.00335957	0.1259
bin_226	Kiloniellales	bin.226_02106	PF03462	PCRF domain	IPR005139	Peptide chain release factor	GO:0006415	NODE_7316_length_22873_cov_9.668595_4	0.00485514	23.6064	963	bin_226	0.00443217	0.00335957	0.1259
bin_115	Nitriliruptorales	bin.115_01670	PF00202	Aminotransferase class-III	IPR005814	Aminotransferase class-III	GO:0008483|GO:0030170	NODE_22_length_49258_cov_28.193587_26	0.00483923	170.607	1314	bin_115	0.00443217	0.00335957	0.121166
bin_131	Pseudomonadales	bin.131_03345	PF07991	Acetohydroxy acid isomeroreductase, NADPH-binding domain	IPR013116	Ketol-acid reductoisomerase, N-terminal	-	NODE_57859_length_6052_cov_41.750208_2	0.00482463	89.3104	828	bin_131	0.00443217	0.00335957	0.116821
bin_131	Pseudomonadales	bin.131_03345	PF16896	Phosphogluconate dehydrogenase (decarboxylating) C-term	IPR031663	Phosphogluconate dehydrogenase (decarboxylating) , C-terminal	-	NODE_57859_length_6052_cov_41.750208_2	0.00482463	89.3104	828	bin_131	0.00443217	0.00335957	0.116821
bin_49	Thalassobaculales	bin.49_00275	PF14535	AMP-binding enzyme C-terminal domain	IPR028154	AMP-dependent ligase, C-terminal	-	NODE_7072_length_23350_cov_7.720884_5	0.00482141	27.6735	1311	bin_49	0.00443217	0.00335957	0.115862
bin_49	Thalassobaculales	bin.49_00275	PF00501	AMP-binding enzyme	IPR000873	AMP-dependent synthetase/ligase	-	NODE_7072_length_23350_cov_7.720884_5	0.00482141	27.6735	1311	bin_49	0.00443217	0.00335957	0.115862
bin_226	Kiloniellales	bin.226_00932	PF00528	Binding-protein-dependent transport system inner membrane component	IPR000515	ABC transporter type 1, transmembrane domain MetI-like	GO:0016020|GO:0055085	NODE_3112_length_38177_cov_10.357694_25	0.00481877	31.5985	929	bin_226	0.00443217	0.00335957	0.115077
bin_226	Kiloniellales	bin.226_00932	PF12911	N-terminal TM domain of oligopeptide transport permease C	IPR025966	Oligopeptide transport permease C-like, N-terminal domain	-	NODE_3112_length_38177_cov_10.357694_25	0.00481877	31.5985	929	bin_226	0.00443217	0.00335957	0.115077
bin_49	Thalassobaculales	bin.49_01029	PF08281	Sigma-70, region 4	IPR013249	RNA polymerase sigma factor 70, region 4 type 2	GO:0003677|GO:0003700|GO:0006352|GO:0006355|GO:0016987	NODE_15555_length_14099_cov_6.900171_4	0.00478344	26.2375	1255	bin_49	0.00443217	0.00335957	0.104558
bin_49	Thalassobaculales	bin.49_01029	PF04542	Sigma-70 region 2	IPR007627	RNA polymerase sigma-70 region 2	GO:0003700|GO:0006352|GO:0006355	NODE_15555_length_14099_cov_6.900171_4	0.00478344	26.2375	1255	bin_49	0.00443217	0.00335957	0.104558
bin_225	Sphingomonadales	bin.225_00949	PF00543	Nitrogen regulatory protein P-II	IPR002187	Nitrogen regulatory protein PII	GO:0006808|GO:0030234	NODE_65409_length_5621_cov_26.947539_7	0.00477541	62.7611	339	bin_225	0.00443217	0.00335957	0.102168
bin_19	J058	bin.19_00772	PF00484	Carbonic anhydrase	IPR001765	Carbonic anhydrase	GO:0004089|GO:0008270	NODE_2153_length_46646_cov_8.526754_18	0.00476703	33.1652	672	bin_19	0.00443217	0.00335957	0.0996755
bin_8	Azospirillales	bin.8_03020	PF06253	Trimethylamine methyltransferase (MTTB)	IPR010426	Trimethylamine methyltransferase	GO:0008168|GO:0015948	NODE_64870_length_5648_cov_7.337744_2	0.00476438	26.1118	1556	bin_8	0.00443217	0.00335957	0.0988853
bin_103	Rhizobiales	bin.103_01743	PF00166	Chaperonin 10 Kd subunit	IPR020818	GroES chaperonin family	GO:0005524|GO:0006457|GO:0016887	NODE_96_length_9971_cov_8.176066_10	0.00475338	73.9135	312	bin_103	0.00443217	0.00335957	0.0956119
bin_128	Rhizobiales	bin.128_02872	PF00202	Aminotransferase class-III	IPR005814	Aminotransferase class-III	GO:0008483|GO:0030170	NODE_20409_length_11791_cov_32.892808_8	0.00474167	76.938	1290	bin_128	0.00443217	0.00335957	0.0921258
bin_226	Kiloniellales	bin.226_02893	PF02735	Ku70/Ku80 beta-barrel domain	IPR006164	Ku70/Ku80 beta-barrel domain	GO:0003677|GO:0006303	NODE_16258_length_13686_cov_10.504585_11	0.00473553	24.9977	876	bin_226	0.00443217	0.00335957	0.0902981
bin_103	Rhizobiales	bin.103_02367	PF01272	Transcription elongation factor, GreA/GreB, C-term	IPR001437	Transcription elongation factor, GreA/GreB, C-terminal	GO:0003677|GO:0032784	NODE_183_length_5843_cov_5.298474_2	0.00471394	64.211	474	bin_103	0.00443217	0.00335957	0.0838723
bin_103	Rhizobiales	bin.103_02367	PF03449	Transcription elongation factor, N-terminal	IPR022691	Transcription elongation factor, GreA/GreB, N-terminal	GO:0003677|GO:0032784	NODE_183_length_5843_cov_5.298474_2	0.00471394	64.211	474	bin_103	0.00443217	0.00335957	0.0838723
bin_158	Rhizobiales	bin.158_01436	PF00171	Aldehyde dehydrogenase family	IPR015590	Aldehyde dehydrogenase domain	GO:0016491	NODE_1301_length_59973_cov_42.949047_21	0.00468397	93.0729	1509	bin_158	0.00443217	0.00335957	0.0749518
bin_4	Euzebyales	bin.4_01614	PF07862	Nif11 domain	IPR012903	Nif11 domain	-	NODE_3229_length_37334_cov_10.908930_6	0.00468336	41.2033	246	bin_4	0.00443217	0.00335957	0.0747685
bin_158	Rhizobiales	bin.158_01772	PF00465	Iron-containing alcohol dehydrogenase	IPR001670	Alcohol dehydrogenase, iron-type/glycerol dehydrogenase GldA	GO:0016491|GO:0046872	NODE_2633_length_42145_cov_48.626348_6	0.00468324	115.451	1142	bin_158	0.00443217	0.00335957	0.0747322
bin_217	Nitrosococcales	bin.217_01213	PF08240	Alcohol dehydrogenase GroES-like domain	IPR013154	Alcohol dehydrogenase, N-terminal	-	NODE_1370_length_58392_cov_20.862197_38	0.00466356	40.818	1077	bin_217	0.00443217	0.00335957	0.0688757
bin_217	Nitrosococcales	bin.217_01213	PF00107	Zinc-binding dehydrogenase	IPR013149	Alcohol dehydrogenase, C-terminal	-	NODE_1370_length_58392_cov_20.862197_38	0.00466356	40.818	1077	bin_217	0.00443217	0.00335957	0.0688757
bin_105	Parvibaculales	bin.105_00717	PF00441	Acyl-CoA dehydrogenase, C-terminal domain	IPR009075	Acyl-CoA dehydrogenase/oxidase C-terminal	GO:0016627	NODE_90939_length_4624_cov_3.323703_3	0.00464953	8.35542	996	bin_105	0.00443217	0.00335957	0.0646996
bin_105	Parvibaculales	bin.105_00717	PF02771	Acyl-CoA dehydrogenase, N-terminal domain	IPR013786	Acyl-CoA dehydrogenase/oxidase, N-terminal	GO:0016627|GO:0050660	NODE_90939_length_4624_cov_3.323703_3	0.00464953	8.35542	996	bin_105	0.00443217	0.00335957	0.0646996
bin_105	Parvibaculales	bin.105_00717	PF02770	Acyl-CoA dehydrogenase, middle domain	IPR006091	Acyl-CoA oxidase/dehydrogenase, central domain	GO:0016627	NODE_90939_length_4624_cov_3.323703_3	0.00464953	8.35542	996	bin_105	0.00443217	0.00335957	0.0646996
bin_184	Nevskiales	bin.184_00476	PF00115	Cytochrome C and Quinol oxidase polypeptide I	IPR000883	Cytochrome c oxidase subunit I	GO:0004129|GO:0009060|GO:0016021|GO:0020037	NODE_3030_length_38762_cov_234.515643_15	0.00462954	455.967	1787	bin_184	0.00443217	0.00335957	0.0587497
bin_226	Kiloniellales	bin.226_01947	PF03352	Methyladenine glycosylase	IPR005019	Methyladenine glycosylase	GO:0006284|GO:0008725	NODE_6585_length_24387_cov_9.945627_13	0.00462099	20.7868	591	bin_226	0.00443217	0.00335957	0.0562057
bin_39	Mycobacteriales	bin.39_00938	PF13561	Enoyl-(Acyl carrier protein) reductase	-	-		NODE_872_length_73063_cov_27.004027_59	0.00462035	61.6843	2037	bin_39	0.00443217	0.00335957	0.0560131
bin_39	Mycobacteriales	bin.39_00938	PF00596	Class II Aldolase and Adducin N-terminal domain	IPR001303	Class II aldolase/adducin N-terminal	-	NODE_872_length_73063_cov_27.004027_59	0.00462035	61.6843	2037	bin_39	0.00443217	0.00335957	0.0560131
bin_8	Azospirillales	bin.8_00762	PF00005	ABC transporter	IPR003439	ABC transporter-like	GO:0005524	NODE_6347_length_25001_cov_6.967169_20	0.00461694	33	681	bin_8	0.00443217	0.00335957	0.0549993
bin_158	Rhizobiales	bin.158_02867	PF00528	Binding-protein-dependent transport system inner membrane component	IPR000515	ABC transporter type 1, transmembrane domain MetI-like	GO:0016020|GO:0055085	NODE_7154_length_23210_cov_53.492723_2	0.00461636	110.527	905	bin_158	0.00443217	0.00335957	0.0548269
bin_158	Rhizobiales	bin.158_02867	PF12911	N-terminal TM domain of oligopeptide transport permease C	IPR025966	Oligopeptide transport permease C-like, N-terminal domain	-	NODE_7154_length_23210_cov_53.492723_2	0.00461636	110.527	905	bin_158	0.00443217	0.00335957	0.0548269
bin_74	Pseudomonadales	bin.74_03621	PF00920	Dehydratase family	IPR000581	Dihydroxy-acid/6-phosphogluconate dehydratase	GO:0003824	NODE_27261_length_9752_cov_66.440549_3	0.00461527	114.47	1842	bin_74	0.00443217	0.00335957	0.0545007
bin_229	Nitriliruptorales	bin.229_02525	PF12911	N-terminal TM domain of oligopeptide transport permease C	IPR025966	Oligopeptide transport permease C-like, N-terminal domain	-	NODE_36682_length_8037_cov_212.715485_4	0.00461446	491.243	906	bin_229	0.00443217	0.00335957	0.054262
bin_229	Nitriliruptorales	bin.229_02525	PF00528	Binding-protein-dependent transport system inner membrane component	IPR000515	ABC transporter type 1, transmembrane domain MetI-like	GO:0016020|GO:0055085	NODE_36682_length_8037_cov_212.715485_4	0.00461446	491.243	906	bin_229	0.00443217	0.00335957	0.054262
bin_49	Thalassobaculales	bin.49_01612	PF00290	Tryptophan synthase alpha chain	IPR002028	Tryptophan synthase, alpha chain	GO:0004834|GO:0006568	NODE_22299_length_11127_cov_7.220195_8	0.00461346	28.9701	837	bin_49	0.00443217	0.00335957	0.0539625
bin_8	Azospirillales	bin.8_03030	PF00465	Iron-containing alcohol dehydrogenase	IPR001670	Alcohol dehydrogenase, iron-type/glycerol dehydrogenase GldA	GO:0016491|GO:0046872	NODE_68396_length_5478_cov_6.382630_3	0.00460302	19.6101	1144	bin_8	0.00443217	0.00335957	0.050855
bin_129	Rhodobacterales	bin.129_01425	PF06808	Tripartite ATP-independent periplasmic transporter, DctM component	IPR010656	TRAP C4-dicarboxylate transport system permease DctM subunit	-	NODE_63183_length_5738_cov_15.287348_4	0.00460059	24.7444	1295	bin_129	0.00443217	0.00335957	0.0501317
bin_124	Pseudomonadales	bin.124_00101	PF01656	CobQ/CobB/MinD/ParA nucleotide binding domain	IPR002586	CobQ/CobB/MinD/ParA nucleotide binding domain	-	NODE_86_length_208485_cov_17.897428_100	0.00459869	43.0037	813	bin_124	0.00443217	0.00335957	0.049567
bin_79	Gammaproteobacteria	bin.79_02276	PF02798	Glutathione S-transferase, N-terminal domain	IPR004045	Glutathione S-transferase, N-terminal	GO:0005515|GO:0006749	NODE_22857_length_10952_cov_37.253189_2	0.00459282	78.0296	642	bin_79	0.00443217	0.00335957	0.0478183
bin_28	Acidimicrobiales	bin.28_00914	PF01656	CobQ/CobB/MinD/ParA nucleotide binding domain	IPR002586	CobQ/CobB/MinD/ParA nucleotide binding domain	-	NODE_4552_length_30538_cov_14.059837_3	0.00458922	39.2171	327	bin_28	0.00443217	0.00335957	0.0467485
bin_49	Thalassobaculales	bin.49_00326	PF05988	Bacterial protein of unknown function (DUF899)	IPR010296	Protein of unknown function DUF899, thioredoxin-like	-	NODE_7250_length_22992_cov_6.308890_8	0.00457933	17.6124	707	bin_49	0.00443217	0.00335957	0.043805
bin_73	Euzebyales	bin.73_00897	PF07100	Anabaena sensory rhodopsin transducer	IPR009794	Protein of unknown function DUF1362	-	NODE_85817_length_4784_cov_6.467118_3	0.00457118	17.2434	378	bin_73	0.00443217	0.00335957	0.041379
bin_226	Kiloniellales	bin.226_02842	PF00378	Enoyl-CoA hydratase/isomerase	IPR001753	Enoyl-CoA hydratase/isomerase	GO:0003824	NODE_15471_length_14147_cov_9.743826_10	0.0045569	23.6424	783	bin_226	0.00443217	0.00335957	0.0371282
bin_91	Gemmatimonadetes	bin.91_02396	PF02769	AIR synthase related protein, C-terminal domain	IPR010918	PurM-like, C-terminal domain	-	NODE_16002_length_13829_cov_30.339480_12	0.00455383	80.6509	1077	bin_91	0.00443217	0.00335957	0.0362147
bin_91	Gemmatimonadetes	bin.91_02396	PF00586	AIR synthase related protein, N-terminal domain	IPR016188	PurM-like, N-terminal domain	-	NODE_16002_length_13829_cov_30.339480_12	0.00455383	80.6509	1077	bin_91	0.00443217	0.00335957	0.0362147
bin_27	Nitriliruptorales	bin.27_00743	PF08241	Methyltransferase domain	IPR013216	Methyltransferase type 11	GO:0008168	NODE_11_length_49162_cov_28.969543_40	0.00455351	117.453	828	bin_27	0.00443217	0.00335957	0.0361174
bin_226	Kiloniellales	bin.226_00863	PF00920	Dehydratase family	IPR000581	Dihydroxy-acid/6-phosphogluconate dehydratase	GO:0003824	NODE_3067_length_38438_cov_9.380898_24	0.00452315	21.0878	1823	bin_226	0.00443217	0.00335957	0.0270817
bin_19	J058	bin.19_00293	PF00378	Enoyl-CoA hydratase/isomerase	IPR001753	Enoyl-CoA hydratase/isomerase	GO:0003824	NODE_1249_length_61337_cov_8.203828_20	0.0044918	28.4328	841	bin_19	0.00443217	0.00335957	0.0177513
bin_58	Nitriliruptorales	bin.58_02552	PF13847	Methyltransferase domain	IPR025714	Methyltransferase domain	-	NODE_10232_length_18426_cov_85.437701_19	0.00449149	188.258	1006	bin_58	0.00443217	0.00335957	0.0176566
bin_221	Rhizobiales	bin.221_03587	PF02746	Mandelate racemase / muconate lactonizing enzyme, N-terminal domain	IPR013341	Mandelate racemase/muconate lactonizing enzyme, N-terminal domain	-	NODE_27019_length_9807_cov_9.069422_4	0.00447484	25.603	1126	bin_221	0.00443217	0.00335957	0.0127024
bin_221	Rhizobiales	bin.221_03587	PF13378	Enolase C-terminal domain-like	IPR029065	Enolase C-terminal domain-like	-	NODE_27019_length_9807_cov_9.069422_4	0.00447484	25.603	1126	bin_221	0.00443217	0.00335957	0.0127024
bin_49	Thalassobaculales	bin.49_03619	PF00005	ABC transporter	IPR003439	ABC transporter-like	GO:0005524	NODE_86847_length_4750_cov_5.349734_2	0.0044733	23.7298	792	bin_49	0.00443217	0.00335957	0.0122446
bin_21	Pseudomonadales	bin.21_02198	PF00673	ribosomal L5P family C-terminus	IPR031309	Ribosomal protein L5, C-terminal	-	NODE_2493_length_43484_cov_11.958162_40	0.00446428	47.0108	555	bin_21	0.00443217	0.00335957	0.00955769
bin_21	Pseudomonadales	bin.21_02198	PF00281	Ribosomal protein L5	IPR031310	Ribosomal protein L5, N-terminal	-	NODE_2493_length_43484_cov_11.958162_40	0.00446428	47.0108	555	bin_21	0.00443217	0.00335957	0.00955769
bin_19	J058	bin.19_02272	PF00005	ABC transporter	IPR003439	ABC transporter-like	GO:0005524	NODE_5507_length_27173_cov_9.076849_13	0.00445197	26.868	924	bin_19	0.00443217	0.00335957	0.00589323
bin_101	Caulobacterales	bin.101_00064	PF03713	Domain of unknown function (DUF305)	IPR005183	Domain of unknown function DUF305	-	NODE_309_length_118141_cov_18.569161_64	0.00445113	57.7889	450	bin_101	0.00443217	0.00335957	0.00564468
bin_132	Acidimicrobiales	bin.132_00663	PF00378	Enoyl-CoA hydratase/isomerase	IPR001753	Enoyl-CoA hydratase/isomerase	GO:0003824	NODE_1326_length_59462_cov_17.123639_7	0.0044326	58.4054	851	bin_132	0.00443217	0.00335957	0.000128495
bin_210	Euzebyales	bin.210_00977	PF03167	Uracil DNA glycosylase superfamily	IPR005122	Uracil-DNA glycosylase-like	-	NODE_1080_length_65756_cov_33.719228_24	0.00443187	78.7525	606	bin_210	0.00443217	0.00335957	-8.91e-05
bin_33	Acidimicrobiales	bin.33_01257	PF00557	Metallopeptidase family M24	IPR000994	Peptidase M24	-	NODE_16324_length_13653_cov_284.878144_7	0.00442768	559.605	1229	bin_33	0.00443217	0.00335957	-0.00133598
bin_33	Acidimicrobiales	bin.33_01257	PF01321	Creatinase/Prolidase N-terminal domain	IPR000587	Creatinase, N-terminal	GO:0016787	NODE_16324_length_13653_cov_284.878144_7	0.00442768	559.605	1229	bin_33	0.00443217	0.00335957	-0.00133598
bin_141	Nitriliruptorales	bin.141_01056	PF18546	Methanogen output domain 1	IPR041359	Metanogen output domain 1	-	NODE_1439_length_57062_cov_39.707089_20	0.00442503	96.8597	606	bin_141	0.00443217	0.00335957	-0.00212358
bin_133	Mycobacteriales	bin.133_02089	PF00274	Fructose-bisphosphate aldolase class-I	IPR000741	Fructose-bisphosphate aldolase, class-I	GO:0004332|GO:0006096	NODE_3787_length_34127_cov_12.414475_9	0.00440658	28.348	888	bin_133	0.00443217	0.00335957	-0.00761506
bin_94	Rhizobiales	bin.94_00173	PF00291	Pyridoxal-phosphate dependent enzyme	IPR001926	Pyridoxal-phosphate dependent enzyme	-	NODE_2_length_90930_cov_5.078412_72	0.00439992	20.3825	996	bin_94	0.00443217	0.00335957	-0.00959835
bin_8	Azospirillales	bin.8_00980	PF02771	Acyl-CoA dehydrogenase, N-terminal domain	IPR013786	Acyl-CoA dehydrogenase/oxidase, N-terminal	GO:0016627|GO:0050660	NODE_8189_length_21270_cov_6.946924_21	0.00439789	25.4737	1161	bin_8	0.00443217	0.00335957	-0.0102017
bin_8	Azospirillales	bin.8_00980	PF02770	Acyl-CoA dehydrogenase, middle domain	IPR006091	Acyl-CoA oxidase/dehydrogenase, central domain	GO:0016627	NODE_8189_length_21270_cov_6.946924_21	0.00439789	25.4737	1161	bin_8	0.00443217	0.00335957	-0.0102017
bin_8	Azospirillales	bin.8_00980	PF00441	Acyl-CoA dehydrogenase, C-terminal domain	IPR009075	Acyl-CoA dehydrogenase/oxidase C-terminal	GO:0016627	NODE_8189_length_21270_cov_6.946924_21	0.00439789	25.4737	1161	bin_8	0.00443217	0.00335957	-0.0102017
bin_177	Propionibacteriales	bin.177_03566	PF04909	Amidohydrolase	IPR006680	Amidohydrolase-related	GO:0016787	NODE_139_length_2648_cov_2.853033_4	0.00438775	17.6328	1005	bin_177	0.00443217	0.00335957	-0.01322
bin_82	Rhodobacterales	bin.82_00516	PF00005	ABC transporter	IPR003439	ABC transporter-like	GO:0005524	NODE_528_length_91821_cov_8.637208_83	0.00438702	31.8777	752	bin_82	0.00443217	0.00335957	-0.0134396
bin_103	Rhizobiales	bin.103_00613	PF00437	Type II/IV secretion system protein	IPR001482	Type II/IV secretion system protein	-	NODE_18_length_24269_cov_10.054026_17	0.00435331	69.7598	1482	bin_103	0.00443217	0.00335957	-0.023471
bin_217	Nitrosococcales	bin.217_00660	PF06844	Protein of unknown function (DUF1244)	IPR023163	SMc04008-like domain	-	NODE_413_length_104234_cov_21.312750_72	0.00434313	33.939	246	bin_217	0.00443217	0.00335957	-0.0265035
bin_8	Azospirillales	bin.8_00083	PF00510	Cytochrome c oxidase subunit III	IPR000298	Cytochrome c oxidase subunit III-like	GO:0004129|GO:0016020	NODE_1395_length_57877_cov_7.437982_22	0.00433205	19.3401	741	bin_8	0.00443217	0.00335957	-0.0298001
bin_175	Nitriliruptorales	bin.175_03075	PF00141	Peroxidase	IPR002016	Haem peroxidase	GO:0004601|GO:0006979|GO:0020037	NODE_65210_length_5631_cov_77.364060_4	0.0043309	178.793	2181	bin_175	0.00443217	0.00335957	-0.0301418
bin_175	Nitriliruptorales	bin.175_03075	PF00141	Peroxidase	IPR002016	Haem peroxidase	GO:0004601|GO:0006979|GO:0020037	NODE_65210_length_5631_cov_77.364060_4	0.0043309	178.793	2181	bin_175	0.00443217	0.00335957	-0.0301418
bin_216	Pseudomonadales	bin.216_01334	PF08352	Oligopeptide/dipeptide transporter, C-terminal region	IPR013563	Oligopeptide/dipeptide ABC transporter, C-terminal	GO:0000166|GO:0005524|GO:0015833	NODE_840_length_74348_cov_15.740581_64	0.00432536	38.5167	1020	bin_216	0.00443217	0.00335957	-0.031792
bin_216	Pseudomonadales	bin.216_01334	PF00005	ABC transporter	IPR003439	ABC transporter-like	GO:0005524	NODE_840_length_74348_cov_15.740581_64	0.00432536	38.5167	1020	bin_216	0.00443217	0.00335957	-0.031792
bin_129	Rhodobacterales	bin.129_02110	PF00005	ABC transporter	IPR003439	ABC transporter-like	GO:0005524	NODE_123772_length_3851_cov_11.448630_2	0.00432328	12.7493	698	bin_129	0.00443217	0.00335957	-0.0324114
bin_129	Rhodobacterales	bin.129_02110	PF12399	Branched-chain amino acid ATP-binding cassette transporter	IPR032823	Branched-chain amino acid ATP-binding cassette transporter, C-terminal	-	NODE_123772_length_3851_cov_11.448630_2	0.00432328	12.7493	698	bin_129	0.00443217	0.00335957	-0.0324114
bin_13	Deinococcales	bin.13_01144	PF03136	Pup-ligase protein	IPR004347	Pup ligase/deamidase	GO:0010498|GO:0019941	NODE_239710_length_2600_cov_3.325737_2	0.00430856	13.978	1406	bin_13	0.00443217	0.00335957	-0.0367923
bin_60	Sphingomonadales	bin.60_01347	PF00115	Cytochrome C and Quinol oxidase polypeptide I	IPR000883	Cytochrome c oxidase subunit I	GO:0004129|GO:0009060|GO:0016021|GO:0020037	NODE_19636_length_12089_cov_9.422470_3	0.00426537	27.5311	1736	bin_60	0.00443217	0.00335957	-0.0496488
bin_115	Nitriliruptorales	bin.115_00101	PF00487	Fatty acid desaturase	IPR005804	Fatty acid desaturase domain	GO:0006629	NODE_1_length_193575_cov_27.639402_102	0.00426148	230.357	1032	bin_115	0.00443217	0.00335957	-0.0508057
bin_132	Acidimicrobiales	bin.132_01600	PF00719	Inorganic pyrophosphatase	IPR008162	Inorganic pyrophosphatase	GO:0000287|GO:0004427|GO:0005737|GO:0006796	NODE_2329_length_44963_cov_17.927184_40	0.00424727	47.4029	489	bin_132	0.00443217	0.00335957	-0.0550363
bin_190	Nitriliruptorales	bin.190_00265	PF02538	Hydantoinase B/oxoprolinase	IPR003692	Hydantoinase B/oxoprolinase	GO:0003824	NODE_695_length_80369_cov_52.042595_29	0.00424232	112.261	1593	bin_190	0.00443217	0.00335957	-0.0565086
bin_129	Rhodobacterales	bin.129_01904	PF00171	Aldehyde dehydrogenase family	IPR015590	Aldehyde dehydrogenase domain	GO:0016491	NODE_100971_length_4344_cov_10.354861_3	0.0042297	26.522	1500	bin_129	0.00443217	0.00335957	-0.0602674
bin_229	Nitriliruptorales	bin.229_01231	PF01455	HupF/HypC family	IPR001109	Hydrogenase expression/formation protein, HupF/HypC	-	NODE_10727_length_17892_cov_252.186971_2	0.00422378	571.978	273	bin_229	0.00443217	0.00335957	-0.0620286
bin_226	Kiloniellales	bin.226_00693	PF00903	Glyoxalase/Bleomycin resistance protein/Dioxygenase superfamily	IPR004360	Glyoxalase/fosfomycin resistance/dioxygenase domain	-	NODE_2537_length_43089_cov_10.340916_21	0.00421207	24.5729	384	bin_226	0.00443217	0.00335957	-0.0655145
bin_60	Sphingomonadales	bin.60_02449	PF00486	Transcriptional regulatory protein, C terminal	IPR001867	OmpR/PhoB-type DNA-binding domain	GO:0000160|GO:0003677|GO:0006355	NODE_139377_length_3593_cov_11.749011_3	0.00420658	37.7196	699	bin_60	0.00443217	0.00335957	-0.0671471
bin_60	Sphingomonadales	bin.60_02449	PF00072	Response regulator receiver domain	IPR001789	Signal transduction response regulator, receiver domain	GO:0000160	NODE_139377_length_3593_cov_11.749011_3	0.00420658	37.7196	699	bin_60	0.00443217	0.00335957	-0.0671471
bin_158	Rhizobiales	bin.158_01751	PF13458	Periplasmic binding protein	IPR028081	Leucine-binding protein domain	-	NODE_2491_length_43493_cov_41.734748_17	0.00420599	101.664	1341	bin_158	0.00443217	0.00335957	-0.0673225
bin_60	Sphingomonadales	bin.60_00709	PF03713	Domain of unknown function (DUF305)	IPR005183	Domain of unknown function DUF305	-	NODE_7270_length_22956_cov_12.158727_14	0.00420274	16.1394	459	bin_60	0.00443217	0.00335957	-0.0682907
bin_221	Rhizobiales	bin.221_02757	PF00278	Pyridoxal-dependent decarboxylase, C-terminal sheet domain	IPR022643	Orn/DAP/Arg decarboxylase 2, C-terminal	GO:0003824	NODE_9717_length_19020_cov_9.210282_6	0.00420242	25.3939	1074	bin_221	0.00443217	0.00335957	-0.0683857
bin_221	Rhizobiales	bin.221_02757	PF02784	Pyridoxal-dependent decarboxylase, pyridoxal binding domain	IPR022644	Orn/DAP/Arg decarboxylase 2, N-terminal	GO:0003824	NODE_9717_length_19020_cov_9.210282_6	0.00420242	25.3939	1074	bin_221	0.00443217	0.00335957	-0.0683857
bin_115	Nitriliruptorales	bin.115_00879	PF13190	PDGLE domain	IPR025937	PDGLE domain	-	NODE_8_length_70607_cov_28.746519_40	0.00418626	230.369	996	bin_115	0.00443217	0.00335957	-0.0731952
bin_115	Nitriliruptorales	bin.115_00879	PF01891	Cobalt uptake substrate-specific transmembrane region	IPR002751	Metal transport protein CbiM/NikMN	GO:0000041|GO:0016021	NODE_8_length_70607_cov_28.746519_40	0.00418626	230.369	996	bin_115	0.00443217	0.00335957	-0.0731952
bin_221	Rhizobiales	bin.221_00987	PF00557	Metallopeptidase family M24	IPR000994	Peptidase M24	-	NODE_2000_length_48610_cov_10.090887_36	0.00418352	25.3545	1182	bin_221	0.00443217	0.00335957	-0.0740114
bin_221	Rhizobiales	bin.221_00987	PF01321	Creatinase/Prolidase N-terminal domain	IPR000587	Creatinase, N-terminal	GO:0016787	NODE_2000_length_48610_cov_10.090887_36	0.00418352	25.3545	1182	bin_221	0.00443217	0.00335957	-0.0740114
bin_184	Nevskiales	bin.184_00739	PF02770	Acyl-CoA dehydrogenase, middle domain	IPR006091	Acyl-CoA oxidase/dehydrogenase, central domain	GO:0016627	NODE_4498_length_30764_cov_264.624996_14	0.00416863	469.717	1161	bin_184	0.00443217	0.00335957	-0.0784447
bin_184	Nevskiales	bin.184_00739	PF00441	Acyl-CoA dehydrogenase, C-terminal domain	IPR009075	Acyl-CoA dehydrogenase/oxidase C-terminal	GO:0016627	NODE_4498_length_30764_cov_264.624996_14	0.00416863	469.717	1161	bin_184	0.00443217	0.00335957	-0.0784447
bin_184	Nevskiales	bin.184_00739	PF02771	Acyl-CoA dehydrogenase, N-terminal domain	IPR013786	Acyl-CoA dehydrogenase/oxidase, N-terminal	GO:0016627|GO:0050660	NODE_4498_length_30764_cov_264.624996_14	0.00416863	469.717	1161	bin_184	0.00443217	0.00335957	-0.0784447
bin_133	Mycobacteriales	bin.133_00757	PF00108	Thiolase, N-terminal domain	IPR020616	Thiolase, N-terminal	GO:0016747	NODE_1145_length_64057_cov_11.695291_48	0.00416539	47.9034	1221	bin_133	0.00443217	0.00335957	-0.079407
bin_133	Mycobacteriales	bin.133_00757	PF02803	Thiolase, C-terminal domain	IPR020617	Thiolase, C-terminal	GO:0016747	NODE_1145_length_64057_cov_11.695291_48	0.00416539	47.9034	1221	bin_133	0.00443217	0.00335957	-0.079407
bin_214	Caulobacterales	bin.214_00629	PF02417	Chromate transporter	IPR003370	Chromate transporter	GO:0015109|GO:0015703	NODE_515_length_92968_cov_14.370831_16	0.0041614	45.1921	1395	bin_214	0.00443217	0.00335957	-0.0805962
bin_214	Caulobacterales	bin.214_00629	PF02417	Chromate transporter	IPR003370	Chromate transporter	GO:0015109|GO:0015703	NODE_515_length_92968_cov_14.370831_16	0.0041614	45.1921	1395	bin_214	0.00443217	0.00335957	-0.0805962
bin_221	Rhizobiales	bin.221_03246	PF02861	Clp amino terminal domain, pathogenicity island component	IPR004176	Clp, repeat (R) domain	-	NODE_17746_length_12932_cov_8.949522_7	0.00415976	23.977	2604	bin_221	0.00443217	0.00335957	-0.0810852
bin_221	Rhizobiales	bin.221_03246	PF07724	AAA domain (Cdc48 subfamily)	IPR003959	ATPase, AAA-type, core	GO:0005524|GO:0016887	NODE_17746_length_12932_cov_8.949522_7	0.00415976	23.977	2604	bin_221	0.00443217	0.00335957	-0.0810852
bin_221	Rhizobiales	bin.221_03246	PF10431	C-terminal, D2-small domain, of ClpB protein	IPR019489	Clp ATPase, C-terminal	-	NODE_17746_length_12932_cov_8.949522_7	0.00415976	23.977	2604	bin_221	0.00443217	0.00335957	-0.0810852
bin_221	Rhizobiales	bin.221_03246	PF00004	ATPase family associated with various cellular activities (AAA)	IPR003959	ATPase, AAA-type, core	GO:0005524|GO:0016887	NODE_17746_length_12932_cov_8.949522_7	0.00415976	23.977	2604	bin_221	0.00443217	0.00335957	-0.0810852
bin_221	Rhizobiales	bin.221_03246	PF17871	AAA lid domain	IPR041546	ClpA/ClpB, AAA lid domain	-	NODE_17746_length_12932_cov_8.949522_7	0.00415976	23.977	2604	bin_221	0.00443217	0.00335957	-0.0810852
bin_221	Rhizobiales	bin.221_03246	PF02861	Clp amino terminal domain, pathogenicity island component	IPR004176	Clp, repeat (R) domain	-	NODE_17746_length_12932_cov_8.949522_7	0.00415976	23.977	2604	bin_221	0.00443217	0.00335957	-0.0810852
bin_181	UBA727	bin.181_03292	PF00085	Thioredoxin	IPR013766	Thioredoxin domain	-	NODE_168793_length_3204_cov_4.738012_4	0.00415835	18.2625	339	bin_181	0.00443217	0.00335957	-0.0815026
bin_60	Sphingomonadales	bin.60_01902	PF00687	Ribosomal protein L1p/L10e family	IPR028364	Ribosomal protein L1/ribosomal biogenesis protein	-	NODE_42065_length_7381_cov_11.782692_9	0.00415828	37.1974	699	bin_60	0.00443217	0.00335957	-0.0815249
bin_170	Solirubrobacterales	bin.170_03672	PF03167	Uracil DNA glycosylase superfamily	IPR005122	Uracil-DNA glycosylase-like	-	NODE_22307_length_11125_cov_7.283198_6	0.00415817	29.4012	678	bin_170	0.00443217	0.00335957	-0.0815573
bin_21	Pseudomonadales	bin.21_03514	PF02091	Glycyl-tRNA synthetase alpha subunit	IPR002310	Glycine-tRNA ligase, alpha subunit	GO:0000166|GO:0004820|GO:0005524|GO:0005737|GO:0006426	NODE_105963_length_4223_cov_13.182821_2	0.0041568	31.0921	934	bin_21	0.00443217	0.00335957	-0.081966
bin_115	Nitriliruptorales	bin.115_02003	PF00420	NADH-ubiquinone/plastoquinone oxidoreductase chain 4L	IPR039428	NADH-ubiquinone oxidoreductase chain 4L/Mnh complex subunit C1-like	-	NODE_29_length_43665_cov_34.060590_35	0.00415345	185.923	312	bin_115	0.00443217	0.00335957	-0.0829629
bin_17	Deinococcales	bin.17_02042	PF00885	6,7-dimethyl-8-ribityllumazine synthase	IPR002180	Lumazine/riboflavin synthase	GO:0009231|GO:0009349	NODE_37979_length_7863_cov_33.100282_8	0.00414917	50.9304	474	bin_17	0.00443217	0.00335957	-0.0842371
bin_154	Gemmatimonadetes	bin.154_00087	PF03301	Tryptophan 2,3-dioxygenase	IPR004981	Tryptophan 2,3-dioxygenase	GO:0004833|GO:0019441|GO:0020037	NODE_1676_length_53083_cov_7.565381_38	0.00414431	25.4244	787	bin_154	0.00443217	0.00335957	-0.0856835
bin_154	Gemmatimonadetes	bin.154_00087	PF03301	Tryptophan 2,3-dioxygenase	IPR004981	Tryptophan 2,3-dioxygenase	GO:0004833|GO:0019441|GO:0020037	NODE_1676_length_53083_cov_7.565381_38	0.00414431	25.4244	787	bin_154	0.00443217	0.00335957	-0.0856835
bin_221	Rhizobiales	bin.221_01689	PF00528	Binding-protein-dependent transport system inner membrane component	IPR000515	ABC transporter type 1, transmembrane domain MetI-like	GO:0016020|GO:0055085	NODE_3580_length_35174_cov_8.236368_3	0.0041424	23.6546	857	bin_221	0.00443217	0.00335957	-0.086252
bin_216	Pseudomonadales	bin.216_03455	PF03446	NAD binding domain of 6-phosphogluconate dehydrogenase	IPR006115	6-phosphogluconate dehydrogenase, NADP-binding	GO:0050661	NODE_3554_length_35280_cov_12.618935_27	0.00413046	32.1791	882	bin_216	0.00443217	0.00335957	-0.0898039
bin_216	Pseudomonadales	bin.216_03455	PF14833	NAD-binding of NADP-dependent 3-hydroxyisobutyrate dehydrogenase	IPR029154	3-hydroxyisobutyrate dehydrogenase, NAD-binding domain	GO:0051287	NODE_3554_length_35280_cov_12.618935_27	0.00413046	32.1791	882	bin_216	0.00443217	0.00335957	-0.0898039
bin_115	Nitriliruptorales	bin.115_03349	PF13247	4Fe-4S dicluster domain	IPR017896	4Fe-4S ferredoxin-type, iron-sulphur binding domain	-	NODE_107_length_5516_cov_27.939879_4	0.0041148	234.514	918	bin_115	0.00443217	0.00335957	-0.0944655
bin_49	Thalassobaculales	bin.49_03811	PF12911	N-terminal TM domain of oligopeptide transport permease C	IPR025966	Oligopeptide transport permease C-like, N-terminal domain	-	NODE_105291_length_4239_cov_6.490918_3	0.00410701	19.9356	932	bin_49	0.00443217	0.00335957	-0.0967849
bin_49	Thalassobaculales	bin.49_03811	PF00528	Binding-protein-dependent transport system inner membrane component	IPR000515	ABC transporter type 1, transmembrane domain MetI-like	GO:0016020|GO:0055085	NODE_105291_length_4239_cov_6.490918_3	0.00410701	19.9356	932	bin_49	0.00443217	0.00335957	-0.0967849
bin_226	Kiloniellales	bin.226_03654	PF00903	Glyoxalase/Bleomycin resistance protein/Dioxygenase superfamily	IPR004360	Glyoxalase/fosfomycin resistance/dioxygenase domain	-	NODE_54168_length_6303_cov_8.783611_4	0.00410499	16.6667	408	bin_226	0.00443217	0.00335957	-0.0973873
bin_39	Mycobacteriales	bin.39_01429	PF13649	Methyltransferase domain	IPR041698	Methyltransferase domain 25	-	NODE_1174_length_63288_cov_27.019752_58	0.004093	54.866	858	bin_39	0.00443217	0.00335957	-0.100955
bin_49	Thalassobaculales	bin.49_01907	PF00141	Peroxidase	IPR002016	Haem peroxidase	GO:0004601|GO:0006979|GO:0020037	NODE_26428_length_9943_cov_6.230481_8	0.00408447	21.7057	2212	bin_49	0.00443217	0.00335957	-0.103494
bin_49	Thalassobaculales	bin.49_01907	PF00141	Peroxidase	IPR002016	Haem peroxidase	GO:0004601|GO:0006979|GO:0020037	NODE_26428_length_9943_cov_6.230481_8	0.00408447	21.7057	2212	bin_49	0.00443217	0.00335957	-0.103494
bin_58	Nitriliruptorales	bin.58_02202	PF00171	Aldehyde dehydrogenase family	IPR015590	Aldehyde dehydrogenase domain	GO:0016491	NODE_6228_length_25307_cov_89.710795_3	0.00407704	198.059	1494	bin_58	0.00443217	0.00335957	-0.105705
bin_39	Mycobacteriales	bin.39_01596	PF02694	Uncharacterised BCR, YnfA/UPF0060 family	IPR003844	Uncharacterised protein family UPF0060	GO:0016020	NODE_1495_length_56143_cov_26.259699_19	0.0040745	52.9394	330	bin_39	0.00443217	0.00335957	-0.106461
bin_129	Rhodobacterales	bin.129_00982	PF02979	Nitrile hydratase, alpha chain	IPR004232	Nitrile hydratase alpha /Thiocyanate hydrolase gamma	GO:0003824|GO:0006807|GO:0046914	NODE_35104_length_8266_cov_9.682012_6	0.00407374	26.5132	608	bin_129	0.00443217	0.00335957	-0.10669
bin_8	Azospirillales	bin.8_00558	PF00227	Proteasome subunit	IPR001353	Proteasome, subunit alpha/beta	GO:0005839|GO:0051603	NODE_5479_length_27244_cov_8.188201_14	0.00407038	24.1478	548	bin_8	0.00443217	0.00335957	-0.10769
bin_198	Pseudomonadales	bin.198_02032	PF00141	Peroxidase	IPR002016	Haem peroxidase	GO:0004601|GO:0006979|GO:0020037	NODE_1607_length_54182_cov_173.687457_59	0.00406485	335.569	2235	bin_198	0.00443217	0.00335957	-0.109336
bin_198	Pseudomonadales	bin.198_02032	PF00141	Peroxidase	IPR002016	Haem peroxidase	GO:0004601|GO:0006979|GO:0020037	NODE_1607_length_54182_cov_173.687457_59	0.00406485	335.569	2235	bin_198	0.00443217	0.00335957	-0.109336
bin_93	AC-67	bin.93_01308	PF12680	SnoaL-like domain	IPR037401	SnoaL-like domain	-	NODE_1523_length_55699_cov_8.462835_4	0.00406221	24.4919	372	bin_93	0.00443217	0.00335957	-0.110121
bin_210	Euzebyales	bin.210_00277	PF08352	Oligopeptide/dipeptide transporter, C-terminal region	IPR013563	Oligopeptide/dipeptide ABC transporter, C-terminal	GO:0000166|GO:0005524|GO:0015833	NODE_312_length_117728_cov_32.050360_53	0.00406127	113.193	1008	bin_210	0.00443217	0.00335957	-0.110401
bin_210	Euzebyales	bin.210_00277	PF00005	ABC transporter	IPR003439	ABC transporter-like	GO:0005524	NODE_312_length_117728_cov_32.050360_53	0.00406127	113.193	1008	bin_210	0.00443217	0.00335957	-0.110401
bin_28	Acidimicrobiales	bin.28_03058	PF08240	Alcohol dehydrogenase GroES-like domain	IPR013154	Alcohol dehydrogenase, N-terminal	-	NODE_30490_length_9067_cov_19.627053_6	0.00404781	56.5246	1037	bin_28	0.00443217	0.00335957	-0.114406
bin_28	Acidimicrobiales	bin.28_03058	PF00107	Zinc-binding dehydrogenase	IPR013149	Alcohol dehydrogenase, C-terminal	-	NODE_30490_length_9067_cov_19.627053_6	0.00404781	56.5246	1037	bin_28	0.00443217	0.00335957	-0.114406
bin_91	Gemmatimonadetes	bin.91_01171	PF00107	Zinc-binding dehydrogenase	IPR013149	Alcohol dehydrogenase, C-terminal	-	NODE_5674_length_26651_cov_26.232742_9	0.00404678	78.0839	954	bin_91	0.00443217	0.00335957	-0.114714
bin_91	Gemmatimonadetes	bin.91_01171	PF08240	Alcohol dehydrogenase GroES-like domain	IPR013154	Alcohol dehydrogenase, N-terminal	-	NODE_5674_length_26651_cov_26.232742_9	0.00404678	78.0839	954	bin_91	0.00443217	0.00335957	-0.114714
bin_132	Acidimicrobiales	bin.132_00353	PF13847	Methyltransferase domain	IPR025714	Methyltransferase domain	-	NODE_722_length_79284_cov_17.573767_30	0.00404609	63.7548	624	bin_132	0.00443217	0.00335957	-0.114918
bin_48	Rhodobacterales	bin.48_01377	PF01116	Fructose-bisphosphate aldolase class-II	IPR000771	Fructose-bisphosphate aldolase, class-II	GO:0005975|GO:0008270|GO:0016832	NODE_778_length_77074_cov_8.685013_38	0.00402244	24.2017	1056	bin_48	0.00443217	0.00335957	-0.121957
bin_221	Rhizobiales	bin.221_02823	PF13458	Periplasmic binding protein	IPR028081	Leucine-binding protein domain	-	NODE_10456_length_18168_cov_8.282780_3	0.00401978	26.3949	1137	bin_221	0.00443217	0.00335957	-0.122751
bin_62	Pseudomonadales	bin.62_00974	PF00490	Delta-aminolevulinic acid dehydratase	IPR001731	Delta-aminolevulinic acid dehydratase	GO:0004655|GO:0033014|GO:0046872	NODE_194572_length_2946_cov_3.805949_2	0.00401614	9.60129	933	bin_62	0.00443217	0.00335957	-0.123834
bin_39	Mycobacteriales	bin.39_03667	PF00378	Enoyl-CoA hydratase/isomerase	IPR001753	Enoyl-CoA hydratase/isomerase	GO:0003824	NODE_10623_length_18000_cov_26.548509_15	0.00400723	50.2852	845	bin_39	0.00443217	0.00335957	-0.126484
bin_132	Acidimicrobiales	bin.132_00898	PF00296	Luciferase-like monooxygenase	IPR011251	Luciferase-like domain	GO:0016705	NODE_1633_length_53842_cov_16.819492_11	0.00400308	46.8353	1026	bin_132	0.00443217	0.00335957	-0.127722
bin_94	Rhizobiales	bin.94_02651	PF00561	alpha/beta hydrolase fold	IPR000073	Alpha/beta hydrolase fold-1	-	NODE_100_length_12484_cov_4.818328_12	0.00398936	30.9361	861	bin_94	0.00443217	0.00335957	-0.131805
bin_129	Rhodobacterales	bin.129_02060	PF16320	Ribosomal protein L7/L12 dimerisation domain	IPR008932	Ribosomal protein L7/L12, oligomerisation	GO:0003735|GO:0005840|GO:0006412	NODE_114368_length_4036_cov_10.741522_3	0.00398916	34.8021	384	bin_129	0.00443217	0.00335957	-0.131864
bin_129	Rhodobacterales	bin.129_02060	PF00542	Ribosomal protein L7/L12 C-terminal domain	IPR013823	Ribosomal protein L7/L12, C-terminal	GO:0003735|GO:0006412	NODE_114368_length_4036_cov_10.741522_3	0.00398916	34.8021	384	bin_129	0.00443217	0.00335957	-0.131864
bin_170	Solirubrobacterales	bin.170_03087	PF13561	Enoyl-(Acyl carrier protein) reductase	-	-		NODE_11207_length_17383_cov_7.664416_3	0.00398117	49.2252	777	bin_170	0.00443217	0.00335957	-0.134243
bin_189	Rhizobiales	bin.189_01402	PF08755	Hemimethylated DNA-binding protein YccV like	IPR011722	Hemimethylated DNA-binding domain	GO:0003677	NODE_92226_length_4586_cov_3.567866_2	0.00398093	12.0274	328	bin_189	0.00443217	0.00335957	-0.134315
bin_229	Nitriliruptorales	bin.229_00916	PF13520	Amino acid permease	IPR002293	Amino acid/polyamine transporter I	GO:0016020|GO:0022857|GO:0055085	NODE_7726_length_22068_cov_252.278517_4	0.00397884	458.135	1254	bin_229	0.00443217	0.00335957	-0.134936
bin_49	Thalassobaculales	bin.49_01226	PF06844	Protein of unknown function (DUF1244)	IPR023163	SMc04008-like domain	-	NODE_17758_length_12927_cov_6.797545_5	0.00396642	23.5365	315	bin_49	0.00443217	0.00335957	-0.138632
bin_221	Rhizobiales	bin.221_00018	PF00501	AMP-binding enzyme	IPR000873	AMP-dependent synthetase/ligase	-	NODE_174_length_154922_cov_10.046563_18	0.00394618	30.6358	1944	bin_221	0.00443217	0.00335957	-0.144657
bin_221	Rhizobiales	bin.221_00018	PF16177	Acetyl-coenzyme A synthetase N-terminus	IPR032387	Acetyl-coenzyme A synthetase, N-terminal domain	-	NODE_174_length_154922_cov_10.046563_18	0.00394618	30.6358	1944	bin_221	0.00443217	0.00335957	-0.144657
bin_221	Rhizobiales	bin.221_00018	PF13193	AMP-binding enzyme C-terminal domain	IPR025110	AMP-binding enzyme, C-terminal domain	-	NODE_174_length_154922_cov_10.046563_18	0.00394618	30.6358	1944	bin_221	0.00443217	0.00335957	-0.144657
bin_39	Mycobacteriales	bin.39_02508	PF00108	Thiolase, N-terminal domain	IPR020616	Thiolase, N-terminal	GO:0016747	NODE_3386_length_36318_cov_26.644155_19	0.00393923	61.5679	1185	bin_39	0.00443217	0.00335957	-0.146726
bin_39	Mycobacteriales	bin.39_02508	PF02803	Thiolase, C-terminal domain	IPR020617	Thiolase, C-terminal	GO:0016747	NODE_3386_length_36318_cov_26.644155_19	0.00393923	61.5679	1185	bin_39	0.00443217	0.00335957	-0.146726
bin_133	Mycobacteriales	bin.133_02566	PF01642	Methylmalonyl-CoA mutase	IPR006099	Methylmalonyl-CoA mutase, alpha/beta chain, catalytic	GO:0016866|GO:0031419	NODE_5407_length_27432_cov_11.881726_20	0.00392089	34.8691	2192	bin_133	0.00443217	0.00335957	-0.152187
bin_133	Mycobacteriales	bin.133_02566	PF02310	B12 binding domain	IPR006158	Cobalamin (vitamin B12)-binding domain	GO:0031419|GO:0046872	NODE_5407_length_27432_cov_11.881726_20	0.00392089	34.8691	2192	bin_133	0.00443217	0.00335957	-0.152187
bin_115	Nitriliruptorales	bin.115_03105	PF00420	NADH-ubiquinone/plastoquinone oxidoreductase chain 4L	IPR039428	NADH-ubiquinone oxidoreductase chain 4L/Mnh complex subunit C1-like	-	NODE_77_length_11377_cov_14.889558_4	0.00391776	173.298	302	bin_115	0.00443217	0.00335957	-0.153118
bin_158	Rhizobiales	bin.158_03574	PF13407	Periplasmic binding protein domain	IPR025997	Periplasmic binding protein	-	NODE_17213_length_13195_cov_50.158676_4	0.00391757	103.657	957	bin_158	0.00443217	0.00335957	-0.153173
bin_73	Euzebyales	bin.73_01597	PF13190	PDGLE domain	IPR025937	PDGLE domain	-	NODE_247775_length_2549_cov_4.177626_2	0.00391451	13.3139	962	bin_73	0.00443217	0.00335957	-0.154086
bin_73	Euzebyales	bin.73_01597	PF01891	Cobalt uptake substrate-specific transmembrane region	IPR002751	Metal transport protein CbiM/NikMN	GO:0000041|GO:0016021	NODE_247775_length_2549_cov_4.177626_2	0.00391451	13.3139	962	bin_73	0.00443217	0.00335957	-0.154086
bin_66	Acidimicrobiales	bin.66_00504	PF00378	Enoyl-CoA hydratase/isomerase	IPR001753	Enoyl-CoA hydratase/isomerase	GO:0003824	NODE_52944_length_6393_cov_3.975702_3	0.00390987	15.5872	843	bin_66	0.00443217	0.00335957	-0.155466
bin_8	Azospirillales	bin.8_03277	PF00072	Response regulator receiver domain	IPR001789	Signal transduction response regulator, receiver domain	GO:0000160	NODE_133433_length_3686_cov_7.390251_2	0.00390433	32.1307	704	bin_8	0.00443217	0.00335957	-0.157115
bin_8	Azospirillales	bin.8_03277	PF00486	Transcriptional regulatory protein, C terminal	IPR001867	OmpR/PhoB-type DNA-binding domain	GO:0000160|GO:0003677|GO:0006355	NODE_133433_length_3686_cov_7.390251_2	0.00390433	32.1307	704	bin_8	0.00443217	0.00335957	-0.157115
bin_4	Euzebyales	bin.4_00610	PF00072	Response regulator receiver domain	IPR001789	Signal transduction response regulator, receiver domain	GO:0000160	NODE_1207_length_62312_cov_12.181795_50	0.00389577	40.0989	455	bin_4	0.00443217	0.00335957	-0.159662
bin_35	Euzebyales	bin.35_02480	PF00441	Acyl-CoA dehydrogenase, C-terminal domain	IPR009075	Acyl-CoA dehydrogenase/oxidase C-terminal	GO:0016627	NODE_32038_length_8781_cov_15.155168_5	0.00389564	33.9439	1194	bin_35	0.00443217	0.00335957	-0.1597
bin_35	Euzebyales	bin.35_02480	PF02771	Acyl-CoA dehydrogenase, N-terminal domain	IPR013786	Acyl-CoA dehydrogenase/oxidase, N-terminal	GO:0016627|GO:0050660	NODE_32038_length_8781_cov_15.155168_5	0.00389564	33.9439	1194	bin_35	0.00443217	0.00335957	-0.1597
bin_35	Euzebyales	bin.35_02480	PF02770	Acyl-CoA dehydrogenase, middle domain	IPR006091	Acyl-CoA oxidase/dehydrogenase, central domain	GO:0016627	NODE_32038_length_8781_cov_15.155168_5	0.00389564	33.9439	1194	bin_35	0.00443217	0.00335957	-0.1597
bin_10	SYMT01	bin.10_02416	PF01758	Sodium Bile acid symporter family	IPR002657	Bile acid:sodium symporter/arsenical resistance protein Acr3	GO:0016020	NODE_7050_length_23394_cov_6.550709_9	0.00388904	17.0411	950	bin_10	0.00443217	0.00335957	-0.161666
bin_49	Thalassobaculales	bin.49_03984	PF00528	Binding-protein-dependent transport system inner membrane component	IPR000515	ABC transporter type 1, transmembrane domain MetI-like	GO:0016020|GO:0055085	NODE_140775_length_3572_cov_9.006255_4	0.00388239	28.2517	862	bin_49	0.00443217	0.00335957	-0.163646
bin_101	Caulobacterales	bin.101_02048	PF00009	Elongation factor Tu GTP binding domain	IPR000795	Translational (tr)-type GTP-binding domain	GO:0003924|GO:0005525	NODE_6031_length_25769_cov_24.068951_24	0.0038822	54.4872	1911	bin_101	0.00443217	0.00335957	-0.163703
bin_101	Caulobacterales	bin.101_02048	PF01583	Adenylylsulphate kinase	-	-		NODE_6031_length_25769_cov_24.068951_24	0.0038822	54.4872	1911	bin_101	0.00443217	0.00335957	-0.163703
bin_101	Caulobacterales	bin.101_02048	PF03144	Elongation factor Tu domain 2	IPR004161	Translation elongation factor EFTu-like, domain 2	GO:0005525	NODE_6031_length_25769_cov_24.068951_24	0.0038822	54.4872	1911	bin_101	0.00443217	0.00335957	-0.163703
bin_221	Rhizobiales	bin.221_02822	PF13193	AMP-binding enzyme C-terminal domain	IPR025110	AMP-binding enzyme, C-terminal domain	-	NODE_10456_length_18168_cov_8.282780_2	0.00387982	22.9677	1641	bin_221	0.00443217	0.00335957	-0.164409
bin_221	Rhizobiales	bin.221_02822	PF00501	AMP-binding enzyme	IPR000873	AMP-dependent synthetase/ligase	-	NODE_10456_length_18168_cov_8.282780_2	0.00387982	22.9677	1641	bin_221	0.00443217	0.00335957	-0.164409
bin_101	Caulobacterales	bin.101_00441	PF00115	Cytochrome C and Quinol oxidase polypeptide I	IPR000883	Cytochrome c oxidase subunit I	GO:0004129|GO:0009060|GO:0016021|GO:0020037	NODE_985_length_68603_cov_21.852862_54	0.00387091	60.5789	2529	bin_101	0.00443217	0.00335957	-0.167063
bin_227	Acidimicrobiales	bin.227_01761	PF00578	AhpC/TSA family	IPR000866	Alkyl hydroperoxide reductase subunit C/ Thiol specific antioxidant	GO:0016209|GO:0016491	NODE_916_length_71413_cov_18.476807_38	0.00387078	61.6208	567	bin_227	0.00443217	0.00335957	-0.1671
bin_99	Rhodothermales	bin.99_01728	PF02566	OsmC-like protein	IPR003718	OsmC/Ohr family	-	NODE_284415_length_2349_cov_4.169573_2	0.00386814	15.2213	488	bin_99	0.00443217	0.00335957	-0.167887
bin_217	Nitrosococcales	bin.217_00982	PF00141	Peroxidase	IPR002016	Haem peroxidase	GO:0004601|GO:0006979|GO:0020037	NODE_928_length_71144_cov_23.912420_6	0.00386763	56.8297	2172	bin_217	0.00443217	0.00335957	-0.168037
bin_217	Nitrosococcales	bin.217_00982	PF00141	Peroxidase	IPR002016	Haem peroxidase	GO:0004601|GO:0006979|GO:0020037	NODE_928_length_71144_cov_23.912420_6	0.00386763	56.8297	2172	bin_217	0.00443217	0.00335957	-0.168037
bin_175	Nitriliruptorales	bin.175_03056	PF00221	Aromatic amino acid lyase	IPR001106	Aromatic amino acid lyase	-	NODE_58320_length_6022_cov_60.815820_2	0.00386308	143.852	1566	bin_175	0.00443217	0.00335957	-0.169392
bin_181	UBA727	bin.181_00175	PF14602	Hexapeptide repeat of succinyl-transferase	IPR001451	Hexapeptide repeat	-	NODE_17748_length_12932_cov_5.304885_9	0.0038571	14.212	797	bin_181	0.00443217	0.00335957	-0.171172
bin_181	UBA727	bin.181_00175	PF00132	Bacterial transferase hexapeptide (six repeats)	IPR001451	Hexapeptide repeat	-	NODE_17748_length_12932_cov_5.304885_9	0.0038571	14.212	797	bin_181	0.00443217	0.00335957	-0.171172
bin_181	UBA727	bin.181_00175	PF14805	Tetrahydrodipicolinate N-succinyltransferase N-terminal	IPR023180	Tetrahydrodipicolinate-N-succinyltransferase, chain A, domain 1	-	NODE_17748_length_12932_cov_5.304885_9	0.0038571	14.212	797	bin_181	0.00443217	0.00335957	-0.171172
bin_21	Pseudomonadales	bin.21_03438	PF00687	Ribosomal protein L1p/L10e family	IPR028364	Ribosomal protein L1/ribosomal biogenesis protein	-	NODE_48658_length_6733_cov_11.454178_4	0.0038515	48.7644	696	bin_21	0.00443217	0.00335957	-0.172839
bin_221	Rhizobiales	bin.221_02159	PF00528	Binding-protein-dependent transport system inner membrane component	IPR000515	ABC transporter type 1, transmembrane domain MetI-like	GO:0016020|GO:0055085	NODE_5430_length_27384_cov_9.338102_13	0.00384775	37.3746	865	bin_221	0.00443217	0.00335957	-0.173957
bin_221	Rhizobiales	bin.221_02159	PF12911	N-terminal TM domain of oligopeptide transport permease C	IPR025966	Oligopeptide transport permease C-like, N-terminal domain	-	NODE_5430_length_27384_cov_9.338102_13	0.00384775	37.3746	865	bin_221	0.00443217	0.00335957	-0.173957
bin_19	J058	bin.19_06164	PF01625	Peptide methionine sulfoxide reductase	IPR002569	Peptide methionine sulphoxide reductase MsrA	GO:0008113	NODE_51027_length_6537_cov_8.196081_3	0.00384764	30.467	636	bin_19	0.00443217	0.00335957	-0.173988
bin_28	Acidimicrobiales	bin.28_04304	PF00082	Subtilase family	IPR000209	Peptidase S8/S53 domain	GO:0006508|GO:0008236	NODE_161538_length_3288_cov_22.154036_2	0.00384612	51.6116	1908	bin_28	0.00443217	0.00335957	-0.174441
bin_28	Acidimicrobiales	bin.28_04304	PF17957	Bacterial Ig domain	-	-		NODE_161538_length_3288_cov_22.154036_2	0.00384612	51.6116	1908	bin_28	0.00443217	0.00335957	-0.174441
bin_28	Acidimicrobiales	bin.28_04304	PF05922	Peptidase inhibitor I9	IPR010259	Peptidase S8 propeptide/proteinase inhibitor I9	-	NODE_161538_length_3288_cov_22.154036_2	0.00384612	51.6116	1908	bin_28	0.00443217	0.00335957	-0.174441
bin_173	Pseudomonadales	bin.173_00810	PF00873	AcrB/AcrD/AcrF family	IPR001036	Acriflavin resistance protein	GO:0016020|GO:0022857|GO:0055085	NODE_1172_length_63324_cov_14.823737_4	0.00383369	52.0719	3158	bin_173	0.00443217	0.00335957	-0.178141
bin_170	Solirubrobacterales	bin.170_00737	PF03320	Bacterial fructose-1,6-bisphosphatase, glpX-encoded	IPR004464	Fructose-1,6-bisphosphatase class 2/Sedoheputulose-1,7-bisphosphatase	GO:0006071|GO:0006094|GO:0042132	NODE_1156_length_63834_cov_7.823077_46	0.00383138	27.8983	973	bin_170	0.00443217	0.00335957	-0.178828
bin_17	Deinococcales	bin.17_01156	PF00128	Alpha amylase, catalytic domain	IPR006047	Glycosyl hydrolase, family 13, catalytic domain	GO:0003824|GO:0005975	NODE_9090_length_19890_cov_43.708798_12	0.00383026	109.618	2154	bin_17	0.00443217	0.00335957	-0.179162
bin_17	Deinococcales	bin.17_01156	PF02922	Carbohydrate-binding module 48 (Isoamylase N-terminal domain)	IPR004193	Glycoside hydrolase, family 13, N-terminal	GO:0004553|GO:0005975	NODE_9090_length_19890_cov_43.708798_12	0.00383026	109.618	2154	bin_17	0.00443217	0.00335957	-0.179162
bin_60	Sphingomonadales	bin.60_00325	PF07075	Protein of unknown function (DUF1343)	IPR008302	Uncharacterised conserved protein UCP016719	-	NODE_4158_length_32317_cov_11.342384_14	0.00382371	34.7901	1196	bin_60	0.00443217	0.00335957	-0.181111
bin_82	Rhodobacterales	bin.82_01632	PF12840	Helix-turn-helix domain	-	-		NODE_3291_length_36908_cov_6.994953_21	0.0038211	19.9972	353	bin_82	0.00443217	0.00335957	-0.18189
bin_39	Mycobacteriales	bin.39_02671	PF13229	Right handed beta helix region	IPR039448	Right handed beta helix domain	-	NODE_4557_length_30524_cov_26.973678_24	0.00382026	58.516	1746	bin_39	0.00443217	0.00335957	-0.18214
bin_121	Rhodospirillales	bin.121_00801	PF13247	4Fe-4S dicluster domain	IPR017896	4Fe-4S ferredoxin-type, iron-sulphur binding domain	-	NODE_21418_length_11432_cov_20.342709_2	0.00381305	43.9095	597	bin_121	0.00443217	0.00335957	-0.184286
bin_133	Mycobacteriales	bin.133_03915	PF00254	FKBP-type peptidyl-prolyl cis-trans isomerase	IPR001179	FKBP-type peptidyl-prolyl cis-trans isomerase domain	GO:0003755	NODE_84223_length_4838_cov_8.640602_4	0.00380827	23.256	375	bin_133	0.00443217	0.00335957	-0.185708
bin_4	Euzebyales	bin.4_01609	PF02694	Uncharacterised BCR, YnfA/UPF0060 family	IPR003844	Uncharacterised protein family UPF0060	GO:0016020	NODE_3229_length_37334_cov_10.908930_1	0.0038073	37.1786	336	bin_4	0.00443217	0.00335957	-0.185995
bin_99	Rhodothermales	bin.99_01708	PF01791	DeoC/LacD family aldolase	IPR002915	DeoC/FbaB/LacD aldolase	GO:0016829	NODE_271808_length_2413_cov_3.809584_2	0.00380034	13.719	1000	bin_99	0.00443217	0.00335957	-0.188067
bin_99	Rhodothermales	bin.99_01708	PF01791	DeoC/LacD family aldolase	IPR002915	DeoC/FbaB/LacD aldolase	GO:0016829	NODE_271808_length_2413_cov_3.809584_2	0.00380034	13.719	1000	bin_99	0.00443217	0.00335957	-0.188067
bin_99	Rhodothermales	bin.99_01708	PF01791	DeoC/LacD family aldolase	IPR002915	DeoC/FbaB/LacD aldolase	GO:0016829	NODE_271808_length_2413_cov_3.809584_2	0.00380034	13.719	1000	bin_99	0.00443217	0.00335957	-0.188067
bin_99	Rhodothermales	bin.99_01708	PF01791	DeoC/LacD family aldolase	IPR002915	DeoC/FbaB/LacD aldolase	GO:0016829	NODE_271808_length_2413_cov_3.809584_2	0.00380034	13.719	1000	bin_99	0.00443217	0.00335957	-0.188067
bin_91	Gemmatimonadetes	bin.91_00030	PF00578	AhpC/TSA family	IPR000866	Alkyl hydroperoxide reductase subunit C/ Thiol specific antioxidant	GO:0016209|GO:0016491	NODE_630_length_84310_cov_32.396606_29	0.00379971	67.3191	564	bin_91	0.00443217	0.00335957	-0.188257
bin_221	Rhizobiales	bin.221_01856	PF00501	AMP-binding enzyme	IPR000873	AMP-dependent synthetase/ligase	-	NODE_4602_length_30330_cov_8.607630_9	0.00379655	28.2357	1311	bin_221	0.00443217	0.00335957	-0.189196
bin_221	Rhizobiales	bin.221_01856	PF14535	AMP-binding enzyme C-terminal domain	IPR028154	AMP-dependent ligase, C-terminal	-	NODE_4602_length_30330_cov_8.607630_9	0.00379655	28.2357	1311	bin_221	0.00443217	0.00335957	-0.189196
bin_1	Burkholderiales	bin.1_02897	PF00291	Pyridoxal-phosphate dependent enzyme	IPR001926	Pyridoxal-phosphate dependent enzyme	-	NODE_20921_length_11593_cov_79.576270_2	0.00378248	182.916	921	bin_1	0.00443217	0.00335957	-0.193383
bin_19	J058	bin.19_05896	PF02779	Transketolase, pyrimidine binding domain	IPR005475	Transketolase-like, pyrimidine-binding domain	-	NODE_38760_length_7760_cov_7.988968_2	0.00377185	24.5071	2822	bin_19	0.00443217	0.00335957	-0.196549
bin_19	J058	bin.19_05896	PF16078	2-oxoglutarate dehydrogenase N-terminus	IPR032106	2-oxoglutarate dehydrogenase E1 component, N-terminal domain	-	NODE_38760_length_7760_cov_7.988968_2	0.00377185	24.5071	2822	bin_19	0.00443217	0.00335957	-0.196549
bin_19	J058	bin.19_05896	PF16870	2-oxoglutarate dehydrogenase C-terminal	IPR031717	Multifunctional 2-oxoglutarate metabolism enzyme, C-terminal	-	NODE_38760_length_7760_cov_7.988968_2	0.00377185	24.5071	2822	bin_19	0.00443217	0.00335957	-0.196549
bin_19	J058	bin.19_05896	PF00676	Dehydrogenase E1 component	IPR001017	Dehydrogenase, E1 component	GO:0016624	NODE_38760_length_7760_cov_7.988968_2	0.00377185	24.5071	2822	bin_19	0.00443217	0.00335957	-0.196549
bin_170	Solirubrobacterales	bin.170_03498	PF01039	Carboxyl transferase domain	IPR034733	Acetyl-CoA carboxylase	-	NODE_16550_length_13531_cov_7.454957_12	0.00376824	24.3442	1566	bin_170	0.00443217	0.00335957	-0.197623
bin_221	Rhizobiales	bin.221_02712	PF13187	4Fe-4S dicluster domain	IPR017896	4Fe-4S ferredoxin-type, iron-sulphur binding domain	-	NODE_9157_length_19775_cov_9.126724_6	0.00376576	20.6344	1775	bin_221	0.00443217	0.00335957	-0.198361
bin_221	Rhizobiales	bin.221_02712	PF12838	4Fe-4S dicluster domain	IPR017896	4Fe-4S ferredoxin-type, iron-sulphur binding domain	-	NODE_9157_length_19775_cov_9.126724_6	0.00376576	20.6344	1775	bin_221	0.00443217	0.00335957	-0.198361
bin_28	Acidimicrobiales	bin.28_03062	PF00294	pfkB family carbohydrate kinase	IPR011611	Carbohydrate kinase PfkB	-	NODE_30490_length_9067_cov_19.627053_10	0.0037522	30.8991	1001	bin_28	0.00443217	0.00335957	-0.202397
bin_180	Rhodobacterales	bin.180_01182	PF00005	ABC transporter	IPR003439	ABC transporter-like	GO:0005524	NODE_1314_length_59749_cov_70.959192_32	0.00375175	161.279	777	bin_180	0.00443217	0.00335957	-0.202532
bin_91	Gemmatimonadetes	bin.91_00225	PF00005	ABC transporter	IPR003439	ABC transporter-like	GO:0005524	NODE_1527_length_55628_cov_23.994584_12	0.00374413	76.9905	840	bin_91	0.00443217	0.00335957	-0.2048
bin_124	Pseudomonadales	bin.124_03084	PF00813	FliP family	IPR005838	Type III secretion system inner membrane P protein	GO:0009306|GO:0016020	NODE_4782_length_29604_cov_20.125757_26	0.00374161	51.5073	755	bin_124	0.00443217	0.00335957	-0.20555
bin_195	Pseudomonadales	bin.195_03253	PF00510	Cytochrome c oxidase subunit III	IPR000298	Cytochrome c oxidase subunit III-like	GO:0004129|GO:0016020	NODE_518_length_2318_cov_2.509594_3	0.00373324	10.9292	565	bin_195	0.00443217	0.00335957	-0.208042
bin_158	Rhizobiales	bin.158_02702	PF14489	QueF-like protein	IPR029500	NADPH-dependent 7-cyano-7-deazaguanine reductase QueF	GO:0008616|GO:0033739	NODE_6681_length_24155_cov_48.323154_7	0.0037228	141.656	471	bin_158	0.00443217	0.00335957	-0.21115
bin_175	Nitriliruptorales	bin.175_02257	PF13419	Haloacid dehalogenase-like hydrolase	IPR041492	Haloacid dehalogenase-like hydrolase	-	NODE_9263_length_19612_cov_73.633226_11	0.00371895	167.159	661	bin_175	0.00443217	0.00335957	-0.212294
bin_26	Pseudomonadales	bin.26_00127	PF06808	Tripartite ATP-independent periplasmic transporter, DctM component	IPR010656	TRAP C4-dicarboxylate transport system permease DctM subunit	-	NODE_2_length_104150_cov_9.165414_27	0.00371784	45.446	1323	bin_26	0.00443217	0.00335957	-0.212624
bin_198	Pseudomonadales	bin.198_01935	PF06127	Protein of unknown function (DUF962)	IPR009305	2-hydroxy-palmitic acid dioxygenase Mpo1-like	-	NODE_1334_length_59222_cov_162.996079_25	0.00371774	318.19	336	bin_198	0.00443217	0.00335957	-0.212654
bin_227	Acidimicrobiales	bin.227_03909	PF01032	FecCD transport family	IPR000522	ABC transporter, permease protein, BtuC-like	GO:0016020|GO:0022857	NODE_82565_length_4897_cov_17.275506_5	0.00371689	38.3839	1029	bin_227	0.00443217	0.00335957	-0.212907
bin_158	Rhizobiales	bin.158_01773	PF00171	Aldehyde dehydrogenase family	IPR015590	Aldehyde dehydrogenase domain	GO:0016491	NODE_2633_length_42145_cov_48.626348_7	0.00371253	101.799	1390	bin_158	0.00443217	0.00335957	-0.214205
bin_19	J058	bin.19_04853	PF02806	Alpha amylase, C-terminal all-beta domain	IPR006048	Alpha-amylase/branching enzyme, C-terminal all beta	GO:0003824|GO:0005975|GO:0043169	NODE_18255_length_12696_cov_8.917174_7	0.00371077	34.2495	1944	bin_19	0.00443217	0.00335957	-0.21473
bin_19	J058	bin.19_04853	PF02922	Carbohydrate-binding module 48 (Isoamylase N-terminal domain)	IPR004193	Glycoside hydrolase, family 13, N-terminal	GO:0004553|GO:0005975	NODE_18255_length_12696_cov_8.917174_7	0.00371077	34.2495	1944	bin_19	0.00443217	0.00335957	-0.21473
bin_19	J058	bin.19_04853	PF00128	Alpha amylase, catalytic domain	IPR006047	Glycosyl hydrolase, family 13, catalytic domain	GO:0003824|GO:0005975	NODE_18255_length_12696_cov_8.917174_7	0.00371077	34.2495	1944	bin_19	0.00443217	0.00335957	-0.21473
bin_91	Gemmatimonadetes	bin.91_01928	PF01058	NADH ubiquinone oxidoreductase, 20 Kd subunit	IPR006137	NADH:ubiquinone oxidoreductase-like, 20kDa subunit	GO:0051536	NODE_11053_length_17545_cov_33.462436_14	0.0037086	81.9493	1461	bin_91	0.00443217	0.00335957	-0.215376
bin_91	Gemmatimonadetes	bin.91_01928	PF14720	NiFe/NiFeSe hydrogenase small subunit C-terminal	IPR027394	Cytochrome-c3 hydrogenase, C-terminal	-	NODE_11053_length_17545_cov_33.462436_14	0.0037086	81.9493	1461	bin_91	0.00443217	0.00335957	-0.215376
bin_69	Gemmatimonadetes	bin.69_00260	PF00005	ABC transporter	IPR003439	ABC transporter-like	GO:0005524	NODE_511_length_93374_cov_8.247784_51	0.00370699	22.6359	813	bin_69	0.00443217	0.00335957	-0.215854
bin_210	Euzebyales	bin.210_00308	PF00005	ABC transporter	IPR003439	ABC transporter-like	GO:0005524	NODE_312_length_117728_cov_32.050360_84	0.0037068	106.175	719	bin_210	0.00443217	0.00335957	-0.21591
bin_158	Rhizobiales	bin.158_01437	PF00903	Glyoxalase/Bleomycin resistance protein/Dioxygenase superfamily	IPR004360	Glyoxalase/fosfomycin resistance/dioxygenase domain	-	NODE_1301_length_59973_cov_42.949047_22	0.00370651	116.425	984	bin_158	0.00443217	0.00335957	-0.215996
bin_158	Rhizobiales	bin.158_01437	PF00903	Glyoxalase/Bleomycin resistance protein/Dioxygenase superfamily	IPR004360	Glyoxalase/fosfomycin resistance/dioxygenase domain	-	NODE_1301_length_59973_cov_42.949047_22	0.00370651	116.425	984	bin_158	0.00443217	0.00335957	-0.215996
bin_128	Rhizobiales	bin.128_00319	PF01066	CDP-alcohol phosphatidyltransferase	IPR000462	CDP-alcohol phosphatidyltransferase	GO:0008654|GO:0016020|GO:0016780	NODE_1373_length_58294_cov_28.426639_37	0.0037044	66.62	529	bin_128	0.00443217	0.00335957	-0.216627
bin_180	Rhodobacterales	bin.180_00317	PF02653	Branched-chain amino acid transport system / permease component	IPR001851	ABC transporter, permease	GO:0016021|GO:0022857|GO:0055085	NODE_561_length_89342_cov_63.368452_33	0.00370286	136.871	921	bin_180	0.00443217	0.00335957	-0.217085
bin_49	Thalassobaculales	bin.49_01734	PF00834	Ribulose-phosphate 3 epimerase family	IPR000056	Ribulose-phosphate 3-epimerase-like	GO:0005975|GO:0016857	NODE_23945_length_10632_cov_7.550251_2	0.00369922	32.0279	680	bin_49	0.00443217	0.00335957	-0.218167
bin_214	Caulobacterales	bin.214_03614	PF06689	ClpX C4-type zinc finger	IPR010603	Zinc finger, ClpX C4-type	GO:0008270|GO:0046983	NODE_37728_length_7901_cov_14.242162_7	0.00369329	39.6931	1284	bin_214	0.00443217	0.00335957	-0.219933
bin_214	Caulobacterales	bin.214_03614	PF10431	C-terminal, D2-small domain, of ClpB protein	IPR019489	Clp ATPase, C-terminal	-	NODE_37728_length_7901_cov_14.242162_7	0.00369329	39.6931	1284	bin_214	0.00443217	0.00335957	-0.219933
bin_214	Caulobacterales	bin.214_03614	PF07724	AAA domain (Cdc48 subfamily)	IPR003959	ATPase, AAA-type, core	GO:0005524|GO:0016887	NODE_37728_length_7901_cov_14.242162_7	0.00369329	39.6931	1284	bin_214	0.00443217	0.00335957	-0.219933
bin_47	Nevskiales	bin.47_00478	PF05222	Alanine dehydrogenase/PNT, N-terminal domain	IPR007886	Alanine dehydrogenase/pyridine nucleotide transhydrogenase, N-terminal	-	NODE_5467_length_27284_cov_17.737706_7	0.00368517	55.3083	1119	bin_47	0.00443217	0.00335957	-0.222348
bin_47	Nevskiales	bin.47_00478	PF01262	Alanine dehydrogenase/PNT, C-terminal domain	IPR007698	Alanine dehydrogenase/pyridine nucleotide transhydrogenase, NAD(H)-binding domain	-	NODE_5467_length_27284_cov_17.737706_7	0.00368517	55.3083	1119	bin_47	0.00443217	0.00335957	-0.222348
bin_158	Rhizobiales	bin.158_00023	PF04267	Sarcosine oxidase, delta subunit family	IPR006279	Sarcosine oxidase, delta subunit, heterotetrameric	GO:0008115|GO:0046653	NODE_182_length_153114_cov_51.365617_23	0.00368302	122.534	339	bin_158	0.00443217	0.00335957	-0.222988
bin_175	Nitriliruptorales	bin.175_02784	PF02518	Histidine kinase-, DNA gyrase B-, and HSP90-like ATPase	IPR003594	Histidine kinase/HSP90-like ATPase	-	NODE_24941_length_10352_cov_82.899874_1	0.00367734	194.604	1200	bin_175	0.00443217	0.00335957	-0.224681
bin_175	Nitriliruptorales	bin.175_02784	PF13185	GAF domain	IPR003018	GAF domain	GO:0005515	NODE_24941_length_10352_cov_82.899874_1	0.00367734	194.604	1200	bin_175	0.00443217	0.00335957	-0.224681
bin_175	Nitriliruptorales	bin.175_02784	PF00512	His Kinase A (phospho-acceptor) domain	IPR003661	Signal transduction histidine kinase, dimerisation/phosphoacceptor domain	GO:0000155|GO:0007165	NODE_24941_length_10352_cov_82.899874_1	0.00367734	194.604	1200	bin_175	0.00443217	0.00335957	-0.224681
bin_226	Kiloniellales	bin.226_01302	PF00166	Chaperonin 10 Kd subunit	IPR020818	GroES chaperonin family	GO:0005524|GO:0006457|GO:0016887	NODE_4220_length_32018_cov_9.243751_17	0.00367589	31.7395	311	bin_226	0.00443217	0.00335957	-0.225112
bin_19	J058	bin.19_03993	PF18546	Methanogen output domain 1	IPR041359	Metanogen output domain 1	-	NODE_12384_length_16337_cov_8.959833_8	0.00367433	32	537	bin_19	0.00443217	0.00335957	-0.225575
bin_131	Pseudomonadales	bin.131_01078	PF00137	ATP synthase subunit C	IPR002379	V-ATPase proteolipid subunit C-like domain	GO:0015078|GO:0033177|GO:1902600	NODE_7483_length_22594_cov_60.558987_23	0.00367041	177.679	249	bin_131	0.00443217	0.00335957	-0.226743
bin_129	Rhodobacterales	bin.129_02063	PF04332	Protein of unknown function (DUF475)	IPR007427	Protein of unknown function DUF475	-	NODE_114503_length_4033_cov_14.678733_2	0.00366584	19.4986	1047	bin_129	0.00443217	0.00335957	-0.228104
bin_221	Rhizobiales	bin.221_03569	PF00115	Cytochrome C and Quinol oxidase polypeptide I	IPR000883	Cytochrome c oxidase subunit I	GO:0004129|GO:0009060|GO:0016021|GO:0020037	NODE_25947_length_10083_cov_10.148285_5	0.00365686	28.4446	1939	bin_221	0.00443217	0.00335957	-0.230775
bin_167	Nitriliruptorales	bin.167_02784	PF12680	SnoaL-like domain	IPR037401	SnoaL-like domain	-	NODE_173650_length_3149_cov_24.713639_2	0.0036267	47.3825	366	bin_167	0.00443217	0.00335957	-0.239755
bin_226	Kiloniellales	bin.226_00665	PF14489	QueF-like protein	IPR029500	NADPH-dependent 7-cyano-7-deazaguanine reductase QueF	GO:0008616|GO:0033739	NODE_2396_length_44361_cov_9.938180_36	0.00362444	34.286	458	bin_226	0.00443217	0.00335957	-0.240427
bin_190	Nitriliruptorales	bin.190_02211	PF01032	FecCD transport family	IPR000522	ABC transporter, permease protein, BtuC-like	GO:0016020|GO:0022857	NODE_9352_length_19477_cov_52.629801_14	0.00361343	124.302	983	bin_190	0.00443217	0.00335957	-0.243702
bin_129	Rhodobacterales	bin.129_01341	PF04325	Protein of unknown function (DUF465)	IPR007420	Protein of unknown function DUF465	-	NODE_58774_length_5994_cov_12.292305_4	0.00361217	30.88	225	bin_129	0.00443217	0.00335957	-0.244079
bin_180	Rhodobacterales	bin.180_02898	PF00005	ABC transporter	IPR003439	ABC transporter-like	GO:0005524	NODE_6836_length_23792_cov_64.139529_16	0.00361044	172.115	702	bin_180	0.00443217	0.00335957	-0.244593
bin_180	Rhodobacterales	bin.180_02898	PF00005	ABC transporter	IPR003439	ABC transporter-like	GO:0005524	NODE_6836_length_23792_cov_64.139529_16	0.00361044	172.115	702	bin_180	0.00443217	0.00335957	-0.244593
bin_180	Rhodobacterales	bin.180_02898	PF00005	ABC transporter	IPR003439	ABC transporter-like	GO:0005524	NODE_6836_length_23792_cov_64.139529_16	0.00361044	172.115	702	bin_180	0.00443217	0.00335957	-0.244593
bin_180	Rhodobacterales	bin.180_02898	PF00005	ABC transporter	IPR003439	ABC transporter-like	GO:0005524	NODE_6836_length_23792_cov_64.139529_16	0.00361044	172.115	702	bin_180	0.00443217	0.00335957	-0.244593
bin_221	Rhizobiales	bin.221_04168	PF00920	Dehydratase family	IPR000581	Dihydroxy-acid/6-phosphogluconate dehydratase	GO:0003824	NODE_143678_length_3528_cov_4.761589_3	0.00361019	13.9499	1617	bin_221	0.00443217	0.00335957	-0.244668
bin_39	Mycobacteriales	bin.39_02819	PF14535	AMP-binding enzyme C-terminal domain	IPR028154	AMP-dependent ligase, C-terminal	-	NODE_4803_length_29531_cov_26.933505_29	0.00361018	69.5585	1300	bin_39	0.00443217	0.00335957	-0.244672
bin_39	Mycobacteriales	bin.39_02819	PF00501	AMP-binding enzyme	IPR000873	AMP-dependent synthetase/ligase	-	NODE_4803_length_29531_cov_26.933505_29	0.00361018	69.5585	1300	bin_39	0.00443217	0.00335957	-0.244672
bin_11	Gemmatimonadetes	bin.11_02375	PF07498	Rho termination factor, N-terminal domain	IPR011112	Rho termination factor, N-terminal	GO:0006353	NODE_27368_length_9720_cov_9.645111_7	0.0036022	28.0236	297	bin_11	0.00443217	0.00335957	-0.247045
bin_33	Acidimicrobiales	bin.33_00462	PF13378	Enolase C-terminal domain-like	IPR029065	Enolase C-terminal domain-like	-	NODE_6754_length_23981_cov_198.336830_9	0.00359823	433.818	1107	bin_33	0.00443217	0.00335957	-0.248229
bin_33	Acidimicrobiales	bin.33_00462	PF02746	Mandelate racemase / muconate lactonizing enzyme, N-terminal domain	IPR013341	Mandelate racemase/muconate lactonizing enzyme, N-terminal domain	-	NODE_6754_length_23981_cov_198.336830_9	0.00359823	433.818	1107	bin_33	0.00443217	0.00335957	-0.248229
bin_158	Rhizobiales	bin.158_01877	PF01547	Bacterial extracellular solute-binding protein	IPR006059	Bacterial extracellular solute-binding protein	-	NODE_2834_length_40309_cov_43.760521_23	0.00359714	104.366	1728	bin_158	0.00443217	0.00335957	-0.248553
bin_189	Rhizobiales	bin.189_00191	PF04332	Protein of unknown function (DUF475)	IPR007427	Protein of unknown function DUF475	-	NODE_24519_length_10467_cov_4.633596_3	0.00358596	16.3286	989	bin_189	0.00443217	0.00335957	-0.251881
bin_226	Kiloniellales	bin.226_03227	PF02770	Acyl-CoA dehydrogenase, middle domain	IPR006091	Acyl-CoA oxidase/dehydrogenase, central domain	GO:0016627	NODE_25630_length_10157_cov_9.365967_8	0.00357008	30.1774	1161	bin_226	0.00443217	0.00335957	-0.256608
bin_226	Kiloniellales	bin.226_03227	PF02771	Acyl-CoA dehydrogenase, N-terminal domain	IPR013786	Acyl-CoA dehydrogenase/oxidase, N-terminal	GO:0016627|GO:0050660	NODE_25630_length_10157_cov_9.365967_8	0.00357008	30.1774	1161	bin_226	0.00443217	0.00335957	-0.256608
bin_226	Kiloniellales	bin.226_03227	PF00441	Acyl-CoA dehydrogenase, C-terminal domain	IPR009075	Acyl-CoA dehydrogenase/oxidase C-terminal	GO:0016627	NODE_25630_length_10157_cov_9.365967_8	0.00357008	30.1774	1161	bin_226	0.00443217	0.00335957	-0.256608
bin_31	Sphingomonadales	bin.31_00345	PF00501	AMP-binding enzyme	IPR000873	AMP-dependent synthetase/ligase	-	NODE_3257_length_37180_cov_15.030949_21	0.003565	39.874	1770	bin_31	0.00443217	0.00335957	-0.258118
bin_105	Parvibaculales	bin.105_01499	PF00276	Ribosomal protein L23	IPR013025	Ribosomal protein L25/L23	GO:0003735|GO:0005840|GO:0006412	NODE_204482_length_2859_cov_4.412268_2	0.00353804	17.1502	273	bin_105	0.00443217	0.00335957	-0.266145
bin_154	Gemmatimonadetes	bin.154_01687	PF00378	Enoyl-CoA hydratase/isomerase	IPR001753	Enoyl-CoA hydratase/isomerase	GO:0003824	NODE_15658_length_14039_cov_6.734268_9	0.00353701	17.7389	835	bin_154	0.00443217	0.00335957	-0.26645
bin_39	Mycobacteriales	bin.39_03660	PF03301	Tryptophan 2,3-dioxygenase	IPR004981	Tryptophan 2,3-dioxygenase	GO:0004833|GO:0019441|GO:0020037	NODE_10623_length_18000_cov_26.548509_8	0.00353366	78.7627	788	bin_39	0.00443217	0.00335957	-0.267446
bin_39	Mycobacteriales	bin.39_03660	PF03301	Tryptophan 2,3-dioxygenase	IPR004981	Tryptophan 2,3-dioxygenase	GO:0004833|GO:0019441|GO:0020037	NODE_10623_length_18000_cov_26.548509_8	0.00353366	78.7627	788	bin_39	0.00443217	0.00335957	-0.267446
bin_24	Rhizobiales	bin.24_00773	PF02798	Glutathione S-transferase, N-terminal domain	IPR004045	Glutathione S-transferase, N-terminal	GO:0005515|GO:0006749	NODE_1_length_1594618_cov_10.016473_772	0.00352514	47.0153	654	bin_24	0.00443217	0.00335957	-0.269983
bin_141	Nitriliruptorales	bin.141_00605	PF00206	Lyase	IPR022761	Fumarate lyase, N-terminal	-	NODE_758_length_77700_cov_36.639990_41	0.00351624	86.3835	1416	bin_141	0.00443217	0.00335957	-0.272632
bin_141	Nitriliruptorales	bin.141_00605	PF10397	Adenylosuccinate lyase C-terminus	IPR019468	Adenylosuccinate lyase C-terminal	-	NODE_758_length_77700_cov_36.639990_41	0.00351624	86.3835	1416	bin_141	0.00443217	0.00335957	-0.272632
bin_145	Pseudomonadales	bin.145_02368	PF03060	Nitronate monooxygenase	IPR004136	Nitronate monooxygenase	GO:0018580	NODE_4765_length_29673_cov_43.129786_6	0.00351351	94.7679	978	bin_145	0.00443217	0.00335957	-0.273445
bin_48	Rhodobacterales	bin.48_03304	PF13407	Periplasmic binding protein domain	IPR025997	Periplasmic binding protein	-	NODE_13661_length_15337_cov_7.165620_8	0.00351277	18.4624	945	bin_48	0.00443217	0.00335957	-0.273665
bin_60	Sphingomonadales	bin.60_02692	PF02915	Rubrerythrin	IPR003251	Rubrerythrin	GO:0016491|GO:0046872	NODE_365592_length_2024_cov_4.463179_2	0.00351064	12.8862	747	bin_60	0.00443217	0.00335957	-0.274299
bin_101	Caulobacterales	bin.101_00919	PF01261	Xylose isomerase-like TIM barrel	IPR013022	Xylose isomerase-like, TIM barrel domain	-	NODE_1626_length_53958_cov_23.676530_7	0.00350039	49.1759	1046	bin_101	0.00443217	0.00335957	-0.277351
bin_99	Rhodothermales	bin.99_00051	PF00903	Glyoxalase/Bleomycin resistance protein/Dioxygenase superfamily	IPR004360	Glyoxalase/fosfomycin resistance/dioxygenase domain	-	NODE_10426_length_18210_cov_5.817240_12	0.00349022	21.6667	417	bin_99	0.00443217	0.00335957	-0.280377
bin_39	Mycobacteriales	bin.39_02655	PF13378	Enolase C-terminal domain-like	IPR029065	Enolase C-terminal domain-like	-	NODE_4557_length_30524_cov_26.973678_8	0.00348794	64.8142	1109	bin_39	0.00443217	0.00335957	-0.281058
bin_39	Mycobacteriales	bin.39_01319	PF00464	Serine hydroxymethyltransferase	IPR039429	Serine hydroxymethyltransferase-like domain	-	NODE_1164_length_63647_cov_26.553544_7	0.00348012	82.2648	1269	bin_39	0.00443217	0.00335957	-0.283385
bin_94	Rhizobiales	bin.94_02426	PF00924	Mechanosensitive ion channel	IPR006685	Mechanosensitive ion channel MscS	GO:0016020|GO:0055085	NODE_85_length_14150_cov_4.357706_5	0.0034772	24.6106	1818	bin_94	0.00443217	0.00335957	-0.284252
bin_21	Pseudomonadales	bin.21_01269	PF00384	Molybdopterin oxidoreductase	IPR006656	Molybdopterin oxidoreductase	GO:0016491	NODE_945_length_70354_cov_11.262465_15	0.00346557	35.1997	2885	bin_21	0.00443217	0.00335957	-0.287715
bin_21	Pseudomonadales	bin.21_01269	PF10588	NADH-ubiquinone oxidoreductase-G iron-sulfur binding region	IPR019574	NADH:ubiquinone oxidoreductase, subunit G, iron-sulphur binding	GO:0016491	NODE_945_length_70354_cov_11.262465_15	0.00346557	35.1997	2885	bin_21	0.00443217	0.00335957	-0.287715
bin_21	Pseudomonadales	bin.21_01269	PF04879	Molybdopterin oxidoreductase Fe4S4 domain	IPR006963	Molybdopterin oxidoreductase, 4Fe-4S domain	GO:0016491	NODE_945_length_70354_cov_11.262465_15	0.00346557	35.1997	2885	bin_21	0.00443217	0.00335957	-0.287715
bin_21	Pseudomonadales	bin.21_01269	PF13510	2Fe-2S iron-sulfur cluster binding domain	-	-		NODE_945_length_70354_cov_11.262465_15	0.00346557	35.1997	2885	bin_21	0.00443217	0.00335957	-0.287715
bin_21	Pseudomonadales	bin.21_01269	PF01568	Molydopterin dinucleotide binding domain	IPR006657	Molybdopterin dinucleotide-binding domain	GO:0016491|GO:0043546	NODE_945_length_70354_cov_11.262465_15	0.00346557	35.1997	2885	bin_21	0.00443217	0.00335957	-0.287715
bin_21	Pseudomonadales	bin.21_01269	PF13187	4Fe-4S dicluster domain	IPR017896	4Fe-4S ferredoxin-type, iron-sulphur binding domain	-	NODE_945_length_70354_cov_11.262465_15	0.00346557	35.1997	2885	bin_21	0.00443217	0.00335957	-0.287715
bin_80	Rhodobacterales	bin.80_02457	PF01641	SelR domain	IPR002579	Peptide methionine sulphoxide reductase MrsB	GO:0033743	NODE_63257_length_5734_cov_6.099842_6	0.00346394	20.9687	447	bin_80	0.00443217	0.00335957	-0.288199
bin_91	Gemmatimonadetes	bin.91_01620	PF00881	Nitroreductase family	IPR029479	Nitroreductase	-	NODE_7519_length_22521_cov_22.335663_4	0.00346296	55.6341	675	bin_91	0.00443217	0.00335957	-0.288491
bin_105	Parvibaculales	bin.105_02438	PF04325	Protein of unknown function (DUF465)	IPR007420	Protein of unknown function DUF465	-	NODE_549160_length_1586_cov_4.687133_2	0.00345929	16.4444	225	bin_105	0.00443217	0.00335957	-0.289584
bin_39	Mycobacteriales	bin.39_03060	PF00496	Bacterial extracellular solute-binding proteins, family 5 Middle	IPR000914	Solute-binding protein family 5 domain	-	NODE_5671_length_26654_cov_26.729050_20	0.00345843	65.032	1689	bin_39	0.00443217	0.00335957	-0.289839
bin_221	Rhizobiales	bin.221_01582	PF00528	Binding-protein-dependent transport system inner membrane component	IPR000515	ABC transporter type 1, transmembrane domain MetI-like	GO:0016020|GO:0055085	NODE_3418_length_36117_cov_7.843714_34	0.00345085	23.5126	796	bin_221	0.00443217	0.00335957	-0.292098
bin_210	Euzebyales	bin.210_00486	PF01791	DeoC/LacD family aldolase	IPR002915	DeoC/FbaB/LacD aldolase	GO:0016829	NODE_399_length_105561_cov_34.523771_42	0.00344803	86.1358	957	bin_210	0.00443217	0.00335957	-0.292935
bin_49	Thalassobaculales	bin.49_03938	PF10262	Rdx family	IPR011893	Selenoprotein, Rdx-type	-	NODE_129514_length_3751_cov_4.776515_2	0.00344559	13.4653	288	bin_49	0.00443217	0.00335957	-0.293662
bin_35	Euzebyales	bin.35_02417	PF01699	Sodium/calcium exchanger protein	IPR004837	Sodium/calcium exchanger membrane region	GO:0016021|GO:0055085	NODE_27015_length_9807_cov_14.607260_9	0.00344116	50.4425	1026	bin_35	0.00443217	0.00335957	-0.29498
bin_35	Euzebyales	bin.35_02417	PF01699	Sodium/calcium exchanger protein	IPR004837	Sodium/calcium exchanger membrane region	GO:0016021|GO:0055085	NODE_27015_length_9807_cov_14.607260_9	0.00344116	50.4425	1026	bin_35	0.00443217	0.00335957	-0.29498
bin_210	Euzebyales	bin.210_00010	PF01565	FAD binding domain	IPR006094	FAD linked oxidase, N-terminal	GO:0016491|GO:0050660	NODE_232_length_135681_cov_31.953881_11	0.00343811	79.2187	1422	bin_210	0.00443217	0.00335957	-0.295888
bin_210	Euzebyales	bin.210_00010	PF08031	Berberine and berberine like	IPR012951	Berberine/berberine-like	GO:0016491|GO:0050660	NODE_232_length_135681_cov_31.953881_11	0.00343811	79.2187	1422	bin_210	0.00443217	0.00335957	-0.295888
bin_227	Acidimicrobiales	bin.227_01547	PF00441	Acyl-CoA dehydrogenase, C-terminal domain	IPR009075	Acyl-CoA dehydrogenase/oxidase C-terminal	GO:0016627	NODE_538_length_90983_cov_19.653726_62	0.00343553	70.5912	1206	bin_227	0.00443217	0.00335957	-0.296657
bin_227	Acidimicrobiales	bin.227_01547	PF02771	Acyl-CoA dehydrogenase, N-terminal domain	IPR013786	Acyl-CoA dehydrogenase/oxidase, N-terminal	GO:0016627|GO:0050660	NODE_538_length_90983_cov_19.653726_62	0.00343553	70.5912	1206	bin_227	0.00443217	0.00335957	-0.296657
bin_227	Acidimicrobiales	bin.227_01547	PF02770	Acyl-CoA dehydrogenase, middle domain	IPR006091	Acyl-CoA oxidase/dehydrogenase, central domain	GO:0016627	NODE_538_length_90983_cov_19.653726_62	0.00343553	70.5912	1206	bin_227	0.00443217	0.00335957	-0.296657
bin_49	Thalassobaculales	bin.49_00284	PF05138	Phenylacetic acid catabolic protein	IPR007814	1,2-phenylacetyl-CoA epoxidase, subunit A/C	GO:0010124	NODE_7072_length_23350_cov_7.720884_14	0.00342289	22.9497	975	bin_49	0.00443217	0.00335957	-0.30042
bin_173	Pseudomonadales	bin.173_03909	PF02798	Glutathione S-transferase, N-terminal domain	IPR004045	Glutathione S-transferase, N-terminal	GO:0005515|GO:0006749	NODE_86562_length_4759_cov_25.424320_2	0.00341966	45.9941	675	bin_173	0.00443217	0.00335957	-0.30138
bin_19	J058	bin.19_02539	PF00885	6,7-dimethyl-8-ribityllumazine synthase	IPR002180	Lumazine/riboflavin synthase	GO:0009231|GO:0009349	NODE_6078_length_25681_cov_8.630844_16	0.00341958	25.1871	497	bin_19	0.00443217	0.00335957	-0.301404
bin_180	Rhodobacterales	bin.180_02177	PF00117	Glutamine amidotransferase class-I	IPR017926	Glutamine amidotransferase	-	NODE_3839_length_33835_cov_65.780107_9	0.00341711	136.091	582	bin_180	0.00443217	0.00335957	-0.30214
bin_52	Euzebyales	bin.52_00206	PF04879	Molybdopterin oxidoreductase Fe4S4 domain	IPR006963	Molybdopterin oxidoreductase, 4Fe-4S domain	GO:0016491	NODE_3475_length_35730_cov_50.317085_12	0.00341256	100.687	579	bin_52	0.00443217	0.00335957	-0.303493
bin_226	Kiloniellales	bin.226_02764	PF00005	ABC transporter	IPR003439	ABC transporter-like	GO:0005524	NODE_13385_length_15557_cov_8.991549_7	0.00340731	25.7478	813	bin_226	0.00443217	0.00335957	-0.305057
bin_60	Sphingomonadales	bin.60_01264	PF00160	Cyclophilin type peptidyl-prolyl cis-trans isomerase/CLD	IPR002130	Cyclophilin-type peptidyl-prolyl cis-trans isomerase domain	GO:0000413|GO:0003755	NODE_17203_length_13199_cov_14.296333_2	0.00340385	36.1645	462	bin_60	0.00443217	0.00335957	-0.306086
bin_221	Rhizobiales	bin.221_04039	PF03401	Tripartite tricarboxylate transporter family receptor	IPR005064	Bordetella uptake gene	-	NODE_74953_length_5185_cov_11.924366_5	0.00339648	35.0698	1032	bin_221	0.00443217	0.00335957	-0.308281
bin_74	Pseudomonadales	bin.74_02444	PF02028	BCCT, betaine/carnitine/choline family transporter	IPR000060	BCCT transporter family	GO:0016020|GO:0022857|GO:0071705	NODE_6787_length_23915_cov_57.791031_17	0.00339646	122.816	1557	bin_74	0.00443217	0.00335957	-0.308286
bin_94	Rhizobiales	bin.94_02652	PF00731	AIR carboxylase	IPR000031	PurE domain	GO:0006189	NODE_101_length_12433_cov_5.627226_2	0.00338705	21.3381	494	bin_94	0.00443217	0.00335957	-0.311086
bin_33	Acidimicrobiales	bin.33_02465	PF13458	Periplasmic binding protein	IPR028081	Leucine-binding protein domain	-	NODE_74309_length_5211_cov_296.041117_4	0.003385	663.873	1326	bin_33	0.00443217	0.00335957	-0.311698
bin_210	Euzebyales	bin.210_00763	PF01061	ABC-2 type transporter	IPR013525	ABC-2 type transporter	GO:0016020	NODE_723_length_79242_cov_30.596095_55	0.00338082	86.3184	801	bin_210	0.00443217	0.00335957	-0.312942
bin_39	Mycobacteriales	bin.39_04335	PF01896	DNA primase small subunit	IPR002755	DNA primase, small subunit	GO:0003896|GO:0006269	NODE_126924_length_3796_cov_23.528736_3	0.0033759	64.2115	960	bin_39	0.00443217	0.00335957	-0.314406
bin_31	Sphingomonadales	bin.31_00252	PF00115	Cytochrome C and Quinol oxidase polypeptide I	IPR000883	Cytochrome c oxidase subunit I	GO:0004129|GO:0009060|GO:0016021|GO:0020037	NODE_2765_length_41007_cov_12.206901_22	0.00337135	35.7033	2541	bin_31	0.00443217	0.00335957	-0.315759
bin_217	Nitrosococcales	bin.217_00318	PF01895	PhoU domain	IPR026022	PhoU domain	-	NODE_229_length_136740_cov_24.646508_69	0.0033613	60.8534	723	bin_217	0.00443217	0.00335957	-0.318752
bin_217	Nitrosococcales	bin.217_00318	PF01895	PhoU domain	IPR026022	PhoU domain	-	NODE_229_length_136740_cov_24.646508_69	0.0033613	60.8534	723	bin_217	0.00443217	0.00335957	-0.318752
bin_49	Thalassobaculales	bin.49_03052	PF01451	Low molecular weight phosphotyrosine protein phosphatase	IPR023485	Phosphotyrosine protein phosphatase I	-	NODE_57514_length_6075_cov_7.203488_3	0.00336035	16.9364	456	bin_49	0.00443217	0.00335957	-0.319034
bin_133	Mycobacteriales	bin.133_01023	PF02653	Branched-chain amino acid transport system / permease component	IPR001851	ABC transporter, permease	GO:0016021|GO:0022857|GO:0055085	NODE_1650_length_53611_cov_12.636119_27	0.00335953	47.4712	1040	bin_133	0.00443217	0.00335957	-0.319277
bin_225	Sphingomonadales	bin.225_00817	PF00171	Aldehyde dehydrogenase family	IPR015590	Aldehyde dehydrogenase domain	GO:0016491	NODE_44508_length_7117_cov_27.372557_3	0.00335332	39.8725	1506	bin_225	0.00443217	0.00335957	-0.321128
bin_93	AC-67	bin.93_00608	PF00497	Bacterial extracellular solute-binding proteins, family 3	IPR001638	Solute-binding protein family 3/N-terminal domain of MltF	-	NODE_598_length_86413_cov_8.082737_19	0.00334857	19.5799	1095	bin_93	0.00443217	0.00335957	-0.322541
bin_42	Sphingomonadales	bin.42_02388	PF13936	Helix-turn-helix domain	IPR025246	Transposase IS30-like HTH domain	-	NODE_399294_length_1920_cov_7.512064_1	0.00334719	26.8238	993	bin_42	0.00443217	0.00335957	-0.322952
bin_35	Euzebyales	bin.35_02315	PF00903	Glyoxalase/Bleomycin resistance protein/Dioxygenase superfamily	IPR004360	Glyoxalase/fosfomycin resistance/dioxygenase domain	-	NODE_22030_length_11226_cov_17.233730_7	0.00334706	28.4444	378	bin_35	0.00443217	0.00335957	-0.322989
bin_173	Pseudomonadales	bin.173_00362	PF13714	Phosphoenolpyruvate phosphomutase	-	-		NODE_449_length_98965_cov_11.161177_79	0.00334326	41.4608	881	bin_173	0.00443217	0.00335957	-0.324123
bin_124	Pseudomonadales	bin.124_03076	PF06429	Flagellar basal body rod FlgEFG protein C-terminal	IPR010930	Flagellar basal-body/hook protein, C-terminal domain	-	NODE_4782_length_29604_cov_20.125757_18	0.00334244	52.5539	751	bin_124	0.00443217	0.00335957	-0.324366
bin_124	Pseudomonadales	bin.124_03076	PF00460	Flagella basal body rod protein	IPR001444	Flagellar basal body rod protein, N-terminal	-	NODE_4782_length_29604_cov_20.125757_18	0.00334244	52.5539	751	bin_124	0.00443217	0.00335957	-0.324366
bin_105	Parvibaculales	bin.105_01029	PF00857	Isochorismatase family	IPR000868	Isochorismatase-like	-	NODE_125648_length_3818_cov_4.198512_3	0.00333823	11.3515	495	bin_105	0.00443217	0.00335957	-0.325619
bin_158	Rhizobiales	bin.158_00031	PF03401	Tripartite tricarboxylate transporter family receptor	IPR005064	Bordetella uptake gene	-	NODE_182_length_153114_cov_51.365617_31	0.0033368	109.399	1005	bin_158	0.00443217	0.00335957	-0.326044
bin_180	Rhodobacterales	bin.180_01789	PF00903	Glyoxalase/Bleomycin resistance protein/Dioxygenase superfamily	IPR004360	Glyoxalase/fosfomycin resistance/dioxygenase domain	-	NODE_1927_length_49524_cov_67.269421_8	0.00333233	100.859	426	bin_180	0.00443217	0.00335957	-0.327376
bin_74	Pseudomonadales	bin.74_03575	PF08281	Sigma-70, region 4	IPR013249	RNA polymerase sigma factor 70, region 4 type 2	GO:0003677|GO:0003700|GO:0006352|GO:0006355|GO:0016987	NODE_25304_length_10251_cov_66.981758_3	0.00332876	171.488	1242	bin_74	0.00443217	0.00335957	-0.328437
bin_74	Pseudomonadales	bin.74_03575	PF04542	Sigma-70 region 2	IPR007627	RNA polymerase sigma-70 region 2	GO:0003700|GO:0006352|GO:0006355	NODE_25304_length_10251_cov_66.981758_3	0.00332876	171.488	1242	bin_74	0.00443217	0.00335957	-0.328437
bin_175	Nitriliruptorales	bin.175_01672	PF02922	Carbohydrate-binding module 48 (Isoamylase N-terminal domain)	IPR004193	Glycoside hydrolase, family 13, N-terminal	GO:0004553|GO:0005975	NODE_4846_length_29359_cov_83.170455_20	0.00332227	210.233	2157	bin_175	0.00443217	0.00335957	-0.330369
bin_175	Nitriliruptorales	bin.175_01672	PF00128	Alpha amylase, catalytic domain	IPR006047	Glycosyl hydrolase, family 13, catalytic domain	GO:0003824|GO:0005975	NODE_4846_length_29359_cov_83.170455_20	0.00332227	210.233	2157	bin_175	0.00443217	0.00335957	-0.330369
bin_101	Caulobacterales	bin.101_03771	PF01872	RibD C-terminal domain	IPR002734	Bacterial bifunctional deaminase-reductase, C-terminal	GO:0008703|GO:0009231	NODE_126058_length_3811_cov_16.007721_5	0.00331906	42.9322	546	bin_101	0.00443217	0.00335957	-0.331323
bin_216	Pseudomonadales	bin.216_03895	PF00464	Serine hydroxymethyltransferase	IPR039429	Serine hydroxymethyltransferase-like domain	-	NODE_6606_length_24336_cov_13.849471_3	0.00330472	30.8477	1287	bin_216	0.00443217	0.00335957	-0.335594
bin_131	Pseudomonadales	bin.131_01350	PF00115	Cytochrome C and Quinol oxidase polypeptide I	IPR000883	Cytochrome c oxidase subunit I	GO:0004129|GO:0009060|GO:0016021|GO:0020037	NODE_9194_length_19719_cov_41.937144_11	0.00329686	132.303	1775	bin_131	0.00443217	0.00335957	-0.337932
bin_57	Polyangiales	bin.57_05362	PF02803	Thiolase, C-terminal domain	IPR020617	Thiolase, C-terminal	GO:0016747	NODE_243509_length_2575_cov_5.187698_1	0.00329496	17.6343	1162	bin_57	0.00443217	0.00335957	-0.338497
bin_57	Polyangiales	bin.57_05362	PF00108	Thiolase, N-terminal domain	IPR020616	Thiolase, N-terminal	GO:0016747	NODE_243509_length_2575_cov_5.187698_1	0.00329496	17.6343	1162	bin_57	0.00443217	0.00335957	-0.338497
bin_29	Gammaproteobacteria	bin.29_01067	PF06831	Formamidopyrimidine-DNA glycosylase H2TH domain	IPR015886	DNA glycosylase/AP lyase, H2TH DNA-binding	GO:0003684|GO:0003906|GO:0006284|GO:0008270|GO:0016799	NODE_1043_length_66811_cov_24.864297_4	0.00328807	51.326	819	bin_29	0.00443217	0.00335957	-0.34055
bin_29	Gammaproteobacteria	bin.29_01067	PF06827	Zinc finger found in FPG and IleRS	IPR010663	Zinc finger, FPG/IleRS-type	-	NODE_1043_length_66811_cov_24.864297_4	0.00328807	51.326	819	bin_29	0.00443217	0.00335957	-0.34055
bin_29	Gammaproteobacteria	bin.29_01067	PF01149	Formamidopyrimidine-DNA glycosylase N-terminal domain	IPR012319	Formamidopyrimidine-DNA glycosylase, catalytic domain	GO:0003906|GO:0006284|GO:0008270|GO:0019104	NODE_1043_length_66811_cov_24.864297_4	0.00328807	51.326	819	bin_29	0.00443217	0.00335957	-0.34055
bin_94	Rhizobiales	bin.94_01318	PF04335	VirB8 protein	IPR007430	Bacterial virulence protein VirB8	GO:0016020	NODE_29_length_28531_cov_7.048816_9	0.00328617	27.369	683	bin_94	0.00443217	0.00335957	-0.341115
bin_101	Caulobacterales	bin.101_00276	PF00171	Aldehyde dehydrogenase family	IPR015590	Aldehyde dehydrogenase domain	GO:0016491	NODE_454_length_98436_cov_21.338948_26	0.00328352	48.03	1434	bin_101	0.00443217	0.00335957	-0.341902
bin_133	Mycobacteriales	bin.133_00124	PF02566	OsmC-like protein	IPR003718	OsmC/Ohr family	-	NODE_165_length_156854_cov_11.134605_124	0.00328241	31.6264	522	bin_133	0.00443217	0.00335957	-0.342233
bin_35	Euzebyales	bin.35_01496	PF01053	Cys/Met metabolism PLP-dependent enzyme	IPR000277	Cys/Met metabolism, pyridoxal phosphate-dependent enzyme	GO:0019346|GO:0030170	NODE_9278_length_19594_cov_17.600696_14	0.00328236	45.768	1293	bin_35	0.00443217	0.00335957	-0.342249
bin_39	Mycobacteriales	bin.39_03144	PF00860	Permease family	IPR006043	Xanthine/uracil/vitamin C permease	GO:0016020|GO:0022857|GO:0055085	NODE_5816_length_26279_cov_26.463202_18	0.00328225	64.2209	1218	bin_39	0.00443217	0.00335957	-0.34228
bin_101	Caulobacterales	bin.101_00692	PF01408	Oxidoreductase family, NAD-binding Rossmann fold	IPR000683	Gfo/Idh/MocA-like oxidoreductase, N-terminal	GO:0000166	NODE_1151_length_63926_cov_25.124188_44	0.00327845	44.545	1022	bin_101	0.00443217	0.00335957	-0.343413
bin_101	Caulobacterales	bin.101_00692	PF02894	Oxidoreductase family, C-terminal alpha/beta domain	IPR004104	Gfo/Idh/MocA-like oxidoreductase, C-terminal	-	NODE_1151_length_63926_cov_25.124188_44	0.00327845	44.545	1022	bin_101	0.00443217	0.00335957	-0.343413
bin_69	Gemmatimonadetes	bin.69_00786	PF00128	Alpha amylase, catalytic domain	IPR006047	Glycosyl hydrolase, family 13, catalytic domain	GO:0003824|GO:0005975	NODE_1608_length_54171_cov_8.443547_20	0.00327672	21.7313	1816	bin_69	0.00443217	0.00335957	-0.343927
bin_69	Gemmatimonadetes	bin.69_00786	PF02922	Carbohydrate-binding module 48 (Isoamylase N-terminal domain)	IPR004193	Glycoside hydrolase, family 13, N-terminal	GO:0004553|GO:0005975	NODE_1608_length_54171_cov_8.443547_20	0.00327672	21.7313	1816	bin_69	0.00443217	0.00335957	-0.343927
bin_69	Gemmatimonadetes	bin.69_00786	PF02806	Alpha amylase, C-terminal all-beta domain	IPR006048	Alpha-amylase/branching enzyme, C-terminal all beta	GO:0003824|GO:0005975|GO:0043169	NODE_1608_length_54171_cov_8.443547_20	0.00327672	21.7313	1816	bin_69	0.00443217	0.00335957	-0.343927
bin_19	J058	bin.19_01877	PF11790	Glycosyl hydrolase catalytic core	IPR024655	Uncharacterised protein family, glycosyl hydrolase catalytic domain	-	NODE_4534_length_30604_cov_8.613703_8	0.00326718	27.3345	894	bin_19	0.00443217	0.00335957	-0.346769
bin_158	Rhizobiales	bin.158_01051	PF12840	Helix-turn-helix domain	-	-		NODE_748_length_78050_cov_46.544278_36	0.00326673	121.92	338	bin_158	0.00443217	0.00335957	-0.346901
bin_60	Sphingomonadales	bin.60_01955	PF00171	Aldehyde dehydrogenase family	IPR015590	Aldehyde dehydrogenase domain	GO:0016491	NODE_46180_length_6952_cov_11.232275_5	0.00326477	32.4206	1467	bin_60	0.00443217	0.00335957	-0.347484
bin_39	Mycobacteriales	bin.39_00316	PF02770	Acyl-CoA dehydrogenase, middle domain	IPR006091	Acyl-CoA oxidase/dehydrogenase, central domain	GO:0016627	NODE_391_length_106693_cov_27.298796_85	0.00324925	73.8613	1182	bin_39	0.00443217	0.00335957	-0.352104
bin_39	Mycobacteriales	bin.39_00316	PF00441	Acyl-CoA dehydrogenase, C-terminal domain	IPR009075	Acyl-CoA dehydrogenase/oxidase C-terminal	GO:0016627	NODE_391_length_106693_cov_27.298796_85	0.00324925	73.8613	1182	bin_39	0.00443217	0.00335957	-0.352104
bin_39	Mycobacteriales	bin.39_00316	PF02771	Acyl-CoA dehydrogenase, N-terminal domain	IPR013786	Acyl-CoA dehydrogenase/oxidase, N-terminal	GO:0016627|GO:0050660	NODE_391_length_106693_cov_27.298796_85	0.00324925	73.8613	1182	bin_39	0.00443217	0.00335957	-0.352104
bin_101	Caulobacterales	bin.101_00795	PF01502	Phosphoribosyl-AMP cyclohydrolase	IPR002496	Phosphoribosyl-AMP cyclohydrolase domain	GO:0000105|GO:0004635	NODE_1267_length_60962_cov_21.867158_34	0.0032445	36.4795	390	bin_101	0.00443217	0.00335957	-0.353518
bin_66	Acidimicrobiales	bin.66_00209	PF00296	Luciferase-like monooxygenase	IPR011251	Luciferase-like domain	GO:0016705	NODE_31250_length_8930_cov_4.723493_5	0.00324246	22.3079	955	bin_66	0.00443217	0.00335957	-0.354126
bin_74	Pseudomonadales	bin.74_00898	PF01472	PUA domain	IPR002478	PUA domain	GO:0003723	NODE_1348_length_58859_cov_57.665448_6	0.00323424	104.229	1128	bin_74	0.00443217	0.00335957	-0.356571
bin_74	Pseudomonadales	bin.74_00898	PF00696	Amino acid kinase family	IPR001048	Aspartate/glutamate/uridylate kinase	-	NODE_1348_length_58859_cov_57.665448_6	0.00323424	104.229	1128	bin_74	0.00443217	0.00335957	-0.356571
bin_226	Kiloniellales	bin.226_02822	PF00464	Serine hydroxymethyltransferase	IPR039429	Serine hydroxymethyltransferase-like domain	-	NODE_15100_length_14379_cov_9.153170_5	0.00323262	24.7851	1317	bin_226	0.00443217	0.00335957	-0.357054
bin_189	Rhizobiales	bin.189_00857	PF02607	B12 binding domain	IPR003759	Cobalamin (vitamin B12)-binding module, cap domain	-	NODE_56292_length_6160_cov_4.440131_5	0.0032322	12.025	679	bin_189	0.00443217	0.00335957	-0.357181
bin_189	Rhizobiales	bin.189_00857	PF02310	B12 binding domain	IPR006158	Cobalamin (vitamin B12)-binding domain	GO:0031419|GO:0046872	NODE_56292_length_6160_cov_4.440131_5	0.0032322	12.025	679	bin_189	0.00443217	0.00335957	-0.357181
bin_105	Parvibaculales	bin.105_02454	PF00163	Ribosomal protein S4/S9 N-terminal domain	IPR001912	Ribosomal protein S4/S9, N-terminal	GO:0019843	NODE_558467_length_1570_cov_4.408581_1	0.00322258	9.70052	581	bin_105	0.00443217	0.00335957	-0.360043
bin_105	Parvibaculales	bin.105_02454	PF01479	S4 domain	IPR002942	RNA-binding S4 domain	GO:0003723	NODE_558467_length_1570_cov_4.408581_1	0.00322258	9.70052	581	bin_105	0.00443217	0.00335957	-0.360043
bin_23	Nitriliruptorales	bin.23_03164	PF02627	Carboxymuconolactone decarboxylase family	IPR003779	Carboxymuconolactone decarboxylase-like	GO:0051920	NODE_173_length_7971_cov_60.040284_6	0.00321655	315.578	384	bin_23	0.00443217	0.00335957	-0.361839
bin_221	Rhizobiales	bin.221_02646	PF00115	Cytochrome C and Quinol oxidase polypeptide I	IPR000883	Cytochrome c oxidase subunit I	GO:0004129|GO:0009060|GO:0016021|GO:0020037	NODE_7838_length_21891_cov_9.378732_20	0.00321154	32.181	1901	bin_221	0.00443217	0.00335957	-0.363328
bin_129	Rhodobacterales	bin.129_01464	PF12974	ABC transporter, phosphonate, periplasmic substrate-binding protein	-	-		NODE_66705_length_5558_cov_12.382700_5	0.00320967	30.201	975	bin_129	0.00443217	0.00335957	-0.363884
bin_94	Rhizobiales	bin.94_03194	PF03459	TOBE domain	IPR005116	Transport-associated OB, type 1	-	NODE_154_length_7727_cov_5.038170_2	0.00320662	31.8706	1059	bin_94	0.00443217	0.00335957	-0.364792
bin_94	Rhizobiales	bin.94_03194	PF17912	MalK OB fold domain	IPR040582	MalK, OB fold domain	-	NODE_154_length_7727_cov_5.038170_2	0.00320662	31.8706	1059	bin_94	0.00443217	0.00335957	-0.364792
bin_94	Rhizobiales	bin.94_03194	PF00005	ABC transporter	IPR003439	ABC transporter-like	GO:0005524	NODE_154_length_7727_cov_5.038170_2	0.00320662	31.8706	1059	bin_94	0.00443217	0.00335957	-0.364792
bin_73	Euzebyales	bin.73_00833	PF01075	Glycosyltransferase family 9 (heptosyltransferase)	IPR002201	Glycosyl transferase, family 9	GO:0016757	NODE_82880_length_4885_cov_7.058592_4	0.00320536	19.4869	996	bin_73	0.00443217	0.00335957	-0.365168
bin_73	Euzebyales	bin.73_01295	PF13649	Methyltransferase domain	IPR041698	Methyltransferase domain 25	-	NODE_145870_length_3496_cov_4.482709_1	0.00320417	17.4095	608	bin_73	0.00443217	0.00335957	-0.365523
bin_47	Nevskiales	bin.47_01056	PF02190	ATP-dependent protease La (LON) substrate-binding domain	IPR003111	Lon, substrate-binding domain	-	NODE_12562_length_16191_cov_22.278074_12	0.00320118	62.033	2366	bin_47	0.00443217	0.00335957	-0.366413
bin_47	Nevskiales	bin.47_01056	PF05362	Lon protease (S16) C-terminal proteolytic domain	IPR008269	Peptidase S16, Lon proteolytic domain	GO:0004176|GO:0004252|GO:0006508	NODE_12562_length_16191_cov_22.278074_12	0.00320118	62.033	2366	bin_47	0.00443217	0.00335957	-0.366413
bin_47	Nevskiales	bin.47_01056	PF00004	ATPase family associated with various cellular activities (AAA)	IPR003959	ATPase, AAA-type, core	GO:0005524|GO:0016887	NODE_12562_length_16191_cov_22.278074_12	0.00320118	62.033	2366	bin_47	0.00443217	0.00335957	-0.366413
bin_227	Acidimicrobiales	bin.227_00202	PF00107	Zinc-binding dehydrogenase	IPR013149	Alcohol dehydrogenase, C-terminal	-	NODE_101_length_192037_cov_17.101228_8	0.00316539	41.173	1179	bin_227	0.00443217	0.00335957	-0.377066
bin_227	Acidimicrobiales	bin.227_00202	PF08240	Alcohol dehydrogenase GroES-like domain	IPR013154	Alcohol dehydrogenase, N-terminal	-	NODE_101_length_192037_cov_17.101228_8	0.00316539	41.173	1179	bin_227	0.00443217	0.00335957	-0.377066
bin_227	Acidimicrobiales	bin.227_00202	PF13823	Alcohol dehydrogenase GroES-associated	IPR027399	Alcohol dehydrogenase GroES-associated	-	NODE_101_length_192037_cov_17.101228_8	0.00316539	41.173	1179	bin_227	0.00443217	0.00335957	-0.377066
bin_132	Acidimicrobiales	bin.132_02732	PF00920	Dehydratase family	IPR000581	Dihydroxy-acid/6-phosphogluconate dehydratase	GO:0003824	NODE_7034_length_23423_cov_17.356599_5	0.00316185	52.0247	1701	bin_132	0.00443217	0.00335957	-0.378119
bin_217	Nitrosococcales	bin.217_00322	PF12849	PBP superfamily domain	IPR024370	PBP domain	-	NODE_229_length_136740_cov_24.646508_73	0.00315746	65.8829	1050	bin_217	0.00443217	0.00335957	-0.379426
bin_94	Rhizobiales	bin.94_03749	PF09928	Predicted small integral membrane protein (DUF2160)	IPR018678	Protein of unknown function DUF2160, transmembrane	-	NODE_277_length_1897_cov_5.384615_2	0.00315699	35.9754	285	bin_94	0.00443217	0.00335957	-0.379567
bin_66	Acidimicrobiales	bin.66_02145	PF02347	Glycine cleavage system P-protein	IPR020581	Glycine cleavage system P protein	GO:0004375|GO:0006546	NODE_567459_length_1555_cov_4.085333_1	0.00314909	12.4345	1229	bin_66	0.00443217	0.00335957	-0.381917
bin_103	Rhizobiales	bin.103_02599	PF00528	Binding-protein-dependent transport system inner membrane component	IPR000515	ABC transporter type 1, transmembrane domain MetI-like	GO:0016020|GO:0055085	NODE_225_length_4883_cov_7.256554_3	0.00314473	65.0305	951	bin_103	0.00443217	0.00335957	-0.383216
bin_91	Gemmatimonadetes	bin.91_00191	PF02540	NAD synthase	IPR022310	NAD/GMP synthase	-	NODE_1378_length_58198_cov_25.705622_41	0.0031332	72.9869	2058	bin_91	0.00443217	0.00335957	-0.386648
bin_91	Gemmatimonadetes	bin.91_00191	PF00795	Carbon-nitrogen hydrolase	IPR003010	Carbon-nitrogen hydrolase	GO:0006807	NODE_1378_length_58198_cov_25.705622_41	0.0031332	72.9869	2058	bin_91	0.00443217	0.00335957	-0.386648
bin_175	Nitriliruptorales	bin.175_02077	PF07690	Major Facilitator Superfamily	IPR011701	Major facilitator superfamily	GO:0022857|GO:0055085	NODE_6835_length_23792_cov_73.030796_9	0.00313301	159.169	1329	bin_175	0.00443217	0.00335957	-0.386705
bin_175	Nitriliruptorales	bin.175_02077	PF07690	Major Facilitator Superfamily	IPR011701	Major facilitator superfamily	GO:0022857|GO:0055085	NODE_6835_length_23792_cov_73.030796_9	0.00313301	159.169	1329	bin_175	0.00443217	0.00335957	-0.386705
bin_60	Sphingomonadales	bin.60_00097	PF00291	Pyridoxal-phosphate dependent enzyme	IPR001926	Pyridoxal-phosphate dependent enzyme	-	NODE_1895_length_49874_cov_11.595937_49	0.00313159	38.1249	1241	bin_60	0.00443217	0.00335957	-0.387127
bin_221	Rhizobiales	bin.221_03476	PF01740	STAS domain	IPR002645	STAS domain	-	NODE_23379_length_10799_cov_10.586932_13	0.00312818	32.996	1740	bin_221	0.00443217	0.00335957	-0.388142
bin_221	Rhizobiales	bin.221_03476	PF00916	Sulfate permease family	IPR011547	SLC26A/SulP transporter domain	GO:0008272|GO:0015116|GO:0016021	NODE_23379_length_10799_cov_10.586932_13	0.00312818	32.996	1740	bin_221	0.00443217	0.00335957	-0.388142
bin_49	Thalassobaculales	bin.49_02385	PF01039	Carboxyl transferase domain	IPR034733	Acetyl-CoA carboxylase	-	NODE_37538_length_7927_cov_5.193343_4	0.00312748	19.6129	1524	bin_49	0.00443217	0.00335957	-0.38835
bin_132	Acidimicrobiales	bin.132_01236	PF07884	Vitamin K epoxide reductase family	IPR012932	Vitamin K epoxide reductase	-	NODE_2011_length_48448_cov_15.297605_2	0.00311692	56.3874	617	bin_132	0.00443217	0.00335957	-0.391494
bin_158	Rhizobiales	bin.158_02232	PF00205	Thiamine pyrophosphate enzyme, central domain	IPR012000	Thiamine pyrophosphate enzyme, central domain	GO:0000287|GO:0030976	NODE_3875_length_33645_cov_46.776779_22	0.0031108	91.6218	1740	bin_158	0.00443217	0.00335957	-0.393314
bin_158	Rhizobiales	bin.158_02232	PF02775	Thiamine pyrophosphate enzyme, C-terminal TPP binding domain	IPR011766	Thiamine pyrophosphate enzyme, C-terminal TPP-binding	GO:0003824|GO:0030976	NODE_3875_length_33645_cov_46.776779_22	0.0031108	91.6218	1740	bin_158	0.00443217	0.00335957	-0.393314
bin_158	Rhizobiales	bin.158_02232	PF02776	Thiamine pyrophosphate enzyme, N-terminal TPP binding domain	IPR012001	Thiamine pyrophosphate enzyme, N-terminal TPP-binding domain	GO:0030976	NODE_3875_length_33645_cov_46.776779_22	0.0031108	91.6218	1740	bin_158	0.00443217	0.00335957	-0.393314
bin_19	J058	bin.19_02243	PF01039	Carboxyl transferase domain	IPR034733	Acetyl-CoA carboxylase	-	NODE_5398_length_27449_cov_9.058991_7	0.0031079	26.9765	1617	bin_19	0.00443217	0.00335957	-0.394177
bin_79	Gammaproteobacteria	bin.79_02099	PF00164	Ribosomal protein S12/S23	IPR006032	Ribosomal protein S12/S23	GO:0003735|GO:0005840|GO:0006412	NODE_13551_length_15414_cov_43.889316_4	0.00310784	94.8027	375	bin_79	0.00443217	0.00335957	-0.394197
bin_164	Gammaproteobacteria	bin.164_01754	PF03713	Domain of unknown function (DUF305)	IPR005183	Domain of unknown function DUF305	-	NODE_240_length_2625_cov_5.007849_2	0.00310724	29.1732	456	bin_164	0.00443217	0.00335957	-0.394375
bin_158	Rhizobiales	bin.158_01417	PF00528	Binding-protein-dependent transport system inner membrane component	IPR000515	ABC transporter type 1, transmembrane domain MetI-like	GO:0016020|GO:0055085	NODE_1301_length_59973_cov_42.949047_2	0.00310589	61.8717	920	bin_158	0.00443217	0.00335957	-0.394775
bin_158	Rhizobiales	bin.158_00909	PF00543	Nitrogen regulatory protein P-II	IPR002187	Nitrogen regulatory protein PII	GO:0006808|GO:0030234	NODE_635_length_84075_cov_42.976863_48	0.00309716	103.372	339	bin_158	0.00443217	0.00335957	-0.397375
bin_210	Euzebyales	bin.210_01625	PF12697	Alpha/beta hydrolase family	IPR000073	Alpha/beta hydrolase fold-1	-	NODE_2260_length_45458_cov_32.999626_8	0.00309474	146.517	828	bin_210	0.00443217	0.00335957	-0.398095
bin_180	Rhodobacterales	bin.180_02051	PF00141	Peroxidase	IPR002016	Haem peroxidase	GO:0004601|GO:0006979|GO:0020037	NODE_2970_length_39290_cov_81.313139_25	0.00309201	218.533	2199	bin_180	0.00443217	0.00335957	-0.398907
bin_180	Rhodobacterales	bin.180_02051	PF00141	Peroxidase	IPR002016	Haem peroxidase	GO:0004601|GO:0006979|GO:0020037	NODE_2970_length_39290_cov_81.313139_25	0.00309201	218.533	2199	bin_180	0.00443217	0.00335957	-0.398907
bin_12	Propionibacteriales	bin.12_01537	PF01497	Periplasmic binding protein	IPR002491	ABC transporter periplasmic binding domain	-	NODE_8362_length_20988_cov_12.814265_16	0.00308728	36.3138	975	bin_12	0.00443217	0.00335957	-0.400316
bin_36	Nitriliruptorales	bin.36_01017	PF08352	Oligopeptide/dipeptide transporter, C-terminal region	IPR013563	Oligopeptide/dipeptide ABC transporter, C-terminal	GO:0000166|GO:0005524|GO:0015833	NODE_886_length_72591_cov_210.086840_64	0.00308489	533.35	1030	bin_36	0.00443217	0.00335957	-0.401027
bin_36	Nitriliruptorales	bin.36_01017	PF00005	ABC transporter	IPR003439	ABC transporter-like	GO:0005524	NODE_886_length_72591_cov_210.086840_64	0.00308489	533.35	1030	bin_36	0.00443217	0.00335957	-0.401027
bin_115	Nitriliruptorales	bin.115_02442	PF00510	Cytochrome c oxidase subunit III	IPR000298	Cytochrome c oxidase subunit III-like	GO:0004129|GO:0016020	NODE_42_length_30917_cov_32.526618_16	0.00308311	246.12	609	bin_115	0.00443217	0.00335957	-0.401557
bin_227	Acidimicrobiales	bin.227_02557	PF13520	Amino acid permease	IPR002293	Amino acid/polyamine transporter I	GO:0016020|GO:0022857|GO:0055085	NODE_2566_length_42847_cov_18.591653_18	0.00307927	41.4561	1263	bin_227	0.00443217	0.00335957	-0.402701
bin_227	Acidimicrobiales	bin.227_02557	PF13520	Amino acid permease	IPR002293	Amino acid/polyamine transporter I	GO:0016020|GO:0022857|GO:0055085	NODE_2566_length_42847_cov_18.591653_18	0.00307927	41.4561	1263	bin_227	0.00443217	0.00335957	-0.402701
bin_227	Acidimicrobiales	bin.227_02557	PF13520	Amino acid permease	IPR002293	Amino acid/polyamine transporter I	GO:0016020|GO:0022857|GO:0055085	NODE_2566_length_42847_cov_18.591653_18	0.00307927	41.4561	1263	bin_227	0.00443217	0.00335957	-0.402701
bin_227	Acidimicrobiales	bin.227_02557	PF13520	Amino acid permease	IPR002293	Amino acid/polyamine transporter I	GO:0016020|GO:0022857|GO:0055085	NODE_2566_length_42847_cov_18.591653_18	0.00307927	41.4561	1263	bin_227	0.00443217	0.00335957	-0.402701
bin_65	Pseudomonadales	bin.65_03422	PF07362	Post-segregation antitoxin CcdA	IPR009956	Post-segregation antitoxin CcdA	-	NODE_28069_length_9562_cov_1362.497844_9	0.00307803	2445.07	245	bin_65	0.00443217	0.00335957	-0.403069
bin_74	Pseudomonadales	bin.74_01654	PF00486	Transcriptional regulatory protein, C terminal	IPR001867	OmpR/PhoB-type DNA-binding domain	GO:0000160|GO:0003677|GO:0006355	NODE_3040_length_38674_cov_58.341335_23	0.00307543	134.571	664	bin_74	0.00443217	0.00335957	-0.403842
bin_74	Pseudomonadales	bin.74_01654	PF00072	Response regulator receiver domain	IPR001789	Signal transduction response regulator, receiver domain	GO:0000160	NODE_3040_length_38674_cov_58.341335_23	0.00307543	134.571	664	bin_74	0.00443217	0.00335957	-0.403842
bin_23	Nitriliruptorales	bin.23_00200	PF00072	Response regulator receiver domain	IPR001789	Signal transduction response regulator, receiver domain	GO:0000160	NODE_4_length_63310_cov_60.222423_22	0.00306661	381.85	678	bin_23	0.00443217	0.00335957	-0.406469
bin_23	Nitriliruptorales	bin.23_00200	PF00196	Bacterial regulatory proteins, luxR family	IPR000792	Transcription regulator LuxR, C-terminal	GO:0006355	NODE_4_length_63310_cov_60.222423_22	0.00306661	381.85	678	bin_23	0.00443217	0.00335957	-0.406469
bin_80	Rhodobacterales	bin.80_01341	PF05853	beta-keto acid cleavage enzyme	IPR008567	3-keto-5-aminohexanoate cleavage enzyme	GO:0016740|GO:0019475	NODE_19467_length_12165_cov_5.484889_12	0.00306078	15.9558	815	bin_80	0.00443217	0.00335957	-0.408205
bin_221	Rhizobiales	bin.221_01849	PF06243	Phenylacetic acid degradation B	IPR009359	Phenylacetic acid degradation B	-	NODE_4602_length_30330_cov_8.607630_2	0.00305461	22.7746	284	bin_221	0.00443217	0.00335957	-0.41004
bin_62	Pseudomonadales	bin.62_02357	PF01475	Ferric uptake regulator family	IPR002481	Ferric-uptake regulator	GO:0003700|GO:0006355	NODE_509183_length_1659_cov_3.519950_2	0.00305027	11.4477	344	bin_62	0.00443217	0.00335957	-0.411332
bin_4	Euzebyales	bin.4_00953	PF00903	Glyoxalase/Bleomycin resistance protein/Dioxygenase superfamily	IPR004360	Glyoxalase/fosfomycin resistance/dioxygenase domain	-	NODE_1824_length_50764_cov_9.694315_13	0.0030455	37.3133	498	bin_4	0.00443217	0.00335957	-0.412752
bin_133	Mycobacteriales	bin.133_02251	PF13506	Glycosyl transferase family 21	IPR025993	Ceramide glucosyltransferase	GO:0016757	NODE_4684_length_30024_cov_10.981881_16	0.0030419	32.3561	921	bin_133	0.00443217	0.00335957	-0.413823
bin_74	Pseudomonadales	bin.74_02447	PF00122	E1-E2 ATPase	-	-		NODE_6787_length_23915_cov_57.791031_20	0.00303629	113.316	2295	bin_74	0.00443217	0.00335957	-0.415493
bin_74	Pseudomonadales	bin.74_02447	PF00702	haloacid dehalogenase-like hydrolase	-	-		NODE_6787_length_23915_cov_57.791031_20	0.00303629	113.316	2295	bin_74	0.00443217	0.00335957	-0.415493
bin_74	Pseudomonadales	bin.74_02447	PF04945	YHS domain	IPR007029	YHS domain	-	NODE_6787_length_23915_cov_57.791031_20	0.00303629	113.316	2295	bin_74	0.00443217	0.00335957	-0.415493
bin_217	Nitrosococcales	bin.217_00080	PF01058	NADH ubiquinone oxidoreductase, 20 Kd subunit	IPR006137	NADH:ubiquinone oxidoreductase-like, 20kDa subunit	GO:0051536	NODE_59_length_248174_cov_21.952462_80	0.00303593	39.5886	491	bin_217	0.00443217	0.00335957	-0.4156
bin_214	Caulobacterales	bin.214_00083	PF01144	Coenzyme A transferase	IPR004165	Coenzyme A transferase family I	GO:0008410	NODE_260_length_127645_cov_14.649980_84	0.0030317	38.4014	705	bin_214	0.00443217	0.00335957	-0.416858
bin_21	Pseudomonadales	bin.21_03262	PF01022	Bacterial regulatory protein, arsR family	IPR001845	HTH ArsR-type DNA-binding domain	GO:0003700|GO:0006355	NODE_20124_length_11898_cov_11.402263_4	0.00303153	26.1381	333	bin_21	0.00443217	0.00335957	-0.41691
bin_62	Pseudomonadales	bin.62_02091	PF02405	Permease MlaE	IPR030802	ABC transporter permease MalE	GO:0043190	NODE_426291_length_1846_cov_3.384701_2	0.00302796	12.7238	554	bin_62	0.00443217	0.00335957	-0.417973
bin_28	Acidimicrobiales	bin.28_01920	PF08240	Alcohol dehydrogenase GroES-like domain	IPR013154	Alcohol dehydrogenase, N-terminal	-	NODE_11478_length_17126_cov_12.677465_1	0.00302007	29.4877	1181	bin_28	0.00443217	0.00335957	-0.420322
bin_28	Acidimicrobiales	bin.28_01920	PF13823	Alcohol dehydrogenase GroES-associated	IPR027399	Alcohol dehydrogenase GroES-associated	-	NODE_11478_length_17126_cov_12.677465_1	0.00302007	29.4877	1181	bin_28	0.00443217	0.00335957	-0.420322
bin_28	Acidimicrobiales	bin.28_01920	PF00107	Zinc-binding dehydrogenase	IPR013149	Alcohol dehydrogenase, C-terminal	-	NODE_11478_length_17126_cov_12.677465_1	0.00302007	29.4877	1181	bin_28	0.00443217	0.00335957	-0.420322
bin_226	Kiloniellales	bin.226_02340	PF02310	B12 binding domain	IPR006158	Cobalamin (vitamin B12)-binding domain	GO:0031419|GO:0046872	NODE_8767_length_20374_cov_9.215709_17	0.00301977	26.2934	702	bin_226	0.00443217	0.00335957	-0.420411
bin_226	Kiloniellales	bin.226_02340	PF02607	B12 binding domain	IPR003759	Cobalamin (vitamin B12)-binding module, cap domain	-	NODE_8767_length_20374_cov_9.215709_17	0.00301977	26.2934	702	bin_226	0.00443217	0.00335957	-0.420411
bin_49	Thalassobaculales	bin.49_00896	PF00171	Aldehyde dehydrogenase family	IPR015590	Aldehyde dehydrogenase domain	GO:0016491	NODE_12709_length_16078_cov_7.410285_7	0.00301629	19.8444	1375	bin_49	0.00443217	0.00335957	-0.421447
bin_221	Rhizobiales	bin.221_03868	PF13378	Enolase C-terminal domain-like	IPR029065	Enolase C-terminal domain-like	-	NODE_44606_length_7107_cov_8.561401_2	0.00301503	29.3565	1167	bin_221	0.00443217	0.00335957	-0.421821
bin_221	Rhizobiales	bin.221_03868	PF02746	Mandelate racemase / muconate lactonizing enzyme, N-terminal domain	IPR013341	Mandelate racemase/muconate lactonizing enzyme, N-terminal domain	-	NODE_44606_length_7107_cov_8.561401_2	0.00301503	29.3565	1167	bin_221	0.00443217	0.00335957	-0.421821
bin_48	Rhodobacterales	bin.48_03636	PF00334	Nucleoside diphosphate kinase	IPR034907	Nucleoside diphosphate kinase-like domain	-	NODE_102831_length_4298_cov_5.651897_5	0.0030079	17.7871	418	bin_48	0.00443217	0.00335957	-0.423944
bin_48	Rhodobacterales	bin.48_00309	PF03524	Conjugal transfer protein	IPR010258	Conjugal transfer, TrbG/VirB9/CagX	-	NODE_156_length_160269_cov_9.286373_139	0.00300749	21.0754	1048	bin_48	0.00443217	0.00335957	-0.424066
bin_48	Rhodobacterales	bin.48_03651	PF00543	Nitrogen regulatory protein P-II	IPR002187	Nitrogen regulatory protein PII	GO:0006808|GO:0030234	NODE_121665_length_3892_cov_5.720876_3	0.00300703	14.7976	336	bin_48	0.00443217	0.00335957	-0.424202
bin_221	Rhizobiales	bin.221_00759	PF00290	Tryptophan synthase alpha chain	IPR002028	Tryptophan synthase, alpha chain	GO:0004834|GO:0006568	NODE_1651_length_53595_cov_9.574150_34	0.00300274	30.9753	849	bin_221	0.00443217	0.00335957	-0.425479
bin_74	Pseudomonadales	bin.74_00769	PF03916	Polysulphide reductase, NrfD	IPR005614	NrfD family	-	NODE_1074_length_65913_cov_66.401197_52	0.00300036	154.3	1360	bin_74	0.00443217	0.00335957	-0.426187
bin_170	Solirubrobacterales	bin.170_00823	PF13247	4Fe-4S dicluster domain	IPR017896	4Fe-4S ferredoxin-type, iron-sulphur binding domain	-	NODE_1258_length_61192_cov_8.381749_13	0.00299728	30.8725	839	bin_170	0.00443217	0.00335957	-0.427104
bin_170	Solirubrobacterales	bin.170_00823	PF12800	4Fe-4S binding domain	IPR017896	4Fe-4S ferredoxin-type, iron-sulphur binding domain	-	NODE_1258_length_61192_cov_8.381749_13	0.00299728	30.8725	839	bin_170	0.00443217	0.00335957	-0.427104
bin_39	Mycobacteriales	bin.39_03205	PF13247	4Fe-4S dicluster domain	IPR017896	4Fe-4S ferredoxin-type, iron-sulphur binding domain	-	NODE_6860_length_23754_cov_26.135111_7	0.00299671	64.2512	860	bin_39	0.00443217	0.00335957	-0.427274
bin_180	Rhodobacterales	bin.180_00415	PF00753	Metallo-beta-lactamase superfamily	IPR001279	Metallo-beta-lactamase	-	NODE_640_length_83914_cov_77.254022_63	0.00299494	132.798	951	bin_180	0.00443217	0.00335957	-0.427802
bin_133	Mycobacteriales	bin.133_00930	PF06751	Ethanolamine ammonia lyase large subunit (EutB)	IPR010628	Ethanolamine ammonia lyase large subunit	GO:0006520|GO:0008851	NODE_1412_length_57397_cov_12.437376_39	0.0029898	33.4213	1398	bin_133	0.00443217	0.00335957	-0.429332
bin_180	Rhodobacterales	bin.180_00057	PF02769	AIR synthase related protein, C-terminal domain	IPR010918	PurM-like, C-terminal domain	-	NODE_386_length_106777_cov_64.330935_55	0.00298675	121.808	1043	bin_180	0.00443217	0.00335957	-0.430239
bin_180	Rhodobacterales	bin.180_00057	PF00586	AIR synthase related protein, N-terminal domain	IPR016188	PurM-like, N-terminal domain	-	NODE_386_length_106777_cov_64.330935_55	0.00298675	121.808	1043	bin_180	0.00443217	0.00335957	-0.430239
bin_133	Mycobacteriales	bin.133_02911	PF12697	Alpha/beta hydrolase family	IPR000073	Alpha/beta hydrolase fold-1	-	NODE_7283_length_22938_cov_12.398942_15	0.0029856	42.7664	792	bin_133	0.00443217	0.00335957	-0.430581
bin_184	Nevskiales	bin.184_00089	PF02508	Rnf-Nqr subunit, membrane protein	IPR003667	NqrDE/RnfAE	GO:0016020	NODE_974_length_68849_cov_230.372838_20	0.00298385	359.647	609	bin_184	0.00443217	0.00335957	-0.431102
bin_190	Nitriliruptorales	bin.190_01065	PF01791	DeoC/LacD family aldolase	IPR002915	DeoC/FbaB/LacD aldolase	GO:0016829	NODE_2752_length_41105_cov_49.592107_37	0.00297047	167.955	966	bin_190	0.00443217	0.00335957	-0.435086
bin_221	Rhizobiales	bin.221_04037	PF01970	Tripartite tricarboxylate transporter TctA family	IPR002823	Protein of unknown function DUF112, transmembrane	-	NODE_74953_length_5185_cov_11.924366_3	0.00296854	38.8586	1521	bin_221	0.00443217	0.00335957	-0.435659
bin_91	Gemmatimonadetes	bin.91_00621	PF03741	Integral membrane protein TerC family	IPR005496	Integral membrane protein TerC	GO:0016021	NODE_2857_length_40098_cov_30.211747_17	0.00296671	56.2994	855	bin_91	0.00443217	0.00335957	-0.436204
bin_175	Nitriliruptorales	bin.175_01471	PF12697	Alpha/beta hydrolase family	IPR000073	Alpha/beta hydrolase fold-1	-	NODE_3813_length_33984_cov_68.346665_9	0.00296104	207.529	834	bin_175	0.00443217	0.00335957	-0.437892
bin_214	Caulobacterales	bin.214_03100	PF07345	ATPase inhibitor subunit zeta	IPR009945	ATPase inhibitor subunit zeta	-	NODE_12887_length_15937_cov_14.366893_6	0.00296071	42.071	324	bin_214	0.00443217	0.00335957	-0.437989
bin_39	Mycobacteriales	bin.39_02815	PF06243	Phenylacetic acid degradation B	IPR009359	Phenylacetic acid degradation B	-	NODE_4803_length_29531_cov_26.933505_25	0.00295918	92.2609	299	bin_39	0.00443217	0.00335957	-0.438445
bin_82	Rhodobacterales	bin.82_01432	PF06964	Alpha-L-arabinofuranosidase C-terminal domain	IPR010720	Alpha-L-arabinofuranosidase, C-terminal	GO:0046373|GO:0046556	NODE_2725_length_41296_cov_8.091656_41	0.00295283	28.3135	1509	bin_82	0.00443217	0.00335957	-0.440337
bin_39	Mycobacteriales	bin.39_03781	PF00107	Zinc-binding dehydrogenase	IPR013149	Alcohol dehydrogenase, C-terminal	-	NODE_11826_length_16813_cov_26.692326_10	0.00294579	68.2051	1185	bin_39	0.00443217	0.00335957	-0.44243
bin_39	Mycobacteriales	bin.39_03781	PF08240	Alcohol dehydrogenase GroES-like domain	IPR013154	Alcohol dehydrogenase, N-terminal	-	NODE_11826_length_16813_cov_26.692326_10	0.00294579	68.2051	1185	bin_39	0.00443217	0.00335957	-0.44243
bin_39	Mycobacteriales	bin.39_03781	PF13823	Alcohol dehydrogenase GroES-associated	IPR027399	Alcohol dehydrogenase GroES-associated	-	NODE_11826_length_16813_cov_26.692326_10	0.00294579	68.2051	1185	bin_39	0.00443217	0.00335957	-0.44243
bin_175	Nitriliruptorales	bin.175_01532	PF00903	Glyoxalase/Bleomycin resistance protein/Dioxygenase superfamily	IPR004360	Glyoxalase/fosfomycin resistance/dioxygenase domain	-	NODE_3905_length_33475_cov_73.347516_13	0.00294421	190.975	405	bin_175	0.00443217	0.00335957	-0.442901
bin_49	Thalassobaculales	bin.49_00893	PF06808	Tripartite ATP-independent periplasmic transporter, DctM component	IPR010656	TRAP C4-dicarboxylate transport system permease DctM subunit	-	NODE_12709_length_16078_cov_7.410285_4	0.0029429	22.1476	1321	bin_49	0.00443217	0.00335957	-0.443293
bin_82	Rhodobacterales	bin.82_02885	PF13407	Periplasmic binding protein domain	IPR025997	Periplasmic binding protein	-	NODE_13041_length_15827_cov_8.617550_6	0.00293571	31.4489	998	bin_82	0.00443217	0.00335957	-0.445433
bin_226	Kiloniellales	bin.226_01563	PF13247	4Fe-4S dicluster domain	IPR017896	4Fe-4S ferredoxin-type, iron-sulphur binding domain	-	NODE_4743_length_29773_cov_9.881015_12	0.0029351	27.5645	597	bin_226	0.00443217	0.00335957	-0.445612
bin_9	Euzebyales	bin.9_01819	PF13847	Methyltransferase domain	IPR025714	Methyltransferase domain	-	NODE_128_length_7696_cov_4.879118_8	0.00293238	20.6799	1034	bin_9	0.00443217	0.00335957	-0.446422
bin_180	Rhodobacterales	bin.180_03077	PF00005	ABC transporter	IPR003439	ABC transporter-like	GO:0005524	NODE_8446_length_20857_cov_85.205749_11	0.00293004	209.514	1055	bin_180	0.00443217	0.00335957	-0.447119
bin_180	Rhodobacterales	bin.180_03077	PF08402	TOBE domain	IPR013611	Transport-associated OB, type 2	GO:0005524|GO:0022857|GO:0043190|GO:0055085	NODE_8446_length_20857_cov_85.205749_11	0.00293004	209.514	1055	bin_180	0.00443217	0.00335957	-0.447119
bin_180	Rhodobacterales	bin.180_02427	PF03069	Acetamidase/Formamidase family	IPR004304	Acetamidase/Formamidase	GO:0016811	NODE_4519_length_30685_cov_83.795495_15	0.00292103	232.394	956	bin_180	0.00443217	0.00335957	-0.4498
bin_180	Rhodobacterales	bin.180_02427	PF03069	Acetamidase/Formamidase family	IPR004304	Acetamidase/Formamidase	GO:0016811	NODE_4519_length_30685_cov_83.795495_15	0.00292103	232.394	956	bin_180	0.00443217	0.00335957	-0.4498
bin_28	Acidimicrobiales	bin.28_02786	PF00271	Helicase conserved C-terminal domain	IPR001650	Helicase, C-terminal	-	NODE_24332_length_10519_cov_14.068234_6	0.00291935	41.8944	3333	bin_28	0.00443217	0.00335957	-0.450302
bin_28	Acidimicrobiales	bin.28_02786	PF12419	SNF2 Helicase protein	IPR022138	Helicase SWF/SNF-related	-	NODE_24332_length_10519_cov_14.068234_6	0.00291935	41.8944	3333	bin_28	0.00443217	0.00335957	-0.450302
bin_28	Acidimicrobiales	bin.28_02786	PF00176	SNF2 family N-terminal domain	IPR000330	SNF2, N-terminal	GO:0005524|GO:0070615	NODE_24332_length_10519_cov_14.068234_6	0.00291935	41.8944	3333	bin_28	0.00443217	0.00335957	-0.450302
bin_221	Rhizobiales	bin.221_00623	PF00166	Chaperonin 10 Kd subunit	IPR020818	GroES chaperonin family	GO:0005524|GO:0006457|GO:0016887	NODE_1525_length_55647_cov_8.898565_2	0.00291776	8.61233	227	bin_221	0.00443217	0.00335957	-0.450776
bin_47	Nevskiales	bin.47_00997	PF01436	NHL repeat	IPR001258	NHL repeat	GO:0005515	NODE_11034_length_17567_cov_16.079203_21	0.00291264	47.621	942	bin_47	0.00443217	0.00335957	-0.452298
bin_47	Nevskiales	bin.47_00997	PF01436	NHL repeat	IPR001258	NHL repeat	GO:0005515	NODE_11034_length_17567_cov_16.079203_21	0.00291264	47.621	942	bin_47	0.00443217	0.00335957	-0.452298
bin_58	Nitriliruptorales	bin.58_03022	PF00378	Enoyl-CoA hydratase/isomerase	IPR001753	Enoyl-CoA hydratase/isomerase	GO:0003824	NODE_28342_length_9499_cov_93.186256_3	0.00291072	239.87	867	bin_58	0.00443217	0.00335957	-0.452869
bin_129	Rhodobacterales	bin.129_01533	PF00903	Glyoxalase/Bleomycin resistance protein/Dioxygenase superfamily	IPR004360	Glyoxalase/fosfomycin resistance/dioxygenase domain	-	NODE_69311_length_5432_cov_12.633997_5	0.00290153	34.4092	606	bin_129	0.00443217	0.00335957	-0.455606
bin_177	Propionibacteriales	bin.177_03382	PF01455	HupF/HypC family	IPR001109	Hydrogenase expression/formation protein, HupF/HypC	-	NODE_103_length_8250_cov_6.198948_11	0.00290129	24.1728	272	bin_177	0.00443217	0.00335957	-0.455677
bin_94	Rhizobiales	bin.94_03126	PF00528	Binding-protein-dependent transport system inner membrane component	IPR000515	ABC transporter type 1, transmembrane domain MetI-like	GO:0016020|GO:0055085	NODE_144_length_8371_cov_4.466241_6	0.00289687	15.9737	874	bin_94	0.00443217	0.00335957	-0.456994
bin_94	Rhizobiales	bin.94_03126	PF12911	N-terminal TM domain of oligopeptide transport permease C	IPR025966	Oligopeptide transport permease C-like, N-terminal domain	-	NODE_144_length_8371_cov_4.466241_6	0.00289687	15.9737	874	bin_94	0.00443217	0.00335957	-0.456994
bin_226	Kiloniellales	bin.226_01165	PF00072	Response regulator receiver domain	IPR001789	Signal transduction response regulator, receiver domain	GO:0000160	NODE_3993_length_33084_cov_10.318326_4	0.00288701	27.6107	768	bin_226	0.00443217	0.00335957	-0.459928
bin_226	Kiloniellales	bin.226_01165	PF00486	Transcriptional regulatory protein, C terminal	IPR001867	OmpR/PhoB-type DNA-binding domain	GO:0000160|GO:0003677|GO:0006355	NODE_3993_length_33084_cov_10.318326_4	0.00288701	27.6107	768	bin_226	0.00443217	0.00335957	-0.459928
bin_184	Nevskiales	bin.184_01725	PF00464	Serine hydroxymethyltransferase	IPR039429	Serine hydroxymethyltransferase-like domain	-	NODE_22419_length_11088_cov_219.304541_2	0.00288367	504.767	1302	bin_184	0.00443217	0.00335957	-0.460923
bin_8	Azospirillales	bin.8_02253	PF16868	NMT1-like family	IPR011852	TRAP transporter solute receptor, TAXI family	-	NODE_24959_length_10348_cov_6.253182_3	0.00287918	23.2154	975	bin_8	0.00443217	0.00335957	-0.462259
bin_21	Pseudomonadales	bin.21_02255	PF01268	Formate--tetrahydrofolate ligase	IPR000559	Formate-tetrahydrofolate ligase, FTHFS	GO:0004329|GO:0005524	NODE_2613_length_42305_cov_11.301112_41	0.00287655	30.232	1677	bin_21	0.00443217	0.00335957	-0.463042
bin_175	Nitriliruptorales	bin.175_01467	PF13847	Methyltransferase domain	IPR025714	Methyltransferase domain	-	NODE_3813_length_33984_cov_68.346665_5	0.00287645	178.978	1089	bin_175	0.00443217	0.00335957	-0.463072
bin_221	Rhizobiales	bin.221_02156	PF03069	Acetamidase/Formamidase family	IPR004304	Acetamidase/Formamidase	GO:0016811	NODE_5430_length_27384_cov_9.338102_10	0.00287264	23.7862	945	bin_221	0.00443217	0.00335957	-0.464204
bin_221	Rhizobiales	bin.221_02156	PF03069	Acetamidase/Formamidase family	IPR004304	Acetamidase/Formamidase	GO:0016811	NODE_5430_length_27384_cov_9.338102_10	0.00287264	23.7862	945	bin_221	0.00443217	0.00335957	-0.464204
bin_101	Caulobacterales	bin.101_02107	PF00141	Peroxidase	IPR002016	Haem peroxidase	GO:0004601|GO:0006979|GO:0020037	NODE_6300_length_25127_cov_23.382817_16	0.00287214	64.2964	2250	bin_101	0.00443217	0.00335957	-0.464354
bin_101	Caulobacterales	bin.101_02107	PF00141	Peroxidase	IPR002016	Haem peroxidase	GO:0004601|GO:0006979|GO:0020037	NODE_6300_length_25127_cov_23.382817_16	0.00287214	64.2964	2250	bin_101	0.00443217	0.00335957	-0.464354
bin_49	Thalassobaculales	bin.49_03694	PF04343	Protein of unknown function, DUF488	IPR007438	Protein of unknown function DUF488	-	NODE_91829_length_4597_cov_5.706737_5	0.00286734	21.436	383	bin_49	0.00443217	0.00335957	-0.465782
bin_51	Sericytochromatia	bin.51_01223	PF01274	Malate synthase	IPR001465	Malate synthase	GO:0004474|GO:0006097	NODE_301_length_2415_cov_0.966638_2	0.00286585	9.40516	1123	bin_51	0.00443217	0.00335957	-0.466225
bin_158	Rhizobiales	bin.158_01067	PF01872	RibD C-terminal domain	IPR002734	Bacterial bifunctional deaminase-reductase, C-terminal	GO:0008703|GO:0009231	NODE_748_length_78050_cov_46.544278_51	0.00286387	115.889	531	bin_158	0.00443217	0.00335957	-0.466814
bin_58	Nitriliruptorales	bin.58_01718	PF07690	Major Facilitator Superfamily	IPR011701	Major facilitator superfamily	GO:0022857|GO:0055085	NODE_2945_length_39428_cov_84.483402_13	0.00286241	243.529	1293	bin_58	0.00443217	0.00335957	-0.46725
bin_7	Sphingomonadales	bin.7_03126	PF05690	Thiazole biosynthesis protein ThiG	IPR033983	Thiazole synthase ThiG	-	NODE_34248_length_8411_cov_8.696984_5	0.00285883	21.4494	770	bin_7	0.00443217	0.00335957	-0.468316
bin_91	Gemmatimonadetes	bin.91_02248	PF02922	Carbohydrate-binding module 48 (Isoamylase N-terminal domain)	IPR004193	Glycoside hydrolase, family 13, N-terminal	GO:0004553|GO:0005975	NODE_13917_length_15160_cov_24.585104_11	0.0028536	60.1943	2208	bin_91	0.00443217	0.00335957	-0.469874
bin_91	Gemmatimonadetes	bin.91_02248	PF02806	Alpha amylase, C-terminal all-beta domain	IPR006048	Alpha-amylase/branching enzyme, C-terminal all beta	GO:0003824|GO:0005975|GO:0043169	NODE_13917_length_15160_cov_24.585104_11	0.0028536	60.1943	2208	bin_91	0.00443217	0.00335957	-0.469874
bin_91	Gemmatimonadetes	bin.91_02248	PF00128	Alpha amylase, catalytic domain	IPR006047	Glycosyl hydrolase, family 13, catalytic domain	GO:0003824|GO:0005975	NODE_13917_length_15160_cov_24.585104_11	0.0028536	60.1943	2208	bin_91	0.00443217	0.00335957	-0.469874
bin_91	Gemmatimonadetes	bin.91_02248	PF02922	Carbohydrate-binding module 48 (Isoamylase N-terminal domain)	IPR004193	Glycoside hydrolase, family 13, N-terminal	GO:0004553|GO:0005975	NODE_13917_length_15160_cov_24.585104_11	0.0028536	60.1943	2208	bin_91	0.00443217	0.00335957	-0.469874
bin_8	Azospirillales	bin.8_00081	PF00115	Cytochrome C and Quinol oxidase polypeptide I	IPR000883	Cytochrome c oxidase subunit I	GO:0004129|GO:0009060|GO:0016021|GO:0020037	NODE_1395_length_57877_cov_7.437982_20	0.00285179	21.752	1790	bin_8	0.00443217	0.00335957	-0.470411
bin_1	Burkholderiales	bin.1_03526	PF02798	Glutathione S-transferase, N-terminal domain	IPR004045	Glutathione S-transferase, N-terminal	GO:0005515|GO:0006749	NODE_52881_length_6396_cov_74.250749_4	0.00284732	229.808	872	bin_1	0.00443217	0.00335957	-0.47174
bin_1	Burkholderiales	bin.1_03526	PF13410	Glutathione S-transferase, C-terminal domain	-	-		NODE_52881_length_6396_cov_74.250749_4	0.00284732	229.808	872	bin_1	0.00443217	0.00335957	-0.47174
bin_28	Acidimicrobiales	bin.28_03060	PF02302	PTS system, Lactose/Cellobiose specific IIB subunit	IPR003501	Phosphotransferase system, EIIB component, type 2/3	GO:0008982|GO:0009401	NODE_30490_length_9067_cov_19.627053_8	0.00284288	49.0321	312	bin_28	0.00443217	0.00335957	-0.473064
bin_47	Nevskiales	bin.47_00432	PF08281	Sigma-70, region 4	IPR013249	RNA polymerase sigma factor 70, region 4 type 2	GO:0003677|GO:0003700|GO:0006352|GO:0006355|GO:0016987	NODE_4934_length_29013_cov_14.315008_17	0.00284001	40.0011	879	bin_47	0.00443217	0.00335957	-0.473916
bin_47	Nevskiales	bin.47_00432	PF04542	Sigma-70 region 2	IPR007627	RNA polymerase sigma-70 region 2	GO:0003700|GO:0006352|GO:0006355	NODE_4934_length_29013_cov_14.315008_17	0.00284001	40.0011	879	bin_47	0.00443217	0.00335957	-0.473916
bin_94	Rhizobiales	bin.94_01508	PF06808	Tripartite ATP-independent periplasmic transporter, DctM component	IPR010656	TRAP C4-dicarboxylate transport system permease DctM subunit	-	NODE_36_length_25768_cov_4.363240_6	0.00283989	22.8953	1309	bin_94	0.00443217	0.00335957	-0.473952
bin_132	Acidimicrobiales	bin.132_00579	PF01053	Cys/Met metabolism PLP-dependent enzyme	IPR000277	Cys/Met metabolism, pyridoxal phosphate-dependent enzyme	GO:0019346|GO:0030170	NODE_1149_length_63954_cov_17.770153_42	0.00283254	59.1712	1326	bin_132	0.00443217	0.00335957	-0.476142
bin_216	Pseudomonadales	bin.216_02438	PF00440	Bacterial regulatory proteins, tetR family	IPR001647	DNA-binding HTH domain, TetR-type	GO:0003677	NODE_1808_length_51095_cov_13.424275_35	0.00282744	31.672	564	bin_216	0.00443217	0.00335957	-0.477658
bin_226	Kiloniellales	bin.226_01944	PF03553	Na+/H+ antiporter family	IPR018461	Na+/H+ antiporter, NhaC-like, C-terminal	GO:0016021	NODE_6585_length_24387_cov_9.945627_10	0.00281734	27.6897	1521	bin_226	0.00443217	0.00335957	-0.480666
bin_129	Rhodobacterales	bin.129_02382	PF00528	Binding-protein-dependent transport system inner membrane component	IPR000515	ABC transporter type 1, transmembrane domain MetI-like	GO:0016020|GO:0055085	NODE_164887_length_3249_cov_12.575141_3	0.00280882	24.0849	930	bin_129	0.00443217	0.00335957	-0.483202
bin_8	Azospirillales	bin.8_00599	PF03480	Bacterial extracellular solute-binding protein, family 7	IPR018389	TRAP transporter solute receptor DctP	GO:0055085	NODE_5528_length_27116_cov_7.110491_3	0.00280778	26.9434	1131	bin_8	0.00443217	0.00335957	-0.48351
bin_226	Kiloniellales	bin.226_02881	PF04542	Sigma-70 region 2	IPR007627	RNA polymerase sigma-70 region 2	GO:0003700|GO:0006352|GO:0006355	NODE_16225_length_13703_cov_9.491794_10	0.00280758	29.1621	882	bin_226	0.00443217	0.00335957	-0.48357
bin_226	Kiloniellales	bin.226_02881	PF00140	Sigma-70 factor, region 1.2	IPR009042	RNA polymerase sigma-70 region 1.2	GO:0003677|GO:0003700|GO:0006352|GO:0006355|GO:0016987	NODE_16225_length_13703_cov_9.491794_10	0.00280758	29.1621	882	bin_226	0.00443217	0.00335957	-0.48357
bin_226	Kiloniellales	bin.226_02881	PF04545	Sigma-70, region 4	IPR007630	RNA polymerase sigma-70 region 4	GO:0003700|GO:0006352|GO:0006355	NODE_16225_length_13703_cov_9.491794_10	0.00280758	29.1621	882	bin_226	0.00443217	0.00335957	-0.48357
bin_145	Pseudomonadales	bin.145_00782	PF01507	Phosphoadenosine phosphosulfate reductase family	IPR002500	Phosphoadenosine phosphosulphate reductase	GO:0003824	NODE_496_length_94383_cov_38.597002_28	0.00280309	91.8615	729	bin_145	0.00443217	0.00335957	-0.484906
bin_49	Thalassobaculales	bin.49_00229	PF00160	Cyclophilin type peptidyl-prolyl cis-trans isomerase/CLD	IPR002130	Cyclophilin-type peptidyl-prolyl cis-trans isomerase domain	GO:0000413|GO:0003755	NODE_6780_length_23924_cov_6.816624_6	0.00280079	17.2547	534	bin_49	0.00443217	0.00335957	-0.485593
bin_104	Deinococcales	bin.104_01270	PF00202	Aminotransferase class-III	IPR005814	Aminotransferase class-III	GO:0008483|GO:0030170	NODE_49_length_15953_cov_3.480504_4	0.00279688	16.8522	1218	bin_104	0.00443217	0.00335957	-0.486756
bin_74	Pseudomonadales	bin.74_02556	PF02771	Acyl-CoA dehydrogenase, N-terminal domain	IPR013786	Acyl-CoA dehydrogenase/oxidase, N-terminal	GO:0016627|GO:0050660	NODE_7580_length_22397_cov_56.277415_11	0.00279676	137.308	1167	bin_74	0.00443217	0.00335957	-0.486793
bin_74	Pseudomonadales	bin.74_02556	PF00441	Acyl-CoA dehydrogenase, C-terminal domain	IPR009075	Acyl-CoA dehydrogenase/oxidase C-terminal	GO:0016627	NODE_7580_length_22397_cov_56.277415_11	0.00279676	137.308	1167	bin_74	0.00443217	0.00335957	-0.486793
bin_74	Pseudomonadales	bin.74_02556	PF02770	Acyl-CoA dehydrogenase, middle domain	IPR006091	Acyl-CoA oxidase/dehydrogenase, central domain	GO:0016627	NODE_7580_length_22397_cov_56.277415_11	0.00279676	137.308	1167	bin_74	0.00443217	0.00335957	-0.486793
bin_180	Rhodobacterales	bin.180_03024	PF00528	Binding-protein-dependent transport system inner membrane component	IPR000515	ABC transporter type 1, transmembrane domain MetI-like	GO:0016020|GO:0055085	NODE_7979_length_21620_cov_66.386506_14	0.00278148	159.409	849	bin_180	0.00443217	0.00335957	-0.491338
bin_39	Mycobacteriales	bin.39_01268	PF00005	ABC transporter	IPR003439	ABC transporter-like	GO:0005524	NODE_1161_length_63737_cov_26.120709_14	0.00277809	48.2648	759	bin_39	0.00443217	0.00335957	-0.492348
bin_226	Kiloniellales	bin.226_02765	PF00528	Binding-protein-dependent transport system inner membrane component	IPR000515	ABC transporter type 1, transmembrane domain MetI-like	GO:0016020|GO:0055085	NODE_13385_length_15557_cov_8.991549_8	0.00277129	16.1466	723	bin_226	0.00443217	0.00335957	-0.494372
bin_210	Euzebyales	bin.210_00317	PF02653	Branched-chain amino acid transport system / permease component	IPR001851	ABC transporter, permease	GO:0016021|GO:0022857|GO:0055085	NODE_312_length_117728_cov_32.050360_93	0.00276252	98.0796	993	bin_210	0.00443217	0.00335957	-0.496983
bin_49	Thalassobaculales	bin.49_03123	PF04290	Tripartite ATP-independent periplasmic transporters, DctQ component	IPR007387	TRAP transporter, small membrane protein DctQ	-	NODE_60716_length_5878_cov_5.950197_2	0.00275305	16.0119	505	bin_49	0.00443217	0.00335957	-0.4998
bin_28	Acidimicrobiales	bin.28_01492	PF01565	FAD binding domain	IPR006094	FAD linked oxidase, N-terminal	GO:0016491|GO:0050660	NODE_8616_length_20604_cov_14.675118_5	0.00275279	53.637	1391	bin_28	0.00443217	0.00335957	-0.499878
bin_28	Acidimicrobiales	bin.28_01492	PF08031	Berberine and berberine like	IPR012951	Berberine/berberine-like	GO:0016491|GO:0050660	NODE_8616_length_20604_cov_14.675118_5	0.00275279	53.637	1391	bin_28	0.00443217	0.00335957	-0.499878
bin_74	Pseudomonadales	bin.74_03943	PF08530	X-Pro dipeptidyl-peptidase C-terminal non-catalytic domain	IPR013736	Xaa-Pro dipeptidyl-peptidase, C-terminal	GO:0008239	NODE_58302_length_6023_cov_56.685992_2	0.00275258	162.331	2019	bin_74	0.00443217	0.00335957	-0.499942
bin_74	Pseudomonadales	bin.74_03943	PF02129	X-Pro dipeptidyl-peptidase (S15 family)	IPR000383	Xaa-Pro dipeptidyl-peptidase-like domain	GO:0016787	NODE_58302_length_6023_cov_56.685992_2	0.00275258	162.331	2019	bin_74	0.00443217	0.00335957	-0.499942
bin_175	Nitriliruptorales	bin.175_01395	PF04909	Amidohydrolase	IPR006680	Amidohydrolase-related	GO:0016787	NODE_3592_length_35093_cov_73.344854_25	0.00275246	187.689	1002	bin_175	0.00443217	0.00335957	-0.499978
bin_60	Sphingomonadales	bin.60_00345	PF00075	RNase H	IPR002156	Ribonuclease H domain	GO:0003676|GO:0004523	NODE_4603_length_30322_cov_11.106849_10	0.00274881	31.1978	450	bin_60	0.00443217	0.00335957	-0.501063
bin_133	Mycobacteriales	bin.133_00228	PF00202	Aminotransferase class-III	IPR005814	Aminotransferase class-III	GO:0008483|GO:0030170	NODE_499_length_94253_cov_11.370114_86	0.00274822	31.2695	1310	bin_133	0.00443217	0.00335957	-0.50124
bin_58	Nitriliruptorales	bin.58_00495	PF00072	Response regulator receiver domain	IPR001789	Signal transduction response regulator, receiver domain	GO:0000160	NODE_634_length_84117_cov_98.706681_52	0.00274702	296.132	441	bin_58	0.00443217	0.00335957	-0.501595
bin_9	Euzebyales	bin.9_02184	PF14602	Hexapeptide repeat of succinyl-transferase	IPR001451	Hexapeptide repeat	-	NODE_186_length_5565_cov_5.847121_3	0.00274685	26.3224	822	bin_9	0.00443217	0.00335957	-0.501647
bin_9	Euzebyales	bin.9_02184	PF14805	Tetrahydrodipicolinate N-succinyltransferase N-terminal	IPR023180	Tetrahydrodipicolinate-N-succinyltransferase, chain A, domain 1	-	NODE_186_length_5565_cov_5.847121_3	0.00274685	26.3224	822	bin_9	0.00443217	0.00335957	-0.501647
bin_9	Euzebyales	bin.9_02184	PF00132	Bacterial transferase hexapeptide (six repeats)	IPR001451	Hexapeptide repeat	-	NODE_186_length_5565_cov_5.847121_3	0.00274685	26.3224	822	bin_9	0.00443217	0.00335957	-0.501647
bin_180	Rhodobacterales	bin.180_03425	PF00115	Cytochrome C and Quinol oxidase polypeptide I	IPR000883	Cytochrome c oxidase subunit I	GO:0004129|GO:0009060|GO:0016021|GO:0020037	NODE_13502_length_15461_cov_79.121706_13	0.0027449	195.726	1959	bin_180	0.00443217	0.00335957	-0.502228
bin_9	Euzebyales	bin.9_02254	PF08241	Methyltransferase domain	IPR013216	Methyltransferase type 11	GO:0008168	NODE_201_length_5050_cov_5.055098_3	0.00273933	14.4358	755	bin_9	0.00443217	0.00335957	-0.503886
bin_221	Rhizobiales	bin.221_01244	PF00005	ABC transporter	IPR003439	ABC transporter-like	GO:0005524	NODE_2588_length_42579_cov_7.924913_8	0.00273592	23.1423	1089	bin_221	0.00443217	0.00335957	-0.5049
bin_221	Rhizobiales	bin.221_01244	PF08402	TOBE domain	IPR013611	Transport-associated OB, type 2	GO:0005524|GO:0022857|GO:0043190|GO:0055085	NODE_2588_length_42579_cov_7.924913_8	0.00273592	23.1423	1089	bin_221	0.00443217	0.00335957	-0.5049
bin_214	Caulobacterales	bin.214_01341	PF03626	Prokaryotic Cytochrome C oxidase subunit IV	IPR005171	Cytochrome C oxidase subunit IV, prokaryotes	GO:0016021	NODE_1294_length_60092_cov_14.782051_41	0.002733	34.2812	384	bin_214	0.00443217	0.00335957	-0.50577
bin_145	Pseudomonadales	bin.145_02827	PF05138	Phenylacetic acid catabolic protein	IPR007814	1,2-phenylacetyl-CoA epoxidase, subunit A/C	GO:0010124	NODE_13801_length_15240_cov_50.948765_3	0.00273289	113.096	957	bin_145	0.00443217	0.00335957	-0.505803
bin_158	Rhizobiales	bin.158_03383	PF13561	Enoyl-(Acyl carrier protein) reductase	-	-		NODE_12054_length_16618_cov_43.895490_7	0.00273202	125.433	780	bin_158	0.00443217	0.00335957	-0.506061
bin_29	Gammaproteobacteria	bin.29_02557	PF01649	Ribosomal protein S20	IPR002583	Ribosomal protein S20	GO:0003723|GO:0003735|GO:0005840|GO:0006412	NODE_17147_length_13223_cov_18.533642_8	0.0027301	34.6288	264	bin_29	0.00443217	0.00335957	-0.506633
bin_8	Azospirillales	bin.8_02374	PF00285	Citrate synthase, C-terminal domain	IPR002020	Citrate synthase	GO:0046912	NODE_28879_length_9384_cov_6.638761_2	0.00272863	21.1679	1328	bin_8	0.00443217	0.00335957	-0.50707
bin_59	Pseudomonadales	bin.59_01756	PF00115	Cytochrome C and Quinol oxidase polypeptide I	IPR000883	Cytochrome c oxidase subunit I	GO:0004129|GO:0009060|GO:0016021|GO:0020037	NODE_4996_length_28779_cov_320.333240_5	0.00272627	629.865	1942	bin_59	0.00443217	0.00335957	-0.507774
bin_180	Rhodobacterales	bin.180_01049	PF02770	Acyl-CoA dehydrogenase, middle domain	IPR006091	Acyl-CoA oxidase/dehydrogenase, central domain	GO:0016627	NODE_1148_length_63973_cov_69.166025_32	0.0027209	180.868	1155	bin_180	0.00443217	0.00335957	-0.50937
bin_180	Rhodobacterales	bin.180_01049	PF02771	Acyl-CoA dehydrogenase, N-terminal domain	IPR013786	Acyl-CoA dehydrogenase/oxidase, N-terminal	GO:0016627|GO:0050660	NODE_1148_length_63973_cov_69.166025_32	0.0027209	180.868	1155	bin_180	0.00443217	0.00335957	-0.50937
bin_180	Rhodobacterales	bin.180_01049	PF00441	Acyl-CoA dehydrogenase, C-terminal domain	IPR009075	Acyl-CoA dehydrogenase/oxidase C-terminal	GO:0016627	NODE_1148_length_63973_cov_69.166025_32	0.0027209	180.868	1155	bin_180	0.00443217	0.00335957	-0.50937
bin_94	Rhizobiales	bin.94_02938	PF03480	Bacterial extracellular solute-binding protein, family 7	IPR018389	TRAP transporter solute receptor DctP	GO:0055085	NODE_124_length_9751_cov_4.104197_8	0.00272054	17.4321	1097	bin_94	0.00443217	0.00335957	-0.509479
bin_49	Thalassobaculales	bin.49_00799	PF01180	Dihydroorotate dehydrogenase	IPR005720	Dihydroorotate dehydrogenase domain	GO:0005737|GO:0016627	NODE_11850_length_16787_cov_6.891705_9	0.0027137	25.1223	1308	bin_49	0.00443217	0.00335957	-0.511513
bin_49	Thalassobaculales	bin.49_00799	PF14697	4Fe-4S dicluster domain	-	-		NODE_11850_length_16787_cov_6.891705_9	0.0027137	25.1223	1308	bin_49	0.00443217	0.00335957	-0.511513
bin_180	Rhodobacterales	bin.180_00932	PF00005	ABC transporter	IPR003439	ABC transporter-like	GO:0005524	NODE_1097_length_65305_cov_72.801839_33	0.00270473	189.804	1055	bin_180	0.00443217	0.00335957	-0.514183
bin_180	Rhodobacterales	bin.180_00932	PF03459	TOBE domain	IPR005116	Transport-associated OB, type 1	-	NODE_1097_length_65305_cov_72.801839_33	0.00270473	189.804	1055	bin_180	0.00443217	0.00335957	-0.514183
bin_180	Rhodobacterales	bin.180_00932	PF17912	MalK OB fold domain	IPR040582	MalK, OB fold domain	-	NODE_1097_length_65305_cov_72.801839_33	0.00270473	189.804	1055	bin_180	0.00443217	0.00335957	-0.514183
bin_49	Thalassobaculales	bin.49_01566	PF05222	Alanine dehydrogenase/PNT, N-terminal domain	IPR007886	Alanine dehydrogenase/pyridine nucleotide transhydrogenase, N-terminal	-	NODE_21506_length_11404_cov_7.194378_5	0.0027017	23.2395	1119	bin_49	0.00443217	0.00335957	-0.515087
bin_49	Thalassobaculales	bin.49_01566	PF01262	Alanine dehydrogenase/PNT, C-terminal domain	IPR007698	Alanine dehydrogenase/pyridine nucleotide transhydrogenase, NAD(H)-binding domain	-	NODE_21506_length_11404_cov_7.194378_5	0.0027017	23.2395	1119	bin_49	0.00443217	0.00335957	-0.515087
bin_66	Acidimicrobiales	bin.66_00349	PF00005	ABC transporter	IPR003439	ABC transporter-like	GO:0005524	NODE_43005_length_7275_cov_4.509834_4	0.00269838	19.2786	682	bin_66	0.00443217	0.00335957	-0.516074
bin_80	Rhodobacterales	bin.80_02440	PF06243	Phenylacetic acid degradation B	IPR009359	Phenylacetic acid degradation B	-	NODE_62014_length_5804_cov_5.850757_3	0.0026982	17.6982	338	bin_80	0.00443217	0.00335957	-0.516129
bin_19	J058	bin.19_01866	PF07498	Rho termination factor, N-terminal domain	IPR011112	Rho termination factor, N-terminal	GO:0006353	NODE_4428_length_31052_cov_8.434332_30	0.00269721	34.2648	321	bin_19	0.00443217	0.00335957	-0.516423
bin_164	Gammaproteobacteria	bin.164_01160	PF03741	Integral membrane protein TerC family	IPR005496	Integral membrane protein TerC	GO:0016021	NODE_107_length_6161_cov_4.959402_4	0.00269338	30.0099	1014	bin_164	0.00443217	0.00335957	-0.517563
bin_158	Rhizobiales	bin.158_01224	PF02735	Ku70/Ku80 beta-barrel domain	IPR006164	Ku70/Ku80 beta-barrel domain	GO:0003677|GO:0006303	NODE_799_length_76311_cov_50.887353_66	0.00269199	105.649	837	bin_158	0.00443217	0.00335957	-0.517975
bin_131	Pseudomonadales	bin.131_01196	PF02417	Chromate transporter	IPR003370	Chromate transporter	GO:0015109|GO:0015703	NODE_8495_length_20772_cov_50.761114_1	0.00267918	171.757	1377	bin_131	0.00443217	0.00335957	-0.521789
bin_131	Pseudomonadales	bin.131_01196	PF02417	Chromate transporter	IPR003370	Chromate transporter	GO:0015109|GO:0015703	NODE_8495_length_20772_cov_50.761114_1	0.00267918	171.757	1377	bin_131	0.00443217	0.00335957	-0.521789
bin_221	Rhizobiales	bin.221_03550	PF01039	Carboxyl transferase domain	IPR034733	Acetyl-CoA carboxylase	-	NODE_25245_length_10268_cov_9.434250_4	0.00267707	30.8049	1604	bin_221	0.00443217	0.00335957	-0.522419
bin_167	Nitriliruptorales	bin.167_01577	PF00294	pfkB family carbohydrate kinase	IPR011611	Carbohydrate kinase PfkB	-	NODE_35655_length_8187_cov_19.809395_8	0.00266213	52.6344	1384	bin_167	0.00443217	0.00335957	-0.526864
bin_167	Nitriliruptorales	bin.167_01577	PF01467	Cytidylyltransferase-like	IPR004821	Cytidyltransferase-like domain	GO:0003824|GO:0009058	NODE_35655_length_8187_cov_19.809395_8	0.00266213	52.6344	1384	bin_167	0.00443217	0.00335957	-0.526864
bin_167	Nitriliruptorales	bin.167_01577	PF00294	pfkB family carbohydrate kinase	IPR011611	Carbohydrate kinase PfkB	-	NODE_35655_length_8187_cov_19.809395_8	0.00266213	52.6344	1384	bin_167	0.00443217	0.00335957	-0.526864
bin_59	Pseudomonadales	bin.59_01795	PF00528	Binding-protein-dependent transport system inner membrane component	IPR000515	ABC transporter type 1, transmembrane domain MetI-like	GO:0016020|GO:0055085	NODE_5195_length_28047_cov_248.723314_12	0.00263489	499.87	944	bin_59	0.00443217	0.00335957	-0.534974
bin_175	Nitriliruptorales	bin.175_02356	PF13458	Periplasmic binding protein	IPR028081	Leucine-binding protein domain	-	NODE_9865_length_18827_cov_82.084115_17	0.00263433	197.35	1332	bin_175	0.00443217	0.00335957	-0.535138
bin_121	Rhodospirillales	bin.121_02322	PF00166	Chaperonin 10 Kd subunit	IPR020818	GroES chaperonin family	GO:0005524|GO:0006457|GO:0016887	NODE_143766_length_3526_cov_19.620282_2	0.00263215	37.4742	291	bin_121	0.00443217	0.00335957	-0.535788
bin_226	Kiloniellales	bin.226_00225	PF03480	Bacterial extracellular solute-binding protein, family 7	IPR018389	TRAP transporter solute receptor DctP	GO:0055085	NODE_1271_length_60750_cov_9.737623_9	0.00263029	32.7711	1140	bin_226	0.00443217	0.00335957	-0.536342
bin_9	Euzebyales	bin.9_02253	PF00196	Bacterial regulatory proteins, luxR family	IPR000792	Transcription regulator LuxR, C-terminal	GO:0006355	NODE_201_length_5050_cov_5.055098_2	0.00262993	25.4073	1510	bin_9	0.00443217	0.00335957	-0.536448
bin_57	Polyangiales	bin.57_02972	PF00108	Thiolase, N-terminal domain	IPR020616	Thiolase, N-terminal	GO:0016747	NODE_48834_length_6718_cov_5.335585_4	0.00262563	17.7655	1194	bin_57	0.00443217	0.00335957	-0.537728
bin_57	Polyangiales	bin.57_02972	PF02803	Thiolase, C-terminal domain	IPR020617	Thiolase, C-terminal	GO:0016747	NODE_48834_length_6718_cov_5.335585_4	0.00262563	17.7655	1194	bin_57	0.00443217	0.00335957	-0.537728
bin_93	AC-67	bin.93_00852	PF00115	Cytochrome C and Quinol oxidase polypeptide I	IPR000883	Cytochrome c oxidase subunit I	GO:0004129|GO:0009060|GO:0016021|GO:0020037	NODE_671_length_81848_cov_8.757925_81	0.00262188	23.2561	1843	bin_93	0.00443217	0.00335957	-0.538844
bin_131	Pseudomonadales	bin.131_01642	PF12399	Branched-chain amino acid ATP-binding cassette transporter	IPR032823	Branched-chain amino acid ATP-binding cassette transporter, C-terminal	-	NODE_11549_length_17048_cov_40.057553_9	0.00262082	172.542	825	bin_131	0.00443217	0.00335957	-0.539161
bin_131	Pseudomonadales	bin.131_01642	PF00005	ABC transporter	IPR003439	ABC transporter-like	GO:0005524	NODE_11549_length_17048_cov_40.057553_9	0.00262082	172.542	825	bin_131	0.00443217	0.00335957	-0.539161
bin_170	Solirubrobacterales	bin.170_02206	PF00128	Alpha amylase, catalytic domain	IPR006047	Glycosyl hydrolase, family 13, catalytic domain	GO:0003824|GO:0005975	NODE_4875_length_29221_cov_8.911472_7	0.00262059	29.0466	2144	bin_170	0.00443217	0.00335957	-0.53923
bin_170	Solirubrobacterales	bin.170_02206	PF00128	Alpha amylase, catalytic domain	IPR006047	Glycosyl hydrolase, family 13, catalytic domain	GO:0003824|GO:0005975	NODE_4875_length_29221_cov_8.911472_7	0.00262059	29.0466	2144	bin_170	0.00443217	0.00335957	-0.53923
bin_170	Solirubrobacterales	bin.170_02206	PF02922	Carbohydrate-binding module 48 (Isoamylase N-terminal domain)	IPR004193	Glycoside hydrolase, family 13, N-terminal	GO:0004553|GO:0005975	NODE_4875_length_29221_cov_8.911472_7	0.00262059	29.0466	2144	bin_170	0.00443217	0.00335957	-0.53923
bin_52	Euzebyales	bin.52_00971	PF13520	Amino acid permease	IPR002293	Amino acid/polyamine transporter I	GO:0016020|GO:0022857|GO:0055085	NODE_11016_length_17586_cov_46.926758_21	0.00261528	83.4659	1260	bin_52	0.00443217	0.00335957	-0.54081
bin_133	Mycobacteriales	bin.133_02175	PF00581	Rhodanese-like domain	IPR001763	Rhodanese-like domain	-	NODE_4466_length_30874_cov_11.490250_3	0.00261523	37.2796	887	bin_133	0.00443217	0.00335957	-0.540825
bin_133	Mycobacteriales	bin.133_02175	PF00581	Rhodanese-like domain	IPR001763	Rhodanese-like domain	-	NODE_4466_length_30874_cov_11.490250_3	0.00261523	37.2796	887	bin_133	0.00443217	0.00335957	-0.540825
bin_103	Rhizobiales	bin.103_03196	PF02518	Histidine kinase-, DNA gyrase B-, and HSP90-like ATPase	IPR003594	Histidine kinase/HSP90-like ATPase	-	NODE_389_length_2397_cov_144.266379_1	0.00261166	738.61	1187	bin_103	0.00443217	0.00335957	-0.541887
bin_103	Rhizobiales	bin.103_03196	PF00512	His Kinase A (phospho-acceptor) domain	IPR003661	Signal transduction histidine kinase, dimerisation/phosphoacceptor domain	GO:0000155|GO:0007165	NODE_389_length_2397_cov_144.266379_1	0.00261166	738.61	1187	bin_103	0.00443217	0.00335957	-0.541887
bin_103	Rhizobiales	bin.103_03196	PF13185	GAF domain	IPR003018	GAF domain	GO:0005515	NODE_389_length_2397_cov_144.266379_1	0.00261166	738.61	1187	bin_103	0.00443217	0.00335957	-0.541887
bin_82	Rhodobacterales	bin.82_02301	PF02233	NAD(P) transhydrogenase beta subunit	IPR034300	NADP transhydrogenase beta-like domain	-	NODE_6374_length_24934_cov_6.625065_11	0.00260624	22.1184	1453	bin_82	0.00443217	0.00335957	-0.5435
bin_180	Rhodobacterales	bin.180_02931	PF00107	Zinc-binding dehydrogenase	IPR013149	Alcohol dehydrogenase, C-terminal	-	NODE_7286_length_22934_cov_76.411032_11	0.00260603	165.962	992	bin_180	0.00443217	0.00335957	-0.543563
bin_180	Rhodobacterales	bin.180_02931	PF08240	Alcohol dehydrogenase GroES-like domain	IPR013154	Alcohol dehydrogenase, N-terminal	-	NODE_7286_length_22934_cov_76.411032_11	0.00260603	165.962	992	bin_180	0.00443217	0.00335957	-0.543563
bin_27	Nitriliruptorales	bin.27_00742	PF00196	Bacterial regulatory proteins, luxR family	IPR000792	Transcription regulator LuxR, C-terminal	GO:0006355	NODE_11_length_49162_cov_28.969543_39	0.00260137	121.581	1728	bin_27	0.00443217	0.00335957	-0.544952
bin_39	Mycobacteriales	bin.39_02440	PF05610	Protein of unknown function (DUF779)	IPR008497	Protein of unknown function DUF779	-	NODE_3316_length_36753_cov_27.399313_16	0.00260032	61.1852	378	bin_39	0.00443217	0.00335957	-0.545262
bin_39	Mycobacteriales	bin.39_04190	PF08669	Glycine cleavage T-protein C-terminal barrel domain	IPR013977	Glycine cleavage T-protein, C-terminal barrel domain	-	NODE_36505_length_8062_cov_27.290496_5	0.00259888	77.7531	1203	bin_39	0.00443217	0.00335957	-0.545693
bin_39	Mycobacteriales	bin.39_04190	PF01571	Aminomethyltransferase folate-binding domain	IPR006222	Aminomethyltransferase, folate-binding domain	-	NODE_36505_length_8062_cov_27.290496_5	0.00259888	77.7531	1203	bin_39	0.00443217	0.00335957	-0.545693
bin_180	Rhodobacterales	bin.180_03129	PF12911	N-terminal TM domain of oligopeptide transport permease C	IPR025966	Oligopeptide transport permease C-like, N-terminal domain	-	NODE_9152_length_19786_cov_61.716183_5	0.00259356	154.325	1029	bin_180	0.00443217	0.00335957	-0.547275
bin_180	Rhodobacterales	bin.180_03129	PF00528	Binding-protein-dependent transport system inner membrane component	IPR000515	ABC transporter type 1, transmembrane domain MetI-like	GO:0016020|GO:0055085	NODE_9152_length_19786_cov_61.716183_5	0.00259356	154.325	1029	bin_180	0.00443217	0.00335957	-0.547275
bin_60	Sphingomonadales	bin.60_01504	PF02770	Acyl-CoA dehydrogenase, middle domain	IPR006091	Acyl-CoA oxidase/dehydrogenase, central domain	GO:0016627	NODE_23332_length_10811_cov_10.061361_6	0.0025858	35.2215	1142	bin_60	0.00443217	0.00335957	-0.549586
bin_60	Sphingomonadales	bin.60_01504	PF00441	Acyl-CoA dehydrogenase, C-terminal domain	IPR009075	Acyl-CoA dehydrogenase/oxidase C-terminal	GO:0016627	NODE_23332_length_10811_cov_10.061361_6	0.0025858	35.2215	1142	bin_60	0.00443217	0.00335957	-0.549586
bin_60	Sphingomonadales	bin.60_01504	PF02771	Acyl-CoA dehydrogenase, N-terminal domain	IPR013786	Acyl-CoA dehydrogenase/oxidase, N-terminal	GO:0016627|GO:0050660	NODE_23332_length_10811_cov_10.061361_6	0.0025858	35.2215	1142	bin_60	0.00443217	0.00335957	-0.549586
bin_101	Caulobacterales	bin.101_00802	PF00171	Aldehyde dehydrogenase family	IPR015590	Aldehyde dehydrogenase domain	GO:0016491	NODE_1267_length_60962_cov_21.867158_41	0.00257965	61.3412	1524	bin_101	0.00443217	0.00335957	-0.551415
bin_214	Caulobacterales	bin.214_02118	PF00118	TCP-1/cpn60 chaperonin family	IPR002423	Chaperonin Cpn60/TCP-1 family	GO:0005524|GO:0016887	NODE_3336_length_36612_cov_14.659409_2	0.00257903	42.7007	1647	bin_214	0.00443217	0.00335957	-0.551599
bin_184	Nevskiales	bin.184_00720	PF02129	X-Pro dipeptidyl-peptidase (S15 family)	IPR000383	Xaa-Pro dipeptidyl-peptidase-like domain	GO:0016787	NODE_4416_length_31084_cov_216.406040_20	0.0025752	534.781	2025	bin_184	0.00443217	0.00335957	-0.552739
bin_184	Nevskiales	bin.184_00720	PF08530	X-Pro dipeptidyl-peptidase C-terminal non-catalytic domain	IPR013736	Xaa-Pro dipeptidyl-peptidase, C-terminal	GO:0008239	NODE_4416_length_31084_cov_216.406040_20	0.0025752	534.781	2025	bin_184	0.00443217	0.00335957	-0.552739
bin_101	Caulobacterales	bin.101_03030	PF00463	Isocitrate lyase family	IPR006254	Isocitrate lyase	GO:0004451|GO:0019752	NODE_18109_length_12766_cov_24.934702_6	0.00257326	80.8067	1593	bin_101	0.00443217	0.00335957	-0.553318
bin_101	Caulobacterales	bin.101_03030	PF00463	Isocitrate lyase family	IPR006254	Isocitrate lyase	GO:0004451|GO:0019752	NODE_18109_length_12766_cov_24.934702_6	0.00257326	80.8067	1593	bin_101	0.00443217	0.00335957	-0.553318
bin_101	Caulobacterales	bin.101_03030	PF00463	Isocitrate lyase family	IPR006254	Isocitrate lyase	GO:0004451|GO:0019752	NODE_18109_length_12766_cov_24.934702_6	0.00257326	80.8067	1593	bin_101	0.00443217	0.00335957	-0.553318
bin_184	Nevskiales	bin.184_02287	PF00137	ATP synthase subunit C	IPR002379	V-ATPase proteolipid subunit C-like domain	GO:0015078|GO:0033177|GO:1902600	NODE_167495_length_3218_cov_255.625040_2	0.00256941	604.244	270	bin_184	0.00443217	0.00335957	-0.554464
bin_91	Gemmatimonadetes	bin.91_01603	PF01791	DeoC/LacD family aldolase	IPR002915	DeoC/FbaB/LacD aldolase	GO:0016829	NODE_7384_length_22757_cov_26.743547_8	0.00256301	75.8942	1011	bin_91	0.00443217	0.00335957	-0.556369
bin_221	Rhizobiales	bin.221_00188	PF02492	CobW/HypB/UreG, nucleotide-binding domain	IPR003495	CobW/HypB/UreG, nucleotide-binding domain	-	NODE_535_length_91146_cov_9.421699_39	0.00256062	25.0741	621	bin_221	0.00443217	0.00335957	-0.557078
bin_228	Rhodobacterales	bin.228_02613	PF02635	DsrE/DsrF-like family	IPR003787	Sulphur relay, DsrE/F-like protein	-	NODE_1675_length_53086_cov_807.756067_17	0.00255846	2173.83	366	bin_228	0.00443217	0.00335957	-0.557722
bin_119	Thermoanaerobaculia	bin.119_01225	PF08003	Protein of unknown function (DUF1698)	IPR027555	tRNA (Mo5U34)-methyltransferase-like	-	NODE_196_length_4728_cov_2.857880_3	0.00255656	9.80452	619	bin_119	0.00443217	0.00335957	-0.558288
bin_48	Rhodobacterales	bin.48_01961	PF00496	Bacterial extracellular solute-binding proteins, family 5 Middle	IPR000914	Solute-binding protein family 5 domain	-	NODE_1803_length_51167_cov_8.847570_11	0.0025539	26.5502	1554	bin_48	0.00443217	0.00335957	-0.559079
bin_101	Caulobacterales	bin.101_00995	PF00106	short chain dehydrogenase	IPR002347	Short-chain dehydrogenase/reductase SDR	GO:0016491	NODE_1655_length_53507_cov_27.096629_34	0.00254937	65.447	783	bin_101	0.00443217	0.00335957	-0.560429
bin_170	Solirubrobacterales	bin.170_02208	PF02806	Alpha amylase, C-terminal all-beta domain	IPR006048	Alpha-amylase/branching enzyme, C-terminal all beta	GO:0003824|GO:0005975|GO:0043169	NODE_4875_length_29221_cov_8.911472_9	0.00253427	31.6616	2258	bin_170	0.00443217	0.00335957	-0.564922
bin_170	Solirubrobacterales	bin.170_02208	PF00128	Alpha amylase, catalytic domain	IPR006047	Glycosyl hydrolase, family 13, catalytic domain	GO:0003824|GO:0005975	NODE_4875_length_29221_cov_8.911472_9	0.00253427	31.6616	2258	bin_170	0.00443217	0.00335957	-0.564922
bin_170	Solirubrobacterales	bin.170_02208	PF02922	Carbohydrate-binding module 48 (Isoamylase N-terminal domain)	IPR004193	Glycoside hydrolase, family 13, N-terminal	GO:0004553|GO:0005975	NODE_4875_length_29221_cov_8.911472_9	0.00253427	31.6616	2258	bin_170	0.00443217	0.00335957	-0.564922
bin_150	Rhodobacterales	bin.150_00112	PF12840	Helix-turn-helix domain	-	-		NODE_103_length_191507_cov_122.649505_112	0.00252822	303.742	365	bin_150	0.00443217	0.00335957	-0.566723
bin_170	Solirubrobacterales	bin.170_01149	PF08240	Alcohol dehydrogenase GroES-like domain	IPR013154	Alcohol dehydrogenase, N-terminal	-	NODE_1554_length_54982_cov_8.119832_19	0.00252362	29.2768	1185	bin_170	0.00443217	0.00335957	-0.568094
bin_170	Solirubrobacterales	bin.170_01149	PF00107	Zinc-binding dehydrogenase	IPR013149	Alcohol dehydrogenase, C-terminal	-	NODE_1554_length_54982_cov_8.119832_19	0.00252362	29.2768	1185	bin_170	0.00443217	0.00335957	-0.568094
bin_170	Solirubrobacterales	bin.170_01149	PF13823	Alcohol dehydrogenase GroES-associated	IPR027399	Alcohol dehydrogenase GroES-associated	-	NODE_1554_length_54982_cov_8.119832_19	0.00252362	29.2768	1185	bin_170	0.00443217	0.00335957	-0.568094
bin_180	Rhodobacterales	bin.180_03509	PF00158	Sigma-54 interaction domain	IPR002078	RNA polymerase sigma factor 54 interaction domain	GO:0005524|GO:0006355|GO:0008134	NODE_15544_length_14108_cov_57.093432_8	0.00252092	119.085	1614	bin_180	0.00443217	0.00335957	-0.568896
bin_180	Rhodobacterales	bin.180_03509	PF02954	Bacterial regulatory protein, Fis family	IPR002197	DNA binding HTH domain, Fis-type	GO:0043565	NODE_15544_length_14108_cov_57.093432_8	0.00252092	119.085	1614	bin_180	0.00443217	0.00335957	-0.568896
bin_180	Rhodobacterales	bin.180_03509	PF00072	Response regulator receiver domain	IPR001789	Signal transduction response regulator, receiver domain	GO:0000160	NODE_15544_length_14108_cov_57.093432_8	0.00252092	119.085	1614	bin_180	0.00443217	0.00335957	-0.568896
bin_180	Rhodobacterales	bin.180_00252	PF13247	4Fe-4S dicluster domain	IPR017896	4Fe-4S ferredoxin-type, iron-sulphur binding domain	-	NODE_406_length_105009_cov_58.951493_63	0.00251838	140.827	636	bin_180	0.00443217	0.00335957	-0.569654
bin_180	Rhodobacterales	bin.180_03356	PF00128	Alpha amylase, catalytic domain	IPR006047	Glycosyl hydrolase, family 13, catalytic domain	GO:0003824|GO:0005975	NODE_11757_length_16874_cov_64.071942_3	0.00251544	168.748	2072	bin_180	0.00443217	0.00335957	-0.570527
bin_180	Rhodobacterales	bin.180_03356	PF02922	Carbohydrate-binding module 48 (Isoamylase N-terminal domain)	IPR004193	Glycoside hydrolase, family 13, N-terminal	GO:0004553|GO:0005975	NODE_11757_length_16874_cov_64.071942_3	0.00251544	168.748	2072	bin_180	0.00443217	0.00335957	-0.570527
bin_180	Rhodobacterales	bin.180_03356	PF00128	Alpha amylase, catalytic domain	IPR006047	Glycosyl hydrolase, family 13, catalytic domain	GO:0003824|GO:0005975	NODE_11757_length_16874_cov_64.071942_3	0.00251544	168.748	2072	bin_180	0.00443217	0.00335957	-0.570527
bin_180	Rhodobacterales	bin.180_01404	PF00378	Enoyl-CoA hydratase/isomerase	IPR001753	Enoyl-CoA hydratase/isomerase	GO:0003824	NODE_1406_length_57594_cov_69.779975_47	0.00251467	163.097	782	bin_180	0.00443217	0.00335957	-0.570757
bin_49	Thalassobaculales	bin.49_00160	PF00528	Binding-protein-dependent transport system inner membrane component	IPR000515	ABC transporter type 1, transmembrane domain MetI-like	GO:0016020|GO:0055085	NODE_5614_length_26814_cov_6.852311_2	0.00251228	22.5144	832	bin_49	0.00443217	0.00335957	-0.571469
bin_74	Pseudomonadales	bin.74_02098	PF02803	Thiolase, C-terminal domain	IPR020617	Thiolase, C-terminal	GO:0016747	NODE_4667_length_30094_cov_62.146609_25	0.00250979	159.751	1179	bin_74	0.00443217	0.00335957	-0.57221
bin_74	Pseudomonadales	bin.74_02098	PF00108	Thiolase, N-terminal domain	IPR020616	Thiolase, N-terminal	GO:0016747	NODE_4667_length_30094_cov_62.146609_25	0.00250979	159.751	1179	bin_74	0.00443217	0.00335957	-0.57221
bin_82	Rhodobacterales	bin.82_00225	PF00903	Glyoxalase/Bleomycin resistance protein/Dioxygenase superfamily	IPR004360	Glyoxalase/fosfomycin resistance/dioxygenase domain	-	NODE_311_length_117998_cov_9.274277_83	0.00250937	21.7122	980	bin_82	0.00443217	0.00335957	-0.572334
bin_82	Rhodobacterales	bin.82_00225	PF00903	Glyoxalase/Bleomycin resistance protein/Dioxygenase superfamily	IPR004360	Glyoxalase/fosfomycin resistance/dioxygenase domain	-	NODE_311_length_117998_cov_9.274277_83	0.00250937	21.7122	980	bin_82	0.00443217	0.00335957	-0.572334
bin_91	Gemmatimonadetes	bin.91_01096	PF00180	Isocitrate/isopropylmalate dehydrogenase	IPR024084	Isopropylmalate dehydrogenase-like domain	GO:0016616	NODE_5505_length_27182_cov_24.445092_9	0.00250657	69.2148	1257	bin_91	0.00443217	0.00335957	-0.573168
bin_158	Rhizobiales	bin.158_03172	PF13247	4Fe-4S dicluster domain	IPR017896	4Fe-4S ferredoxin-type, iron-sulphur binding domain	-	NODE_9698_length_19050_cov_42.385312_8	0.00249545	119	597	bin_158	0.00443217	0.00335957	-0.576477
bin_221	Rhizobiales	bin.221_04212	PF01722	BolA-like protein	IPR002634	BolA protein	-	NODE_173689_length_3149_cov_6.363284_2	0.00249006	16.594	234	bin_221	0.00443217	0.00335957	-0.578083
bin_74	Pseudomonadales	bin.74_01043	PF13561	Enoyl-(Acyl carrier protein) reductase	-	-		NODE_1593_length_54508_cov_47.620333_5	0.00248743	132.033	780	bin_74	0.00443217	0.00335957	-0.578866
bin_184	Nevskiales	bin.184_02312	PF00687	Ribosomal protein L1p/L10e family	IPR028364	Ribosomal protein L1/ribosomal biogenesis protein	-	NODE_183979_length_3044_cov_206.726999_4	0.00248618	545.792	696	bin_184	0.00443217	0.00335957	-0.579237
bin_150	Rhodobacterales	bin.150_03946	PF13561	Enoyl-(Acyl carrier protein) reductase	-	-		NODE_254133_length_2511_cov_135.611156_1	0.00248476	185.556	738	bin_150	0.00443217	0.00335957	-0.57966
bin_93	AC-67	bin.93_02041	PF00005	ABC transporter	IPR003439	ABC transporter-like	GO:0005524	NODE_4389_length_31205_cov_8.191204_25	0.00248194	26.7909	794	bin_93	0.00443217	0.00335957	-0.580498
bin_93	AC-67	bin.93_02041	PF12399	Branched-chain amino acid ATP-binding cassette transporter	IPR032823	Branched-chain amino acid ATP-binding cassette transporter, C-terminal	-	NODE_4389_length_31205_cov_8.191204_25	0.00248194	26.7909	794	bin_93	0.00443217	0.00335957	-0.580498
bin_58	Nitriliruptorales	bin.58_02163	PF00999	Sodium/hydrogen exchanger family	IPR006153	Cation/H+ exchanger	GO:0006812|GO:0015299|GO:0016021|GO:0055085	NODE_5522_length_27141_cov_86.342169_11	0.00247301	243.37	2136	bin_58	0.00443217	0.00335957	-0.583156
bin_58	Nitriliruptorales	bin.58_02163	PF00582	Universal stress protein family	IPR006016	UspA	-	NODE_5522_length_27141_cov_86.342169_11	0.00247301	243.37	2136	bin_58	0.00443217	0.00335957	-0.583156
bin_74	Pseudomonadales	bin.74_02699	PF14833	NAD-binding of NADP-dependent 3-hydroxyisobutyrate dehydrogenase	IPR029154	3-hydroxyisobutyrate dehydrogenase, NAD-binding domain	GO:0051287	NODE_8155_length_21336_cov_57.771392_10	0.00246316	138.883	888	bin_74	0.00443217	0.00335957	-0.586089
bin_74	Pseudomonadales	bin.74_02699	PF03446	NAD binding domain of 6-phosphogluconate dehydrogenase	IPR006115	6-phosphogluconate dehydrogenase, NADP-binding	GO:0050661	NODE_8155_length_21336_cov_57.771392_10	0.00246316	138.883	888	bin_74	0.00443217	0.00335957	-0.586089
bin_132	Acidimicrobiales	bin.132_02912	PF00420	NADH-ubiquinone/plastoquinone oxidoreductase chain 4L	IPR039428	NADH-ubiquinone oxidoreductase chain 4L/Mnh complex subunit C1-like	-	NODE_9504_length_19289_cov_16.813715_3	0.00245448	68.2967	300	bin_132	0.00443217	0.00335957	-0.588673
bin_47	Nevskiales	bin.47_00584	PF04542	Sigma-70 region 2	IPR007627	RNA polymerase sigma-70 region 2	GO:0003700|GO:0006352|GO:0006355	NODE_7093_length_23316_cov_16.490306_5	0.0024504	41.3413	1251	bin_47	0.00443217	0.00335957	-0.589888
bin_47	Nevskiales	bin.47_00584	PF13181	Tetratricopeptide repeat	IPR019734	Tetratricopeptide repeat	GO:0005515	NODE_7093_length_23316_cov_16.490306_5	0.0024504	41.3413	1251	bin_47	0.00443217	0.00335957	-0.589888
bin_47	Nevskiales	bin.47_00584	PF08281	Sigma-70, region 4	IPR013249	RNA polymerase sigma factor 70, region 4 type 2	GO:0003677|GO:0003700|GO:0006352|GO:0006355|GO:0016987	NODE_7093_length_23316_cov_16.490306_5	0.0024504	41.3413	1251	bin_47	0.00443217	0.00335957	-0.589888
bin_8	Azospirillales	bin.8_01806	PF00037	4Fe-4S binding domain	IPR017896	4Fe-4S ferredoxin-type, iron-sulphur binding domain	-	NODE_16645_length_13480_cov_7.435978_2	0.00245009	30.5645	597	bin_8	0.00443217	0.00335957	-0.589978
bin_8	Azospirillales	bin.8_01806	PF13247	4Fe-4S dicluster domain	IPR017896	4Fe-4S ferredoxin-type, iron-sulphur binding domain	-	NODE_16645_length_13480_cov_7.435978_2	0.00245009	30.5645	597	bin_8	0.00443217	0.00335957	-0.589978
bin_47	Nevskiales	bin.47_00809	PF00543	Nitrogen regulatory protein P-II	IPR002187	Nitrogen regulatory protein PII	GO:0006808|GO:0030234	NODE_9419_length_19390_cov_16.158210_15	0.00244764	44.1416	339	bin_47	0.00443217	0.00335957	-0.590709
bin_8	Azospirillales	bin.8_00866	PF01197	Ribosomal protein L31	IPR002150	Ribosomal protein L31	GO:0003735|GO:0005840|GO:0006412	NODE_7650_length_22244_cov_7.125197_11	0.00244752	23.56	225	bin_8	0.00443217	0.00335957	-0.590744
bin_94	Rhizobiales	bin.94_03202	PF00158	Sigma-54 interaction domain	IPR002078	RNA polymerase sigma factor 54 interaction domain	GO:0005524|GO:0006355|GO:0008134	NODE_155_length_7652_cov_4.683696_4	0.00243718	22.547	1395	bin_94	0.00443217	0.00335957	-0.593824
bin_94	Rhizobiales	bin.94_03202	PF00072	Response regulator receiver domain	IPR001789	Signal transduction response regulator, receiver domain	GO:0000160	NODE_155_length_7652_cov_4.683696_4	0.00243718	22.547	1395	bin_94	0.00443217	0.00335957	-0.593824
bin_94	Rhizobiales	bin.94_03202	PF02954	Bacterial regulatory protein, Fis family	IPR002197	DNA binding HTH domain, Fis-type	GO:0043565	NODE_155_length_7652_cov_4.683696_4	0.00243718	22.547	1395	bin_94	0.00443217	0.00335957	-0.593824
bin_49	Thalassobaculales	bin.49_03165	PF04290	Tripartite ATP-independent periplasmic transporters, DctQ component	IPR007387	TRAP transporter, small membrane protein DctQ	-	NODE_62396_length_5782_cov_7.270997_5	0.00243211	16.1814	634	bin_49	0.00443217	0.00335957	-0.595333
bin_145	Pseudomonadales	bin.145_01338	PF00528	Binding-protein-dependent transport system inner membrane component	IPR000515	ABC transporter type 1, transmembrane domain MetI-like	GO:0016020|GO:0055085	NODE_1018_length_67536_cov_44.233503_40	0.00243168	118.244	825	bin_145	0.00443217	0.00335957	-0.595459
bin_17	Deinococcales	bin.17_00073	PF00908	dTDP-4-dehydrorhamnose 3,5-epimerase	IPR000888	dTDP-4-dehydrorhamnose 3,5-epimerase-related	GO:0008830	NODE_1486_length_56340_cov_16.511557_26	0.0024253	43.2907	540	bin_17	0.00443217	0.00335957	-0.597359
bin_1	Burkholderiales	bin.1_01069	PF06429	Flagellar basal body rod FlgEFG protein C-terminal	IPR010930	Flagellar basal-body/hook protein, C-terminal domain	-	NODE_2943_length_39449_cov_71.229147_35	0.00242319	183.033	783	bin_1	0.00443217	0.00335957	-0.597988
bin_1	Burkholderiales	bin.1_01069	PF00460	Flagella basal body rod protein	IPR001444	Flagellar basal body rod protein, N-terminal	-	NODE_2943_length_39449_cov_71.229147_35	0.00242319	183.033	783	bin_1	0.00443217	0.00335957	-0.597988
bin_225	Sphingomonadales	bin.225_00104	PF01197	Ribosomal protein L31	IPR002150	Ribosomal protein L31	GO:0003735|GO:0005840|GO:0006412	NODE_5936_length_25988_cov_23.259631_8	0.00242308	72.5758	231	bin_225	0.00443217	0.00335957	-0.59802
bin_226	Kiloniellales	bin.226_02152	PF07100	Anabaena sensory rhodopsin transducer	IPR009794	Protein of unknown function DUF1362	-	NODE_7610_length_22325_cov_10.162775_14	0.00241747	23.1371	372	bin_226	0.00443217	0.00335957	-0.599691
bin_180	Rhodobacterales	bin.180_03463	PF12838	4Fe-4S dicluster domain	IPR017896	4Fe-4S ferredoxin-type, iron-sulphur binding domain	-	NODE_14352_length_14863_cov_63.008712_7	0.00241731	135.974	1949	bin_180	0.00443217	0.00335957	-0.599736
bin_180	Rhodobacterales	bin.180_03463	PF13187	4Fe-4S dicluster domain	IPR017896	4Fe-4S ferredoxin-type, iron-sulphur binding domain	-	NODE_14352_length_14863_cov_63.008712_7	0.00241731	135.974	1949	bin_180	0.00443217	0.00335957	-0.599736
bin_226	Kiloniellales	bin.226_00029	PF00033	Cytochrome b/b6/petB	IPR005797	Cytochrome b/b6, N-terminal	GO:0009055|GO:0016020|GO:0016491	NODE_726_length_79157_cov_9.931190_29	0.00241512	24.9728	1252	bin_226	0.00443217	0.00335957	-0.60039
bin_226	Kiloniellales	bin.226_00029	PF00032	Cytochrome b(C-terminal)/b6/petD	IPR005798	Cytochrome b/b6, C-terminal	GO:0009055|GO:0016020|GO:0016491	NODE_726_length_79157_cov_9.931190_29	0.00241512	24.9728	1252	bin_226	0.00443217	0.00335957	-0.60039
bin_180	Rhodobacterales	bin.180_03815	PF01243	Pyridoxamine 5'-phosphate oxidase	IPR011576	Pyridoxamine 5'-phosphate oxidase, putative	-	NODE_26443_length_9939_cov_70.000304_7	0.00241261	156.649	1355	bin_180	0.00443217	0.00335957	-0.601135
bin_180	Rhodobacterales	bin.180_03815	PF13185	GAF domain	IPR003018	GAF domain	GO:0005515	NODE_26443_length_9939_cov_70.000304_7	0.00241261	156.649	1355	bin_180	0.00443217	0.00335957	-0.601135
bin_170	Solirubrobacterales	bin.170_01046	PF00378	Enoyl-CoA hydratase/isomerase	IPR001753	Enoyl-CoA hydratase/isomerase	GO:0003824	NODE_1367_length_58438_cov_8.566980_19	0.00241211	29.9156	782	bin_170	0.00443217	0.00335957	-0.601286
bin_39	Mycobacteriales	bin.39_00905	PF00464	Serine hydroxymethyltransferase	IPR039429	Serine hydroxymethyltransferase-like domain	-	NODE_872_length_73063_cov_27.004027_26	0.0024025	75.9751	1284	bin_39	0.00443217	0.00335957	-0.604144
bin_101	Caulobacterales	bin.101_01947	PF12840	Helix-turn-helix domain	-	-		NODE_5880_length_26121_cov_21.550526_6	0.00239457	59.63	327	bin_101	0.00443217	0.00335957	-0.606505
bin_101	Caulobacterales	bin.101_02779	PF07075	Protein of unknown function (DUF1343)	IPR008302	Uncharacterised conserved protein UCP016719	-	NODE_13516_length_15446_cov_23.414268_13	0.00238194	53.9519	1205	bin_101	0.00443217	0.00335957	-0.610266
bin_60	Sphingomonadales	bin.60_01240	PF16326	ABC transporter C-terminal domain	IPR032524	ABC transporter Uup, C-terminal	GO:0003677	NODE_16349_length_13639_cov_13.218934_2	0.00238115	37.0263	1787	bin_60	0.00443217	0.00335957	-0.6105
bin_60	Sphingomonadales	bin.60_01240	PF00005	ABC transporter	IPR003439	ABC transporter-like	GO:0005524	NODE_16349_length_13639_cov_13.218934_2	0.00238115	37.0263	1787	bin_60	0.00443217	0.00335957	-0.6105
bin_60	Sphingomonadales	bin.60_01240	PF00005	ABC transporter	IPR003439	ABC transporter-like	GO:0005524	NODE_16349_length_13639_cov_13.218934_2	0.00238115	37.0263	1787	bin_60	0.00443217	0.00335957	-0.6105
bin_49	Thalassobaculales	bin.49_02598	PF00528	Binding-protein-dependent transport system inner membrane component	IPR000515	ABC transporter type 1, transmembrane domain MetI-like	GO:0016020|GO:0055085	NODE_42345_length_7349_cov_7.249246_4	0.00237911	31.923	675	bin_49	0.00443217	0.00335957	-0.611108
bin_124	Pseudomonadales	bin.124_00349	PF00857	Isochorismatase family	IPR000868	Isochorismatase-like	-	NODE_177_length_154050_cov_21.410864_2	0.00237577	45.941	627	bin_124	0.00443217	0.00335957	-0.612102
bin_36	Nitriliruptorales	bin.36_03025	PF02302	PTS system, Lactose/Cellobiose specific IIB subunit	IPR003501	Phosphotransferase system, EIIB component, type 2/3	GO:0008982|GO:0009401	NODE_12660_length_16108_cov_260.372267_6	0.00236577	518.346	312	bin_36	0.00443217	0.00335957	-0.615077
bin_57	Polyangiales	bin.57_04135	PF00107	Zinc-binding dehydrogenase	IPR013149	Alcohol dehydrogenase, C-terminal	-	NODE_93398_length_4552_cov_4.762731_3	0.00236542	21.19	1158	bin_57	0.00443217	0.00335957	-0.615183
bin_57	Polyangiales	bin.57_04135	PF08240	Alcohol dehydrogenase GroES-like domain	IPR013154	Alcohol dehydrogenase, N-terminal	-	NODE_93398_length_4552_cov_4.762731_3	0.00236542	21.19	1158	bin_57	0.00443217	0.00335957	-0.615183
bin_221	Rhizobiales	bin.221_03862	PF12840	Helix-turn-helix domain	-	-		NODE_43149_length_7258_cov_9.395252_7	0.00235363	31.6143	363	bin_221	0.00443217	0.00335957	-0.618691
bin_80	Rhodobacterales	bin.80_01837	PF03447	Homoserine dehydrogenase, NAD binding domain	IPR005106	Aspartate/homoserine dehydrogenase, NAD-binding	GO:0016491|GO:0050661	NODE_33860_length_8471_cov_5.086383_6	0.00234795	17.8799	1316	bin_80	0.00443217	0.00335957	-0.620384
bin_210	Euzebyales	bin.210_01669	PF02347	Glycine cleavage system P-protein	IPR020581	Glycine cleavage system P protein	GO:0004375|GO:0006546	NODE_2260_length_45458_cov_32.999626_52	0.0023475	82.9153	1299	bin_210	0.00443217	0.00335957	-0.620518
bin_13	Deinococcales	bin.13_00439	PF00005	ABC transporter	IPR003439	ABC transporter-like	GO:0005524	NODE_99254_length_4389_cov_3.577988_4	0.00234554	11.6864	590	bin_13	0.00443217	0.00335957	-0.6211
bin_229	Nitriliruptorales	bin.229_00625	PF08352	Oligopeptide/dipeptide transporter, C-terminal region	IPR013563	Oligopeptide/dipeptide ABC transporter, C-terminal	GO:0000166|GO:0005524|GO:0015833	NODE_5369_length_27538_cov_230.112288_2	0.00234383	577.133	1033	bin_229	0.00443217	0.00335957	-0.621608
bin_229	Nitriliruptorales	bin.229_00625	PF00005	ABC transporter	IPR003439	ABC transporter-like	GO:0005524	NODE_5369_length_27538_cov_230.112288_2	0.00234383	577.133	1033	bin_229	0.00443217	0.00335957	-0.621608
bin_94	Rhizobiales	bin.94_01307	PF00903	Glyoxalase/Bleomycin resistance protein/Dioxygenase superfamily	IPR004360	Glyoxalase/fosfomycin resistance/dioxygenase domain	-	NODE_28_length_29081_cov_5.766412_30	0.00234187	18.4261	582	bin_94	0.00443217	0.00335957	-0.622193
bin_221	Rhizobiales	bin.221_01086	PF06798	PrkA serine protein kinase C-terminal domain	IPR010650	PrkA C-terminal domain	-	NODE_2352_length_44765_cov_8.781212_9	0.00234153	28.1813	1941	bin_221	0.00443217	0.00335957	-0.622293
bin_221	Rhizobiales	bin.221_01086	PF08298	PrkA AAA domain	IPR013153	PrkA AAA domain	-	NODE_2352_length_44765_cov_8.781212_9	0.00234153	28.1813	1941	bin_221	0.00443217	0.00335957	-0.622293
bin_133	Mycobacteriales	bin.133_03626	PF01061	ABC-2 type transporter	IPR013525	ABC-2 type transporter	GO:0016020	NODE_19281_length_12247_cov_11.450213_4	0.00233381	35.6159	794	bin_133	0.00443217	0.00335957	-0.624592
bin_73	Euzebyales	bin.73_00831	PF00535	Glycosyl transferase family 2	IPR001173	Glycosyltransferase 2-like	-	NODE_82880_length_4885_cov_7.058592_2	0.00232361	18.0538	967	bin_73	0.00443217	0.00335957	-0.627627
bin_29	Gammaproteobacteria	bin.29_00765	PF00903	Glyoxalase/Bleomycin resistance protein/Dioxygenase superfamily	IPR004360	Glyoxalase/fosfomycin resistance/dioxygenase domain	-	NODE_375_length_108189_cov_19.621127_49	0.00231901	48.2793	426	bin_29	0.00443217	0.00335957	-0.628996
bin_210	Euzebyales	bin.210_01988	PF00496	Bacterial extracellular solute-binding proteins, family 5 Middle	IPR000914	Solute-binding protein family 5 domain	-	NODE_3402_length_36208_cov_28.165215_40	0.00231901	105.19	1671	bin_210	0.00443217	0.00335957	-0.628997
bin_36	Nitriliruptorales	bin.36_03026	PF02378	Phosphotransferase system, EIIC	IPR003352	Phosphotransferase system, EIIC	GO:0008982|GO:0009401|GO:0016020	NODE_12660_length_16108_cov_260.372267_7	0.00231698	594.438	1137	bin_36	0.00443217	0.00335957	-0.629601
bin_36	Nitriliruptorales	bin.36_03023	PF00107	Zinc-binding dehydrogenase	IPR013149	Alcohol dehydrogenase, C-terminal	-	NODE_12660_length_16108_cov_260.372267_4	0.00230639	681.772	1041	bin_36	0.00443217	0.00335957	-0.632753
bin_36	Nitriliruptorales	bin.36_03023	PF08240	Alcohol dehydrogenase GroES-like domain	IPR013154	Alcohol dehydrogenase, N-terminal	-	NODE_12660_length_16108_cov_260.372267_4	0.00230639	681.772	1041	bin_36	0.00443217	0.00335957	-0.632753
bin_28	Acidimicrobiales	bin.28_03977	PF02538	Hydantoinase B/oxoprolinase	IPR003692	Hydantoinase B/oxoprolinase	GO:0003824	NODE_86390_length_4764_cov_16.087704_2	0.00230632	47.3551	1625	bin_28	0.00443217	0.00335957	-0.632774
bin_180	Rhodobacterales	bin.180_03938	PF16320	Ribosomal protein L7/L12 dimerisation domain	IPR008932	Ribosomal protein L7/L12, oligomerisation	GO:0003735|GO:0005840|GO:0006412	NODE_44214_length_7147_cov_92.930908_7	0.00229723	214.237	372	bin_180	0.00443217	0.00335957	-0.63548
bin_180	Rhodobacterales	bin.180_03938	PF00542	Ribosomal protein L7/L12 C-terminal domain	IPR013823	Ribosomal protein L7/L12, C-terminal	GO:0003735|GO:0006412	NODE_44214_length_7147_cov_92.930908_7	0.00229723	214.237	372	bin_180	0.00443217	0.00335957	-0.63548
bin_23	Nitriliruptorales	bin.23_01510	PF14026	Protein of unknown function (DUF4242)	IPR025336	Protein of unknown function DUF4242	-	NODE_48_length_22144_cov_57.502198_13	0.00229338	147.867	248	bin_23	0.00443217	0.00335957	-0.636626
bin_80	Rhodobacterales	bin.80_00887	PF01266	FAD dependent oxidoreductase	IPR006076	FAD dependent oxidoreductase	GO:0016491	NODE_13352_length_15582_cov_6.413602_13	0.00229302	21.4136	1250	bin_80	0.00443217	0.00335957	-0.636732
bin_48	Rhodobacterales	bin.48_02292	PF12838	4Fe-4S dicluster domain	IPR017896	4Fe-4S ferredoxin-type, iron-sulphur binding domain	-	NODE_2728_length_41252_cov_6.370877_11	0.00229228	20.3253	495	bin_48	0.00443217	0.00335957	-0.636954
bin_82	Rhodobacterales	bin.82_00509	PF00107	Zinc-binding dehydrogenase	IPR013149	Alcohol dehydrogenase, C-terminal	-	NODE_528_length_91821_cov_8.637208_76	0.00228838	21.6162	1110	bin_82	0.00443217	0.00335957	-0.638113
bin_82	Rhodobacterales	bin.82_00509	PF08240	Alcohol dehydrogenase GroES-like domain	IPR013154	Alcohol dehydrogenase, N-terminal	-	NODE_528_length_91821_cov_8.637208_76	0.00228838	21.6162	1110	bin_82	0.00443217	0.00335957	-0.638113
bin_184	Nevskiales	bin.184_01383	PF05988	Bacterial protein of unknown function (DUF899)	IPR010296	Protein of unknown function DUF899, thioredoxin-like	-	NODE_12449_length_16283_cov_238.980281_3	0.00227702	479.567	711	bin_184	0.00443217	0.00335957	-0.641495
bin_21	Pseudomonadales	bin.21_01174	PF00903	Glyoxalase/Bleomycin resistance protein/Dioxygenase superfamily	IPR004360	Glyoxalase/fosfomycin resistance/dioxygenase domain	-	NODE_805_length_76053_cov_12.997053_43	0.00227064	22.8825	417	bin_21	0.00443217	0.00335957	-0.643394
bin_180	Rhodobacterales	bin.180_03268	PF00528	Binding-protein-dependent transport system inner membrane component	IPR000515	ABC transporter type 1, transmembrane domain MetI-like	GO:0016020|GO:0055085	NODE_10351_length_18295_cov_68.490954_10	0.00226892	160.565	917	bin_180	0.00443217	0.00335957	-0.643906
bin_180	Rhodobacterales	bin.180_03268	PF12911	N-terminal TM domain of oligopeptide transport permease C	IPR025966	Oligopeptide transport permease C-like, N-terminal domain	-	NODE_10351_length_18295_cov_68.490954_10	0.00226892	160.565	917	bin_180	0.00443217	0.00335957	-0.643906
bin_23	Nitriliruptorales	bin.23_01514	PF10011	Predicted membrane protein (DUF2254)	IPR018723	Protein of unknown function DUF2254, membrane	-	NODE_48_length_22144_cov_57.502198_17	0.00226349	235.145	1295	bin_23	0.00443217	0.00335957	-0.645524
bin_21	Pseudomonadales	bin.21_00764	PF09966	Uncharacterized protein conserved in bacteria (DUF2200)	IPR014580	Uncharacterised conserved protein UCP033199	-	NODE_465_length_97697_cov_11.718533_74	0.00224893	33.2745	357	bin_21	0.00443217	0.00335957	-0.649856
bin_82	Rhodobacterales	bin.82_02588	PF02585	GlcNAc-PI de-N-acetylase	IPR003737	N-acetylglucosaminyl phosphatidylinositol deacetylase-related	-	NODE_8745_length_20411_cov_6.625221_13	0.00224777	21.6612	732	bin_82	0.00443217	0.00335957	-0.650203
bin_93	AC-67	bin.93_02040	PF00005	ABC transporter	IPR003439	ABC transporter-like	GO:0005524	NODE_4389_length_31205_cov_8.191204_24	0.00224644	30.7556	708	bin_93	0.00443217	0.00335957	-0.650599
bin_167	Nitriliruptorales	bin.167_01578	PF01075	Glycosyltransferase family 9 (heptosyltransferase)	IPR002201	Glycosyl transferase, family 9	GO:0016757	NODE_35655_length_8187_cov_19.809395_9	0.00224191	45.6557	1092	bin_167	0.00443217	0.00335957	-0.651945
bin_184	Nevskiales	bin.184_00063	PF03916	Polysulphide reductase, NrfD	IPR005614	NrfD family	-	NODE_875_length_72964_cov_278.547134_63	0.00224038	599.77	1346	bin_184	0.00443217	0.00335957	-0.652403
bin_221	Rhizobiales	bin.221_02709	PF02613	Nitrate reductase delta subunit	IPR020945	DMSO/Nitrate reductase chaperone	-	NODE_9157_length_19775_cov_9.126724_3	0.00223772	23.8736	617	bin_221	0.00443217	0.00335957	-0.653193
bin_121	Rhodospirillales	bin.121_01202	PF06339	Ectoine synthase	IPR010462	Ectoine synthase	GO:0019491|GO:0033990	NODE_32895_length_8628_cov_21.255103_5	0.00223734	55.2621	393	bin_121	0.00443217	0.00335957	-0.653305
bin_65	Pseudomonadales	bin.65_01172	PF00528	Binding-protein-dependent transport system inner membrane component	IPR000515	ABC transporter type 1, transmembrane domain MetI-like	GO:0016020|GO:0055085	NODE_468_length_97432_cov_1497.834509_81	0.00223565	3530.21	1035	bin_65	0.00443217	0.00335957	-0.653809
bin_49	Thalassobaculales	bin.49_04075	PF00056	lactate/malate dehydrogenase, NAD binding domain	IPR001236	Lactate/malate dehydrogenase, N-terminal	GO:0016491	NODE_166335_length_3232_cov_7.811457_3	0.00223417	22.3585	954	bin_49	0.00443217	0.00335957	-0.654249
bin_49	Thalassobaculales	bin.49_04075	PF02866	lactate/malate dehydrogenase, alpha/beta C-terminal domain	IPR022383	Lactate/malate dehydrogenase, C-terminal	GO:0016616	NODE_166335_length_3232_cov_7.811457_3	0.00223417	22.3585	954	bin_49	0.00443217	0.00335957	-0.654249
bin_221	Rhizobiales	bin.221_00184	PF00699	Urease beta subunit	IPR002019	Urease, beta subunit	GO:0035550|GO:0043419	NODE_535_length_91146_cov_9.421699_35	0.00222866	34.6242	306	bin_221	0.00443217	0.00335957	-0.655891
bin_221	Rhizobiales	bin.221_01838	PF01243	Pyridoxamine 5'-phosphate oxidase	IPR011576	Pyridoxamine 5'-phosphate oxidase, putative	-	NODE_4542_length_30576_cov_8.356050_15	0.00222389	26.7699	1356	bin_221	0.00443217	0.00335957	-0.657311
bin_221	Rhizobiales	bin.221_01838	PF13185	GAF domain	IPR003018	GAF domain	GO:0005515	NODE_4542_length_30576_cov_8.356050_15	0.00222389	26.7699	1356	bin_221	0.00443217	0.00335957	-0.657311
bin_170	Solirubrobacterales	bin.170_03383	PF00009	Elongation factor Tu GTP binding domain	IPR000795	Translational (tr)-type GTP-binding domain	GO:0003924|GO:0005525	NODE_14377_length_14845_cov_8.140974_7	0.00221324	28.0059	1861	bin_170	0.00443217	0.00335957	-0.66048
bin_170	Solirubrobacterales	bin.170_03383	PF00679	Elongation factor G C-terminus	IPR000640	Elongation factor EFG, domain V-like	-	NODE_14377_length_14845_cov_8.140974_7	0.00221324	28.0059	1861	bin_170	0.00443217	0.00335957	-0.66048
bin_170	Solirubrobacterales	bin.170_03383	PF03144	Elongation factor Tu domain 2	IPR004161	Translation elongation factor EFTu-like, domain 2	GO:0005525	NODE_14377_length_14845_cov_8.140974_7	0.00221324	28.0059	1861	bin_170	0.00443217	0.00335957	-0.66048
bin_60	Sphingomonadales	bin.60_01843	PF13793	N-terminal domain of ribose phosphate pyrophosphokinase	IPR029099	Ribose-phosphate pyrophosphokinase, N-terminal domain	-	NODE_39009_length_7728_cov_12.385899_5	0.0022126	33.1955	936	bin_60	0.00443217	0.00335957	-0.66067
bin_60	Sphingomonadales	bin.60_01843	PF14572	Phosphoribosyl synthetase-associated domain	IPR005946	Ribose-phosphate pyrophosphokinase	GO:0000287|GO:0004749|GO:0009165	NODE_39009_length_7728_cov_12.385899_5	0.0022126	33.1955	936	bin_60	0.00443217	0.00335957	-0.66067
bin_189	Rhizobiales	bin.189_02492	PF00276	Ribosomal protein L23	IPR013025	Ribosomal protein L25/L23	GO:0003735|GO:0005840|GO:0006412	NODE_272356_length_2410_cov_4.481529_2	0.00221036	13.1965	229	bin_189	0.00443217	0.00335957	-0.661337
bin_131	Pseudomonadales	bin.131_02294	PF06808	Tripartite ATP-independent periplasmic transporter, DctM component	IPR010656	TRAP C4-dicarboxylate transport system permease DctM subunit	-	NODE_20333_length_11821_cov_55.239844_5	0.00220126	161.233	1289	bin_131	0.00443217	0.00335957	-0.664047
bin_1	Burkholderiales	bin.1_01073	PF00460	Flagella basal body rod protein	IPR001444	Flagellar basal body rod protein, N-terminal	-	NODE_2943_length_39449_cov_71.229147_39	0.00219916	163.649	402	bin_1	0.00443217	0.00335957	-0.664671
bin_1	Burkholderiales	bin.1_01073	PF06429	Flagellar basal body rod FlgEFG protein C-terminal	IPR010930	Flagellar basal-body/hook protein, C-terminal domain	-	NODE_2943_length_39449_cov_71.229147_39	0.00219916	163.649	402	bin_1	0.00443217	0.00335957	-0.664671
bin_82	Rhodobacterales	bin.82_01983	PF00528	Binding-protein-dependent transport system inner membrane component	IPR000515	ABC transporter type 1, transmembrane domain MetI-like	GO:0016020|GO:0055085	NODE_4448_length_30939_cov_8.388777_14	0.00219864	30.6738	987	bin_82	0.00443217	0.00335957	-0.664827
bin_158	Rhizobiales	bin.158_00011	PF13360	PQQ-like domain	IPR002372	Pyrrolo-quinoline quinone repeat	-	NODE_182_length_153114_cov_51.365617_11	0.00219769	120.073	633	bin_158	0.00443217	0.00335957	-0.66511
bin_221	Rhizobiales	bin.221_02814	PF10423	Bacterial AMP nucleoside phosphorylase N-terminus	IPR018953	AMP nucleoside phosphorylase, N-terminal	-	NODE_10379_length_18267_cov_8.861740_11	0.00219164	20.4696	1497	bin_221	0.00443217	0.00335957	-0.666908
bin_221	Rhizobiales	bin.221_02814	PF01048	Phosphorylase superfamily	IPR000845	Nucleoside phosphorylase domain	GO:0003824|GO:0009116	NODE_10379_length_18267_cov_8.861740_11	0.00219164	20.4696	1497	bin_221	0.00443217	0.00335957	-0.666908
bin_94	Rhizobiales	bin.94_03699	PF07681	DoxX	IPR032808	DoxX family	-	NODE_257_length_2512_cov_5.458316_2	0.00219147	26.6792	399	bin_94	0.00443217	0.00335957	-0.666962
bin_133	Mycobacteriales	bin.133_00495	PF02771	Acyl-CoA dehydrogenase, N-terminal domain	IPR013786	Acyl-CoA dehydrogenase/oxidase, N-terminal	GO:0016627|GO:0050660	NODE_933_length_71058_cov_11.319381_53	0.00219126	41.1019	1296	bin_133	0.00443217	0.00335957	-0.667022
bin_133	Mycobacteriales	bin.133_00495	PF02770	Acyl-CoA dehydrogenase, middle domain	IPR006091	Acyl-CoA oxidase/dehydrogenase, central domain	GO:0016627	NODE_933_length_71058_cov_11.319381_53	0.00219126	41.1019	1296	bin_133	0.00443217	0.00335957	-0.667022
bin_133	Mycobacteriales	bin.133_00495	PF00441	Acyl-CoA dehydrogenase, C-terminal domain	IPR009075	Acyl-CoA dehydrogenase/oxidase C-terminal	GO:0016627	NODE_933_length_71058_cov_11.319381_53	0.00219126	41.1019	1296	bin_133	0.00443217	0.00335957	-0.667022
bin_29	Gammaproteobacteria	bin.29_01504	PF02091	Glycyl-tRNA synthetase alpha subunit	IPR002310	Glycine-tRNA ligase, alpha subunit	GO:0000166|GO:0004820|GO:0005524|GO:0005737|GO:0006426	NODE_1355_length_58653_cov_22.298457_62	0.00218973	55.494	923	bin_29	0.00443217	0.00335957	-0.667478
bin_226	Kiloniellales	bin.226_03082	PF12838	4Fe-4S dicluster domain	IPR017896	4Fe-4S ferredoxin-type, iron-sulphur binding domain	-	NODE_20971_length_11575_cov_13.190278_6	0.00218415	23.6728	489	bin_226	0.00443217	0.00335957	-0.66914
bin_36	Nitriliruptorales	bin.36_02712	PF08818	Domain of unknown function (DU1801)	IPR014922	Domain of unknown function DUF1801	-	NODE_5931_length_26004_cov_239.166981_12	0.00218299	654.72	378	bin_36	0.00443217	0.00335957	-0.669485
bin_175	Nitriliruptorales	bin.175_01479	PF00441	Acyl-CoA dehydrogenase, C-terminal domain	IPR009075	Acyl-CoA dehydrogenase/oxidase C-terminal	GO:0016627	NODE_3813_length_33984_cov_68.346665_17	0.00218274	164.136	1194	bin_175	0.00443217	0.00335957	-0.669557
bin_175	Nitriliruptorales	bin.175_01479	PF02770	Acyl-CoA dehydrogenase, middle domain	IPR006091	Acyl-CoA oxidase/dehydrogenase, central domain	GO:0016627	NODE_3813_length_33984_cov_68.346665_17	0.00218274	164.136	1194	bin_175	0.00443217	0.00335957	-0.669557
bin_175	Nitriliruptorales	bin.175_01479	PF02771	Acyl-CoA dehydrogenase, N-terminal domain	IPR013786	Acyl-CoA dehydrogenase/oxidase, N-terminal	GO:0016627|GO:0050660	NODE_3813_length_33984_cov_68.346665_17	0.00218274	164.136	1194	bin_175	0.00443217	0.00335957	-0.669557
bin_58	Nitriliruptorales	bin.58_01459	PF00005	ABC transporter	IPR003439	ABC transporter-like	GO:0005524	NODE_2156_length_46603_cov_85.026532_30	0.00218054	209.453	713	bin_58	0.00443217	0.00335957	-0.670212
bin_180	Rhodobacterales	bin.180_01947	PF02028	BCCT, betaine/carnitine/choline family transporter	IPR000060	BCCT transporter family	GO:0016020|GO:0022857|GO:0071705	NODE_2472_length_43623_cov_71.571635_25	0.00217851	187.999	1620	bin_180	0.00443217	0.00335957	-0.670818
bin_24	Rhizobiales	bin.24_05021	PF01527	Transposase	IPR002514	Transposase IS3/IS911family	GO:0003677|GO:0004803|GO:0006313	NODE_20_length_14235_cov_14.919692_3	0.00217764	89.0712	267	bin_24	0.00443217	0.00335957	-0.671076
bin_94	Rhizobiales	bin.94_00221	PF01039	Carboxyl transferase domain	IPR034733	Acetyl-CoA carboxylase	-	NODE_3_length_66858_cov_5.151106_26	0.00216313	24.8336	1611	bin_94	0.00443217	0.00335957	-0.675396
bin_31	Sphingomonadales	bin.31_01183	PF12120	Rifampin ADP-ribosyl transferase	IPR021975	Rifampin ADP-ribosyltransferase	-	NODE_11883_length_16756_cov_12.956230_5	0.0021604	25.472	411	bin_31	0.00443217	0.00335957	-0.676207
bin_210	Euzebyales	bin.210_00388	PF03741	Integral membrane protein TerC family	IPR005496	Integral membrane protein TerC	GO:0016021	NODE_366_length_110260_cov_32.705113_60	0.00215986	82.0711	1083	bin_210	0.00443217	0.00335957	-0.676368
bin_180	Rhodobacterales	bin.180_03052	PF04290	Tripartite ATP-independent periplasmic transporters, DctQ component	IPR007387	TRAP transporter, small membrane protein DctQ	-	NODE_8409_length_20924_cov_56.993483_7	0.00215912	151.041	612	bin_180	0.00443217	0.00335957	-0.676591
bin_131	Pseudomonadales	bin.131_01309	PF04828	Glutathione-dependent formaldehyde-activating enzyme	IPR006913	CENP-V/GFA domain	GO:0016846	NODE_8980_length_20048_cov_60.606862_8	0.00215572	164.203	723	bin_131	0.00443217	0.00335957	-0.677601
bin_47	Nevskiales	bin.47_02726	PF00696	Amino acid kinase family	IPR001048	Aspartate/glutamate/uridylate kinase	-	NODE_149266_length_3447_cov_13.447229_4	0.00215497	49.82	1122	bin_47	0.00443217	0.00335957	-0.677825
bin_47	Nevskiales	bin.47_02726	PF01472	PUA domain	IPR002478	PUA domain	GO:0003723	NODE_149266_length_3447_cov_13.447229_4	0.00215497	49.82	1122	bin_47	0.00443217	0.00335957	-0.677825
bin_47	Nevskiales	bin.47_01848	PF05988	Bacterial protein of unknown function (DUF899)	IPR010296	Protein of unknown function DUF899, thioredoxin-like	-	NODE_29505_length_9262_cov_17.155208_7	0.00215153	34.1007	735	bin_47	0.00443217	0.00335957	-0.678849
bin_27	Nitriliruptorales	bin.27_02550	PF00496	Bacterial extracellular solute-binding proteins, family 5 Middle	IPR000914	Solute-binding protein family 5 domain	-	NODE_75_length_18179_cov_30.751685_12	0.0021403	83.5775	1536	bin_27	0.00443217	0.00335957	-0.682192
bin_128	Rhizobiales	bin.128_00485	PF00753	Metallo-beta-lactamase superfamily	IPR001279	Metallo-beta-lactamase	-	NODE_1684_length_52964_cov_30.732673_25	0.00213656	47.1493	951	bin_128	0.00443217	0.00335957	-0.683304
bin_107	UBA727	bin.107_03426	PF13247	4Fe-4S dicluster domain	IPR017896	4Fe-4S ferredoxin-type, iron-sulphur binding domain	-	NODE_118810_length_3947_cov_7.540596_2	0.00213285	23.0189	848	bin_107	0.00443217	0.00335957	-0.684408
bin_28	Acidimicrobiales	bin.28_04071	PF06339	Ectoine synthase	IPR010462	Ectoine synthase	GO:0019491|GO:0033990	NODE_95054_length_4503_cov_15.154676_3	0.00212474	49.3441	404	bin_28	0.00443217	0.00335957	-0.686822
bin_180	Rhodobacterales	bin.180_02425	PF00528	Binding-protein-dependent transport system inner membrane component	IPR000515	ABC transporter type 1, transmembrane domain MetI-like	GO:0016020|GO:0055085	NODE_4519_length_30685_cov_83.795495_13	0.00212409	209.136	921	bin_180	0.00443217	0.00335957	-0.687017
bin_221	Rhizobiales	bin.221_01772	PF00005	ABC transporter	IPR003439	ABC transporter-like	GO:0005524	NODE_3914_length_33419_cov_9.059735_23	0.00212257	32.7819	807	bin_221	0.00443217	0.00335957	-0.687468
bin_62	Pseudomonadales	bin.62_02174	PF03352	Methyladenine glycosylase	IPR005019	Methyladenine glycosylase	GO:0006284|GO:0008725	NODE_444291_length_1801_cov_4.062428_2	0.00212189	12.9023	614	bin_62	0.00443217	0.00335957	-0.68767
bin_133	Mycobacteriales	bin.133_02376	PF04879	Molybdopterin oxidoreductase Fe4S4 domain	IPR006963	Molybdopterin oxidoreductase, 4Fe-4S domain	GO:0016491	NODE_5093_length_28414_cov_12.028703_7	0.00212054	35.7491	570	bin_133	0.00443217	0.00335957	-0.688073
bin_180	Rhodobacterales	bin.180_01910	PF00005	ABC transporter	IPR003439	ABC transporter-like	GO:0005524	NODE_2358_length_44693_cov_92.051033_45	0.00211904	278.589	801	bin_180	0.00443217	0.00335957	-0.688521
bin_158	Rhizobiales	bin.158_02830	PF03737	Aldolase/RraA	IPR005493	Ribonuclease E inhibitor RraA/RraA-like protein	-	NODE_7071_length_23350_cov_43.309551_3	0.0021185	151.406	747	bin_158	0.00443217	0.00335957	-0.688681
bin_74	Pseudomonadales	bin.74_01320	PF02782	FGGY family of carbohydrate kinases, C-terminal domain	IPR018485	Carbohydrate kinase, FGGY, C-terminal	GO:0005975|GO:0016773	NODE_2286_length_45265_cov_54.909777_20	0.00211594	155.48	1491	bin_74	0.00443217	0.00335957	-0.689442
bin_74	Pseudomonadales	bin.74_01320	PF00370	FGGY family of carbohydrate kinases, N-terminal domain	IPR018484	Carbohydrate kinase, FGGY, N-terminal	GO:0005975|GO:0016773	NODE_2286_length_45265_cov_54.909777_20	0.00211594	155.48	1491	bin_74	0.00443217	0.00335957	-0.689442
bin_74	Pseudomonadales	bin.74_01271	PF14342	Domain of unknown function (DUF4396)	IPR025509	Domain of unknown function DUF4396	-	NODE_2266_length_45425_cov_57.258717_16	0.00210942	162.778	635	bin_74	0.00443217	0.00335957	-0.691383
bin_216	Pseudomonadales	bin.216_01080	PF13407	Periplasmic binding protein domain	IPR025997	Periplasmic binding protein	-	NODE_660_length_82391_cov_14.519530_17	0.00210723	39.6272	987	bin_216	0.00443217	0.00335957	-0.692036
bin_103	Rhizobiales	bin.103_02376	PF00550	Phosphopantetheine attachment site	IPR009081	Phosphopantetheine binding ACP domain	-	NODE_184_length_5839_cov_3.611593_3	0.00210304	54.7708	240	bin_103	0.00443217	0.00335957	-0.693281
bin_91	Gemmatimonadetes	bin.91_02695	PF03741	Integral membrane protein TerC family	IPR005496	Integral membrane protein TerC	GO:0016021	NODE_25324_length_10244_cov_27.411326_5	0.00209671	78.6608	1017	bin_91	0.00443217	0.00335957	-0.695166
bin_221	Rhizobiales	bin.221_03460	PF00528	Binding-protein-dependent transport system inner membrane component	IPR000515	ABC transporter type 1, transmembrane domain MetI-like	GO:0016020|GO:0055085	NODE_22962_length_10925_cov_8.395216_6	0.00209537	24.3481	879	bin_221	0.00443217	0.00335957	-0.695566
bin_101	Caulobacterales	bin.101_02731	PF00171	Aldehyde dehydrogenase family	IPR015590	Aldehyde dehydrogenase domain	GO:0016491	NODE_12890_length_15934_cov_21.156811_15	0.00208966	67.994	1497	bin_101	0.00443217	0.00335957	-0.697265
bin_158	Rhizobiales	bin.158_02833	PF14833	NAD-binding of NADP-dependent 3-hydroxyisobutyrate dehydrogenase	IPR029154	3-hydroxyisobutyrate dehydrogenase, NAD-binding domain	GO:0051287	NODE_7071_length_23350_cov_43.309551_6	0.00208583	131.763	882	bin_158	0.00443217	0.00335957	-0.698405
bin_158	Rhizobiales	bin.158_02833	PF03446	NAD binding domain of 6-phosphogluconate dehydrogenase	IPR006115	6-phosphogluconate dehydrogenase, NADP-binding	GO:0050661	NODE_7071_length_23350_cov_43.309551_6	0.00208583	131.763	882	bin_158	0.00443217	0.00335957	-0.698405
bin_228	Rhodobacterales	bin.228_02279	PF02773	S-adenosylmethionine synthetase, C-terminal domain	IPR022630	S-adenosylmethionine synthetase, C-terminal	GO:0004478|GO:0006556	NODE_803_length_76229_cov_653.991664_20	0.00208085	1858.86	1185	bin_228	0.00443217	0.00335957	-0.699887
bin_228	Rhodobacterales	bin.228_02279	PF00438	S-adenosylmethionine synthetase, N-terminal domain	IPR022628	S-adenosylmethionine synthetase, N-terminal	GO:0004478|GO:0006556	NODE_803_length_76229_cov_653.991664_20	0.00208085	1858.86	1185	bin_228	0.00443217	0.00335957	-0.699887
bin_228	Rhodobacterales	bin.228_02279	PF02772	S-adenosylmethionine synthetase, central domain	IPR022629	S-adenosylmethionine synthetase, central domain	GO:0004478|GO:0006556	NODE_803_length_76229_cov_653.991664_20	0.00208085	1858.86	1185	bin_228	0.00443217	0.00335957	-0.699887
bin_145	Pseudomonadales	bin.145_00482	PF02508	Rnf-Nqr subunit, membrane protein	IPR003667	NqrDE/RnfAE	GO:0016020	NODE_297_length_119587_cov_40.049501_41	0.00207936	101.179	609	bin_145	0.00443217	0.00335957	-0.700331
bin_21	Pseudomonadales	bin.21_00136	PF00154	recA bacterial DNA recombination protein	IPR013765	DNA recombination and repair protein RecA	GO:0003697|GO:0005524|GO:0006281	NODE_66_length_231669_cov_10.883314_135	0.00207898	31.1536	1068	bin_21	0.00443217	0.00335957	-0.700445
bin_133	Mycobacteriales	bin.133_03027	PF03960	ArsC family	IPR006660	Arsenate reductase-like	-	NODE_8014_length_21569_cov_12.655434_14	0.00207886	29.4173	369	bin_133	0.00443217	0.00335957	-0.700479
bin_217	Nitrosococcales	bin.217_00319	PF00005	ABC transporter	IPR003439	ABC transporter-like	GO:0005524	NODE_229_length_136740_cov_24.646508_70	0.0020772	59.426	885	bin_217	0.00443217	0.00335957	-0.700973
bin_74	Pseudomonadales	bin.74_03981	PF04828	Glutathione-dependent formaldehyde-activating enzyme	IPR006913	CENP-V/GFA domain	GO:0016846	NODE_65986_length_5592_cov_44.772079_2	0.00207192	104.394	492	bin_74	0.00443217	0.00335957	-0.702544
bin_221	Rhizobiales	bin.221_03742	PF00543	Nitrogen regulatory protein P-II	IPR002187	Nitrogen regulatory protein PII	GO:0006808|GO:0030234	NODE_36434_length_8073_cov_9.211649_2	0.00206777	28.1416	339	bin_221	0.00443217	0.00335957	-0.703779
bin_80	Rhodobacterales	bin.80_01976	PF00171	Aldehyde dehydrogenase family	IPR015590	Aldehyde dehydrogenase domain	GO:0016491	NODE_37868_length_7880_cov_5.537891_1	0.00205917	18.6691	1514	bin_80	0.00443217	0.00335957	-0.706341
bin_93	AC-67	bin.93_01764	PF12911	N-terminal TM domain of oligopeptide transport permease C	IPR025966	Oligopeptide transport permease C-like, N-terminal domain	-	NODE_3066_length_38440_cov_7.651895_31	0.00205684	21.9625	906	bin_93	0.00443217	0.00335957	-0.707033
bin_93	AC-67	bin.93_01764	PF00528	Binding-protein-dependent transport system inner membrane component	IPR000515	ABC transporter type 1, transmembrane domain MetI-like	GO:0016020|GO:0055085	NODE_3066_length_38440_cov_7.651895_31	0.00205684	21.9625	906	bin_93	0.00443217	0.00335957	-0.707033
bin_158	Rhizobiales	bin.158_00965	PF02585	GlcNAc-PI de-N-acetylase	IPR003737	N-acetylglucosaminyl phosphatidylinositol deacetylase-related	-	NODE_675_length_81719_cov_52.870604_19	0.00205281	132.326	729	bin_158	0.00443217	0.00335957	-0.708232
bin_1	Burkholderiales	bin.1_00158	PF13378	Enolase C-terminal domain-like	IPR029065	Enolase C-terminal domain-like	-	NODE_790_length_76572_cov_83.077460_58	0.00205276	234.798	1146	bin_1	0.00443217	0.00335957	-0.708248
bin_1	Burkholderiales	bin.1_00158	PF02746	Mandelate racemase / muconate lactonizing enzyme, N-terminal domain	IPR013341	Mandelate racemase/muconate lactonizing enzyme, N-terminal domain	-	NODE_790_length_76572_cov_83.077460_58	0.00205276	234.798	1146	bin_1	0.00443217	0.00335957	-0.708248
bin_82	Rhodobacterales	bin.82_03114	PF00694	Aconitase C-terminal domain	IPR000573	Aconitase A/isopropylmalate dehydratase small subunit, swivel domain	-	NODE_17081_length_13256_cov_8.171275_8	0.00205236	39.495	606	bin_82	0.00443217	0.00335957	-0.708367
bin_180	Rhodobacterales	bin.180_03023	PF00528	Binding-protein-dependent transport system inner membrane component	IPR000515	ABC transporter type 1, transmembrane domain MetI-like	GO:0016020|GO:0055085	NODE_7979_length_21620_cov_66.386506_13	0.00204997	168.151	885	bin_180	0.00443217	0.00335957	-0.709078
bin_129	Rhodobacterales	bin.129_02508	PF05690	Thiazole biosynthesis protein ThiG	IPR033983	Thiazole synthase ThiG	-	NODE_197475_length_2920_cov_10.161606_3	0.00204893	23.9361	767	bin_129	0.00443217	0.00335957	-0.709389
bin_74	Pseudomonadales	bin.74_00468	PF05988	Bacterial protein of unknown function (DUF899)	IPR010296	Protein of unknown function DUF899, thioredoxin-like	-	NODE_623_length_84729_cov_62.196955_36	0.00204342	142.269	732	bin_74	0.00443217	0.00335957	-0.711028
bin_60	Sphingomonadales	bin.60_02286	PF03462	PCRF domain	IPR005139	Peptide chain release factor	GO:0006415	NODE_90049_length_4650_cov_12.401959_3	0.00203582	32.0071	1128	bin_60	0.00443217	0.00335957	-0.713291
bin_60	Sphingomonadales	bin.60_02286	PF00472	RF-1 domain	IPR000352	Peptide chain release factor class I	GO:0003747|GO:0006415	NODE_90049_length_4650_cov_12.401959_3	0.00203582	32.0071	1128	bin_60	0.00443217	0.00335957	-0.713291
bin_1	Burkholderiales	bin.1_00857	PF03401	Tripartite tricarboxylate transporter family receptor	IPR005064	Bordetella uptake gene	-	NODE_2161_length_46521_cov_71.624069_13	0.00202738	174.193	1023	bin_1	0.00443217	0.00335957	-0.715803
bin_93	AC-67	bin.93_01618	PF04069	Substrate binding domain of ABC-type glycine betaine transport system	IPR007210	ABC-type glycine betaine transport system, substrate-binding domain	GO:0022857|GO:0043190|GO:0055085	NODE_2148_length_46728_cov_7.592955_33	0.00202468	25.6082	924	bin_93	0.00443217	0.00335957	-0.716607
bin_82	Rhodobacterales	bin.82_01772	PF00903	Glyoxalase/Bleomycin resistance protein/Dioxygenase superfamily	IPR004360	Glyoxalase/fosfomycin resistance/dioxygenase domain	-	NODE_3486_length_35672_cov_7.787714_35	0.00202014	29.6272	558	bin_82	0.00443217	0.00335957	-0.717959
bin_180	Rhodobacterales	bin.180_02424	PF12911	N-terminal TM domain of oligopeptide transport permease C	IPR025966	Oligopeptide transport permease C-like, N-terminal domain	-	NODE_4519_length_30685_cov_83.795495_12	0.00202005	158.867	905	bin_180	0.00443217	0.00335957	-0.717985
bin_180	Rhodobacterales	bin.180_02424	PF00528	Binding-protein-dependent transport system inner membrane component	IPR000515	ABC transporter type 1, transmembrane domain MetI-like	GO:0016020|GO:0055085	NODE_4519_length_30685_cov_83.795495_12	0.00202005	158.867	905	bin_180	0.00443217	0.00335957	-0.717985
bin_225	Sphingomonadales	bin.225_01133	PF12838	4Fe-4S dicluster domain	IPR017896	4Fe-4S ferredoxin-type, iron-sulphur binding domain	-	NODE_126171_length_3809_cov_26.761854_2	0.00201938	47.587	477	bin_225	0.00443217	0.00335957	-0.718185
bin_131	Pseudomonadales	bin.131_03297	PF00441	Acyl-CoA dehydrogenase, C-terminal domain	IPR009075	Acyl-CoA dehydrogenase/oxidase C-terminal	GO:0016627	NODE_51714_length_6483_cov_34.029714_3	0.00201644	83.9923	1167	bin_131	0.00443217	0.00335957	-0.719059
bin_131	Pseudomonadales	bin.131_03297	PF02771	Acyl-CoA dehydrogenase, N-terminal domain	IPR013786	Acyl-CoA dehydrogenase/oxidase, N-terminal	GO:0016627|GO:0050660	NODE_51714_length_6483_cov_34.029714_3	0.00201644	83.9923	1167	bin_131	0.00443217	0.00335957	-0.719059
bin_131	Pseudomonadales	bin.131_03297	PF02770	Acyl-CoA dehydrogenase, middle domain	IPR006091	Acyl-CoA oxidase/dehydrogenase, central domain	GO:0016627	NODE_51714_length_6483_cov_34.029714_3	0.00201644	83.9923	1167	bin_131	0.00443217	0.00335957	-0.719059
bin_101	Caulobacterales	bin.101_01943	PF08818	Domain of unknown function (DU1801)	IPR014922	Domain of unknown function DUF1801	-	NODE_5880_length_26121_cov_21.550526_2	0.00201466	31.3235	405	bin_101	0.00443217	0.00335957	-0.719589
bin_210	Euzebyales	bin.210_00035	PF07690	Major Facilitator Superfamily	IPR011701	Major facilitator superfamily	GO:0022857|GO:0055085	NODE_232_length_135681_cov_31.953881_36	0.00201089	86.9558	1245	bin_210	0.00443217	0.00335957	-0.720711
bin_60	Sphingomonadales	bin.60_00327	PF00579	tRNA synthetases class I (W and Y)	IPR002305	Aminoacyl-tRNA synthetase, class Ic	GO:0000166|GO:0004812|GO:0005524|GO:0006418	NODE_4158_length_32317_cov_11.342384_16	0.00200733	32.5858	1224	bin_60	0.00443217	0.00335957	-0.72177
bin_21	Pseudomonadales	bin.21_03448	PF00164	Ribosomal protein S12/S23	IPR006032	Ribosomal protein S12/S23	GO:0003735|GO:0005840|GO:0006412	NODE_53687_length_6338_cov_12.315454_3	0.00200731	24.8587	375	bin_21	0.00443217	0.00335957	-0.721775
bin_7	Sphingomonadales	bin.7_00954	PF08281	Sigma-70, region 4	IPR013249	RNA polymerase sigma factor 70, region 4 type 2	GO:0003677|GO:0003700|GO:0006352|GO:0006355|GO:0016987	NODE_447_length_99119_cov_9.421727_90	0.00198853	26.2027	873	bin_7	0.00443217	0.00335957	-0.727366
bin_7	Sphingomonadales	bin.7_00954	PF04542	Sigma-70 region 2	IPR007627	RNA polymerase sigma-70 region 2	GO:0003700|GO:0006352|GO:0006355	NODE_447_length_99119_cov_9.421727_90	0.00198853	26.2027	873	bin_7	0.00443217	0.00335957	-0.727366
bin_113	SYMT01	bin.113_01063	PF00795	Carbon-nitrogen hydrolase	IPR003010	Carbon-nitrogen hydrolase	GO:0006807	NODE_51_length_260135_cov_17.255229_128	0.00198771	48.3046	2085	bin_113	0.00443217	0.00335957	-0.72761
bin_113	SYMT01	bin.113_01063	PF02540	NAD synthase	IPR022310	NAD/GMP synthase	-	NODE_51_length_260135_cov_17.255229_128	0.00198771	48.3046	2085	bin_113	0.00443217	0.00335957	-0.72761
bin_131	Pseudomonadales	bin.131_01501	PF00528	Binding-protein-dependent transport system inner membrane component	IPR000515	ABC transporter type 1, transmembrane domain MetI-like	GO:0016020|GO:0055085	NODE_10409_length_18232_cov_56.584805_7	0.00198495	117.991	843	bin_131	0.00443217	0.00335957	-0.728433
bin_1	Burkholderiales	bin.1_01375	PF00107	Zinc-binding dehydrogenase	IPR013149	Alcohol dehydrogenase, C-terminal	-	NODE_4618_length_30258_cov_78.052445_26	0.00198371	274.35	1107	bin_1	0.00443217	0.00335957	-0.728801
bin_1	Burkholderiales	bin.1_01375	PF08240	Alcohol dehydrogenase GroES-like domain	IPR013154	Alcohol dehydrogenase, N-terminal	-	NODE_4618_length_30258_cov_78.052445_26	0.00198371	274.35	1107	bin_1	0.00443217	0.00335957	-0.728801
bin_180	Rhodobacterales	bin.180_01951	PF00528	Binding-protein-dependent transport system inner membrane component	IPR000515	ABC transporter type 1, transmembrane domain MetI-like	GO:0016020|GO:0055085	NODE_2472_length_43623_cov_71.571635_29	0.00197845	201.719	912	bin_180	0.00443217	0.00335957	-0.730367
bin_124	Pseudomonadales	bin.124_02818	PF00115	Cytochrome C and Quinol oxidase polypeptide I	IPR000883	Cytochrome c oxidase subunit I	GO:0004129|GO:0009060|GO:0016021|GO:0020037	NODE_3525_length_35445_cov_16.168494_6	0.00197755	39.2099	1434	bin_124	0.00443217	0.00335957	-0.730636
bin_66	Acidimicrobiales	bin.66_01476	PF07862	Nif11 domain	IPR012903	Nif11 domain	-	NODE_205693_length_2849_cov_4.384753_2	0.00197498	8.60484	124	bin_66	0.00443217	0.00335957	-0.731399
bin_4	Euzebyales	bin.4_02242	PF12850	Calcineurin-like phosphoesterase superfamily domain	IPR024654	Calcineurin-like phosphoesterase domain, lpxH-type	-	NODE_6474_length_24664_cov_10.767402_6	0.00196769	30.879	504	bin_4	0.00443217	0.00335957	-0.73357
bin_1	Burkholderiales	bin.1_00248	PF00004	ATPase family associated with various cellular activities (AAA)	IPR003959	ATPase, AAA-type, core	GO:0005524|GO:0016887	NODE_854_length_73646_cov_88.594026_4	0.00196557	224.611	2370	bin_1	0.00443217	0.00335957	-0.734202
bin_1	Burkholderiales	bin.1_00248	PF05362	Lon protease (S16) C-terminal proteolytic domain	IPR008269	Peptidase S16, Lon proteolytic domain	GO:0004176|GO:0004252|GO:0006508	NODE_854_length_73646_cov_88.594026_4	0.00196557	224.611	2370	bin_1	0.00443217	0.00335957	-0.734202
bin_1	Burkholderiales	bin.1_00248	PF02190	ATP-dependent protease La (LON) substrate-binding domain	IPR003111	Lon, substrate-binding domain	-	NODE_854_length_73646_cov_88.594026_4	0.00196557	224.611	2370	bin_1	0.00443217	0.00335957	-0.734202
bin_1	Burkholderiales	bin.1_01061	PF00813	FliP family	IPR005838	Type III secretion system inner membrane P protein	GO:0009306|GO:0016020	NODE_2943_length_39449_cov_71.229147_27	0.00196549	196.202	753	bin_1	0.00443217	0.00335957	-0.734225
bin_4	Euzebyales	bin.4_00509	PF04069	Substrate binding domain of ABC-type glycine betaine transport system	IPR007210	ABC-type glycine betaine transport system, substrate-binding domain	GO:0022857|GO:0043190|GO:0055085	NODE_1175_length_63277_cov_10.630856_7	0.00195815	28.543	1046	bin_4	0.00443217	0.00335957	-0.736409
bin_180	Rhodobacterales	bin.180_00019	PF01266	FAD dependent oxidoreductase	IPR006076	FAD dependent oxidoreductase	GO:0016491	NODE_386_length_106777_cov_64.330935_18	0.00195576	144.393	2445	bin_180	0.00443217	0.00335957	-0.737121
bin_180	Rhodobacterales	bin.180_00019	PF16350	FAD dependent oxidoreductase central domain	IPR032503	FAD dependent oxidoreductase, central domain	-	NODE_386_length_106777_cov_64.330935_18	0.00195576	144.393	2445	bin_180	0.00443217	0.00335957	-0.737121
bin_180	Rhodobacterales	bin.180_00019	PF08669	Glycine cleavage T-protein C-terminal barrel domain	IPR013977	Glycine cleavage T-protein, C-terminal barrel domain	-	NODE_386_length_106777_cov_64.330935_18	0.00195576	144.393	2445	bin_180	0.00443217	0.00335957	-0.737121
bin_180	Rhodobacterales	bin.180_00019	PF01571	Aminomethyltransferase folate-binding domain	IPR006222	Aminomethyltransferase, folate-binding domain	-	NODE_386_length_106777_cov_64.330935_18	0.00195576	144.393	2445	bin_180	0.00443217	0.00335957	-0.737121
bin_180	Rhodobacterales	bin.180_03073	PF13416	Bacterial extracellular solute-binding protein	IPR006059	Bacterial extracellular solute-binding protein	-	NODE_8446_length_20857_cov_85.205749_7	0.0019527	150.707	1257	bin_180	0.00443217	0.00335957	-0.738032
bin_204	Sphingomonadales	bin.204_01820	PF13667	ThiC-associated domain	IPR025747	ThiC-associated domain	-	NODE_5114_length_28340_cov_72.547782_10	0.00194974	79.9316	1768	bin_204	0.00443217	0.00335957	-0.738912
bin_204	Sphingomonadales	bin.204_01820	PF01964	Radical SAM ThiC family	IPR002817	Phosphomethylpyrimidine synthase ThiC/5-hydroxybenzimidazole synthase BzaA/B	GO:0009228|GO:0051536	NODE_5114_length_28340_cov_72.547782_10	0.00194974	79.9316	1768	bin_204	0.00443217	0.00335957	-0.738912
bin_59	Pseudomonadales	bin.59_02381	PF04828	Glutathione-dependent formaldehyde-activating enzyme	IPR006913	CENP-V/GFA domain	GO:0016846	NODE_8723_length_20443_cov_275.761772_4	0.00194411	674.207	435	bin_59	0.00443217	0.00335957	-0.740588
bin_36	Nitriliruptorales	bin.36_01132	PF13229	Right handed beta helix region	IPR039448	Right handed beta helix domain	-	NODE_960_length_69593_cov_220.697820_53	0.00194271	511.522	1833	bin_36	0.00443217	0.00335957	-0.741005
bin_26	Pseudomonadales	bin.26_02828	PF01791	DeoC/LacD family aldolase	IPR002915	DeoC/FbaB/LacD aldolase	GO:0016829	NODE_163_length_3043_cov_8.244774_2	0.00193614	46.189	1053	bin_26	0.00443217	0.00335957	-0.742962
bin_210	Euzebyales	bin.210_02442	PF07690	Major Facilitator Superfamily	IPR011701	Major facilitator superfamily	GO:0022857|GO:0055085	NODE_5539_length_27081_cov_30.447273_20	0.00193585	83.0232	1251	bin_210	0.00443217	0.00335957	-0.743047
bin_210	Euzebyales	bin.210_02442	PF07690	Major Facilitator Superfamily	IPR011701	Major facilitator superfamily	GO:0022857|GO:0055085	NODE_5539_length_27081_cov_30.447273_20	0.00193585	83.0232	1251	bin_210	0.00443217	0.00335957	-0.743047
bin_58	Nitriliruptorales	bin.58_01373	PF00378	Enoyl-CoA hydratase/isomerase	IPR001753	Enoyl-CoA hydratase/isomerase	GO:0003824	NODE_2122_length_47020_cov_79.882977_22	0.0019342	226.353	771	bin_58	0.00443217	0.00335957	-0.743539
bin_222	Pedosphaerales	bin.222_01352	PF13823	Alcohol dehydrogenase GroES-associated	IPR027399	Alcohol dehydrogenase GroES-associated	-	NODE_1268_length_60904_cov_12.969383_27	0.00192396	33.4487	1188	bin_222	0.00443217	0.00335957	-0.746586
bin_222	Pedosphaerales	bin.222_01352	PF08240	Alcohol dehydrogenase GroES-like domain	IPR013154	Alcohol dehydrogenase, N-terminal	-	NODE_1268_length_60904_cov_12.969383_27	0.00192396	33.4487	1188	bin_222	0.00443217	0.00335957	-0.746586
bin_222	Pedosphaerales	bin.222_01352	PF00107	Zinc-binding dehydrogenase	IPR013149	Alcohol dehydrogenase, C-terminal	-	NODE_1268_length_60904_cov_12.969383_27	0.00192396	33.4487	1188	bin_222	0.00443217	0.00335957	-0.746586
bin_19	J058	bin.19_03137	PF03030	Inorganic H+ pyrophosphatase	IPR004131	Pyrophosphate-energised proton pump	GO:0004427|GO:0009678|GO:0016020|GO:1902600	NODE_7871_length_21827_cov_7.560445_8	0.00192224	27.3042	2584	bin_19	0.00443217	0.00335957	-0.747099
bin_82	Rhodobacterales	bin.82_00514	PF12911	N-terminal TM domain of oligopeptide transport permease C	IPR025966	Oligopeptide transport permease C-like, N-terminal domain	-	NODE_528_length_91821_cov_8.637208_81	0.00191782	32.8504	896	bin_82	0.00443217	0.00335957	-0.748415
bin_82	Rhodobacterales	bin.82_00514	PF00528	Binding-protein-dependent transport system inner membrane component	IPR000515	ABC transporter type 1, transmembrane domain MetI-like	GO:0016020|GO:0055085	NODE_528_length_91821_cov_8.637208_81	0.00191782	32.8504	896	bin_82	0.00443217	0.00335957	-0.748415
bin_74	Pseudomonadales	bin.74_02975	PF00005	ABC transporter	IPR003439	ABC transporter-like	GO:0005524	NODE_9913_length_18779_cov_62.271096_7	0.00190657	158.084	867	bin_74	0.00443217	0.00335957	-0.751763
bin_226	Kiloniellales	bin.226_02763	PF00528	Binding-protein-dependent transport system inner membrane component	IPR000515	ABC transporter type 1, transmembrane domain MetI-like	GO:0016020|GO:0055085	NODE_13385_length_15557_cov_8.991549_6	0.0019023	27.3845	827	bin_226	0.00443217	0.00335957	-0.753034
bin_7	Sphingomonadales	bin.7_03236	PF01066	CDP-alcohol phosphatidyltransferase	IPR000462	CDP-alcohol phosphatidyltransferase	GO:0008654|GO:0016020|GO:0016780	NODE_130774_length_3730_cov_8.896054_4	0.0018963	22.5294	612	bin_7	0.00443217	0.00335957	-0.754821
bin_227	Acidimicrobiales	bin.227_01262	PF00486	Transcriptional regulatory protein, C terminal	IPR001867	OmpR/PhoB-type DNA-binding domain	GO:0000160|GO:0003677|GO:0006355	NODE_417_length_103132_cov_19.689291_91	0.00189541	80.0635	693	bin_227	0.00443217	0.00335957	-0.755086
bin_227	Acidimicrobiales	bin.227_01262	PF00072	Response regulator receiver domain	IPR001789	Signal transduction response regulator, receiver domain	GO:0000160	NODE_417_length_103132_cov_19.689291_91	0.00189541	80.0635	693	bin_227	0.00443217	0.00335957	-0.755086
bin_58	Nitriliruptorales	bin.58_01446	PF00378	Enoyl-CoA hydratase/isomerase	IPR001753	Enoyl-CoA hydratase/isomerase	GO:0003824	NODE_2156_length_46603_cov_85.026532_17	0.00187654	236.195	821	bin_58	0.00443217	0.00335957	-0.760702
bin_74	Pseudomonadales	bin.74_00341	PF06339	Ectoine synthase	IPR010462	Ectoine synthase	GO:0019491|GO:0033990	NODE_462_length_97920_cov_62.530680_66	0.00187388	137.091	396	bin_74	0.00443217	0.00335957	-0.761493
bin_124	Pseudomonadales	bin.124_03231	PF01618	MotA/TolQ/ExbB proton channel family	IPR002898	MotA/TolQ/ExbB proton channel	-	NODE_6330_length_25064_cov_20.006638_20	0.00187365	48.2827	888	bin_124	0.00443217	0.00335957	-0.761562
bin_21	Pseudomonadales	bin.21_01232	PF13360	PQQ-like domain	IPR002372	Pyrrolo-quinoline quinone repeat	-	NODE_944_length_70396_cov_11.833326_36	0.00187319	30.6946	645	bin_21	0.00443217	0.00335957	-0.761699
bin_221	Rhizobiales	bin.221_00251	PF02310	B12 binding domain	IPR006158	Cobalamin (vitamin B12)-binding domain	GO:0031419|GO:0046872	NODE_539_length_90913_cov_8.343195_11	0.00187068	30.2329	2160	bin_221	0.00443217	0.00335957	-0.762447
bin_221	Rhizobiales	bin.221_00251	PF01642	Methylmalonyl-CoA mutase	IPR006099	Methylmalonyl-CoA mutase, alpha/beta chain, catalytic	GO:0016866|GO:0031419	NODE_539_length_90913_cov_8.343195_11	0.00187068	30.2329	2160	bin_221	0.00443217	0.00335957	-0.762447
bin_180	Rhodobacterales	bin.180_00657	PF00296	Luciferase-like monooxygenase	IPR011251	Luciferase-like domain	GO:0016705	NODE_802_length_76260_cov_62.672502_11	0.00186755	131.028	1185	bin_180	0.00443217	0.00335957	-0.763377
bin_1	Burkholderiales	bin.1_00475	PF03971	Monomeric isocitrate dehydrogenase	IPR004436	Isocitrate dehydrogenase NADP-dependent, monomeric	GO:0004450|GO:0006099	NODE_1561_length_54935_cov_78.431870_31	0.0018675	141.979	2238	bin_1	0.00443217	0.00335957	-0.763392
bin_113	SYMT01	bin.113_07128	PF00484	Carbonic anhydrase	IPR001765	Carbonic anhydrase	GO:0004089|GO:0008270	NODE_7383_length_22758_cov_18.093732_3	0.00185948	31.692	672	bin_113	0.00443217	0.00335957	-0.765779
bin_177	Propionibacteriales	bin.177_03136	PF13669	Glyoxalase/Bleomycin resistance protein/Dioxygenase superfamily	-	-		NODE_82_length_13878_cov_6.606913_13	0.00185444	25.443	447	bin_177	0.00443217	0.00335957	-0.767279
bin_227	Acidimicrobiales	bin.227_01473	PF03741	Integral membrane protein TerC family	IPR005496	Integral membrane protein TerC	GO:0016021	NODE_473_length_96567_cov_19.601614_90	0.00185234	53.808	1125	bin_227	0.00443217	0.00335957	-0.767905
bin_158	Rhizobiales	bin.158_02485	PF00005	ABC transporter	IPR003439	ABC transporter-like	GO:0005524	NODE_5256_length_27875_cov_53.655176_7	0.00185032	128.158	1059	bin_158	0.00443217	0.00335957	-0.768505
bin_158	Rhizobiales	bin.158_02485	PF08402	TOBE domain	IPR013611	Transport-associated OB, type 2	GO:0005524|GO:0022857|GO:0043190|GO:0055085	NODE_5256_length_27875_cov_53.655176_7	0.00185032	128.158	1059	bin_158	0.00443217	0.00335957	-0.768505
bin_124	Pseudomonadales	bin.124_01600	PF00920	Dehydratase family	IPR000581	Dihydroxy-acid/6-phosphogluconate dehydratase	GO:0003824	NODE_885_length_72607_cov_20.017808_14	0.00184638	48.6551	1841	bin_124	0.00443217	0.00335957	-0.769678
bin_214	Caulobacterales	bin.214_02089	PF01261	Xylose isomerase-like TIM barrel	IPR013022	Xylose isomerase-like, TIM barrel domain	-	NODE_3045_length_38643_cov_13.970224_6	0.00184196	45.34	1050	bin_214	0.00443217	0.00335957	-0.770995
bin_36	Nitriliruptorales	bin.36_00614	PF00557	Metallopeptidase family M24	IPR000994	Peptidase M24	-	NODE_670_length_81865_cov_258.068891_37	0.00183807	727.146	1257	bin_36	0.00443217	0.00335957	-0.772153
bin_36	Nitriliruptorales	bin.36_00614	PF01321	Creatinase/Prolidase N-terminal domain	IPR000587	Creatinase, N-terminal	GO:0016787	NODE_670_length_81865_cov_258.068891_37	0.00183807	727.146	1257	bin_36	0.00443217	0.00335957	-0.772153
[truncated: 456 more rows]
