# Supplementary material for: Salt flat microbial diversity and dynamics across salinity gradient
Source: Sci Rep. 2022 Jul 4;12:11293. doi: 10.1038/s41598-022-15347-8 (PMC9253026; doi:10.1038/s41598-022-15347-8)
Supplement: Supplementary file 2 — Supplementary Tables. [file 41598_2022_15347_MOESM2_ESM.zip › Supplementary_Tables_revised/Supplementary_Table_9.xlsx]

## Sheet: Sheet1
Supplementary Table 9. Interpro analysis of region around highest Fst in inside and outside sabkha region.
Inerproscan of region around the highest Fst on inside
NODE_25209_length_10280_cov_120.515306_3_orf1209	d612064f23ab2ed4fb4a8b43a67eb9d1	463	CDD	cd00130	PAS	144	245	1.47925e-05	T	21-12-2021	IPR000014	PAS domain	-
NODE_25209_length_10280_cov_120.515306_3_orf1209	d612064f23ab2ed4fb4a8b43a67eb9d1	463	CDD	cd00130	PAS	21	119	2.33245e-16	T	21-12-2021	IPR000014	PAS domain	-
NODE_25209_length_10280_cov_120.515306_3_orf1209	d612064f23ab2ed4fb4a8b43a67eb9d1	463	PANTHER	PTHR43711:SF1	HISTIDINE KINASE 1	88	457	7.2e-54	T	21-12-2021	-	-
NODE_25209_length_10280_cov_120.515306_3_orf1209	d612064f23ab2ed4fb4a8b43a67eb9d1	463	PANTHER	PTHR43711	TWO-COMPONENT HISTIDINE KINASE	88	457	7.2e-54	T	21-12-2021	-	-
NODE_25209_length_10280_cov_120.515306_3_orf1209	d612064f23ab2ed4fb4a8b43a67eb9d1	463	CDD	cd00075	HATPase	364	457	4.04425e-23	T	21-12-2021	-	-
NODE_25209_length_10280_cov_120.515306_3_orf1209	d612064f23ab2ed4fb4a8b43a67eb9d1	463	Pfam	PF08447	PAS fold	32	103	2.4e-22	T	21-12-2021	IPR013655	PAS fold-3	GO:0005515
NODE_25209_length_10280_cov_120.515306_3_orf1209	d612064f23ab2ed4fb4a8b43a67eb9d1	463	Pfam	PF08448	PAS fold	141	249	2.5e-22	T	21-12-2021	IPR013656	PAS fold-4	-
NODE_25209_length_10280_cov_120.515306_3_orf1209	d612064f23ab2ed4fb4a8b43a67eb9d1	463	CDD	cd00082	HisKA	259	318	1.3656e-11	T	21-12-2021	IPR003661	Signal transduction histidine kinase, dimerisation/phosphoacceptor domain	GO:0000155|GO:0007165
NODE_25209_length_10280_cov_120.515306_3_orf1209	d612064f23ab2ed4fb4a8b43a67eb9d1	463	Pfam	PF02518	Histidine kinase-, DNA gyrase B-, and HSP90-like ATPase	360	457	5.4e-17	T	21-12-2021	IPR003594	Histidine kinase/HSP90-like ATPase	-
NODE_25209_length_10280_cov_120.515306_3_orf1209	d612064f23ab2ed4fb4a8b43a67eb9d1	463	Pfam	PF00512	His Kinase A (phospho-acceptor) domain	262	321	7.9e-11	T	21-12-2021	IPR003661	Signal transduction histidine kinase, dimerisation/phosphoacceptor domain	GO:0000155|GO:0007165
NODE_3645_length_34750_cov_130.248537_4_orf478	8734282849f465f8204ba2feff7fd33b	110	Pfam	PF07883	Cupin domain	40	95	2e-11	T	21-12-2021	IPR013096	Cupin 2, conserved barrel	-
NODE_5150_length_28235_cov_215.725692_3_orf1581	9c110c838264e08c98b833e4658b2f15	184	PANTHER	PTHR11049	ACYL COENZYME A THIOESTER HYDROLASE	7	156	5.6e-45	T	21-12-2021	IPR040170	Cytosolic acyl coenzyme A thioester hydrolase	GO:0016790
NODE_5150_length_28235_cov_215.725692_3_orf1581	9c110c838264e08c98b833e4658b2f15	184	CDD	cd03442	BFIT_BACH	8	130	1.84714e-54	T	21-12-2021	-	-
NODE_5150_length_28235_cov_215.725692_3_orf1581	9c110c838264e08c98b833e4658b2f15	184	Pfam	PF03061	Thioesterase superfamily	30	103	2.7e-15	T	21-12-2021	IPR006683	Thioesterase domain	-
NODE_5634_length_26767_cov_103.870545_3_orf557	07d50943d5bcfbf2a4501bdab53c270a	331	Pfam	PF00389	D-isomer specific 2-hydroxyacid dehydrogenase, catalytic domain	57	314	8.9e-10	T	21-12-2021	IPR006139	D-isomer specific 2-hydroxyacid dehydrogenase, catalytic domain	GO:0016616|GO:0051287
NODE_5634_length_26767_cov_103.870545_3_orf557	07d50943d5bcfbf2a4501bdab53c270a	331	CDD	cd05300	2-Hacid_dh_1	16	312	1.26823e-103	T	21-12-2021	-	-
NODE_5634_length_26767_cov_103.870545_3_orf557	07d50943d5bcfbf2a4501bdab53c270a	331	Pfam	PF02826	D-isomer specific 2-hydroxyacid dehydrogenase, NAD binding domain	115	288	1.7e-49	T	21-12-2021	IPR006140	D-isomer specific 2-hydroxyacid dehydrogenase, NAD-binding domain	GO:0051287
NODE_5634_length_26767_cov_103.870545_3_orf557	07d50943d5bcfbf2a4501bdab53c270a	331	PANTHER	PTHR43333	-	65	313	4e-71	T	21-12-2021	-	-
NODE_17345_length_13128_cov_126.225732_7_orf995	5c3e6526af3772dd72bea178c4bb78de	480	CDD	cd10322	SLC5sbd	7	463	3.27044e-65	T	21-12-2021	-	-
NODE_17345_length_13128_cov_126.225732_7_orf995	5c3e6526af3772dd72bea178c4bb78de	480	Pfam	PF00474	Sodium:solute symporter family	35	429	3.1e-38	T	21-12-2021	IPR001734	Sodium/solute symporter	GO:0016020|GO:0022857|GO:0055085
NODE_17345_length_13128_cov_126.225732_7_orf995	5c3e6526af3772dd72bea178c4bb78de	480	PANTHER	PTHR48086	SODIUM/PROLINE SYMPORTER-RELATED	6	450	2e-61	T	21-12-2021	-	-
NODE_13404_length_15537_cov_122.665741_8_orf892	1a18a19b7092454592768d10c30571af	361	CDD	cd00075	HATPase	260	354	3.38042e-23	T	21-12-2021	-	-
NODE_13404_length_15537_cov_122.665741_8_orf892	1a18a19b7092454592768d10c30571af	361	Pfam	PF16926	Archaeal 4TM region of histidine kinase	50	183	1.2e-08	T	21-12-2021	IPR031623	Archaeal histidine kinase, 4TM domain	-
NODE_13404_length_15537_cov_122.665741_8_orf892	1a18a19b7092454592768d10c30571af	361	CDD	cd00082	HisKA	157	214	9.32949e-09	T	21-12-2021	IPR003661	Signal transduction histidine kinase, dimerisation/phosphoacceptor domain	GO:0000155|GO:0007165
NODE_13404_length_15537_cov_122.665741_8_orf892	1a18a19b7092454592768d10c30571af	361	PANTHER	PTHR43711	TWO-COMPONENT HISTIDINE KINASE	142	354	1.5e-55	T	21-12-2021	-	-
NODE_13404_length_15537_cov_122.665741_8_orf892	1a18a19b7092454592768d10c30571af	361	PANTHER	PTHR43711:SF1	HISTIDINE KINASE 1	142	354	1.5e-55	T	21-12-2021	-	-
NODE_13404_length_15537_cov_122.665741_8_orf892	1a18a19b7092454592768d10c30571af	361	Pfam	PF00512	His Kinase A (phospho-acceptor) domain	158	217	1.4e-09	T	21-12-2021	IPR003661	Signal transduction histidine kinase, dimerisation/phosphoacceptor domain	GO:0000155|GO:0007165
NODE_13404_length_15537_cov_122.665741_8_orf892	1a18a19b7092454592768d10c30571af	361	Pfam	PF02518	Histidine kinase-, DNA gyrase B-, and HSP90-like ATPase	256	354	2.5e-18	T	21-12-2021	IPR003594	Histidine kinase/HSP90-like ATPase	-
NODE_7083_length_23333_cov_177.949695_20_orf1964	9f32de8cb6c86374a9fe19a55488c904	209	PANTHER	PTHR13887	GLUTATHIONE S-TRANSFERASE KAPPA	3	207	2.9e-21	T	21-12-2021	-	-
NODE_7083_length_23333_cov_177.949695_20_orf1964	9f32de8cb6c86374a9fe19a55488c904	209	CDD	cd03024	DsbA_FrnE	8	206	7.92075e-47	T	21-12-2021	-	-
NODE_7083_length_23333_cov_177.949695_20_orf1964	9f32de8cb6c86374a9fe19a55488c904	209	Pfam	PF01323	DSBA-like thioredoxin domain	8	205	4.1e-36	T	21-12-2021	IPR001853	DSBA-like thioredoxin domain	GO:0016491
NODE_12800_length_16008_cov_109.232934_19_orf783	b89536afc4cd207c12d3aa462b397e4c	166	CDD	cd04301	NAT_SF	71	126	8.26499e-11	T	21-12-2021	-	-
NODE_12800_length_16008_cov_109.232934_19_orf783	b89536afc4cd207c12d3aa462b397e4c	166	PANTHER	PTHR43420	ACETYLTRANSFERASE	2	151	3.4e-20	T	21-12-2021	-	-
NODE_12800_length_16008_cov_109.232934_19_orf783	b89536afc4cd207c12d3aa462b397e4c	166	Pfam	PF00583	Acetyltransferase (GNAT) family	43	143	2.3e-17	T	21-12-2021	IPR000182	GNAT domain	GO:0008080
NODE_982_length_68678_cov_110.885549_20_orf337	790cd5a5ed3da80da94148733c67ac28	253	PANTHER	PTHR30183:SF3	MOLYBDENUM TRANSPORT SYSTEM PERMEASE PROTEIN MODB	3	246	4.9e-58	T	21-12-2021	-	-
NODE_982_length_68678_cov_110.885549_20_orf337	790cd5a5ed3da80da94148733c67ac28	253	PANTHER	PTHR30183	MOLYBDENUM TRANSPORT SYSTEM PERMEASE PROTEIN MODB	3	246	4.9e-58	T	21-12-2021	-	-
NODE_982_length_68678_cov_110.885549_20_orf337	790cd5a5ed3da80da94148733c67ac28	253	Pfam	PF00528	Binding-protein-dependent transport system inner membrane component	62	244	2.5e-18	T	21-12-2021	IPR000515	ABC transporter type 1, transmembrane domain MetI-like	GO:0016020|GO:0055085
NODE_982_length_68678_cov_110.885549_20_orf337	790cd5a5ed3da80da94148733c67ac28	253	CDD	cd06261	TM_PBP2	47	210	4.53415e-17	T	21-12-2021	IPR000515	ABC transporter type 1, transmembrane domain MetI-like	GO:0016020|GO:0055085
NODE_2380_length_44506_cov_38.384738_23_orf203	7292cbcf543e9e52e8c37c3e9210bda1	274	CDD	cd00757	ThiF_MoeB_HesA_family	13	240	1.90379e-127	T	21-12-2021	-	-
NODE_2380_length_44506_cov_38.384738_23_orf203	7292cbcf543e9e52e8c37c3e9210bda1	274	PANTHER	PTHR10953:SF102	ADENYLYLTRANSFERASE AND SULFURTRANSFERASE MOCS3	8	261	7.1e-84	T	21-12-2021	-	-
NODE_2380_length_44506_cov_38.384738_23_orf203	7292cbcf543e9e52e8c37c3e9210bda1	274	Pfam	PF00899	ThiF family	14	249	7.2e-67	T	21-12-2021	IPR000594	THIF-type NAD/FAD binding fold	-
NODE_2380_length_44506_cov_38.384738_23_orf203	7292cbcf543e9e52e8c37c3e9210bda1	274	PANTHER	PTHR10953	UBIQUITIN-ACTIVATING ENZYME E1	8	261	7.1e-84	T	21-12-2021	-	-
NODE_64005_length_5693_cov_62.709294_5_orf78	416fb728084254be771bbe311938cd4b	260	CDD	cd07197	nitrilase	4	259	1.98858e-54	T	21-12-2021	-	-
NODE_64005_length_5693_cov_62.709294_5_orf78	416fb728084254be771bbe311938cd4b	260	PANTHER	PTHR23088	NITRILASE-RELATED	2	259	2.9e-36	T	21-12-2021	-	-
NODE_64005_length_5693_cov_62.709294_5_orf78	416fb728084254be771bbe311938cd4b	260	Pfam	PF00795	Carbon-nitrogen hydrolase	3	251	6.2e-33	T	21-12-2021	IPR003010	Carbon-nitrogen hydrolase	GO:0006807
NODE_64005_length_5693_cov_62.709294_5_orf78	416fb728084254be771bbe311938cd4b	260	PANTHER	PTHR23088:SF27	DEAMINATED GLUTATHIONE AMIDASE	2	259	2.9e-36	T	21-12-2021	-	-
NODE_3559_length_35262_cov_107.961769_7_orf432	87603d030037b070aeb1797016f67767	111	CDD	cd00090	HTH_ARSR	27	84	8.6699e-06	T	21-12-2021	IPR011991	ArsR-like helix-turn-helix domain	-
NODE_2380_length_44506_cov_38.384738_28_orf229	a06c2bd384367e2daa94b4f1a87c0ab1	325	PANTHER	PTHR42980	2-OXOISOVALERATE DEHYDROGENASE SUBUNIT BETA-RELATED	3	323	1.3e-112	T	21-12-2021	-	-
NODE_2380_length_44506_cov_38.384738_28_orf229	a06c2bd384367e2daa94b4f1a87c0ab1	325	Pfam	PF02780	Transketolase, C-terminal domain	195	315	5.2e-31	T	21-12-2021	IPR033248	Transketolase, C-terminal domain	-
NODE_2380_length_44506_cov_38.384738_28_orf229	a06c2bd384367e2daa94b4f1a87c0ab1	325	CDD	cd07036	TPP_PYR_E1-PDHc-beta_like	9	175	2.62625e-86	T	21-12-2021	-	-
NODE_2380_length_44506_cov_38.384738_28_orf229	a06c2bd384367e2daa94b4f1a87c0ab1	325	Pfam	PF02779	Transketolase, pyrimidine binding domain	5	179	1e-43	T	21-12-2021	IPR005475	Transketolase-like, pyrimidine-binding domain	-
NODE_13404_length_15537_cov_122.665741_5_orf835	d6b270a89315f190ad21c2477debaad0	375	Pfam	PF09865	Predicted periplasmic protein (DUF2092)	53	244	0.00011	T	21-12-2021	IPR019207	Protein of unknown function DUF2092, periplasmic	-
NODE_13404_length_15537_cov_122.665741_5_orf835	d6b270a89315f190ad21c2477debaad0	375	CDD	cd16325	LolA	55	230	1.38986e-11	T	21-12-2021	IPR004564	Outer membrane lipoprotein carrier protein LolA-like	-
NODE_13404_length_15537_cov_122.665741_5_orf835	d6b270a89315f190ad21c2477debaad0	375	PANTHER	PTHR37507	SPORULATION PROTEIN YDCC	28	373	1.2e-38	T	21-12-2021	-	-
NODE_2380_length_44506_cov_38.384738_29_orf247	e28ee139415271afaabd900aa165c51c	93	PANTHER	PTHR17453:SF0	SIGNAL RECOGNITION PARTICLE 19 KDA PROTEIN	4	74	9.1e-17	T	21-12-2021	-	-
NODE_2380_length_44506_cov_38.384738_29_orf247	e28ee139415271afaabd900aa165c51c	93	Pfam	PF01922	SRP19 protein	5	88	3.3e-23	T	21-12-2021	IPR002778	Signal recognition particle, SRP19 subunit	GO:0006614|GO:0008312|GO:0048500
NODE_2380_length_44506_cov_38.384738_29_orf247	e28ee139415271afaabd900aa165c51c	93	PANTHER	PTHR17453	SIGNAL RECOGNITION PARTICLE 19 KD PROTEIN	4	74	9.1e-17	T	21-12-2021	IPR002778	Signal recognition particle, SRP19 subunit	GO:0006614|GO:0008312|GO:0048500
NODE_17345_length_13128_cov_126.225732_11_orf1056	2386df2b911f6e73e7e380fffefb9ac2	685	PANTHER	PTHR42776	SERINE PEPTIDASE S9 FAMILY MEMBER	16	653	1e-68	T	21-12-2021	-	-
NODE_17345_length_13128_cov_126.225732_11_orf1056	2386df2b911f6e73e7e380fffefb9ac2	685	Pfam	PF07676	WD40-like Beta Propeller Repeat	60	93	1.7e-05	T	21-12-2021	IPR011659	WD40-like Beta Propeller	-
NODE_17345_length_13128_cov_126.225732_11_orf1056	2386df2b911f6e73e7e380fffefb9ac2	685	Pfam	PF07676	WD40-like Beta Propeller Repeat	113	126	0.0041	T	21-12-2021	IPR011659	WD40-like Beta Propeller	-
NODE_17345_length_13128_cov_126.225732_11_orf1056	2386df2b911f6e73e7e380fffefb9ac2	685	Pfam	PF00326	Prolyl oligopeptidase family	449	655	1.1e-59	T	21-12-2021	IPR001375	Peptidase S9, prolyl oligopeptidase, catalytic domain	GO:0006508|GO:0008236
NODE_17345_length_13128_cov_126.225732_11_orf1056	2386df2b911f6e73e7e380fffefb9ac2	685	PANTHER	PTHR42776:SF4	ACYLAMINO-ACID-RELEASING ENZYME	16	653	1e-68	T	21-12-2021	-	-
NODE_21522_length_11398_cov_249.637221_7_orf132	6a612d066e55c106b9250b8b2a834007	315	CDD	cd00090	HTH_ARSR	17	88	1.95952e-07	T	21-12-2021	IPR011991	ArsR-like helix-turn-helix domain	-
NODE_21522_length_11398_cov_249.637221_7_orf132	6a612d066e55c106b9250b8b2a834007	315	Pfam	PF12840	Helix-turn-helix domain	14	74	1.2e-07	T	21-12-2021	-	-
NODE_10242_length_18419_cov_113.557831_10_orf650	8a2eea472d7ae5a7342671285389b416	140	Pfam	PF01877	RNA binding	8	119	8.8e-34	T	21-12-2021	IPR002739	Uncharacterised protein family UPF0201	-
NODE_10242_length_18419_cov_113.557831_10_orf650	8a2eea472d7ae5a7342671285389b416	140	PANTHER	PTHR38816	EXOSOME SUBUNIT, DUF54 FAMILY-RELATED	5	138	7.1e-33	T	21-12-2021	-	-
NODE_31890_length_8810_cov_104.700286_5_orf1354	4c2877427da6a0ddced4467fcfcc8c03	334	CDD	cd00090	HTH_ARSR	31	92	2.95743e-06	T	21-12-2021	IPR011991	ArsR-like helix-turn-helix domain	-
NODE_31890_length_8810_cov_104.700286_5_orf1354	4c2877427da6a0ddced4467fcfcc8c03	334	Pfam	PF12840	Helix-turn-helix domain	28	78	3.5e-07	T	21-12-2021	-	-
NODE_3559_length_35262_cov_107.961769_6_orf416	47da5fbe94086561f944b3d8c9dddbd2	270	PANTHER	PTHR43827:SF3	ALDO-KETO REDUCTASE	8	256	5.4e-76	T	21-12-2021	-	-
NODE_3559_length_35262_cov_107.961769_6_orf416	47da5fbe94086561f944b3d8c9dddbd2	270	PANTHER	PTHR43827	2,5-DIKETO-D-GLUCONIC ACID REDUCTASE	8	256	5.4e-76	T	21-12-2021	IPR020471	Aldo-keto reductase	GO:0016491
NODE_3559_length_35262_cov_107.961769_6_orf416	47da5fbe94086561f944b3d8c9dddbd2	270	Pfam	PF00248	Aldo/keto reductase family	14	253	1.4e-53	T	21-12-2021	IPR023210	NADP-dependent oxidoreductase domain	GO:0047834
NODE_5150_length_28235_cov_215.725692_1_orf1519	921289c35685d5d55b0d13b6e57282d5	625	Pfam	PF13525	Outer membrane lipoprotein	282	424	1.9e-07	T	21-12-2021	IPR039565	Outer membrane lipoprotein BamD-like	-
NODE_5150_length_28235_cov_215.725692_1_orf1519	921289c35685d5d55b0d13b6e57282d5	625	PANTHER	PTHR44943:SF4	CELLULOSE SYNTHASE OPERON PROTEIN C	242	611	1.1e-25	T	21-12-2021	-	-
NODE_5150_length_28235_cov_215.725692_1_orf1519	921289c35685d5d55b0d13b6e57282d5	625	Pfam	PF14559	Tetratricopeptide repeat	56	105	8e-06	T	21-12-2021	-	-
NODE_5150_length_28235_cov_215.725692_1_orf1519	921289c35685d5d55b0d13b6e57282d5	625	PANTHER	PTHR44943:SF4	CELLULOSE SYNTHASE OPERON PROTEIN C	45	314	1.1e-25	T	21-12-2021	-	-
NODE_5150_length_28235_cov_215.725692_1_orf1519	921289c35685d5d55b0d13b6e57282d5	625	PANTHER	PTHR44943	CELLULOSE SYNTHASE OPERON PROTEIN C	242	611	1.1e-25	T	21-12-2021	-	-
NODE_5150_length_28235_cov_215.725692_1_orf1519	921289c35685d5d55b0d13b6e57282d5	625	Pfam	PF13174	Tetratricopeptide repeat	576	607	4.4e-07	T	21-12-2021	IPR019734	Tetratricopeptide repeat	GO:0005515
NODE_5150_length_28235_cov_215.725692_1_orf1519	921289c35685d5d55b0d13b6e57282d5	625	Pfam	PF13432	Tetratricopeptide repeat	505	571	2e-06	T	21-12-2021	-	-
NODE_5150_length_28235_cov_215.725692_1_orf1519	921289c35685d5d55b0d13b6e57282d5	625	Pfam	PF13432	Tetratricopeptide repeat	223	277	0.008	T	21-12-2021	-	-
NODE_5150_length_28235_cov_215.725692_1_orf1519	921289c35685d5d55b0d13b6e57282d5	625	PANTHER	PTHR44943	CELLULOSE SYNTHASE OPERON PROTEIN C	45	314	1.1e-25	T	21-12-2021	-	-
NODE_5634_length_26767_cov_103.870545_2_orf535	e65dded7813d55a7768072d804d87183	306	PANTHER	PTHR32308	LYASE BETA SUBUNIT, PUTATIVE (AFU_ORTHOLOGUE AFUA_4G13030)-RELATED	4	305	5.1e-76	T	21-12-2021	-	-
NODE_5634_length_26767_cov_103.870545_2_orf535	e65dded7813d55a7768072d804d87183	306	Pfam	PF03328	HpcH/HpaI aldolase/citrate lyase family	16	240	3.9e-40	T	21-12-2021	IPR005000	HpcH/HpaI aldolase/citrate lyase domain	GO:0003824
NODE_5634_length_26767_cov_103.870545_2_orf535	e65dded7813d55a7768072d804d87183	306	PANTHER	PTHR32308:SF10	CITRATE LYASE SUBUNIT BETA	4	305	5.1e-76	T	21-12-2021	-	-
NODE_21999_length_11240_cov_83.091104_6_orf1141	68b0c4beeff1cc54dd959cdfab692b63	287	PANTHER	PTHR43798:SF22	CIS-3-ALKYL-4-ALKYLOXETAN-2-ONE DECARBOXYLASE	19	282	6.6e-37	T	21-12-2021	-	-
NODE_21999_length_11240_cov_83.091104_6_orf1141	68b0c4beeff1cc54dd959cdfab692b63	287	Pfam	PF12697	Alpha/beta hydrolase family	35	273	2.1e-23	T	21-12-2021	IPR000073	Alpha/beta hydrolase fold-1	-
NODE_21999_length_11240_cov_83.091104_6_orf1141	68b0c4beeff1cc54dd959cdfab692b63	287	PANTHER	PTHR43798	MONOACYLGLYCEROL LIPASE	19	282	6.6e-37	T	21-12-2021	-	-
NODE_10242_length_18419_cov_113.557831_14_orf700	6cc985b599e3d324486ca83a0f76be3e	323	Pfam	PF14257	Domain of unknown function (DUF4349)	86	303	8.9e-63	T	21-12-2021	IPR025645	Domain of unknown function DUF4349	-
NODE_982_length_68678_cov_110.885549_19_orf317	b3973607f03c411194184b7ccb7ba0bf	350	Pfam	PF08402	TOBE domain	263	341	1.1e-08	T	21-12-2021	IPR013611	Transport-associated OB, type 2	GO:0005524|GO:0022857|GO:0043190|GO:0055085
NODE_982_length_68678_cov_110.885549_19_orf317	b3973607f03c411194184b7ccb7ba0bf	350	Pfam	PF00005	ABC transporter	25	149	1.4e-29	T	21-12-2021	IPR003439	ABC transporter-like	GO:0005524
NODE_982_length_68678_cov_110.885549_19_orf317	b3973607f03c411194184b7ccb7ba0bf	350	PANTHER	PTHR42781	SPERMIDINE/PUTRESCINE IMPORT ATP-BINDING PROTEIN POTA	3	342	5.1e-77	T	21-12-2021	-	-
NODE_3559_length_35262_cov_107.961769_3_orf379	558226456d4b5f4f01e5d7b2b86d1a3f	181	PANTHER	PTHR42932:SF1	GENERAL STRESS PROTEIN 20U	16	175	1.3e-46	T	21-12-2021	-	-
NODE_3559_length_35262_cov_107.961769_3_orf379	558226456d4b5f4f01e5d7b2b86d1a3f	181	PANTHER	PTHR42932	GENERAL STRESS PROTEIN 20U	16	175	1.3e-46	T	21-12-2021	IPR002177	DNA-binding protein Dps	-
NODE_3559_length_35262_cov_107.961769_3_orf379	558226456d4b5f4f01e5d7b2b86d1a3f	181	CDD	cd01043	DPS	31	169	3.67267e-40	T	21-12-2021	IPR002177	DNA-binding protein Dps	-
NODE_3559_length_35262_cov_107.961769_3_orf379	558226456d4b5f4f01e5d7b2b86d1a3f	181	Pfam	PF00210	Ferritin-like domain	31	172	1.6e-32	T	21-12-2021	IPR008331	Ferritin/DPS protein domain	GO:0008199
NODE_17345_length_13128_cov_126.225732_2_orf914	66bb612a3c1ed8ef4078d9e2b720e28b	172	PANTHER	PTHR30154	LEUCINE-RESPONSIVE REGULATORY PROTEIN	10	149	1.4e-29	T	21-12-2021	-	-
NODE_17345_length_13128_cov_126.225732_2_orf914	66bb612a3c1ed8ef4078d9e2b720e28b	172	PANTHER	PTHR30154:SF36	REGULATOR, PUTATIVE-RELATED	10	149	1.4e-29	T	21-12-2021	-	-
NODE_17345_length_13128_cov_126.225732_2_orf914	66bb612a3c1ed8ef4078d9e2b720e28b	172	Pfam	PF13412	Winged helix-turn-helix DNA-binding	11	58	3.8e-11	T	21-12-2021	-	-
NODE_17345_length_13128_cov_126.225732_2_orf914	66bb612a3c1ed8ef4078d9e2b720e28b	172	Pfam	PF01037	Lrp/AsnC ligand binding domain	79	149	2.2e-11	T	21-12-2021	IPR019887	Transcription regulator AsnC/Lrp, ligand binding domain	-
NODE_5150_length_28235_cov_215.725692_12_orf1638	aa30581c75183a53a23119361c305e01	307	CDD	cd00293	USP_Like	6	142	8.89242e-26	T	21-12-2021	-	-
NODE_5150_length_28235_cov_215.725692_12_orf1638	aa30581c75183a53a23119361c305e01	307	CDD	cd00293	USP_Like	156	291	3.99209e-28	T	21-12-2021	-	-
NODE_5150_length_28235_cov_215.725692_12_orf1638	aa30581c75183a53a23119361c305e01	307	PANTHER	PTHR46268	STRESS RESPONSE PROTEIN NHAX	155	292	2.1e-55	T	21-12-2021	-	-
NODE_5150_length_28235_cov_215.725692_12_orf1638	aa30581c75183a53a23119361c305e01	307	PANTHER	PTHR46268	STRESS RESPONSE PROTEIN NHAX	5	143	2.1e-55	T	21-12-2021	-	-
NODE_5150_length_28235_cov_215.725692_12_orf1638	aa30581c75183a53a23119361c305e01	307	Pfam	PF00582	Universal stress protein family	4	143	1.6e-27	T	21-12-2021	IPR006016	UspA	-
NODE_5150_length_28235_cov_215.725692_12_orf1638	aa30581c75183a53a23119361c305e01	307	Pfam	PF00582	Universal stress protein family	154	292	1.9e-34	T	21-12-2021	IPR006016	UspA	-
NODE_6069_length_25704_cov_71.806932_17_orf1871	e9fba88bb629b489f6ff28552ea1e3c2	240	Pfam	PF09876	Predicted metal-binding protein (DUF2103)	135	231	9.6e-40	T	21-12-2021	IPR018664	Protein of unknown function DUF2103, metal-binding	-
NODE_21522_length_11398_cov_249.637221_5_orf105	f4841d6ef1b6f61f2535ef639d067b4a	144	PANTHER	PTHR42852	THIOL:DISULFIDE INTERCHANGE PROTEIN DSBE	19	130	9.5e-24	T	21-12-2021	-	-
NODE_21522_length_11398_cov_249.637221_5_orf105	f4841d6ef1b6f61f2535ef639d067b4a	144	CDD	cd03017	PRX_BCP	2	128	4.6291e-43	T	21-12-2021	-	-
NODE_21522_length_11398_cov_249.637221_5_orf105	f4841d6ef1b6f61f2535ef639d067b4a	144	PANTHER	PTHR42852:SF10	BACTERIOFERRITIN COMIGRATORY PROTEIN	19	130	9.5e-24	T	21-12-2021	-	-
NODE_21522_length_11398_cov_249.637221_5_orf105	f4841d6ef1b6f61f2535ef639d067b4a	144	Pfam	PF00578	AhpC/TSA family	2	104	2.8e-23	T	21-12-2021	IPR000866	Alkyl hydroperoxide reductase subunit C/ Thiol specific antioxidant	GO:0016209|GO:0016491
NODE_6069_length_25704_cov_71.806932_3_orf1772	4aac867c0b5b94ba3c37b39b5c7d54b4	382	PANTHER	PTHR43833	POTASSIUM CHANNEL PROTEIN 2-RELATED-RELATED	47	355	1.7e-64	T	21-12-2021	-	-
NODE_6069_length_25704_cov_71.806932_3_orf1772	4aac867c0b5b94ba3c37b39b5c7d54b4	382	Pfam	PF02272	DHHA1 domain	265	367	1.4e-07	T	21-12-2021	IPR003156	DHHA1 domain	GO:0003676
NODE_6069_length_25704_cov_71.806932_3_orf1772	4aac867c0b5b94ba3c37b39b5c7d54b4	382	PANTHER	PTHR43833:SF4	PHOSPHOESTERASE, DHH FAMILY, FUSED TO NAD-BINDING TRKA-N DOMAIN-RELATED	47	355	1.7e-64	T	21-12-2021	-	-
NODE_6069_length_25704_cov_71.806932_3_orf1772	4aac867c0b5b94ba3c37b39b5c7d54b4	382	Pfam	PF01368	DHH family	67	215	8.8e-11	T	21-12-2021	IPR001667	DDH domain	-
NODE_6069_length_25704_cov_71.806932_5_orf1788	aad384200909d92cd6a5073e245421c1	142	Pfam	PF19104	Family of unknown function (DUF5791)	17	139	2.4e-45	T	21-12-2021	IPR043809	Protein of unknown function DUF5791	-
NODE_2380_length_44506_cov_38.384738_22_orf188	9c4e4b8ae1bf37a9595af636f3fbb598	92	PANTHER	PTHR38031	SULFUR CARRIER PROTEIN SLR0821-RELATED	3	89	1.2e-14	T	21-12-2021	-	-
NODE_2380_length_44506_cov_38.384738_22_orf188	9c4e4b8ae1bf37a9595af636f3fbb598	92	Pfam	PF02597	ThiS family	16	89	5.2e-11	T	21-12-2021	IPR003749	Sulfur carrier ThiS/MoaD-like	-
NODE_8442_length_20861_cov_171.196338_16_orf2066	406c2e9f283d8c9c2585a919fa7a653c	198	PANTHER	PTHR12992	NUDIX HYDROLASE	18	179	5e-39	T	21-12-2021	-	-
NODE_8442_length_20861_cov_171.196338_16_orf2066	406c2e9f283d8c9c2585a919fa7a653c	198	Pfam	PF00293	NUDIX domain	21	126	3.7e-14	T	21-12-2021	IPR000086	NUDIX hydrolase domain	GO:0016787
NODE_8442_length_20861_cov_171.196338_16_orf2066	406c2e9f283d8c9c2585a919fa7a653c	198	PANTHER	PTHR12992:SF11	NUCLEOSIDE DIPHOSPHATE-LINKED MOIETY X MOTIF 8	18	179	5e-39	T	21-12-2021	-	-
NODE_8442_length_20861_cov_171.196338_16_orf2066	406c2e9f283d8c9c2585a919fa7a653c	198	CDD	cd03426	CoAse	21	175	6.21793e-56	T	21-12-2021	-	-
NODE_6069_length_25704_cov_71.806932_12_orf1834	26a94b501d54dabc34ddf5ea12aead78	605	PANTHER	PTHR30258:SF3	ATP/GTP-BINDING PROTEIN-RELATED	244	520	2.8e-39	T	21-12-2021	-	-
NODE_6069_length_25704_cov_71.806932_12_orf1834	26a94b501d54dabc34ddf5ea12aead78	605	PANTHER	PTHR30258	TYPE II SECRETION SYSTEM PROTEIN GSPE-RELATED	244	520	2.8e-39	T	21-12-2021	-	-
NODE_6069_length_25704_cov_71.806932_12_orf1834	26a94b501d54dabc34ddf5ea12aead78	605	Pfam	PF00437	Type II/IV secretion system protein	267	524	2.5e-28	T	21-12-2021	IPR001482	Type II/IV secretion system protein	-
NODE_982_length_68678_cov_110.885549_18_orf290	b908d7873797f5625910f8691f2a83c0	364	Pfam	PF00512	His Kinase A (phospho-acceptor) domain	148	204	7.2e-07	T	21-12-2021	IPR003661	Signal transduction histidine kinase, dimerisation/phosphoacceptor domain	GO:0000155|GO:0007165
NODE_982_length_68678_cov_110.885549_18_orf290	b908d7873797f5625910f8691f2a83c0	364	PANTHER	PTHR44936	SENSOR PROTEIN CREC	148	353	3.2e-20	T	21-12-2021	-	-
NODE_982_length_68678_cov_110.885549_18_orf290	b908d7873797f5625910f8691f2a83c0	364	CDD	cd00082	HisKA	147	200	0.000248018	T	21-12-2021	IPR003661	Signal transduction histidine kinase, dimerisation/phosphoacceptor domain	GO:0000155|GO:0007165
NODE_982_length_68678_cov_110.885549_18_orf290	b908d7873797f5625910f8691f2a83c0	364	Pfam	PF02518	Histidine kinase-, DNA gyrase B-, and HSP90-like ATPase	249	349	7.7e-10	T	21-12-2021	IPR003594	Histidine kinase/HSP90-like ATPase	-
NODE_982_length_68678_cov_110.885549_18_orf290	b908d7873797f5625910f8691f2a83c0	364	PANTHER	PTHR44936:SF5	SENSOR PROTEIN CREC	148	353	3.2e-20	T	21-12-2021	-	-
NODE_982_length_68678_cov_110.885549_18_orf290	b908d7873797f5625910f8691f2a83c0	364	CDD	cd00075	HATPase	249	347	1.22443e-09	T	21-12-2021	-	-
NODE_982_length_68678_cov_110.885549_18_orf290	b908d7873797f5625910f8691f2a83c0	364	Pfam	PF16926	Archaeal 4TM region of histidine kinase	46	168	1.7e-12	T	21-12-2021	IPR031623	Archaeal histidine kinase, 4TM domain	-
NODE_21999_length_11240_cov_83.091104_2_orf1097	062421acad518ce3107ee93206edfa3e	822	PANTHER	PTHR38344	UPF0753 PROTEIN AQ_863	275	800	2.7e-221	T	21-12-2021	IPR018752	DabA	-
NODE_21999_length_11240_cov_83.091104_2_orf1097	062421acad518ce3107ee93206edfa3e	822	PANTHER	PTHR38344	UPF0753 PROTEIN AQ_863	3	83	2.7e-221	T	21-12-2021	IPR018752	DabA	-
NODE_21999_length_11240_cov_83.091104_2_orf1097	062421acad518ce3107ee93206edfa3e	822	PANTHER	PTHR38344	UPF0753 PROTEIN AQ_863	94	235	2.7e-221	T	21-12-2021	IPR018752	DabA	-
NODE_21999_length_11240_cov_83.091104_2_orf1097	062421acad518ce3107ee93206edfa3e	822	Pfam	PF10070	Uncharacterized protein conserved in bacteria (DUF2309)	11	777	3.8e-268	T	21-12-2021	IPR018752	DabA	-
NODE_5634_length_26767_cov_103.870545_7_orf634	b3b15c812b29274f493409a769633e9c	162	PANTHER	PTHR39426	HOMOLOGY TO DEATH-ON-CURING PROTEIN OF PHAGE P1	7	117	5.3e-12	T	21-12-2021	IPR006440	Death on curing protein	GO:0016301
NODE_5634_length_26767_cov_103.870545_7_orf634	b3b15c812b29274f493409a769633e9c	162	Pfam	PF02661	Fic/DOC family	9	88	2.8e-08	T	21-12-2021	IPR003812	Fido domain	-
NODE_5634_length_26767_cov_103.870545_5_orf610	2d075524e70ef7da9861b70b1afb03b7	199	Pfam	PF04509	CheC-like family	107	143	1.6e-13	T	21-12-2021	IPR007597	CheC-like protein	GO:0016787
NODE_5634_length_26767_cov_103.870545_5_orf610	2d075524e70ef7da9861b70b1afb03b7	199	CDD	cd17911	CheC_ClassIII	6	195	4.70323e-64	T	21-12-2021	-	-
NODE_5634_length_26767_cov_103.870545_5_orf610	2d075524e70ef7da9861b70b1afb03b7	199	PANTHER	PTHR43693	PROTEIN PHOSPHATASE CHEZ	8	199	8.8e-30	T	21-12-2021	-	-
NODE_6069_length_25704_cov_71.806932_6_orf1800	e04d7a1ed385182700f0e8644f4a8a9a	504	Pfam	PF01944	Stage II sporulation protein M	341	497	2e-27	T	21-12-2021	IPR002798	Stage II sporulation protein M-like	-
NODE_6069_length_25704_cov_71.806932_6_orf1800	e04d7a1ed385182700f0e8644f4a8a9a	504	PANTHER	PTHR35337	SLR1478 PROTEIN	335	497	4.1e-18	T	21-12-2021	-	-
NODE_21593_length_11375_cov_83.249470_5_orf1885	1b972cdaad52808e10dcaf1a1457c793	220	Pfam	PF14520	Helix-hairpin-helix domain	80	132	3.6e-12	T	21-12-2021	-	-
NODE_5150_length_28235_cov_215.725692_5_orf1610	d6ae73002bd208c712ed81fa33a84ca2	306	PANTHER	PTHR10491	DTDP-4-DEHYDRORHAMNOSE REDUCTASE	4	299	7e-76	T	21-12-2021	IPR005913	dTDP-4-dehydrorhamnose reductase family	-
NODE_5150_length_28235_cov_215.725692_5_orf1610	d6ae73002bd208c712ed81fa33a84ca2	306	Pfam	PF04321	RmlD substrate binding domain	5	298	6.3e-72	T	21-12-2021	IPR029903	RmlD-like substrate binding domain	-
NODE_5150_length_28235_cov_215.725692_5_orf1610	d6ae73002bd208c712ed81fa33a84ca2	306	CDD	cd05254	dTDP_HR_like_SDR_e	5	294	2.822e-88	T	21-12-2021	-	-
NODE_96417_length_4464_cov_111.848945_4_orf1469	7927979f8c5172f2f5057e2ca61882df	223	Pfam	PF00085	Thioredoxin	22	97	5.1e-11	T	21-12-2021	IPR013766	Thioredoxin domain	-
NODE_96417_length_4464_cov_111.848945_4_orf1469	7927979f8c5172f2f5057e2ca61882df	223	CDD	cd02947	TRX_family	20	111	2.81225e-18	T	21-12-2021	-	-
NODE_41638_length_7426_cov_59.203636_5_orf17	459cb2e28af22294f8858061046cb498	294	CDD	cd02440	AdoMet_MTases	37	159	3.11543e-09	T	21-12-2021	-	-
NODE_41638_length_7426_cov_59.203636_5_orf17	459cb2e28af22294f8858061046cb498	294	Pfam	PF13649	Methyltransferase domain	38	151	9e-09	T	21-12-2021	IPR041698	Methyltransferase domain 25	-
NODE_21522_length_11398_cov_249.637221_6_orf116	23f8f532688c5e039e49389dc5eec450	136	PANTHER	PTHR11527:SF175	HEAT SHOCK PROTEIN 42	32	135	1.2e-19	T	21-12-2021	-	-
NODE_21522_length_11398_cov_249.637221_6_orf116	23f8f532688c5e039e49389dc5eec450	136	PANTHER	PTHR11527	HEAT-SHOCK PROTEIN 20 FAMILY MEMBER	32	135	1.2e-19	T	21-12-2021	IPR031107	Small heat shock protein HSP20	-
NODE_21522_length_11398_cov_249.637221_6_orf116	23f8f532688c5e039e49389dc5eec450	136	Pfam	PF00011	Hsp20/alpha crystallin family	37	135	9.6e-21	T	21-12-2021	IPR002068	Alpha crystallin/Hsp20 domain	-
NODE_21522_length_11398_cov_249.637221_6_orf116	23f8f532688c5e039e49389dc5eec450	136	CDD	cd06464	ACD_sHsps-like	37	124	2.77637e-30	T	21-12-2021	-	-
NODE_10242_length_18419_cov_113.557831_15_orf729	aa0aaaa70c898571ade6a27ab8c372cd	412	PANTHER	PTHR43135	ALPHA-D-RIBOSE 1-METHYLPHOSPHONATE 5-TRIPHOSPHATE DIPHOSPHATASE	5	409	1.6e-96	T	21-12-2021	-	-
NODE_10242_length_18419_cov_113.557831_15_orf729	aa0aaaa70c898571ade6a27ab8c372cd	412	CDD	cd01299	Met_dep_hydrolase_A	49	391	8.68415e-102	T	21-12-2021	-	-
NODE_10242_length_18419_cov_113.557831_15_orf729	aa0aaaa70c898571ade6a27ab8c372cd	412	Pfam	PF01979	Amidohydrolase family	53	407	4.3e-47	T	21-12-2021	IPR006680	Amidohydrolase-related	GO:0016787
NODE_31890_length_8810_cov_104.700286_9_orf1413	08213e6f36d9fa509121d4e57e2c5a19	271	Pfam	PF00899	ThiF family	14	247	1.1e-67	T	21-12-2021	IPR000594	THIF-type NAD/FAD binding fold	-
NODE_31890_length_8810_cov_104.700286_9_orf1413	08213e6f36d9fa509121d4e57e2c5a19	271	PANTHER	PTHR10953:SF102	ADENYLYLTRANSFERASE AND SULFURTRANSFERASE MOCS3	8	258	1.4e-86	T	21-12-2021	-	-
NODE_31890_length_8810_cov_104.700286_9_orf1413	08213e6f36d9fa509121d4e57e2c5a19	271	PANTHER	PTHR10953	UBIQUITIN-ACTIVATING ENZYME E1	8	258	1.4e-86	T	21-12-2021	-	-
NODE_31890_length_8810_cov_104.700286_9_orf1413	08213e6f36d9fa509121d4e57e2c5a19	271	CDD	cd00757	ThiF_MoeB_HesA_family	13	241	6.37739e-131	T	21-12-2021	-	-
NODE_982_length_68678_cov_110.885549_21_orf357	639bad3f8860bde7b5bffcb1c7ae656f	316	PANTHER	PTHR30632:SF16	MOLYBDATE/TUNGSTATE-BINDING PROTEIN WTPA	38	271	5.7e-45	T	21-12-2021	-	-
NODE_982_length_68678_cov_110.885549_21_orf357	639bad3f8860bde7b5bffcb1c7ae656f	316	Pfam	PF13531	Bacterial extracellular solute-binding protein	54	240	8.4e-20	T	21-12-2021	-	-
NODE_982_length_68678_cov_110.885549_21_orf357	639bad3f8860bde7b5bffcb1c7ae656f	316	PANTHER	PTHR30632	MOLYBDATE-BINDING PERIPLASMIC PROTEIN	38	271	5.7e-45	T	21-12-2021	-	-
NODE_982_length_68678_cov_110.885549_21_orf357	639bad3f8860bde7b5bffcb1c7ae656f	316	CDD	cd13540	PBP2_ModA_WtpA	49	272	1.81952e-67	T	21-12-2021	-	-
NODE_96417_length_4464_cov_111.848945_2_orf1431	b36396cd2f3bac001cd086f56dabc03c	210	CDD	cd10030	UDG-F4_TTUDGA_SPO1dp_like	18	183	8.28575e-34	T	21-12-2021	-	-
NODE_96417_length_4464_cov_111.848945_2_orf1431	b36396cd2f3bac001cd086f56dabc03c	210	PANTHER	PTHR33693	TYPE-5 URACIL-DNA GLYCOSYLASE	17	185	4.1e-26	T	21-12-2021	-	-
NODE_96417_length_4464_cov_111.848945_2_orf1431	b36396cd2f3bac001cd086f56dabc03c	210	Pfam	PF03167	Uracil DNA glycosylase superfamily	33	190	2.9e-26	T	21-12-2021	IPR005122	Uracil-DNA glycosylase-like	-
NODE_10242_length_18419_cov_113.557831_12_orf668	18bfa15b12e0896f2819da2d18289a4b	388	Pfam	PF01266	FAD dependent oxidoreductase	6	360	1e-54	T	21-12-2021	IPR006076	FAD dependent oxidoreductase	GO:0016491
NODE_10242_length_18419_cov_113.557831_12_orf668	18bfa15b12e0896f2819da2d18289a4b	388	PANTHER	PTHR13847	SARCOSINE DEHYDROGENASE-RELATED	4	382	1.3e-39	T	21-12-2021	-	-
NODE_25209_length_10280_cov_120.515306_5_orf1266	48c11af0b2108f2df224fa1e64b60807	274	Pfam	PF03703	Bacterial PH domain	196	268	5.2e-09	T	21-12-2021	IPR005182	Domain of unknown function DUF304	-
NODE_96417_length_4464_cov_111.848945_3_orf1449	91e8ea635bc61f92c89d1d44877e81e9	167	CDD	cd04301	NAT_SF	64	124	8.15142e-09	T	21-12-2021	-	-
NODE_96417_length_4464_cov_111.848945_3_orf1449	91e8ea635bc61f92c89d1d44877e81e9	167	Pfam	PF00583	Acetyltransferase (GNAT) family	52	141	1.1e-14	T	21-12-2021	IPR000182	GNAT domain	GO:0008080
NODE_96417_length_4464_cov_111.848945_3_orf1449	91e8ea635bc61f92c89d1d44877e81e9	167	PANTHER	PTHR43617	L-AMINO ACID N-ACETYLTRANSFERASE	2	148	7.3e-17	T	21-12-2021	-	-
NODE_96417_length_4464_cov_111.848945_3_orf1449	91e8ea635bc61f92c89d1d44877e81e9	167	PANTHER	PTHR43617:SF18	ACETYLTRANSFERASE, GNAT FAMILY PROTEIN	2	148	7.3e-17	T	21-12-2021	-	-
NODE_41638_length_7426_cov_59.203636_4_orf4	6cc4de5c9d0e5007015dd44b8bdfefee	131	Pfam	PF01242	6-pyruvoyl tetrahydropterin synthase	9	127	1.2e-24	T	21-12-2021	IPR007115	6-pyruvoyl tetrahydropterin synthase/QueD family	-
NODE_41638_length_7426_cov_59.203636_4_orf4	6cc4de5c9d0e5007015dd44b8bdfefee	131	PANTHER	PTHR12589	PYRUVOYL TETRAHYDROBIOPTERIN SYNTHASE	7	129	2.7e-14	T	21-12-2021	IPR007115	6-pyruvoyl tetrahydropterin synthase/QueD family	-
NODE_25209_length_10280_cov_120.515306_6_orf1294	8a06a96d58a26254fa7fa76ad5611fb0	510	Pfam	PF07364	Metallopeptidase family M81	25	314	1.2e-70	T	21-12-2021	IPR015995	Microcystin LR degradation protein MlrC, N-terminal	-
NODE_25209_length_10280_cov_120.515306_6_orf1294	8a06a96d58a26254fa7fa76ad5611fb0	510	Pfam	PF07171	MlrC C-terminus	334	495	6.3e-28	T	21-12-2021	IPR010799	Microcystin LR degradation protein MlrC, C-terminal	-
NODE_5927_length_26010_cov_85.108380_16_orf1742	b766931efc34ddf1184cae6584c6e937	401	PANTHER	PTHR45134	-	161	254	2.1e-15	T	21-12-2021	-	-
NODE_5927_length_26010_cov_85.108380_16_orf1742	b766931efc34ddf1184cae6584c6e937	401	PANTHER	PTHR45134	-	60	128	2.1e-15	T	21-12-2021	-	-
NODE_5927_length_26010_cov_85.108380_16_orf1742	b766931efc34ddf1184cae6584c6e937	401	PANTHER	PTHR45134:SF11	-	161	254	2.1e-15	T	21-12-2021	-	-
NODE_5927_length_26010_cov_85.108380_16_orf1742	b766931efc34ddf1184cae6584c6e937	401	PANTHER	PTHR45134:SF11	-	60	128	2.1e-15	T	21-12-2021	-	-
NODE_8442_length_20861_cov_171.196338_14_orf2038	7e2da29a3df20be0898aed53b9ee4247	148	Pfam	PF00011	Hsp20/alpha crystallin family	42	134	1.5e-08	T	21-12-2021	IPR002068	Alpha crystallin/Hsp20 domain	-
NODE_8442_length_20861_cov_171.196338_14_orf2038	7e2da29a3df20be0898aed53b9ee4247	148	CDD	cd06464	ACD_sHsps-like	41	130	2.20657e-15	T	21-12-2021	-	-
NODE_17345_length_13128_cov_126.225732_5_orf956	db12cc2c87e84f12a7c5fc58bc042b14	386	Pfam	PF07687	Peptidase dimerisation domain	177	286	1.3e-20	T	21-12-2021	IPR011650	Peptidase M20, dimerisation domain	-
NODE_17345_length_13128_cov_126.225732_5_orf956	db12cc2c87e84f12a7c5fc58bc042b14	386	CDD	cd08659	M20_ArgE_DapE-like	13	381	1.68917e-97	T	21-12-2021	-	-
NODE_17345_length_13128_cov_126.225732_5_orf956	db12cc2c87e84f12a7c5fc58bc042b14	386	PANTHER	PTHR43808	ACETYLORNITHINE DEACETYLASE	3	383	2.6e-75	T	21-12-2021	-	-
NODE_17345_length_13128_cov_126.225732_5_orf956	db12cc2c87e84f12a7c5fc58bc042b14	386	Pfam	PF01546	Peptidase family M20/M25/M40	72	382	1.8e-31	T	21-12-2021	IPR002933	Peptidase M20	GO:0016787
NODE_21522_length_11398_cov_249.637221_8_orf154	ea4bd4f200761be854c40df312603b5b	527	Pfam	PF16926	Archaeal 4TM region of histidine kinase	41	167	6.7e-08	T	21-12-2021	IPR031623	Archaeal histidine kinase, 4TM domain	-
NODE_5927_length_26010_cov_85.108380_15_orf1720	5d916384ef1c83f97706737669fa22de	229	Pfam	PF13419	Haloacid dehalogenase-like hydrolase	7	182	2.5e-17	T	21-12-2021	IPR041492	Haloacid dehalogenase-like hydrolase	-
NODE_5927_length_26010_cov_85.108380_15_orf1720	5d916384ef1c83f97706737669fa22de	229	PANTHER	PTHR46470	N-ACYLNEURAMINATE-9-PHOSPHATASE	3	218	5.3e-28	T	21-12-2021	-	-
NODE_5150_length_28235_cov_215.725692_14_orf1666	117b25be01422c60c6e163980339c849	422	CDD	cd17325	MFS_MdtG_SLC18_like	20	394	8.3997e-43	T	21-12-2021	-	-
NODE_5150_length_28235_cov_215.725692_14_orf1666	117b25be01422c60c6e163980339c849	422	Pfam	PF07690	Major Facilitator Superfamily	244	417	1.5e-21	T	21-12-2021	IPR011701	Major facilitator superfamily	GO:0022857|GO:0055085
NODE_5150_length_28235_cov_215.725692_14_orf1666	117b25be01422c60c6e163980339c849	422	Pfam	PF07690	Major Facilitator Superfamily	21	225	6.3e-29	T	21-12-2021	IPR011701	Major facilitator superfamily	GO:0022857|GO:0055085
NODE_5150_length_28235_cov_215.725692_14_orf1666	117b25be01422c60c6e163980339c849	422	PANTHER	PTHR23518	C-METHYLTRANSFERASE	14	413	1.3e-45	T	21-12-2021	-	-
NODE_5634_length_26767_cov_103.870545_4_orf587	3edbd573ac54e6035cfa0eb27c7ba1ff	325	Pfam	PF00389	D-isomer specific 2-hydroxyacid dehydrogenase, catalytic domain	52	310	4.8e-11	T	21-12-2021	IPR006139	D-isomer specific 2-hydroxyacid dehydrogenase, catalytic domain	GO:0016616|GO:0051287
NODE_5634_length_26767_cov_103.870545_4_orf587	3edbd573ac54e6035cfa0eb27c7ba1ff	325	Pfam	PF02826	D-isomer specific 2-hydroxyacid dehydrogenase, NAD binding domain	113	287	2.1e-49	T	21-12-2021	IPR006140	D-isomer specific 2-hydroxyacid dehydrogenase, NAD-binding domain	GO:0051287
NODE_5634_length_26767_cov_103.870545_4_orf587	3edbd573ac54e6035cfa0eb27c7ba1ff	325	PANTHER	PTHR10996	2-HYDROXYACID DEHYDROGENASE-RELATED	59	312	7.6e-74	T	21-12-2021	-	-
NODE_5634_length_26767_cov_103.870545_4_orf587	3edbd573ac54e6035cfa0eb27c7ba1ff	325	CDD	cd05300	2-Hacid_dh_1	7	322	9.56087e-101	T	21-12-2021	-	-
NODE_5634_length_26767_cov_103.870545_4_orf587	3edbd573ac54e6035cfa0eb27c7ba1ff	325	PANTHER	PTHR10996:SF253	DEHYDROGENASE-RELATED	59	312	7.6e-74	T	21-12-2021	-	-
NODE_13404_length_15537_cov_122.665741_7_orf863	2fa9d87c4ff10fdce616fdcbcfab358e	412	Pfam	PF02687	FtsX-like permease family	318	405	3e-12	T	21-12-2021	IPR003838	ABC3 transporter permease protein domain	GO:0016020
NODE_13404_length_15537_cov_122.665741_7_orf863	2fa9d87c4ff10fdce616fdcbcfab358e	412	Pfam	PF12704	MacB-like periplasmic core domain	21	250	2.5e-21	T	21-12-2021	IPR025857	MacB-like periplasmic core domain	-
NODE_13404_length_15537_cov_122.665741_7_orf863	2fa9d87c4ff10fdce616fdcbcfab358e	412	PANTHER	PTHR30572	MEMBRANE COMPONENT OF TRANSPORTER-RELATED	5	412	2.5e-75	T	21-12-2021	-	-
NODE_3645_length_34750_cov_130.248537_5_orf493	e61fd9fd72019728adbb70761928cfd0	388	CDD	cd00609	AAT_like	37	383	4.08086e-101	T	21-12-2021	-	-
NODE_3645_length_34750_cov_130.248537_5_orf493	e61fd9fd72019728adbb70761928cfd0	388	Pfam	PF00155	Aminotransferase class I and II	35	382	2.5e-68	T	21-12-2021	IPR004839	Aminotransferase, class I/classII	GO:0009058|GO:0030170
NODE_3645_length_34750_cov_130.248537_5_orf493	e61fd9fd72019728adbb70761928cfd0	388	PANTHER	PTHR43807	FI04487P	15	384	1e-111	T	21-12-2021	-	-
NODE_2380_length_44506_cov_38.384738_32_orf259	091abb8e3cfd94830232f97fd92330c0	314	Pfam	PF06550	Signal-peptide peptidase, presenilin aspartyl protease	15	302	1.6e-89	T	21-12-2021	IPR010545	Signal-peptide peptidase, presenilin aspartyl protease	-
NODE_31890_length_8810_cov_104.700286_4_orf1334	8085b2aacd25985f4d079ac8f45e7f0a	145	CDD	cd08070	MPN_like	11	137	7.8641e-45	T	21-12-2021	-	-
NODE_31890_length_8810_cov_104.700286_4_orf1334	8085b2aacd25985f4d079ac8f45e7f0a	145	Pfam	PF14464	Prokaryotic homologs of the JAB domain	14	127	9.2e-21	T	21-12-2021	IPR028090	JAB domain, prokaryotic	-
NODE_31890_length_8810_cov_104.700286_4_orf1334	8085b2aacd25985f4d079ac8f45e7f0a	145	PANTHER	PTHR34858	CYSO-CYSTEINE PEPTIDASE	13	130	1.2e-22	T	21-12-2021	-	-
NODE_3559_length_35262_cov_107.961769_8_orf442	3181ad43d282b867243057dfd37db7cd	149	Pfam	PF01850	PIN domain	9	137	2.5e-09	T	21-12-2021	IPR002716	PIN domain	-
NODE_3559_length_35262_cov_107.961769_8_orf442	3181ad43d282b867243057dfd37db7cd	149	PANTHER	PTHR42188	23S RRNA-SPECIFIC ENDONUCLEASE VAPC20	8	142	3.2e-26	T	21-12-2021	IPR039018	Endonuclease VapC20	GO:0004521
NODE_3645_length_34750_cov_130.248537_6_orf517	3a1c7e91d6b72c3896a754bcb97bec42	331	Pfam	PF02826	D-isomer specific 2-hydroxyacid dehydrogenase, NAD binding domain	113	293	1.4e-50	T	21-12-2021	IPR006140	D-isomer specific 2-hydroxyacid dehydrogenase, NAD-binding domain	GO:0051287
NODE_3645_length_34750_cov_130.248537_6_orf517	3a1c7e91d6b72c3896a754bcb97bec42	331	PANTHER	PTHR42938	FORMATE DEHYDROGENASE 1	8	315	5.8e-71	T	21-12-2021	-	-
NODE_3645_length_34750_cov_130.248537_6_orf517	3a1c7e91d6b72c3896a754bcb97bec42	331	CDD	cd05299	CtBP_dh	6	322	8.68798e-135	T	21-12-2021	IPR043322	C-terminal binding protein	GO:0003714|GO:0016616|GO:0051287
NODE_3645_length_34750_cov_130.248537_6_orf517	3a1c7e91d6b72c3896a754bcb97bec42	331	Pfam	PF00389	D-isomer specific 2-hydroxyacid dehydrogenase, catalytic domain	29	324	8.3e-27	T	21-12-2021	IPR006139	D-isomer specific 2-hydroxyacid dehydrogenase, catalytic domain	GO:0016616|GO:0051287
NODE_3645_length_34750_cov_130.248537_6_orf517	3a1c7e91d6b72c3896a754bcb97bec42	331	PANTHER	PTHR42938:SF9	FORMATE DEHYDROGENASE 1	8	315	5.8e-71	T	21-12-2021	-	-
NODE_17345_length_13128_cov_126.225732_4_orf934	fe1f3f279ec9122c21c80a8637b5e71a	206	Pfam	PF13649	Methyltransferase domain	40	126	1.4e-15	T	21-12-2021	IPR041698	Methyltransferase domain 25	-
NODE_17345_length_13128_cov_126.225732_4_orf934	fe1f3f279ec9122c21c80a8637b5e71a	206	PANTHER	PTHR42912:SF65	DEMETHYLMENAQUINONE METHYLTRANSFERASE	28	130	2.6e-14	T	21-12-2021	-	-
NODE_17345_length_13128_cov_126.225732_4_orf934	fe1f3f279ec9122c21c80a8637b5e71a	206	CDD	cd02440	AdoMet_MTases	38	134	4.77208e-08	T	21-12-2021	-	-
NODE_17345_length_13128_cov_126.225732_4_orf934	fe1f3f279ec9122c21c80a8637b5e71a	206	PANTHER	PTHR42912	METHYLTRANSFERASE	28	130	2.6e-14	T	21-12-2021	-	-
NODE_21593_length_11375_cov_83.249470_7_orf1899	c371cf11f4c8783c5e99a65aa05f7c64	143	CDD	cd00293	USP_Like	4	137	5.29174e-37	T	21-12-2021	-	-
NODE_21593_length_11375_cov_83.249470_7_orf1899	c371cf11f4c8783c5e99a65aa05f7c64	143	Pfam	PF00582	Universal stress protein family	1	138	8.9e-36	T	21-12-2021	IPR006016	UspA	-
NODE_21593_length_11375_cov_83.249470_7_orf1899	c371cf11f4c8783c5e99a65aa05f7c64	143	PANTHER	PTHR46268:SF17	UNIVERSAL STRESS PROTEIN MJ0531	1	139	7e-37	T	21-12-2021	-	-
NODE_21593_length_11375_cov_83.249470_7_orf1899	c371cf11f4c8783c5e99a65aa05f7c64	143	PANTHER	PTHR46268	STRESS RESPONSE PROTEIN NHAX	1	139	7e-37	T	21-12-2021	-	-
Inerproscan of region around the highest Fst on outside
NODE_474_length_96418_cov_22.502672_4_orf1507	5500dbc1cfcf4b4cc20309fe319aaf05	293	Pfam	PF00889	Elongation factor TS	72	273	1.3e-72	T	21-12-2021	IPR014039	Translation elongation factor EFTs/EF1B, dimerisation	GO:0003746|GO:0006414
NODE_474_length_96418_cov_22.502672_4_orf1507	5500dbc1cfcf4b4cc20309fe319aaf05	293	CDD	cd14275	UBA_EF-Ts	6	42	1.66345e-15	T	21-12-2021	-	-
NODE_474_length_96418_cov_22.502672_4_orf1507	5500dbc1cfcf4b4cc20309fe319aaf05	293	PANTHER	PTHR11741:SF0	ELONGATION FACTOR TS, MITOCHONDRIAL	2	291	1.2e-78	T	21-12-2021	-	-
NODE_474_length_96418_cov_22.502672_4_orf1507	5500dbc1cfcf4b4cc20309fe319aaf05	293	PANTHER	PTHR11741	ELONGATION FACTOR TS	2	291	1.2e-78	T	21-12-2021	IPR001816	Translation elongation factor EFTs/EF1B	GO:0003746|GO:0006414
NODE_1475_length_56493_cov_36.131011_25_orf7331	3efc2cfa1b3ddd21f5ff42cb60b10dda	361	Pfam	PF01594	AI-2E family transporter	18	344	3.5e-69	T	21-12-2021	IPR002549	Transmembrane protein TqsA-like	-
NODE_1475_length_56493_cov_36.131011_25_orf7331	3efc2cfa1b3ddd21f5ff42cb60b10dda	361	PANTHER	PTHR21716:SF35	PERMEASE PERM-RELATED	9	351	3.6e-86	T	21-12-2021	-	-
NODE_1475_length_56493_cov_36.131011_25_orf7331	3efc2cfa1b3ddd21f5ff42cb60b10dda	361	PANTHER	PTHR21716	TRANSMEMBRANE PROTEIN	9	351	3.6e-86	T	21-12-2021	IPR002549	Transmembrane protein TqsA-like	-
NODE_182_length_153114_cov_51.365617_23_orf4204	928f7353caa083db63c058d3af150b38	112	Pfam	PF04267	Sarcosine oxidase, delta subunit family	3	85	4.9e-34	T	21-12-2021	IPR006279	Sarcosine oxidase, delta subunit, heterotetrameric	GO:0008115|GO:0046653
NODE_182_length_153114_cov_51.365617_72_orf4364	8daaac96a057c857c08779c37b5a0858	276	PANTHER	PTHR32243	MALTOSE TRANSPORT SYSTEM PERMEASE-RELATED	6	276	1.8e-87	T	21-12-2021	-	-
NODE_182_length_153114_cov_51.365617_72_orf4364	8daaac96a057c857c08779c37b5a0858	276	Pfam	PF00528	Binding-protein-dependent transport system inner membrane component	85	266	2.6e-16	T	21-12-2021	IPR000515	ABC transporter type 1, transmembrane domain MetI-like	GO:0016020|GO:0055085
NODE_182_length_153114_cov_51.365617_72_orf4364	8daaac96a057c857c08779c37b5a0858	276	CDD	cd06261	TM_PBP2	71	252	1.15545e-13	T	21-12-2021	IPR000515	ABC transporter type 1, transmembrane domain MetI-like	GO:0016020|GO:0055085
NODE_182_length_153114_cov_51.365617_72_orf4364	8daaac96a057c857c08779c37b5a0858	276	PANTHER	PTHR32243:SF18	INNER MEMBRANE ABC TRANSPORTER PERMEASE PROTEIN YCJP	6	276	1.8e-87	T	21-12-2021	-	-
NODE_955_length_69864_cov_270.309616_58_orf5641	0c9106d037dd48079f5681c5ff5fbd8d	381	Pfam	PF07995	Glucose / Sorbosone dehydrogenase	49	375	7.7e-113	T	21-12-2021	IPR012938	Glucose/Sorbosone dehydrogenase	-
NODE_955_length_69864_cov_270.309616_58_orf5641	0c9106d037dd48079f5681c5ff5fbd8d	381	PANTHER	PTHR19328:SF53	ALDOSE SUGAR DEHYDROGENASE YLII	1	341	4.9e-49	T	21-12-2021	-	-
NODE_955_length_69864_cov_270.309616_58_orf5641	0c9106d037dd48079f5681c5ff5fbd8d	381	PANTHER	PTHR19328	HEDGEHOG-INTERACTING PROTEIN	1	341	4.9e-49	T	21-12-2021	-	-
NODE_188_length_150446_cov_245.463778_9_orf5022	3ab6ba251a050b11293cb0b0a97e5173	251	Pfam	PF05239	PRC-barrel domain	54	120	5.7e-13	T	21-12-2021	IPR027275	PRC-barrel domain	-
NODE_2221_length_45913_cov_223.673950_20_orf1117	c357d627bdacbf787c60ce1652644862	407	Pfam	PF13458	Periplasmic binding protein	32	369	2.5e-86	T	21-12-2021	IPR028081	Leucine-binding protein domain	-
NODE_2221_length_45913_cov_223.673950_20_orf1117	c357d627bdacbf787c60ce1652644862	407	PANTHER	PTHR30483	LEUCINE-SPECIFIC-BINDING PROTEIN	9	383	1.4e-81	T	21-12-2021	-	-
NODE_2221_length_45913_cov_223.673950_20_orf1117	c357d627bdacbf787c60ce1652644862	407	CDD	cd06327	PBP1_SBP-like	34	369	0	T	21-12-2021	-	-
NODE_2221_length_45913_cov_223.673950_20_orf1117	c357d627bdacbf787c60ce1652644862	407	PANTHER	PTHR30483:SF6	OS09G0428600 PROTEIN	9	383	1.4e-81	T	21-12-2021	-	-
NODE_672_length_81844_cov_217.780337_50_orf1036	cd5d25f1f5df1a7de56893bde2a78430	405	PANTHER	PTHR30012:SF7	PROTEIN TRANSPORT PROTEIN HOFC HOMOLOG	9	405	3.5e-149	T	21-12-2021	-	-
NODE_672_length_81844_cov_217.780337_50_orf1036	cd5d25f1f5df1a7de56893bde2a78430	405	PANTHER	PTHR30012	GENERAL SECRETION PATHWAY PROTEIN	9	405	3.5e-149	T	21-12-2021	IPR003004	GspF/PilC family	-
NODE_672_length_81844_cov_217.780337_50_orf1036	cd5d25f1f5df1a7de56893bde2a78430	405	Pfam	PF00482	Type II secretion system (T2SS), protein F	71	194	2.2e-33	T	21-12-2021	IPR018076	Type II secretion system protein GspF domain	-
NODE_672_length_81844_cov_217.780337_50_orf1036	cd5d25f1f5df1a7de56893bde2a78430	405	Pfam	PF00482	Type II secretion system (T2SS), protein F	277	397	8.2e-32	T	21-12-2021	IPR018076	Type II secretion system protein GspF domain	-
NODE_3769_length_34181_cov_237.029626_6_orf1325	e764f1bd62455703cab540a9d71ad67a	813	Pfam	PF07715	TonB-dependent Receptor Plug Domain	167	262	2.1e-19	T	21-12-2021	IPR012910	TonB-dependent receptor, plug domain	-
NODE_3769_length_34181_cov_237.029626_6_orf1325	e764f1bd62455703cab540a9d71ad67a	813	Pfam	PF00593	TonB dependent receptor	347	812	1.7e-49	T	21-12-2021	IPR000531	TonB-dependent receptor-like, beta-barrel	-
NODE_3769_length_34181_cov_237.029626_6_orf1325	e764f1bd62455703cab540a9d71ad67a	813	Pfam	PF07660	Secretin and TonB N terminus short domain	79	123	1.3e-10	T	21-12-2021	IPR011662	Secretin/TonB, short N-terminal domain	GO:0019867
NODE_3769_length_34181_cov_237.029626_6_orf1325	e764f1bd62455703cab540a9d71ad67a	813	PANTHER	PTHR32552	FERRICHROME IRON RECEPTOR-RELATED	12	813	7.6e-129	T	21-12-2021	IPR039423	TonB-dependent receptor-like	-
NODE_3769_length_34181_cov_237.029626_6_orf1325	e764f1bd62455703cab540a9d71ad67a	813	CDD	cd01347	ligand_gated_channel	171	813	5.19462e-85	T	21-12-2021	-	-
NODE_182_length_153114_cov_51.365617_4_orf4082	5caadd50d1bd51f7708bf72d4b39c87a	327	CDD	cd07012	PBP2_Bug_TTT	28	322	9.24019e-71	T	21-12-2021	-	-
NODE_182_length_153114_cov_51.365617_4_orf4082	5caadd50d1bd51f7708bf72d4b39c87a	327	PANTHER	PTHR42928:SF3	UPF0065 PROTEIN YFLP	9	327	8.8e-95	T	21-12-2021	-	-
NODE_182_length_153114_cov_51.365617_4_orf4082	5caadd50d1bd51f7708bf72d4b39c87a	327	PANTHER	PTHR42928	TRICARBOXYLATE-BINDING PROTEIN	9	327	8.8e-95	T	21-12-2021	IPR005064	Bordetella uptake gene	-
NODE_182_length_153114_cov_51.365617_4_orf4082	5caadd50d1bd51f7708bf72d4b39c87a	327	Pfam	PF03401	Tripartite tricarboxylate transporter family receptor	58	324	1.5e-26	T	21-12-2021	IPR005064	Bordetella uptake gene	-
NODE_3202_length_37562_cov_49.831098_11_orf4560	bea5ff054749bbbc14b7647ee41c1200	302	PANTHER	PTHR12110	HYDROXYPYRUVATE ISOMERASE	2	275	4.4e-26	T	21-12-2021	-	-
NODE_3202_length_37562_cov_49.831098_11_orf4560	bea5ff054749bbbc14b7647ee41c1200	302	Pfam	PF01261	Xylose isomerase-like TIM barrel	29	284	2.8e-30	T	21-12-2021	IPR013022	Xylose isomerase-like, TIM barrel domain	-
NODE_3202_length_37562_cov_49.831098_21_orf4679	fe8783156d95362dc4c12c4eb9cc6665	314	PANTHER	PTHR46847:SF1	D-ALLOSE-BINDING PERIPLASMIC PROTEIN-RELATED	10	311	7.5e-73	T	21-12-2021	-	-
NODE_3202_length_37562_cov_49.831098_21_orf4679	fe8783156d95362dc4c12c4eb9cc6665	314	PANTHER	PTHR46847	D-ALLOSE-BINDING PERIPLASMIC PROTEIN-RELATED	10	311	7.5e-73	T	21-12-2021	-	-
NODE_3202_length_37562_cov_49.831098_21_orf4679	fe8783156d95362dc4c12c4eb9cc6665	314	CDD	cd06301	PBP1_rhizopine_binding-like	21	303	9.0618e-133	T	21-12-2021	-	-
NODE_3202_length_37562_cov_49.831098_21_orf4679	fe8783156d95362dc4c12c4eb9cc6665	314	Pfam	PF13407	Periplasmic binding protein domain	23	290	6.4e-55	T	21-12-2021	IPR025997	Periplasmic binding protein	-
NODE_198_length_148440_cov_764.473815_19_orf3087	2d0126c04b52029d027d47aa24334f01	394	CDD	cd08010	MltG_like	166	372	8.53972e-103	T	21-12-2021	IPR003770	Endolytic murein transglycosylase	-
NODE_198_length_148440_cov_764.473815_19_orf3087	2d0126c04b52029d027d47aa24334f01	394	PANTHER	PTHR30518	UNCHARACTERIZED	11	378	7e-87	T	21-12-2021	IPR003770	Endolytic murein transglycosylase	-
NODE_198_length_148440_cov_764.473815_19_orf3087	2d0126c04b52029d027d47aa24334f01	394	Pfam	PF02618	YceG-like family	44	373	4.2e-88	T	21-12-2021	IPR003770	Endolytic murein transglycosylase	-
NODE_1435_length_57092_cov_246.600733_25_orf5764	cea9db9c1aeba8945b5532d637a7b08e	481	PANTHER	PTHR30203	OUTER MEMBRANE CATION EFFLUX PROTEIN	35	456	3.2e-34	T	21-12-2021	-	-
NODE_69_length_228746_cov_723.733741_146_orf2535	12234ee31fe453b44fd367f018bfe6f9	572	CDD	cd07957	Anticodon_Ia_Met	394	521	7.14803e-39	T	21-12-2021	IPR041872	Methionyl-tRNA synthetase, anticodon-binding domain	-
NODE_69_length_228746_cov_723.733741_146_orf2535	12234ee31fe453b44fd367f018bfe6f9	572	CDD	cd00814	MetRS_core	3	385	3.72711e-124	T	21-12-2021	IPR033911	Methioninyl-tRNA synthetase core domain	GO:0004825|GO:0006431
NODE_69_length_228746_cov_723.733741_146_orf2535	12234ee31fe453b44fd367f018bfe6f9	572	PANTHER	PTHR45765:SF1	METHIONINE--TRNA LIGASE, CYTOPLASMIC	3	571	1.3e-174	T	21-12-2021	-	-
NODE_69_length_228746_cov_723.733741_146_orf2535	12234ee31fe453b44fd367f018bfe6f9	572	PANTHER	PTHR45765	METHIONINE--TRNA LIGASE	3	571	1.3e-174	T	21-12-2021	-	-
NODE_69_length_228746_cov_723.733741_146_orf2535	12234ee31fe453b44fd367f018bfe6f9	572	Pfam	PF09334	tRNA synthetases class I (M)	4	409	2.6e-141	T	21-12-2021	IPR015413	Methionyl/Leucyl tRNA synthetase	GO:0000166|GO:0004812|GO:0005524|GO:0006418
NODE_442_length_99688_cov_693.980519_82_orf3853	c8fdaf0cf751ce24bda3f22ae388d378	436	Pfam	PF00528	Binding-protein-dependent transport system inner membrane component	238	425	1.2e-13	T	21-12-2021	IPR000515	ABC transporter type 1, transmembrane domain MetI-like	GO:0016020|GO:0055085
NODE_442_length_99688_cov_693.980519_82_orf3853	c8fdaf0cf751ce24bda3f22ae388d378	436	PANTHER	PTHR42929	INNER MEMBRANE ABC TRANSPORTER PERMEASE PROTEIN YDCU-RELATED-RELATED	35	434	1.2e-101	T	21-12-2021	-	-
NODE_442_length_99688_cov_693.980519_82_orf3853	c8fdaf0cf751ce24bda3f22ae388d378	436	PANTHER	PTHR42929:SF5	ABC TRANSPORTER PERMEASE PROTEIN	35	434	1.2e-101	T	21-12-2021	-	-
NODE_442_length_99688_cov_693.980519_82_orf3853	c8fdaf0cf751ce24bda3f22ae388d378	436	CDD	cd06261	TM_PBP2	216	395	3.23092e-16	T	21-12-2021	IPR000515	ABC transporter type 1, transmembrane domain MetI-like	GO:0016020|GO:0055085
NODE_3202_length_37562_cov_49.831098_4_orf4497	ffe1c863462700ffaec5ba833e00e6a7	492	Pfam	PF00005	ABC transporter	31	185	1.1e-20	T	21-12-2021	IPR003439	ABC transporter-like	GO:0005524
NODE_3202_length_37562_cov_49.831098_4_orf4497	ffe1c863462700ffaec5ba833e00e6a7	492	PANTHER	PTHR43790	CARBOHYDRATE TRANSPORT ATP-BINDING PROTEIN MG119-RELATED	13	489	9.7e-108	T	21-12-2021	-	-
NODE_3202_length_37562_cov_49.831098_4_orf4497	ffe1c863462700ffaec5ba833e00e6a7	492	CDD	cd03216	ABC_Carb_Monos_I	16	235	7.81446e-50	T	21-12-2021	-	-
NODE_298_length_119507_cov_75.763378_45_orf276	19978f6025f3a975d6a2cc27d7601e33	318	PANTHER	PTHR42853	ACETYL-COENZYME A CARBOXYLASE CARBOXYL TRANSFERASE SUBUNIT ALPHA	3	317	5.4e-156	T	21-12-2021	IPR001095	Acetyl-CoA carboxylase, alpha subunit	GO:0003989|GO:0006633|GO:0009317
NODE_298_length_119507_cov_75.763378_45_orf276	19978f6025f3a975d6a2cc27d7601e33	318	Pfam	PF03255	Acetyl co-enzyme A carboxylase carboxyltransferase alpha subunit	6	148	1.7e-64	T	21-12-2021	IPR001095	Acetyl-CoA carboxylase, alpha subunit	GO:0003989|GO:0006633|GO:0009317
NODE_298_length_119507_cov_75.763378_45_orf276	19978f6025f3a975d6a2cc27d7601e33	318	PANTHER	PTHR42853:SF3	ACETYL-COENZYME A CARBOXYLASE CARBOXYL TRANSFERASE SUBUNIT ALPHA	3	317	5.4e-156	T	21-12-2021	-	-
NODE_303_length_118503_cov_233.151434_16_orf852	351570720decd0316b52bbb4ed0f1285	332	Pfam	PF04542	Sigma-70 region 2	100	169	9.2e-20	T	21-12-2021	IPR007627	RNA polymerase sigma-70 region 2	GO:0003700|GO:0006352|GO:0006355
NODE_303_length_118503_cov_233.151434_16_orf852	351570720decd0316b52bbb4ed0f1285	332	Pfam	PF04545	Sigma-70, region 4	269	321	6.8e-17	T	21-12-2021	IPR007630	RNA polymerase sigma-70 region 4	GO:0003700|GO:0006352|GO:0006355
NODE_303_length_118503_cov_233.151434_16_orf852	351570720decd0316b52bbb4ed0f1285	332	PANTHER	PTHR30603:SF45	RNA POLYMERASE SIGMA FACTOR SIGF, CHLOROPLASTIC	21	322	3.5e-73	T	21-12-2021	-	-
NODE_303_length_118503_cov_233.151434_16_orf852	351570720decd0316b52bbb4ed0f1285	332	Pfam	PF04539	Sigma-70 region 3	181	254	1.9e-10	T	21-12-2021	IPR007624	RNA polymerase sigma-70 region 3	GO:0003700|GO:0006352|GO:0006355
NODE_303_length_118503_cov_233.151434_16_orf852	351570720decd0316b52bbb4ed0f1285	332	CDD	cd06171	Sigma70_r4	262	320	7.91612e-09	T	21-12-2021	-	-
NODE_303_length_118503_cov_233.151434_16_orf852	351570720decd0316b52bbb4ed0f1285	332	PANTHER	PTHR30603	RNA POLYMERASE SIGMA FACTOR RPO	21	322	3.5e-73	T	21-12-2021	-	-
NODE_2221_length_45913_cov_223.673950_23_orf1177	67971c9898c68ead86b7060aa9087c8d	246	Pfam	PF00929	Exonuclease	57	227	3.8e-14	T	21-12-2021	IPR013520	Exonuclease, RNase T/DNA polymerase III	-
NODE_2221_length_45913_cov_223.673950_23_orf1177	67971c9898c68ead86b7060aa9087c8d	246	PANTHER	PTHR30231	DNA POLYMERASE III SUBUNIT EPSILON	20	245	3.6e-52	T	21-12-2021	-	-
NODE_2221_length_45913_cov_223.673950_23_orf1177	67971c9898c68ead86b7060aa9087c8d	246	PANTHER	PTHR30231:SF11	DNA POLYMERASE III, EPSILON SUBUNIT	20	245	3.6e-52	T	21-12-2021	-	-
NODE_2221_length_45913_cov_223.673950_23_orf1177	67971c9898c68ead86b7060aa9087c8d	246	CDD	cd06127	DEDDh	57	228	6.35216e-44	T	21-12-2021	-	-
NODE_333_length_114670_cov_809.223889_37_orf3709	04ec5e7a8ba063ea443e27528a47ac5c	461	CDD	cd07036	TPP_PYR_E1-PDHc-beta_like	143	309	4.11577e-105	T	21-12-2021	-	-
NODE_333_length_114670_cov_809.223889_37_orf3709	04ec5e7a8ba063ea443e27528a47ac5c	461	Pfam	PF00364	Biotin-requiring enzyme	4	77	5e-21	T	21-12-2021	IPR000089	Biotin/lipoyl attachment	-
NODE_333_length_114670_cov_809.223889_37_orf3709	04ec5e7a8ba063ea443e27528a47ac5c	461	Pfam	PF02779	Transketolase, pyrimidine binding domain	138	313	2.8e-48	T	21-12-2021	IPR005475	Transketolase-like, pyrimidine-binding domain	-
NODE_333_length_114670_cov_809.223889_37_orf3709	04ec5e7a8ba063ea443e27528a47ac5c	461	CDD	cd06849	lipoyl_domain	3	77	1.71859e-31	T	21-12-2021	-	-
NODE_333_length_114670_cov_809.223889_37_orf3709	04ec5e7a8ba063ea443e27528a47ac5c	461	PANTHER	PTHR11624:SF96	PYRUVATE DEHYDROGENASE E1 COMPONENT SUBUNIT BETA, MITOCHONDRIAL	97	461	4.7e-206	T	21-12-2021	-	-
NODE_333_length_114670_cov_809.223889_37_orf3709	04ec5e7a8ba063ea443e27528a47ac5c	461	PANTHER	PTHR11624	DEHYDROGENASE RELATED	97	461	4.7e-206	T	21-12-2021	IPR027110	Pyruvate dehydrogenase E1 component subunit beta	GO:0004739|GO:0006086
NODE_333_length_114670_cov_809.223889_37_orf3709	04ec5e7a8ba063ea443e27528a47ac5c	461	Pfam	PF02780	Transketolase, C-terminal domain	329	451	1.7e-42	T	21-12-2021	IPR033248	Transketolase, C-terminal domain	-
NODE_2221_length_45913_cov_223.673950_19_orf1093	ac56bb57dea1051adfb5c48136c89714	292	PANTHER	PTHR11795:SF442	ABC TRANSPORTER ATP-BINDING PROTEIN	2	291	1.6e-77	T	21-12-2021	-	-
NODE_2221_length_45913_cov_223.673950_19_orf1093	ac56bb57dea1051adfb5c48136c89714	292	Pfam	PF02653	Branched-chain amino acid transport system / permease component	6	280	7.8e-37	T	21-12-2021	IPR001851	ABC transporter, permease	GO:0016021|GO:0022857|GO:0055085
NODE_2221_length_45913_cov_223.673950_19_orf1093	ac56bb57dea1051adfb5c48136c89714	292	PANTHER	PTHR11795	BRANCHED-CHAIN AMINO ACID TRANSPORT SYSTEM PERMEASE PROTEIN LIVH	2	291	1.6e-77	T	21-12-2021	-	-
NODE_2221_length_45913_cov_223.673950_19_orf1093	ac56bb57dea1051adfb5c48136c89714	292	CDD	cd06582	TM_PBP1_LivH_like	7	288	8.29974e-63	T	21-12-2021	-	-
NODE_151_length_162743_cov_684.389666_77_orf2837	368a5da25d8d06069f5cd0fd7085cf8b	161	Pfam	PF00731	AIR carboxylase	5	150	1.1e-64	T	21-12-2021	IPR000031	PurE domain	GO:0006189
NODE_151_length_162743_cov_684.389666_77_orf2837	368a5da25d8d06069f5cd0fd7085cf8b	161	PANTHER	PTHR23046	PHOSPHORIBOSYLAMINOIMIDAZOLE CARBOXYLASE CATALYTIC SUBUNIT	3	157	4.1e-67	T	21-12-2021	-	-
NODE_461_length_97973_cov_678.646061_74_orf4038	67893698ac62d2914e325b9d45112ea8	163	Pfam	PF12838	4Fe-4S dicluster domain	63	117	2.7e-13	T	21-12-2021	IPR017896	4Fe-4S ferredoxin-type, iron-sulphur binding domain	-
NODE_461_length_97973_cov_678.646061_74_orf4038	67893698ac62d2914e325b9d45112ea8	163	PANTHER	PTHR10849	NADH DEHYDROGENASE UBIQUINONE IRON-SULFUR PROTEIN 8, MITOCHONDRIAL	8	163	7e-89	T	21-12-2021	IPR010226	NADH-quinone oxidoreductase, chain I	GO:0016020|GO:0016651|GO:0051539
NODE_461_length_97973_cov_678.646061_74_orf4038	67893698ac62d2914e325b9d45112ea8	163	PANTHER	PTHR10849:SF30	-	8	163	7e-89	T	21-12-2021	-	-
NODE_2504_length_43386_cov_156.442385_19_orf6956	4d3e82a727a85b1172a4300cdcbb1992	1020	Pfam	PF02913	FAD linked oxidases, C-terminal domain	280	534	1.9e-52	T	21-12-2021	IPR004113	FAD-linked oxidase, C-terminal	GO:0003824|GO:0050660
NODE_2504_length_43386_cov_156.442385_19_orf6956	4d3e82a727a85b1172a4300cdcbb1992	1020	Pfam	PF01565	FAD binding domain	52	191	1.6e-34	T	21-12-2021	IPR006094	FAD linked oxidase, N-terminal	GO:0016491|GO:0050660
NODE_2504_length_43386_cov_156.442385_19_orf6956	4d3e82a727a85b1172a4300cdcbb1992	1020	PANTHER	PTHR11748	D-LACTATE DEHYDROGENASE	9	538	6.9e-111	T	21-12-2021	-	-
NODE_2504_length_43386_cov_156.442385_19_orf6956	4d3e82a727a85b1172a4300cdcbb1992	1020	Pfam	PF13183	4Fe-4S dicluster domain	574	683	3.7e-12	T	21-12-2021	IPR017896	4Fe-4S ferredoxin-type, iron-sulphur binding domain	-
NODE_2504_length_43386_cov_156.442385_19_orf6956	4d3e82a727a85b1172a4300cdcbb1992	1020	PANTHER	PTHR11748:SF111	D-LACTATE DEHYDROGENASE, MITOCHONDRIAL-RELATED	9	538	6.9e-111	T	21-12-2021	-	-
NODE_10912_length_17707_cov_276.531951_15_orf6909	c23ff6ba9e2c3238bb0774ab092b561b	202	Pfam	PF00132	Bacterial transferase hexapeptide (six repeats)	107	140	7.8e-08	T	21-12-2021	IPR001451	Hexapeptide repeat	-
NODE_10912_length_17707_cov_276.531951_15_orf6909	c23ff6ba9e2c3238bb0774ab092b561b	202	PANTHER	PTHR43300	ACETYLTRANSFERASE	39	197	1.2e-49	T	21-12-2021	-	-
NODE_10912_length_17707_cov_276.531951_15_orf6909	c23ff6ba9e2c3238bb0774ab092b561b	202	PANTHER	PTHR43300:SF6	ACETYLTRANSFERASE YVOF-RELATED	39	197	1.2e-49	T	21-12-2021	-	-
NODE_10912_length_17707_cov_276.531951_15_orf6909	c23ff6ba9e2c3238bb0774ab092b561b	202	CDD	cd03349	LbH_XAT	36	178	4.66413e-48	T	21-12-2021	-	-
NODE_3141_length_38011_cov_276.975234_2_orf5940	3d54d73b52250b10a6828ad904a79aa0	262	CDD	cd00293	USP_Like	6	132	1.11897e-11	T	21-12-2021	-	-
NODE_3141_length_38011_cov_276.975234_2_orf5940	3d54d73b52250b10a6828ad904a79aa0	262	Pfam	PF00582	Universal stress protein family	1	133	1.1e-09	T	21-12-2021	IPR006016	UspA	-
NODE_3141_length_38011_cov_276.975234_2_orf5940	3d54d73b52250b10a6828ad904a79aa0	262	Pfam	PF00582	Universal stress protein family	181	261	4.7e-11	T	21-12-2021	IPR006016	UspA	-
NODE_3141_length_38011_cov_276.975234_2_orf5940	3d54d73b52250b10a6828ad904a79aa0	262	CDD	cd00293	USP_Like	145	260	1.39608e-11	T	21-12-2021	-	-
NODE_3141_length_38011_cov_276.975234_2_orf5940	3d54d73b52250b10a6828ad904a79aa0	262	PANTHER	PTHR43010	UNIVERSAL STRESS PROTEIN SLR1230	145	261	3.2e-23	T	21-12-2021	-	-
NODE_3141_length_38011_cov_276.975234_2_orf5940	3d54d73b52250b10a6828ad904a79aa0	262	PANTHER	PTHR43010	UNIVERSAL STRESS PROTEIN SLR1230	3	133	3.2e-23	T	21-12-2021	-	-
NODE_461_length_97973_cov_678.646061_62_orf3958	55e7d3b8c78447e48ecea841fbf068f8	177	Pfam	PF01058	NADH ubiquinone oxidoreductase, 20 Kd subunit	56	165	7.1e-22	T	21-12-2021	IPR006137	NADH:ubiquinone oxidoreductase-like, 20kDa subunit	GO:0051536
NODE_461_length_97973_cov_678.646061_62_orf3958	55e7d3b8c78447e48ecea841fbf068f8	177	PANTHER	PTHR11995	NADH DEHYDROGENASE	30	173	6.8e-83	T	21-12-2021	-	-
NODE_461_length_97973_cov_678.646061_62_orf3958	55e7d3b8c78447e48ecea841fbf068f8	177	PANTHER	PTHR11995:SF22	NADH DEHYDROGENASE [UBIQUINONE] IRON-SULFUR PROTEIN 7, MITOCHONDRIAL	30	173	6.8e-83	T	21-12-2021	-	-
NODE_179_length_153649_cov_177.960194_116_orf1774	181baa94ff03794192abd94421edbffc	248	CDD	cd00180	PKc	110	181	3.66024e-10	T	21-12-2021	-	-
NODE_179_length_153649_cov_177.960194_116_orf1774	181baa94ff03794192abd94421edbffc	248	Pfam	PF06293	Lipopolysaccharide kinase (Kdo/WaaP) family	45	179	7e-19	T	21-12-2021	-	-
NODE_955_length_69864_cov_270.309616_59_orf5668	29de15207ab2b458ff30d462b34e30ae	304	PANTHER	PTHR30126	HTH-TYPE TRANSCRIPTIONAL REGULATOR	7	293	1.4e-66	T	21-12-2021	-	-
NODE_955_length_69864_cov_270.309616_59_orf5668	29de15207ab2b458ff30d462b34e30ae	304	PANTHER	PTHR30126:SF83	TRANSCRIPTIONAL REGULATOR-RELATED	7	293	1.4e-66	T	21-12-2021	-	-
NODE_955_length_69864_cov_270.309616_59_orf5668	29de15207ab2b458ff30d462b34e30ae	304	Pfam	PF00126	Bacterial regulatory helix-turn-helix protein, lysR family	8	67	5.3e-15	T	21-12-2021	IPR000847	Transcription regulator HTH, LysR	GO:0003700|GO:0006355
NODE_955_length_69864_cov_270.309616_59_orf5668	29de15207ab2b458ff30d462b34e30ae	304	Pfam	PF03466	LysR substrate binding domain	94	293	1.3e-25	T	21-12-2021	IPR005119	LysR, substrate-binding	-
NODE_508_length_93552_cov_38.825374_34_orf7157	eec0372819702881af8902150913f2a7	633	PANTHER	PTHR45866	DNA GYRASE/TOPOISOMERASE SUBUNIT B	3	631	0	T	21-12-2021	-	-
NODE_508_length_93552_cov_38.825374_34_orf7157	eec0372819702881af8902150913f2a7	633	CDD	cd00822	TopoII_Trans_DNA_gyrase	220	388	1.37873e-59	T	21-12-2021	-	-
NODE_508_length_93552_cov_38.825374_34_orf7157	eec0372819702881af8902150913f2a7	633	Pfam	PF02518	Histidine kinase-, DNA gyrase B-, and HSP90-like ATPase	28	171	8.8e-17	T	21-12-2021	IPR003594	Histidine kinase/HSP90-like ATPase	-
NODE_508_length_93552_cov_38.825374_34_orf7157	eec0372819702881af8902150913f2a7	633	Pfam	PF00986	DNA gyrase B subunit, carboxyl terminus	561	623	9.3e-22	T	21-12-2021	IPR002288	DNA gyrase B subunit, C-terminal	GO:0003677|GO:0003918|GO:0005524|GO:0006265
NODE_508_length_93552_cov_38.825374_34_orf7157	eec0372819702881af8902150913f2a7	633	Pfam	PF00204	DNA gyrase B	221	387	2e-40	T	21-12-2021	IPR013506	DNA topoisomerase, type IIA, subunit B, domain 2	GO:0003677|GO:0003918|GO:0005524|GO:0006265
NODE_508_length_93552_cov_38.825374_34_orf7157	eec0372819702881af8902150913f2a7	633	CDD	cd16928	HATPase_GyrB-like	32	214	2.35842e-93	T	21-12-2021	-	-
NODE_508_length_93552_cov_38.825374_34_orf7157	eec0372819702881af8902150913f2a7	633	PANTHER	PTHR45866:SF4	DNA TOPOISOMERASE 4 SUBUNIT B	3	631	0	T	21-12-2021	-	-
NODE_508_length_93552_cov_38.825374_34_orf7157	eec0372819702881af8902150913f2a7	633	Pfam	PF01751	Toprim domain	416	525	9e-12	T	21-12-2021	IPR006171	TOPRIM domain	-
NODE_182_length_153114_cov_51.365617_73_orf4384	2f5ebda872d1cdc1eff5f25bbf720237	310	PANTHER	PTHR43005	BLR7065 PROTEIN	4	305	9.5e-86	T	21-12-2021	-	-
NODE_182_length_153114_cov_51.365617_73_orf4384	2f5ebda872d1cdc1eff5f25bbf720237	310	CDD	cd06261	TM_PBP2	115	295	1.19694e-12	T	21-12-2021	IPR000515	ABC transporter type 1, transmembrane domain MetI-like	GO:0016020|GO:0055085
NODE_182_length_153114_cov_51.365617_73_orf4384	2f5ebda872d1cdc1eff5f25bbf720237	310	Pfam	PF00528	Binding-protein-dependent transport system inner membrane component	102	301	2.6e-24	T	21-12-2021	IPR000515	ABC transporter type 1, transmembrane domain MetI-like	GO:0016020|GO:0055085
NODE_182_length_153114_cov_51.365617_73_orf4384	2f5ebda872d1cdc1eff5f25bbf720237	310	PANTHER	PTHR43005:SF1	BLR7065 PROTEIN	4	305	9.5e-86	T	21-12-2021	-	-
NODE_37_length_312374_cov_238.758462_5_orf388	b4308026613817b2ecc5ba83ba753b5a	247	Pfam	PF00005	ABC transporter	23	173	5.1e-29	T	21-12-2021	IPR003439	ABC transporter-like	GO:0005524
NODE_37_length_312374_cov_238.758462_5_orf388	b4308026613817b2ecc5ba83ba753b5a	247	PANTHER	PTHR45772:SF7	HIGH-AFFINITY BRANCHED-CHAIN AMINO ACID TRANSPORT ATP-BINDING PROTEIN LIVG	4	244	3.6e-70	T	21-12-2021	-	-
NODE_37_length_312374_cov_238.758462_5_orf388	b4308026613817b2ecc5ba83ba753b5a	247	CDD	cd03219	ABC_Mj1267_LivG_branched	7	237	1.65522e-93	T	21-12-2021	-	-
NODE_37_length_312374_cov_238.758462_5_orf388	b4308026613817b2ecc5ba83ba753b5a	247	Pfam	PF12399	Branched-chain amino acid ATP-binding cassette transporter	221	243	5.1e-06	T	21-12-2021	IPR032823	Branched-chain amino acid ATP-binding cassette transporter, C-terminal	-
NODE_37_length_312374_cov_238.758462_5_orf388	b4308026613817b2ecc5ba83ba753b5a	247	PANTHER	PTHR45772	CONSERVED COMPONENT OF ABC TRANSPORTER FOR NATURAL AMINO ACIDS-RELATED	4	244	3.6e-70	T	21-12-2021	-	-
NODE_182_length_153114_cov_51.365617_57_orf4323	328a0a1d4c212bc734878c3cdaad45e8	402	CDD	cd13585	PBP2_TMBP_like	25	381	4.07611e-83	T	21-12-2021	-	-
NODE_182_length_153114_cov_51.365617_57_orf4323	328a0a1d4c212bc734878c3cdaad45e8	402	Pfam	PF01547	Bacterial extracellular solute-binding protein	37	317	8.6e-45	T	21-12-2021	IPR006059	Bacterial extracellular solute-binding protein	-
NODE_182_length_153114_cov_51.365617_57_orf4323	328a0a1d4c212bc734878c3cdaad45e8	402	PANTHER	PTHR43649	ARABINOSE-BINDING PROTEIN-RELATED	3	399	1.6e-63	T	21-12-2021	-	-
NODE_1435_length_57092_cov_246.600733_24_orf5735	7f761cd5148f29e4ae1fc4a9d1eabdae	280	Pfam	PF07589	PEP-CTERM motif	255	277	4.4e-08	T	21-12-2021	IPR013424	PEP-CTERM protein-sorting domain	-
NODE_955_length_69864_cov_270.309616_56_orf5589	c9ac7b7da658e337db764373cacdb430	864	CDD	cd00130	PAS	307	413	1.97588e-07	T	21-12-2021	IPR000014	PAS domain	-
NODE_955_length_69864_cov_270.309616_56_orf5589	c9ac7b7da658e337db764373cacdb430	864	CDD	cd01949	GGDEF	429	587	3.78756e-58	T	21-12-2021	IPR000160	GGDEF domain	-
NODE_955_length_69864_cov_270.309616_56_orf5589	c9ac7b7da658e337db764373cacdb430	864	Pfam	PF00563	EAL domain	610	844	4e-49	T	21-12-2021	IPR001633	EAL domain	-
NODE_955_length_69864_cov_270.309616_56_orf5589	c9ac7b7da658e337db764373cacdb430	864	PANTHER	PTHR33121	CYCLIC DI-GMP PHOSPHODIESTERASE PDEF	283	853	1.1e-143	T	21-12-2021	-	-
NODE_955_length_69864_cov_270.309616_56_orf5589	c9ac7b7da658e337db764373cacdb430	864	PANTHER	PTHR33121:SF23	CYCLIC DI-GMP PHOSPHODIESTERASE PDEB	283	853	1.1e-143	T	21-12-2021	-	-
NODE_955_length_69864_cov_270.309616_56_orf5589	c9ac7b7da658e337db764373cacdb430	864	CDD	cd00130	PAS	184	282	0.00498487	T	21-12-2021	IPR000014	PAS domain	-
NODE_955_length_69864_cov_270.309616_56_orf5589	c9ac7b7da658e337db764373cacdb430	864	CDD	cd01948	EAL	609	849	4.61531e-59	T	21-12-2021	IPR001633	EAL domain	-
NODE_955_length_69864_cov_270.309616_56_orf5589	c9ac7b7da658e337db764373cacdb430	864	Pfam	PF00990	Diguanylate cyclase, GGDEF domain	428	585	1.6e-43	T	21-12-2021	IPR000160	GGDEF domain	-
NODE_955_length_69864_cov_270.309616_56_orf5589	c9ac7b7da658e337db764373cacdb430	864	Pfam	PF13188	PAS domain	165	207	2e-06	T	21-12-2021	IPR000014	PAS domain	-
NODE_955_length_69864_cov_270.309616_56_orf5589	c9ac7b7da658e337db764373cacdb430	864	Pfam	PF08448	PAS fold	304	414	2.1e-09	T	21-12-2021	IPR013656	PAS fold-4	-
NODE_325_length_115519_cov_166.371718_96_orf1812	1eabd10ec945fee715134ee67b3cbeb6	149	PANTHER	PTHR23404:SF2	MOLYBDOPTERIN SYNTHASE CATALYTIC SUBUNIT	11	141	9.8e-34	T	21-12-2021	-	-
NODE_325_length_115519_cov_166.371718_96_orf1812	1eabd10ec945fee715134ee67b3cbeb6	149	Pfam	PF02391	MoaE protein	17	119	1.1e-34	T	21-12-2021	IPR003448	Molybdopterin biosynthesis MoaE	GO:0006777
NODE_325_length_115519_cov_166.371718_96_orf1812	1eabd10ec945fee715134ee67b3cbeb6	149	CDD	cd00756	MoaE	37	135	5.26725e-53	T	21-12-2021	IPR003448	Molybdopterin biosynthesis MoaE	GO:0006777
NODE_325_length_115519_cov_166.371718_96_orf1812	1eabd10ec945fee715134ee67b3cbeb6	149	PANTHER	PTHR23404	MOLYBDOPTERIN SYNTHASE RELATED	11	141	9.8e-34	T	21-12-2021	-	-
NODE_3542_length_35364_cov_289.457079_27_orf6217	74bde1116aabb67d5f7a75397471a938	237	PANTHER	PTHR24203	ANKYRIN REPEAT FAMILY PROTEIN	51	167	7e-48	T	21-12-2021	-	-
NODE_3542_length_35364_cov_289.457079_27_orf6217	74bde1116aabb67d5f7a75397471a938	237	PANTHER	PTHR24203	ANKYRIN REPEAT FAMILY PROTEIN	144	236	7e-48	T	21-12-2021	-	-
NODE_3542_length_35364_cov_289.457079_27_orf6217	74bde1116aabb67d5f7a75397471a938	237	PANTHER	PTHR24203	ANKYRIN REPEAT FAMILY PROTEIN	51	138	7e-48	T	21-12-2021	-	-
NODE_3542_length_35364_cov_289.457079_27_orf6217	74bde1116aabb67d5f7a75397471a938	237	Pfam	PF12796	Ankyrin repeats (3 copies)	104	176	7.5e-12	T	21-12-2021	IPR020683	Ankyrin repeat-containing domain	-
NODE_6355_length_24973_cov_246.744763_16_orf6723	1e946b5124e0d13cd7db0cd6de7af259	191	Pfam	PF01661	Macro domain	31	142	2.2e-36	T	21-12-2021	IPR002589	Macro domain	-
NODE_6355_length_24973_cov_246.744763_16_orf6723	1e946b5124e0d13cd7db0cd6de7af259	191	PANTHER	PTHR11106:SF27	POLY [ADP-RIBOSE] POLYMERASE	18	174	4.5e-43	T	21-12-2021	-	-
NODE_6355_length_24973_cov_246.744763_16_orf6723	1e946b5124e0d13cd7db0cd6de7af259	191	PANTHER	PTHR11106	GANGLIOSIDE INDUCED DIFFERENTIATION ASSOCIATED PROTEIN 2-RELATED	18	174	4.5e-43	T	21-12-2021	-	-
NODE_1475_length_56493_cov_36.131011_53_orf7394	d49a4024820e63509f93fa686d8277ed	478	PANTHER	PTHR22912	DISULFIDE OXIDOREDUCTASE	1	474	2.4e-204	T	21-12-2021	-	-
NODE_1475_length_56493_cov_36.131011_53_orf7394	d49a4024820e63509f93fa686d8277ed	478	PANTHER	PTHR22912:SF217	DIHYDROLIPOYL DEHYDROGENASE	1	474	2.4e-204	T	21-12-2021	-	-
NODE_1475_length_56493_cov_36.131011_53_orf7394	d49a4024820e63509f93fa686d8277ed	478	Pfam	PF07992	Pyridine nucleotide-disulphide oxidoreductase	5	336	2.1e-73	T	21-12-2021	IPR023753	FAD/NAD(P)-binding domain	GO:0016491
NODE_1475_length_56493_cov_36.131011_53_orf7394	d49a4024820e63509f93fa686d8277ed	478	Pfam	PF02852	Pyridine nucleotide-disulphide oxidoreductase, dimerisation domain	355	464	5.1e-40	T	21-12-2021	IPR004099	Pyridine nucleotide-disulphide oxidoreductase, dimerisation domain	GO:0045454
NODE_1829_length_50710_cov_4418.035495_17_orf203	d111d13a41b4c3957679ef00e895711e	429	Pfam	PF06808	Tripartite ATP-independent periplasmic transporter, DctM component	12	424	2.5e-87	T	21-12-2021	IPR010656	TRAP C4-dicarboxylate transport system permease DctM subunit	-
NODE_1829_length_50710_cov_4418.035495_17_orf203	d111d13a41b4c3957679ef00e895711e	429	PANTHER	PTHR33362:SF5	C4-DICARBOXYLATE TRAP TRANSPORTER LARGE PERMEASE PROTEIN DCTM	6	428	6.7e-113	T	21-12-2021	-	-
NODE_1829_length_50710_cov_4418.035495_17_orf203	d111d13a41b4c3957679ef00e895711e	429	PANTHER	PTHR33362	SIALIC ACID TRAP TRANSPORTER PERMEASE PROTEIN SIAT-RELATED	6	428	6.7e-113	T	21-12-2021	IPR004681	TRAP transporter large membrane protein DctM	GO:0016021
NODE_4365_length_31374_cov_233.413391_21_orf1461	9a72b49be090b19614e7a7598d106d5c	443	Pfam	PF00498	FHA domain	36	102	9.8e-06	T	21-12-2021	IPR000253	Forkhead-associated (FHA) domain	GO:0005515
NODE_4365_length_31374_cov_233.413391_21_orf1461	9a72b49be090b19614e7a7598d106d5c	443	CDD	cd00060	FHA	57	103	0.000616461	T	21-12-2021	IPR000253	Forkhead-associated (FHA) domain	GO:0005515
NODE_179_length_153649_cov_177.960194_117_orf1794	2cac30b23dfc58fa00e26035dfd58cb0	271	Pfam	PF06293	Lipopolysaccharide kinase (Kdo/WaaP) family	21	231	4.4e-61	T	21-12-2021	-	-
NODE_217_length_139889_cov_874.548887_63_orf3392	be7679ea0ee2d86e88c2b5f76de0ffc0	515	Pfam	PF01558	Pyruvate ferredoxin/flavodoxin oxidoreductase	28	214	4.3e-18	T	21-12-2021	IPR019752	Pyruvate/ketoisovalerate oxidoreductase, catalytic domain	GO:0016903
NODE_217_length_139889_cov_874.548887_63_orf3392	be7679ea0ee2d86e88c2b5f76de0ffc0	515	PANTHER	PTHR43854	INDOLEPYRUVATE OXIDOREDUCTASE SUBUNIT IORB	21	217	8.8e-15	T	21-12-2021	-	-
NODE_530_length_91516_cov_226.624124_72_orf5442	41ecdeb5987809ecb69c206f734b6ccd	152	Pfam	PF13673	Acetyltransferase (GNAT) domain	30	113	5.5e-08	T	21-12-2021	IPR000182	GNAT domain	GO:0008080
NODE_277_length_123623_cov_850.894075_49_orf3492	6f95402a931ff051187bc9e0054b6dde	227	PANTHER	PTHR30625:SF9	BIOPOLYMER TRANSPORT PROTEIN EXBB-LIKE 3-RELATED	13	210	4.6e-36	T	21-12-2021	-	-
NODE_277_length_123623_cov_850.894075_49_orf3492	6f95402a931ff051187bc9e0054b6dde	227	Pfam	PF01618	MotA/TolQ/ExbB proton channel family	83	203	5.6e-29	T	21-12-2021	IPR002898	MotA/TolQ/ExbB proton channel	-
NODE_277_length_123623_cov_850.894075_49_orf3492	6f95402a931ff051187bc9e0054b6dde	227	PANTHER	PTHR30625	PROTEIN TOLQ	13	210	4.6e-36	T	21-12-2021	-	-
NODE_37_length_312374_cov_238.758462_9_orf439	e3f1511c8030556f8a1b72785721b555	277	Pfam	PF09370	Phosphoenolpyruvate hydrolase-like	10	274	1e-133	T	21-12-2021	IPR009215	TIM-barrel domain, IGPS-like	-
NODE_37_length_312374_cov_238.758462_9_orf439	e3f1511c8030556f8a1b72785721b555	277	PANTHER	PTHR31862	UPF0261 DOMAIN PROTEIN (AFU_ORTHOLOGUE AFUA_1G10120)	18	275	4.7e-110	T	21-12-2021	-	-
NODE_771_length_77208_cov_244.081656_50_orf5541	a249777761c51e4ec508ed1d48f3d10d	247	Pfam	PF00117	Glutamine amidotransferase class-I	53	189	6.3e-18	T	21-12-2021	IPR017926	Glutamine amidotransferase	-
NODE_771_length_77208_cov_244.081656_50_orf5541	a249777761c51e4ec508ed1d48f3d10d	247	CDD	cd01741	GATase1_1	4	187	1.4143e-62	T	21-12-2021	-	-
NODE_771_length_77208_cov_244.081656_50_orf5541	a249777761c51e4ec508ed1d48f3d10d	247	PANTHER	PTHR42695:SF5	GLUTAMINE AMIDOTRANSFERASE YLR126C-RELATED	3	233	4.8e-44	T	21-12-2021	-	-
NODE_771_length_77208_cov_244.081656_50_orf5541	a249777761c51e4ec508ed1d48f3d10d	247	PANTHER	PTHR42695	GLUTAMINE AMIDOTRANSFERASE YLR126C-RELATED	3	233	4.8e-44	T	21-12-2021	-	-
NODE_2446_length_43882_cov_1311.230155_1_orf2295	680b62f00784be874b25d1545cf2937d	121	PANTHER	PTHR44591	STRESS RESPONSE REGULATOR PROTEIN 1	1	120	2.8e-32	T	21-12-2021	-	-
NODE_2446_length_43882_cov_1311.230155_1_orf2295	680b62f00784be874b25d1545cf2937d	121	PANTHER	PTHR44591:SF4	CHEMOTAXIS RESPONSE REGULATOR	1	120	2.8e-32	T	21-12-2021	-	-
NODE_2446_length_43882_cov_1311.230155_1_orf2295	680b62f00784be874b25d1545cf2937d	121	CDD	cd17562	REC_CheY4-like	3	120	1.18067e-67	T	21-12-2021	-	-
NODE_2446_length_43882_cov_1311.230155_1_orf2295	680b62f00784be874b25d1545cf2937d	121	Pfam	PF00072	Response regulator receiver domain	5	116	4.6e-28	T	21-12-2021	IPR001789	Signal transduction response regulator, receiver domain	GO:0000160
NODE_151_length_162743_cov_684.389666_58_orf2816	b8f0ab07fd531dd972fb9e72b87b1d08	370	Pfam	PF14696	Hydroxyphenylpyruvate dioxygenase, HPPD, N-terminal	17	151	4e-50	T	21-12-2021	-	-
NODE_151_length_162743_cov_684.389666_58_orf2816	b8f0ab07fd531dd972fb9e72b87b1d08	370	PANTHER	PTHR11959	4-HYDROXYPHENYLPYRUVATE DIOXYGENASE	12	364	3.2e-76	T	21-12-2021	IPR005956	4-hydroxyphenylpyruvate dioxygenase	GO:0003868|GO:0009072|GO:0016701
NODE_151_length_162743_cov_684.389666_58_orf2816	b8f0ab07fd531dd972fb9e72b87b1d08	370	Pfam	PF00903	Glyoxalase/Bleomycin resistance protein/Dioxygenase superfamily	168	282	5.1e-19	T	21-12-2021	IPR004360	Glyoxalase/fosfomycin resistance/dioxygenase domain	-
NODE_151_length_162743_cov_684.389666_58_orf2816	b8f0ab07fd531dd972fb9e72b87b1d08	370	PANTHER	PTHR11959:SF1	4-HYDROXYPHENYLPYRUVATE DIOXYGENASE	12	364	3.2e-76	T	21-12-2021	-	-
NODE_151_length_162743_cov_684.389666_58_orf2816	b8f0ab07fd531dd972fb9e72b87b1d08	370	CDD	cd07250	HPPD_C_like	167	356	3.88532e-72	T	21-12-2021	IPR041735	4-hydroxyphenylpyruvate dioxygenase, C-terminal	-
NODE_151_length_162743_cov_684.389666_58_orf2816	b8f0ab07fd531dd972fb9e72b87b1d08	370	CDD	cd08342	HPPD_N_like	24	150	7.64829e-27	T	21-12-2021	IPR041736	4-hydroxyphenylpyruvate dioxygenase, N-terminal	-
NODE_2446_length_43882_cov_1311.230155_7_orf2377	da179ba7c1201cc9bc868ee1d1037958	351	Pfam	PF01339	CheB methylesterase	160	336	2.3e-61	T	21-12-2021	IPR000673	Signal transduction response regulator, chemotaxis, protein-glutamate methylesterase	GO:0000156|GO:0000160|GO:0005737|GO:0006935|GO:0008984
NODE_2446_length_43882_cov_1311.230155_7_orf2377	da179ba7c1201cc9bc868ee1d1037958	351	CDD	cd17541	REC_CheB-like	2	126	1.59217e-67	T	21-12-2021	-	-
NODE_2446_length_43882_cov_1311.230155_7_orf2377	da179ba7c1201cc9bc868ee1d1037958	351	Pfam	PF00072	Response regulator receiver domain	4	106	9.9e-26	T	21-12-2021	IPR001789	Signal transduction response regulator, receiver domain	GO:0000160
NODE_2446_length_43882_cov_1311.230155_7_orf2377	da179ba7c1201cc9bc868ee1d1037958	351	CDD	cd16432	CheB_Rec	159	331	6.41659e-103	T	21-12-2021	IPR000673	Signal transduction response regulator, chemotaxis, protein-glutamate methylesterase	GO:0000156|GO:0000160|GO:0005737|GO:0006935|GO:0008984
NODE_2446_length_43882_cov_1311.230155_7_orf2377	da179ba7c1201cc9bc868ee1d1037958	351	PANTHER	PTHR42872	PROTEIN-GLUTAMATE METHYLESTERASE/PROTEIN-GLUTAMINE GLUTAMINASE	1	337	3.4e-131	T	21-12-2021	-	-
NODE_2446_length_43882_cov_1311.230155_7_orf2377	da179ba7c1201cc9bc868ee1d1037958	351	PANTHER	PTHR42872:SF6	PROTEIN-GLUTAMATE METHYLESTERASE/PROTEIN-GLUTAMINE GLUTAMINASE 2	1	337	3.4e-131	T	21-12-2021	-	-
NODE_37_length_312374_cov_238.758462_136_orf581	e429beff7eb34f0e2b4747eb3a22fd34	213	PANTHER	PTHR19328:SF53	ALDOSE SUGAR DEHYDROGENASE YLII	5	167	2.5e-28	T	21-12-2021	-	-
NODE_37_length_312374_cov_238.758462_136_orf581	e429beff7eb34f0e2b4747eb3a22fd34	213	Pfam	PF07995	Glucose / Sorbosone dehydrogenase	4	195	1.1e-72	T	21-12-2021	IPR012938	Glucose/Sorbosone dehydrogenase	-
NODE_37_length_312374_cov_238.758462_136_orf581	e429beff7eb34f0e2b4747eb3a22fd34	213	PANTHER	PTHR19328	HEDGEHOG-INTERACTING PROTEIN	5	167	2.5e-28	T	21-12-2021	-	-
NODE_3141_length_38011_cov_276.975234_11_orf6161	34d54af2bd4ec5109802aae8d09a35b3	311	Pfam	PF02423	Ornithine cyclodeaminase/mu-crystallin family	5	309	1.3e-67	T	21-12-2021	IPR003462	Ornithine cyclodeaminase/mu-crystallin	-
NODE_3141_length_38011_cov_276.975234_11_orf6161	34d54af2bd4ec5109802aae8d09a35b3	311	PANTHER	PTHR13812	KETIMINE REDUCTASE MU-CRYSTALLIN	3	309	6.6e-84	T	21-12-2021	IPR003462	Ornithine cyclodeaminase/mu-crystallin	-
NODE_3141_length_38011_cov_276.975234_11_orf6161	34d54af2bd4ec5109802aae8d09a35b3	311	PANTHER	PTHR13812:SF19	KETIMINE REDUCTASE MU-CRYSTALLIN	3	309	6.6e-84	T	21-12-2021	-	-
NODE_1829_length_50710_cov_4418.035495_13_orf116	28d999264205a102fa4948580eb9aaf8	429	Pfam	PF00355	Rieske [2Fe-2S] domain	45	129	2e-20	T	21-12-2021	IPR017941	Rieske [2Fe-2S] iron-sulphur domain	GO:0051537
NODE_1829_length_50710_cov_4418.035495_13_orf116	28d999264205a102fa4948580eb9aaf8	429	CDD	cd03469	Rieske_RO_Alpha_N	46	164	9.28921e-49	T	21-12-2021	-	-
NODE_1829_length_50710_cov_4418.035495_13_orf116	28d999264205a102fa4948580eb9aaf8	429	CDD	cd08879	RHO_alpha_C_AntDO-like	191	424	4.52594e-87	T	21-12-2021	-	-
NODE_1829_length_50710_cov_4418.035495_13_orf116	28d999264205a102fa4948580eb9aaf8	429	Pfam	PF00848	Ring hydroxylating alpha subunit (catalytic domain)	193	424	3e-15	T	21-12-2021	IPR015879	Aromatic-ring-hydroxylating dioxygenase, alpha subunit, C-terminal domain	GO:0005506|GO:0044237|GO:0051537
NODE_1829_length_50710_cov_4418.035495_13_orf116	28d999264205a102fa4948580eb9aaf8	429	PANTHER	PTHR43756	CHOLINE MONOOXYGENASE, CHLOROPLASTIC	16	426	1.6e-89	T	21-12-2021	IPR044637	Aromatic-ring-hydroxylating dioxygenase	GO:0044237|GO:0051537
NODE_1829_length_50710_cov_4418.035495_13_orf116	28d999264205a102fa4948580eb9aaf8	429	PANTHER	PTHR43756:SF1	3-PHENYLPROPIONATE/CINNAMIC ACID DIOXYGENASE SUBUNIT ALPHA	16	426	1.6e-89	T	21-12-2021	-	-
NODE_508_length_93552_cov_38.825374_46_orf7215	89cc9fa56895717901f66458c7e32fb6	364	Pfam	PF01872	RibD C-terminal domain	150	356	1.7e-47	T	21-12-2021	IPR002734	Bacterial bifunctional deaminase-reductase, C-terminal	GO:0008703|GO:0009231
NODE_508_length_93552_cov_38.825374_46_orf7215	89cc9fa56895717901f66458c7e32fb6	364	Pfam	PF00383	Cytidine and deoxycytidylate deaminase zinc-binding region	5	103	4.9e-20	T	21-12-2021	IPR002125	Cytidine and deoxycytidylate deaminase domain	-
NODE_508_length_93552_cov_38.825374_46_orf7215	89cc9fa56895717901f66458c7e32fb6	364	PANTHER	PTHR11079	CYTOSINE DEAMINASE FAMILY MEMBER	5	201	7.6e-51	T	21-12-2021	-	-
NODE_508_length_93552_cov_38.825374_46_orf7215	89cc9fa56895717901f66458c7e32fb6	364	PANTHER	PTHR11079:SF162	RIBOFLAVIN BIOSYNTHESIS PROTEIN PYRD, CHLOROPLASTIC	5	201	7.6e-51	T	21-12-2021	-	-
NODE_508_length_93552_cov_38.825374_46_orf7215	89cc9fa56895717901f66458c7e32fb6	364	CDD	cd01284	Riboflavin_deaminase-reductase	10	122	6.93354e-56	T	21-12-2021	-	-
NODE_2504_length_43386_cov_156.442385_25_orf7087	155b0e82e2ae99d45b933751ac9c713e	451	Pfam	PF07063	Domain of unknown function (DUF1338)	9	402	7.7e-121	T	21-12-2021	IPR009770	Domain of unknown function DUF1338	-
NODE_2504_length_43386_cov_156.442385_25_orf7087	155b0e82e2ae99d45b933751ac9c713e	451	CDD	cd16348	VOC_YdcJ_like	8	312	0	T	21-12-2021	IPR009770	Domain of unknown function DUF1338	-
NODE_2504_length_43386_cov_156.442385_25_orf7087	155b0e82e2ae99d45b933751ac9c713e	451	PANTHER	PTHR39479	-	3	448	2.7e-196	T	21-12-2021	-	-
NODE_5256_length_27875_cov_53.655176_8_orf4704	a3a3549e597980865d606d44160ece8b	493	Pfam	PF00206	Lyase	84	294	9.7e-42	T	21-12-2021	IPR022761	Fumarate lyase, N-terminal	-
NODE_5256_length_27875_cov_53.655176_8_orf4704	a3a3549e597980865d606d44160ece8b	493	PANTHER	PTHR43814	ARGININOSUCCINATE LYASE	34	464	3.1e-79	T	21-12-2021	IPR009049	Argininosuccinate lyase	GO:0004056|GO:0042450
NODE_5256_length_27875_cov_53.655176_8_orf4704	a3a3549e597980865d606d44160ece8b	493	Pfam	PF14698	Argininosuccinate lyase C-terminal	364	437	9.9e-10	T	21-12-2021	IPR029419	Argininosuccinate lyase, C-terminal	-
NODE_5256_length_27875_cov_53.655176_8_orf4704	a3a3549e597980865d606d44160ece8b	493	CDD	cd01359	Argininosuccinate_lyase	32	462	1.22543e-151	T	21-12-2021	IPR009049	Argininosuccinate lyase	GO:0004056|GO:0042450
NODE_5256_length_27875_cov_53.655176_8_orf4704	a3a3549e597980865d606d44160ece8b	493	PANTHER	PTHR43814:SF1	ARGININOSUCCINATE LYASE	34	464	3.1e-79	T	21-12-2021	-	-
NODE_506_length_93852_cov_259.959434_73_orf5045	723913a5c62c2fca7c61afb3c4eb5c35	397	CDD	cd17320	MFS_MdfA_MDR_like	10	387	6.57157e-85	T	21-12-2021	-	-
NODE_506_length_93852_cov_259.959434_73_orf5045	723913a5c62c2fca7c61afb3c4eb5c35	397	PANTHER	PTHR23502	MAJOR FACILITATOR SUPERFAMILY	8	388	1.5e-87	T	21-12-2021	-	-
NODE_506_length_93852_cov_259.959434_73_orf5045	723913a5c62c2fca7c61afb3c4eb5c35	397	PANTHER	PTHR23502:SF132	POLYAMINE TRANSPORTER 2-RELATED	8	388	1.5e-87	T	21-12-2021	-	-
NODE_506_length_93852_cov_259.959434_73_orf5045	723913a5c62c2fca7c61afb3c4eb5c35	397	Pfam	PF07690	Major Facilitator Superfamily	15	356	4.1e-38	T	21-12-2021	IPR011701	Major facilitator superfamily	GO:0022857|GO:0055085
NODE_4365_length_31374_cov_233.413391_9_orf1380	c2c30ae371d1b42e9d3b70112dbc7a9c	493	PANTHER	PTHR45436	SENSOR HISTIDINE KINASE YKOH	6	468	1.1e-128	T	21-12-2021	-	-
NODE_4365_length_31374_cov_233.413391_9_orf1380	c2c30ae371d1b42e9d3b70112dbc7a9c	493	CDD	cd06225	HAMP	187	232	1.56725e-06	T	21-12-2021	-	-
NODE_4365_length_31374_cov_233.413391_9_orf1380	c2c30ae371d1b42e9d3b70112dbc7a9c	493	Pfam	PF02518	Histidine kinase-, DNA gyrase B-, and HSP90-like ATPase	348	459	4.1e-23	T	21-12-2021	IPR003594	Histidine kinase/HSP90-like ATPase	-
NODE_4365_length_31374_cov_233.413391_9_orf1380	c2c30ae371d1b42e9d3b70112dbc7a9c	493	Pfam	PF00672	HAMP domain	182	233	1.6e-08	T	21-12-2021	IPR003660	HAMP domain	GO:0007165|GO:0016021
NODE_4365_length_31374_cov_233.413391_9_orf1380	c2c30ae371d1b42e9d3b70112dbc7a9c	493	PANTHER	PTHR45436:SF8	TWO-COMPONENT SENSOR HISTIDINE KINASE	6	468	1.1e-128	T	21-12-2021	-	-
NODE_4365_length_31374_cov_233.413391_9_orf1380	c2c30ae371d1b42e9d3b70112dbc7a9c	493	CDD	cd00082	HisKA	245	299	8.25291e-08	T	21-12-2021	IPR003661	Signal transduction histidine kinase, dimerisation/phosphoacceptor domain	GO:0000155|GO:0007165
NODE_4365_length_31374_cov_233.413391_9_orf1380	c2c30ae371d1b42e9d3b70112dbc7a9c	493	CDD	cd00075	HATPase	353	458	2.06065e-35	T	21-12-2021	-	-
NODE_4365_length_31374_cov_233.413391_9_orf1380	c2c30ae371d1b42e9d3b70112dbc7a9c	493	Pfam	PF00512	His Kinase A (phospho-acceptor) domain	245	302	1.9e-07	T	21-12-2021	IPR003661	Signal transduction histidine kinase, dimerisation/phosphoacceptor domain	GO:0000155|GO:0007165
NODE_217_length_139889_cov_874.548887_32_orf3234	840dba2e3693b6a4c10f96729acf1ea5	400	Pfam	PF01979	Amidohydrolase family	59	375	8.2e-20	T	21-12-2021	IPR006680	Amidohydrolase-related	GO:0016787
NODE_217_length_139889_cov_874.548887_32_orf3234	840dba2e3693b6a4c10f96729acf1ea5	400	CDD	cd01296	Imidazolone-5PH	27	397	4.00529e-162	T	21-12-2021	IPR005920	Imidazolonepropionase	GO:0005737|GO:0016812|GO:0019556
NODE_217_length_139889_cov_874.548887_32_orf3234	840dba2e3693b6a4c10f96729acf1ea5	400	PANTHER	PTHR42752	IMIDAZOLONEPROPIONASE	16	399	2.8e-125	T	21-12-2021	IPR005920	Imidazolonepropionase	GO:0005737|GO:0016812|GO:0019556
NODE_1435_length_57092_cov_246.600733_27_orf5853	7c9b7c12c32a2252838f0dd7c88aca8f	182	Pfam	PF18546	Methanogen output domain 1	30	162	1.8e-21	T	21-12-2021	IPR041359	Metanogen output domain 1	-
NODE_198_length_148440_cov_764.473815_65_orf3115	bacb440acb37964cbeb0eb76dcc02389	311	Pfam	PF07478	D-ala D-ala ligase C-terminus	137	305	5.2e-37	T	21-12-2021	IPR011095	D-alanine--D-alanine ligase, C-terminal	GO:0008716
NODE_198_length_148440_cov_764.473815_65_orf3115	bacb440acb37964cbeb0eb76dcc02389	311	Pfam	PF01820	D-ala D-ala ligase N-terminus	12	95	5.9e-19	T	21-12-2021	IPR011127	D-alanine--D-alanine ligase, N-terminal domain	-
NODE_198_length_148440_cov_764.473815_65_orf3115	bacb440acb37964cbeb0eb76dcc02389	311	PANTHER	PTHR23132:SF23	D-ALANINE--D-ALANINE LIGASE B	12	308	2.1e-77	T	21-12-2021	-	-
NODE_198_length_148440_cov_764.473815_65_orf3115	bacb440acb37964cbeb0eb76dcc02389	311	PANTHER	PTHR23132	D-ALANINE--D-ALANINE LIGASE	12	308	2.1e-77	T	21-12-2021	-	-
NODE_3202_length_37562_cov_49.831098_13_orf4620	b98b110c0b46b5802e105532376c8260	655	PANTHER	PTHR43085:SF1	KETOHEXOKINASE	3	323	3.3e-76	T	21-12-2021	-	-
NODE_3202_length_37562_cov_49.831098_13_orf4620	b98b110c0b46b5802e105532376c8260	655	PANTHER	PTHR43085	HEXOKINASE FAMILY MEMBER	3	323	3.3e-76	T	21-12-2021	-	-
NODE_3202_length_37562_cov_49.831098_13_orf4620	b98b110c0b46b5802e105532376c8260	655	CDD	cd01166	KdgK	5	315	5.17833e-78	T	21-12-2021	-	-
NODE_3202_length_37562_cov_49.831098_13_orf4620	b98b110c0b46b5802e105532376c8260	655	Pfam	PF00294	pfkB family carbohydrate kinase	6	319	2.6e-42	T	21-12-2021	IPR011611	Carbohydrate kinase PfkB	-
NODE_3202_length_37562_cov_49.831098_13_orf4620	b98b110c0b46b5802e105532376c8260	655	Pfam	PF09863	Uncharacterized protein conserved in bacteria (DUF2090)	323	635	6.4e-124	T	21-12-2021	IPR018659	Protein of unknown function DUF2090	-
NODE_5256_length_27875_cov_53.655176_15_orf4816	fdbc22d7f030da957bb8e0bbfc382f73	790	PANTHER	PTHR43767	LONG-CHAIN-FATTY-ACID--COA LIGASE	20	499	7.1e-107	T	21-12-2021	-	-
NODE_5256_length_27875_cov_53.655176_15_orf4816	fdbc22d7f030da957bb8e0bbfc382f73	790	PANTHER	PTHR43767:SF1	ACYL--COA LIGASE YDAB-RELATED	20	499	7.1e-107	T	21-12-2021	-	-
NODE_5256_length_27875_cov_53.655176_15_orf4816	fdbc22d7f030da957bb8e0bbfc382f73	790	Pfam	PF00501	AMP-binding enzyme	25	433	2.2e-95	T	21-12-2021	IPR000873	AMP-dependent synthetase/ligase	-
NODE_5256_length_27875_cov_53.655176_15_orf4816	fdbc22d7f030da957bb8e0bbfc382f73	790	Pfam	PF13193	AMP-binding enzyme C-terminal domain	443	499	1e-10	T	21-12-2021	IPR025110	AMP-binding enzyme, C-terminal domain	-
NODE_5256_length_27875_cov_53.655176_15_orf4816	fdbc22d7f030da957bb8e0bbfc382f73	790	Pfam	PF03479	Plants and Prokaryotes Conserved (PCC) domain	690	788	1.1e-07	T	21-12-2021	IPR005175	PPC domain	-
NODE_1829_length_50710_cov_4418.035495_12_orf100	5c960c6bcb5647f23f34d57df1e44a3e	158	Pfam	PF00866	Ring hydroxylating beta subunit	15	146	8.6e-16	T	21-12-2021	IPR000391	Ring-hydroxylating dioxygenase beta subunit	GO:0006725
NODE_1829_length_50710_cov_4418.035495_12_orf100	5c960c6bcb5647f23f34d57df1e44a3e	158	PANTHER	PTHR41534	BLR3401 PROTEIN	5	149	7.4e-30	T	21-12-2021	IPR000391	Ring-hydroxylating dioxygenase beta subunit	GO:0006725
NODE_37_length_312374_cov_238.758462_10_orf467	d7d213e7ec4cbb7947ef9be079e5cfaa	406	Pfam	PF06792	Uncharacterised protein family (UPF0261)	5	398	6e-159	T	21-12-2021	IPR044122	UPF0261 domain	-
NODE_37_length_312374_cov_238.758462_10_orf467	d7d213e7ec4cbb7947ef9be079e5cfaa	406	PANTHER	PTHR31862	UPF0261 DOMAIN PROTEIN (AFU_ORTHOLOGUE AFUA_1G10120)	4	404	7e-157	T	21-12-2021	-	-
NODE_37_length_312374_cov_238.758462_10_orf467	d7d213e7ec4cbb7947ef9be079e5cfaa	406	CDD	cd15488	Tm-1-like	6	398	0	T	21-12-2021	IPR044122	UPF0261 domain	-
NODE_2446_length_43882_cov_1311.230155_5_orf2353	f3553a612d549356d98d0f485d646c53	275	CDD	cd02440	AdoMet_MTases	109	249	0.000255719	T	21-12-2021	-	-
NODE_2446_length_43882_cov_1311.230155_5_orf2353	f3553a612d549356d98d0f485d646c53	275	Pfam	PF03705	CheR methyltransferase, all-alpha domain	15	66	1.7e-14	T	21-12-2021	IPR022641	Chemotaxis receptor methyltransferase CheR, N-terminal	-
NODE_2446_length_43882_cov_1311.230155_5_orf2353	f3553a612d549356d98d0f485d646c53	275	PANTHER	PTHR24422:SF19	CHEMOTAXIS PROTEIN METHYLTRANSFERASE	8	256	1.7e-75	T	21-12-2021	-	-
NODE_2446_length_43882_cov_1311.230155_5_orf2353	f3553a612d549356d98d0f485d646c53	275	Pfam	PF01739	CheR methyltransferase, SAM binding domain	81	269	2e-54	T	21-12-2021	IPR022642	MCP methyltransferase, CheR-type, SAM-binding domain, C-terminal	-
NODE_2446_length_43882_cov_1311.230155_5_orf2353	f3553a612d549356d98d0f485d646c53	275	PANTHER	PTHR24422	CHEMOTAXIS PROTEIN METHYLTRANSFERASE	8	256	1.7e-75	T	21-12-2021	-	-
NODE_442_length_99688_cov_693.980519_85_orf3880	55b087e8bebfa8aa3042d254b632b572	367	Pfam	PF08402	TOBE domain	286	364	1.1e-14	T	21-12-2021	IPR013611	Transport-associated OB, type 2	GO:0005524|GO:0022857|GO:0043190|GO:0055085
NODE_442_length_99688_cov_693.980519_85_orf3880	55b087e8bebfa8aa3042d254b632b572	367	Pfam	PF00005	ABC transporter	28	169	2.7e-33	T	21-12-2021	IPR003439	ABC transporter-like	GO:0005524
NODE_442_length_99688_cov_693.980519_85_orf3880	55b087e8bebfa8aa3042d254b632b572	367	PANTHER	PTHR42781:SF6	SPERMIDINE/PUTRESCINE IMPORT ATP-BINDING PROTEIN POTA	6	367	4.5e-162	T	21-12-2021	-	-
NODE_442_length_99688_cov_693.980519_85_orf3880	55b087e8bebfa8aa3042d254b632b572	367	PANTHER	PTHR42781	SPERMIDINE/PUTRESCINE IMPORT ATP-BINDING PROTEIN POTA	6	367	4.5e-162	T	21-12-2021	-	-
NODE_672_length_81844_cov_217.780337_36_orf949	facf8438f022875300ef202681dee635	497	Pfam	PF14052	Capsule assembly protein Wzi	105	471	2.1e-88	T	21-12-2021	IPR026950	Capsule assembly protein Wzi	-
NODE_325_length_115519_cov_166.371718_102_orf1942	2d47973e4cf3325f340ff7dd427173fa	460	Pfam	PF04055	Radical SAM superfamily	58	232	7.7e-17	T	21-12-2021	IPR007197	Radical SAM	GO:0003824|GO:0051536
NODE_325_length_115519_cov_166.371718_102_orf1942	2d47973e4cf3325f340ff7dd427173fa	460	PANTHER	PTHR13932	COPROPORPHYRINIGEN III OXIDASE	6	459	9.7e-180	T	21-12-2021	IPR034505	Anaerobic coproporphyrinogen-III oxidase	-
NODE_325_length_115519_cov_166.371718_102_orf1942	2d47973e4cf3325f340ff7dd427173fa	460	PANTHER	PTHR13932:SF6	OXYGEN-INDEPENDENT COPROPORPHYRINOGEN III OXIDASE	6	459	9.7e-180	T	21-12-2021	-	-
NODE_325_length_115519_cov_166.371718_102_orf1942	2d47973e4cf3325f340ff7dd427173fa	460	CDD	cd01335	Radical_SAM	63	250	9.71701e-08	T	21-12-2021	-	-
NODE_325_length_115519_cov_166.371718_102_orf1942	2d47973e4cf3325f340ff7dd427173fa	460	Pfam	PF06969	HemN C-terminal domain	368	435	9e-13	T	21-12-2021	IPR010723	HemN, C-terminal	-
NODE_474_length_96418_cov_22.502672_2_orf1487	0fe5df8adc35fd82f81c4ae841f08118	254	Pfam	PF00557	Metallopeptidase family M24	12	240	2.4e-55	T	21-12-2021	IPR000994	Peptidase M24	-
NODE_474_length_96418_cov_22.502672_2_orf1487	0fe5df8adc35fd82f81c4ae841f08118	254	PANTHER	PTHR43330:SF22	METHIONINE AMINOPEPTIDASE	1	251	1.4e-108	T	21-12-2021	-	-
NODE_474_length_96418_cov_22.502672_2_orf1487	0fe5df8adc35fd82f81c4ae841f08118	254	PANTHER	PTHR43330	METHIONINE AMINOPEPTIDASE	1	251	1.4e-108	T	21-12-2021	-	-
NODE_474_length_96418_cov_22.502672_2_orf1487	0fe5df8adc35fd82f81c4ae841f08118	254	CDD	cd01086	MetAP1	11	249	1.00826e-147	T	21-12-2021	IPR002467	Peptidase M24A, methionine aminopeptidase, subfamily 1	GO:0006508|GO:0070006
NODE_6109_length_25602_cov_181.346773_8_orf6513	4aa890ba67276e340fa629bda541e8c6	290	PANTHER	PTHR43646	GLYCOSYLTRANSFERASE	3	130	2e-17	T	21-12-2021	-	-
NODE_6109_length_25602_cov_181.346773_8_orf6513	4aa890ba67276e340fa629bda541e8c6	290	CDD	cd00761	Glyco_tranf_GTA_type	4	115	7.86594e-18	T	21-12-2021	-	-
NODE_6109_length_25602_cov_181.346773_8_orf6513	4aa890ba67276e340fa629bda541e8c6	290	Pfam	PF00535	Glycosyl transferase family 2	3	113	9.7e-16	T	21-12-2021	IPR001173	Glycosyltransferase 2-like	-
NODE_1475_length_56493_cov_36.131011_33_orf7361	61cb173e87225207998db344d5367711	271	Pfam	PF00005	ABC transporter	24	171	2.7e-27	T	21-12-2021	IPR003439	ABC transporter-like	GO:0005524
NODE_1475_length_56493_cov_36.131011_33_orf7361	61cb173e87225207998db344d5367711	271	CDD	cd03261	ABC_Org_Solvent_Resistant	8	242	2.72255e-137	T	21-12-2021	-	-
NODE_1475_length_56493_cov_36.131011_33_orf7361	61cb173e87225207998db344d5367711	271	PANTHER	PTHR43023:SF6	INTERMEMBRANE PHOSPHOLIPID TRANSPORT SYSTEM ATP-BINDING PROTEIN MLAF	4	254	6.5e-103	T	21-12-2021	IPR030296	Probable ABC transporter ATP-binding protein MlaF/Mkl	-
NODE_1475_length_56493_cov_36.131011_33_orf7361	61cb173e87225207998db344d5367711	271	PANTHER	PTHR43023	PROTEIN TRIGALACTOSYLDIACYLGLYCEROL 3, CHLOROPLASTIC	4	254	6.5e-103	T	21-12-2021	-	-
NODE_5256_length_27875_cov_53.655176_9_orf4736	9eea35acb86959fd278308827b86b26b	293	CDD	cd06261	TM_PBP2	89	272	1.02337e-17	T	21-12-2021	IPR000515	ABC transporter type 1, transmembrane domain MetI-like	GO:0016020|GO:0055085
NODE_5256_length_27875_cov_53.655176_9_orf4736	9eea35acb86959fd278308827b86b26b	293	PANTHER	PTHR43744	ABC TRANSPORTER PERMEASE PROTEIN MG189-RELATED-RELATED	20	293	2.4e-91	T	21-12-2021	-	-
NODE_5256_length_27875_cov_53.655176_9_orf4736	9eea35acb86959fd278308827b86b26b	293	Pfam	PF00528	Binding-protein-dependent transport system inner membrane component	116	286	5.7e-20	T	21-12-2021	IPR000515	ABC transporter type 1, transmembrane domain MetI-like	GO:0016020|GO:0055085
NODE_6355_length_24973_cov_246.744763_21_orf6764	8bbca80db0d010559a6ac21d738428c8	125	Pfam	PF14346	Domain of unknown function (DUF4398)	33	108	2.4e-13	T	21-12-2021	IPR025511	Domain of unknown function DUF4398	-
NODE_182_length_153114_cov_51.365617_46_orf4253	4f21ddaf2ce0d5ad701c9237a8079889	382	Pfam	PF01557	Fumarylacetoacetate (FAA) hydrolase family	208	357	4.3e-10	T	21-12-2021	IPR011234	Fumarylacetoacetase-like, C-terminal	GO:0003824
NODE_182_length_153114_cov_51.365617_46_orf4253	4f21ddaf2ce0d5ad701c9237a8079889	382	PANTHER	PTHR42796	FUMARYLACETOACETATE HYDROLASE DOMAIN-CONTAINING PROTEIN 2A-RELATED	6	380	5.7e-123	T	21-12-2021	-	-
NODE_182_length_153114_cov_51.365617_46_orf4253	4f21ddaf2ce0d5ad701c9237a8079889	382	PANTHER	PTHR42796:SF7	2-DEHYDRO-3-DEOXY-D-ARABINONATE DEHYDRATASE	6	380	5.7e-123	T	21-12-2021	-	-
NODE_217_length_139889_cov_874.548887_33_orf3264	2fa6613b9983927838a2d8765745564a	513	PANTHER	PTHR10362	HISTIDINE AMMONIA-LYASE	3	503	8.7e-163	T	21-12-2021	IPR001106	Aromatic amino acid lyase	-
NODE_217_length_139889_cov_874.548887_33_orf3264	2fa6613b9983927838a2d8765745564a	513	Pfam	PF00221	Aromatic amino acid lyase	12	471	1.7e-172	T	21-12-2021	IPR001106	Aromatic amino acid lyase	-
NODE_217_length_139889_cov_874.548887_33_orf3264	2fa6613b9983927838a2d8765745564a	513	CDD	cd00332	PAL-HAL	12	454	0	T	21-12-2021	IPR001106	Aromatic amino acid lyase	-
NODE_217_length_139889_cov_874.548887_33_orf3264	2fa6613b9983927838a2d8765745564a	513	PANTHER	PTHR10362:SF7	HISTIDINE AMMONIA-LYASE	3	503	8.7e-163	T	21-12-2021	-	-
NODE_771_length_77208_cov_244.081656_48_orf5525	8a64907a82c1df3e3c6193eac6f4ec74	202	CDD	cd06529	S24_LexA-like	111	187	2.38518e-22	T	21-12-2021	IPR039418	LexA-like	-
NODE_771_length_77208_cov_244.081656_48_orf5525	8a64907a82c1df3e3c6193eac6f4ec74	202	PANTHER	PTHR33516	LEXA REPRESSOR	1	198	6.1e-73	T	21-12-2021	-	-
NODE_771_length_77208_cov_244.081656_48_orf5525	8a64907a82c1df3e3c6193eac6f4ec74	202	Pfam	PF00717	Peptidase S24-like	77	183	7.9e-30	T	21-12-2021	IPR015927	Peptidase S24/S26A/S26B/S26C	-
NODE_771_length_77208_cov_244.081656_48_orf5525	8a64907a82c1df3e3c6193eac6f4ec74	202	Pfam	PF01726	LexA DNA binding domain	2	64	5.9e-29	T	21-12-2021	IPR006199	LexA repressor, DNA-binding domain	GO:0004252|GO:0006508
NODE_771_length_77208_cov_244.081656_48_orf5525	8a64907a82c1df3e3c6193eac6f4ec74	202	PANTHER	PTHR33516:SF11	LEXA REPRESSOR	1	198	6.1e-73	T	21-12-2021	-	-
NODE_474_length_96418_cov_22.502672_60_orf1578	b9e423e788dfae3b908c587e321214f3	426	PANTHER	PTHR43552	DIAMINOBUTYRATE--2-OXOGLUTARATE AMINOTRANSFERASE	2	423	2.7e-148	T	21-12-2021	IPR004637	2,4-diaminobutyrate 4-transaminase	GO:0008483|GO:0009058
NODE_474_length_96418_cov_22.502672_60_orf1578	b9e423e788dfae3b908c587e321214f3	426	PANTHER	PTHR43552:SF2	DIAMINOBUTYRATE--2-OXOGLUTARATE TRANSAMINASE	2	423	2.7e-148	T	21-12-2021	IPR012773	Ectoine biosynthetic protein	GO:0019491|GO:0030170|GO:0047307
NODE_474_length_96418_cov_22.502672_60_orf1578	b9e423e788dfae3b908c587e321214f3	426	CDD	cd00610	OAT_like	4	416	3.29513e-108	T	21-12-2021	IPR005814	Aminotransferase class-III	GO:0008483|GO:0030170
NODE_474_length_96418_cov_22.502672_60_orf1578	b9e423e788dfae3b908c587e321214f3	426	Pfam	PF00202	Aminotransferase class-III	19	415	5.2e-75	T	21-12-2021	IPR005814	Aminotransferase class-III	GO:0008483|GO:0030170
NODE_325_length_115519_cov_166.371718_100_orf1901	d81457edfb6c1b7d72e8b7a4f2adac48	229	Pfam	PF00528	Binding-protein-dependent transport system inner membrane component	31	219	2.1e-16	T	21-12-2021	IPR000515	ABC transporter type 1, transmembrane domain MetI-like	GO:0016020|GO:0055085
NODE_325_length_115519_cov_166.371718_100_orf1901	d81457edfb6c1b7d72e8b7a4f2adac48	229	CDD	cd06261	TM_PBP2	13	210	2.21558e-16	T	21-12-2021	IPR000515	ABC transporter type 1, transmembrane domain MetI-like	GO:0016020|GO:0055085
NODE_325_length_115519_cov_166.371718_100_orf1901	d81457edfb6c1b7d72e8b7a4f2adac48	229	PANTHER	PTHR30183:SF8	MOLYBDENUM TRANSPORT SYSTEM PERMEASE	4	224	1.5e-74	T	21-12-2021	-	-
NODE_325_length_115519_cov_166.371718_100_orf1901	d81457edfb6c1b7d72e8b7a4f2adac48	229	PANTHER	PTHR30183	MOLYBDENUM TRANSPORT SYSTEM PERMEASE PROTEIN MODB	4	224	1.5e-74	T	21-12-2021	-	-
NODE_84_length_209481_cov_234.513480_50_orf645	c94d784b5556ceea17c4cbd5f1e86edc	191	PANTHER	PTHR42673	MALEYLACETOACETATE ISOMERASE	1	188	1.8e-14	T	21-12-2021	-	-
NODE_84_length_209481_cov_234.513480_50_orf645	c94d784b5556ceea17c4cbd5f1e86edc	191	CDD	cd00570	GST_N_family	1	69	7.79647e-17	T	21-12-2021	-	-
NODE_84_length_209481_cov_234.513480_50_orf645	c94d784b5556ceea17c4cbd5f1e86edc	191	Pfam	PF13417	Glutathione S-transferase, N-terminal domain	3	70	6.7e-12	T	21-12-2021	IPR004045	Glutathione S-transferase, N-terminal	GO:0005515|GO:0006749
NODE_84_length_209481_cov_234.513480_50_orf645	c94d784b5556ceea17c4cbd5f1e86edc	191	PANTHER	PTHR42673:SF12	GLUTATHIONE S-TRANSFERASE-RELATED	1	188	1.8e-14	T	21-12-2021	IPR034343	Uncharacterized GST-like protein YibF	-
NODE_2504_length_43386_cov_156.442385_27_orf7124	18ef79ac8eb6b43a0892a01d738a6357	497	Pfam	PF00171	Aldehyde dehydrogenase family	20	479	3e-128	T	21-12-2021	IPR015590	Aldehyde dehydrogenase domain	GO:0016491
NODE_2504_length_43386_cov_156.442385_27_orf7124	18ef79ac8eb6b43a0892a01d738a6357	497	CDD	cd07130	ALDH_F7_AASADH	17	485	0	T	21-12-2021	-	-
NODE_2504_length_43386_cov_156.442385_27_orf7124	18ef79ac8eb6b43a0892a01d738a6357	497	PANTHER	PTHR43521:SF1	ALPHA-AMINOADIPIC SEMIALDEHYDE DEHYDROGENASE	21	494	4.2e-187	T	21-12-2021	-	-
NODE_2504_length_43386_cov_156.442385_27_orf7124	18ef79ac8eb6b43a0892a01d738a6357	497	PANTHER	PTHR43521	ALPHA-AMINOADIPIC SEMIALDEHYDE DEHYDROGENASE	21	494	4.2e-187	T	21-12-2021	IPR044638	Aldehyde dehydrogenase family 7 member A1-like	GO:0004029
NODE_672_length_81844_cov_217.780337_51_orf1062	3e0d5479be3aa6c172cbf37e65c471f0	291	PANTHER	PTHR30487	TYPE 4 PREPILIN-LIKE PROTEINS LEADER PEPTIDE-PROCESSING ENZYME	11	288	2.1e-80	T	21-12-2021	-	-
NODE_672_length_81844_cov_217.780337_51_orf1062	3e0d5479be3aa6c172cbf37e65c471f0	291	Pfam	PF01478	Type IV leader peptidase family	138	247	5.7e-25	T	21-12-2021	IPR000045	Prepilin type IV endopeptidase, peptidase domain	GO:0004190|GO:0016020
NODE_672_length_81844_cov_217.780337_51_orf1062	3e0d5479be3aa6c172cbf37e65c471f0	291	Pfam	PF06750	Bacterial Peptidase A24 N-terminal domain	20	126	5.6e-33	T	21-12-2021	IPR010627	Peptidase A24A, N-terminal	-
NODE_182_length_153114_cov_51.365617_18_orf4125	d0f30b41b55245703e5721f7719f7520	339	Pfam	PF03480	Bacterial extracellular solute-binding protein, family 7	35	316	8.1e-51	T	21-12-2021	IPR018389	TRAP transporter solute receptor DctP	GO:0055085
NODE_182_length_153114_cov_51.365617_18_orf4125	d0f30b41b55245703e5721f7719f7520	339	CDD	cd13604	PBP2_TRAP_ketoacid_lactate_like	27	332	1.30919e-113	T	21-12-2021	-	-
NODE_182_length_153114_cov_51.365617_18_orf4125	d0f30b41b55245703e5721f7719f7520	339	PANTHER	PTHR33376	-	6	331	8.7e-57	T	21-12-2021	IPR018389	TRAP transporter solute receptor DctP	GO:0055085
NODE_179_length_153649_cov_177.960194_108_orf1644	e173de4086ba248bdb3df5fcc257476b	373	CDD	cd03811	GT4_GT28_WabH-like	8	354	4.4559e-62	T	21-12-2021	-	-
NODE_179_length_153649_cov_177.960194_108_orf1644	e173de4086ba248bdb3df5fcc257476b	373	Pfam	PF13439	Glycosyltransferase Family 4	54	173	1.2e-07	T	21-12-2021	IPR028098	Glycosyltransferase subfamily 4-like, N-terminal domain	-
NODE_179_length_153649_cov_177.960194_108_orf1644	e173de4086ba248bdb3df5fcc257476b	373	PANTHER	PTHR12526	GLYCOSYLTRANSFERASE	9	366	9.4e-43	T	21-12-2021	-	-
NODE_179_length_153649_cov_177.960194_108_orf1644	e173de4086ba248bdb3df5fcc257476b	373	Pfam	PF00534	Glycosyl transferases group 1	182	316	1.6e-32	T	21-12-2021	IPR001296	Glycosyl transferase, family 1	GO:0016757
NODE_179_length_153649_cov_177.960194_108_orf1644	e173de4086ba248bdb3df5fcc257476b	373	PANTHER	PTHR12526:SF574	SLR2118 PROTEIN	9	366	9.4e-43	T	21-12-2021	-	-
NODE_3141_length_38011_cov_276.975234_10_orf6139	6cabaee62e6667974ee686cc5bbe1fba	252	Pfam	PF09948	Predicted metal-binding integral membrane protein (DUF2182)	60	244	7.4e-64	T	21-12-2021	IPR018688	Protein of unknown function DUF2182, transmembrane, metal-binding	-
NODE_277_length_123623_cov_850.894075_79_orf3574	dc56264231a5a699c73adfbdab2c0d69	298	Pfam	PF13484	4Fe-4S double cluster binding domain	140	204	4.2e-19	T	21-12-2021	-	-
NODE_277_length_123623_cov_850.894075_79_orf3574	dc56264231a5a699c73adfbdab2c0d69	298	Pfam	PF08331	Domain of unknown function (DUF1730)	11	88	1.4e-22	T	21-12-2021	IPR013542	Domain of unknown function DUF1730	-
NODE_277_length_123623_cov_850.894075_79_orf3574	dc56264231a5a699c73adfbdab2c0d69	298	PANTHER	PTHR30002	EPOXYQUEUOSINE REDUCTASE	1	293	6.4e-102	T	21-12-2021	IPR004453	Epoxyqueuosine reductase QueG	GO:0008033|GO:0008616|GO:0016491
NODE_1829_length_50710_cov_4418.035495_10_orf66	fe1fc01412773c8a31ac05a6e26e2163	318	CDD	cd06185	PDR_like	11	222	1.64577e-119	T	21-12-2021	-	-
NODE_1829_length_50710_cov_4418.035495_10_orf66	fe1fc01412773c8a31ac05a6e26e2163	318	Pfam	PF00111	2Fe-2S iron-sulfur cluster binding domain	240	309	5.5e-12	T	21-12-2021	IPR001041	2Fe-2S ferredoxin-type iron-sulfur binding domain	GO:0051536
NODE_1829_length_50710_cov_4418.035495_10_orf66	fe1fc01412773c8a31ac05a6e26e2163	318	PANTHER	PTHR47354	NADH OXIDOREDUCTASE HCR	2	318	3.3e-101	T	21-12-2021	-	-
NODE_1829_length_50710_cov_4418.035495_10_orf66	fe1fc01412773c8a31ac05a6e26e2163	318	Pfam	PF00175	Oxidoreductase NAD-binding domain	113	202	1.4e-06	T	21-12-2021	IPR001433	Oxidoreductase FAD/NAD(P)-binding	GO:0016491
NODE_1829_length_50710_cov_4418.035495_10_orf66	fe1fc01412773c8a31ac05a6e26e2163	318	PANTHER	PTHR47354:SF1	1,2-PHENYLACETYL-COA EPOXIDASE, SUBUNIT E-RELATED	2	318	3.3e-101	T	21-12-2021	-	-
NODE_1829_length_50710_cov_4418.035495_10_orf66	fe1fc01412773c8a31ac05a6e26e2163	318	CDD	cd00207	fer2	240	317	2.01915e-19	T	21-12-2021	IPR001041	2Fe-2S ferredoxin-type iron-sulfur binding domain	GO:0051536
NODE_468_length_97432_cov_1497.834509_58_orf2167	6d77e8ace069b5e97cedcbe9070b0d31	335	Pfam	PF12625	Arabinose-binding domain of AraC transcription regulator, N-term	25	204	1.5e-41	T	21-12-2021	IPR032687	HTH-type transcriptional regulator AraC-type, N-terminal	-
NODE_468_length_97432_cov_1497.834509_58_orf2167	6d77e8ace069b5e97cedcbe9070b0d31	335	PANTHER	PTHR47894:SF1	HTH-TYPE TRANSCRIPTIONAL REGULATOR VQSM	5	332	1.7e-67	T	21-12-2021	-	-
NODE_468_length_97432_cov_1497.834509_58_orf2167	6d77e8ace069b5e97cedcbe9070b0d31	335	PANTHER	PTHR47894	HTH-TYPE TRANSCRIPTIONAL REGULATOR GADX	5	332	1.7e-67	T	21-12-2021	-	-
NODE_468_length_97432_cov_1497.834509_58_orf2167	6d77e8ace069b5e97cedcbe9070b0d31	335	Pfam	PF12833	Helix-turn-helix domain	255	331	1.7e-18	T	21-12-2021	IPR018060	DNA binding HTH domain, AraC-type	GO:0003700|GO:0006355|GO:0043565
NODE_3202_length_37562_cov_49.831098_12_orf4587	e4f61df485ed256a976233e6fc14871e	608	PANTHER	PTHR18968:SF9	3D-(3,5/4)-TRIHYDROXYCYCLOHEXANE-1,2-DIONE HYDROLASE	1	607	8.4e-216	T	21-12-2021	IPR030817	3,5/4-Trihydroxycyclohexa-1,2-dione hydrolase	GO:0016823|GO:0019310|GO:0030976
NODE_3202_length_37562_cov_49.831098_12_orf4587	e4f61df485ed256a976233e6fc14871e	608	Pfam	PF00205	Thiamine pyrophosphate enzyme, central domain	217	348	5.2e-36	T	21-12-2021	IPR012000	Thiamine pyrophosphate enzyme, central domain	GO:0000287|GO:0030976
NODE_3202_length_37562_cov_49.831098_12_orf4587	e4f61df485ed256a976233e6fc14871e	608	Pfam	PF02775	Thiamine pyrophosphate enzyme, C-terminal TPP binding domain	412	565	2.6e-38	T	21-12-2021	IPR011766	Thiamine pyrophosphate enzyme, C-terminal TPP-binding	GO:0003824|GO:0030976
NODE_3202_length_37562_cov_49.831098_12_orf4587	e4f61df485ed256a976233e6fc14871e	608	Pfam	PF02776	Thiamine pyrophosphate enzyme, N-terminal TPP binding domain	31	196	3.2e-36	T	21-12-2021	IPR012001	Thiamine pyrophosphate enzyme, N-terminal TPP-binding domain	GO:0030976
NODE_3202_length_37562_cov_49.831098_12_orf4587	e4f61df485ed256a976233e6fc14871e	608	PANTHER	PTHR18968	THIAMINE PYROPHOSPHATE ENZYMES	1	607	8.4e-216	T	21-12-2021	-	-
NODE_3202_length_37562_cov_49.831098_12_orf4587	e4f61df485ed256a976233e6fc14871e	608	CDD	cd07035	TPP_PYR_POX_like	15	183	5.6567e-23	T	21-12-2021	-	-
NODE_6355_length_24973_cov_246.744763_18_orf6745	a170172d492e8a552d4c457eff64580e	333	PANTHER	PTHR11614	PHOSPHOLIPASE-RELATED	78	312	1.8e-20	T	21-12-2021	-	-
NODE_6355_length_24973_cov_246.744763_18_orf6745	a170172d492e8a552d4c457eff64580e	333	Pfam	PF12146	Serine aminopeptidase, S33	80	310	4.4e-30	T	21-12-2021	IPR022742	Serine aminopeptidase, S33	-
NODE_2504_length_43386_cov_156.442385_22_orf7017	fe18597232bd0f3ff81ab577df9a8cab	435	CDD	cd07000	cupin_HGO_N	95	205	2.01157e-60	T	21-12-2021	-	-
NODE_2504_length_43386_cov_156.442385_22_orf7017	fe18597232bd0f3ff81ab577df9a8cab	435	PANTHER	PTHR11056	HOMOGENTISATE 1,2-DIOXYGENASE	3	433	5.7e-183	T	21-12-2021	IPR005708	Homogentisate 1,2-dioxygenase	GO:0004411|GO:0006559|GO:0006570
NODE_2504_length_43386_cov_156.442385_22_orf7017	fe18597232bd0f3ff81ab577df9a8cab	435	PANTHER	PTHR11056:SF0	HOMOGENTISATE 1,2-DIOXYGENASE	3	433	5.7e-183	T	21-12-2021	-	-
NODE_2504_length_43386_cov_156.442385_22_orf7017	fe18597232bd0f3ff81ab577df9a8cab	435	Pfam	PF04209	homogentisate 1,2-dioxygenase	6	430	1.9e-204	T	21-12-2021	IPR005708	Homogentisate 1,2-dioxygenase	GO:0004411|GO:0006559|GO:0006570
NODE_1829_length_50710_cov_4418.035495_11_orf87	a53aaa4cd3ffa7426cbb25a960c76e54	247	Pfam	PF13561	Enoyl-(Acyl carrier protein) reductase	9	244	6.8e-55	T	21-12-2021	-	-
NODE_1829_length_50710_cov_4418.035495_11_orf87	a53aaa4cd3ffa7426cbb25a960c76e54	247	PANTHER	PTHR42760	SHORT-CHAIN DEHYDROGENASES/REDUCTASES FAMILY MEMBER	3	246	3.1e-56	T	21-12-2021	-	-
NODE_303_length_118503_cov_233.151434_11_orf764	22c5969417fcb44f48a65a66b3306101	467	Pfam	PF00474	Sodium:solute symporter family	44	202	2.8e-09	T	21-12-2021	IPR001734	Sodium/solute symporter	GO:0016020|GO:0022857|GO:0055085
NODE_182_length_153114_cov_51.365617_102_orf4466	ed6f1c93fd446b901a83464aa43b44be	685	PANTHER	PTHR32282	BINDING PROTEIN TRANSPEPTIDASE, PUTATIVE-RELATED	18	556	3.8e-200	T	21-12-2021	-	-
NODE_182_length_153114_cov_51.365617_102_orf4466	ed6f1c93fd446b901a83464aa43b44be	685	Pfam	PF00912	Transglycosylase	53	220	1.8e-47	T	21-12-2021	IPR001264	Glycosyl transferase, family 51	-
NODE_182_length_153114_cov_51.365617_102_orf4466	ed6f1c93fd446b901a83464aa43b44be	685	Pfam	PF00905	Penicillin binding protein transpeptidase domain	298	519	3.8e-17	T	21-12-2021	IPR001460	Penicillin-binding protein, transpeptidase	GO:0008658
NODE_182_length_153114_cov_51.365617_102_orf4466	ed6f1c93fd446b901a83464aa43b44be	685	PANTHER	PTHR32282:SF15	PENICILLIN-BINDING PROTEIN 1C	18	556	3.8e-200	T	21-12-2021	-	-
NODE_182_length_153114_cov_51.365617_102_orf4466	ed6f1c93fd446b901a83464aa43b44be	685	Pfam	PF06832	Penicillin-Binding Protein C-terminus Family	598	682	4.1e-22	T	21-12-2021	IPR009647	Penicillin-binding, C-terminal	-
NODE_6355_length_24973_cov_246.744763_24_orf6799	b1173d4e147bc4e5959ba4c7892451c4	271	Pfam	PF00005	ABC transporter	32	179	1.1e-32	T	21-12-2021	IPR003439	ABC transporter-like	GO:0005524
NODE_6355_length_24973_cov_246.744763_24_orf6799	b1173d4e147bc4e5959ba4c7892451c4	271	PANTHER	PTHR43023	PROTEIN TRIGALACTOSYLDIACYLGLYCEROL 3, CHLOROPLASTIC	8	255	1.3e-74	T	21-12-2021	-	-
NODE_84_length_209481_cov_234.513480_53_orf665	855dffa61b6d102e44b9b099eabf42bf	330	CDD	cd06261	TM_PBP2	107	311	2.00769e-17	T	21-12-2021	IPR000515	ABC transporter type 1, transmembrane domain MetI-like	GO:0016020|GO:0055085
NODE_84_length_209481_cov_234.513480_53_orf665	855dffa61b6d102e44b9b099eabf42bf	330	Pfam	PF00528	Binding-protein-dependent transport system inner membrane component	122	321	2.2e-20	T	21-12-2021	IPR000515	ABC transporter type 1, transmembrane domain MetI-like	GO:0016020|GO:0055085
NODE_84_length_209481_cov_234.513480_53_orf665	855dffa61b6d102e44b9b099eabf42bf	330	PANTHER	PTHR43005	BLR7065 PROTEIN	23	324	2e-83	T	21-12-2021	-	-
NODE_672_length_81844_cov_217.780337_49_orf1003	28fe2f0c20974f5bed955bb409eb30fb	572	Pfam	PF00437	Type II/IV secretion system protein	195	462	5e-101	T	21-12-2021	IPR001482	Type II/IV secretion system protein	-
NODE_672_length_81844_cov_217.780337_49_orf1003	28fe2f0c20974f5bed955bb409eb30fb	572	PANTHER	PTHR30258	TYPE II SECRETION SYSTEM PROTEIN GSPE-RELATED	22	570	3.1e-155	T	21-12-2021	-	-
NODE_672_length_81844_cov_217.780337_49_orf1003	28fe2f0c20974f5bed955bb409eb30fb	572	Pfam	PF05157	Type II secretion system (T2SS), protein E, N-terminal domain	46	150	1.6e-17	T	21-12-2021	IPR007831	Type II secretion system protein GspE, N-terminal	-
NODE_672_length_81844_cov_217.780337_49_orf1003	28fe2f0c20974f5bed955bb409eb30fb	572	PANTHER	PTHR30258:SF1	PROTEIN TRANSPORT PROTEIN HOFB HOMOLOG	22	570	3.1e-155	T	21-12-2021	-	-
NODE_672_length_81844_cov_217.780337_49_orf1003	28fe2f0c20974f5bed955bb409eb30fb	572	CDD	cd01129	PulE-GspE	244	510	5.12962e-132	T	21-12-2021	-	-
NODE_198_length_148440_cov_764.473815_18_orf3058	060276c5c749e25e321481ef98400c52	420	Pfam	PF00109	Beta-ketoacyl synthase, N-terminal domain	1	254	1.2e-61	T	21-12-2021	IPR014030	Beta-ketoacyl synthase, N-terminal	-
NODE_198_length_148440_cov_764.473815_18_orf3058	060276c5c749e25e321481ef98400c52	420	Pfam	PF02801	Beta-ketoacyl synthase, C-terminal domain	262	375	3.8e-35	T	21-12-2021	IPR014031	Beta-ketoacyl synthase, C-terminal	-
NODE_198_length_148440_cov_764.473815_18_orf3058	060276c5c749e25e321481ef98400c52	420	PANTHER	PTHR11712:SF297	3-OXOACYL-[ACYL-CARRIER-PROTEIN] SYNTHASE, MITOCHONDRIAL	1	418	1.1e-169	T	21-12-2021	-	-
NODE_198_length_148440_cov_764.473815_18_orf3058	060276c5c749e25e321481ef98400c52	420	PANTHER	PTHR11712	POLYKETIDE SYNTHASE-RELATED	1	418	1.1e-169	T	21-12-2021	IPR000794	Beta-ketoacyl synthase	-
NODE_198_length_148440_cov_764.473815_18_orf3058	060276c5c749e25e321481ef98400c52	420	CDD	cd00834	KAS_I_II	2	415	0	T	21-12-2021	IPR000794	Beta-ketoacyl synthase	-
NODE_3202_length_37562_cov_49.831098_7_orf4541	fef63a1c26a5d4b4f37e35a780f600f2	303	Pfam	PF08450	SMP-30/Gluconolactonase/LRE-like region	34	289	1.3e-53	T	21-12-2021	IPR013658	SMP-30/Gluconolactonase/LRE-like region	-
NODE_3202_length_37562_cov_49.831098_7_orf4541	fef63a1c26a5d4b4f37e35a780f600f2	303	PANTHER	PTHR47572	LIPOPROTEIN-RELATED	5	300	4.6e-101	T	21-12-2021	-	-
NODE_3202_length_37562_cov_49.831098_7_orf4541	fef63a1c26a5d4b4f37e35a780f600f2	303	PANTHER	PTHR47572:SF4	LIPOPROTEIN-RELATED	5	300	4.6e-101	T	21-12-2021	-	-
NODE_97_length_194029_cov_1003.289817_117_orf2758	de3e99beb7d0ab35e776153ed6b54746	227	Pfam	PF04340	Protein of unknown function, DUF484	7	221	1.8e-13	T	21-12-2021	IPR007435	Protein of unknown function DUF484	-
NODE_10912_length_17707_cov_276.531951_14_orf6891	579f9086160ddd0725514818586b131a	270	PANTHER	PTHR42663	HYDROLASE C777.06C-RELATED-RELATED	6	256	5.3e-34	T	21-12-2021	-	-
NODE_10912_length_17707_cov_276.531951_14_orf6891	579f9086160ddd0725514818586b131a	270	PANTHER	PTHR42663:SF6	HYDROLASE C777.06C-RELATED	6	256	5.3e-34	T	21-12-2021	-	-
NODE_10912_length_17707_cov_276.531951_14_orf6891	579f9086160ddd0725514818586b131a	270	Pfam	PF12706	Beta-lactamase superfamily domain	71	227	1.7e-23	T	21-12-2021	IPR001279	Metallo-beta-lactamase	-
NODE_10912_length_17707_cov_276.531951_14_orf6891	579f9086160ddd0725514818586b131a	270	CDD	cd07736	PhnP-like_MBL-fold	8	193	9.11113e-104	T	21-12-2021	IPR035682	Phosphonate metabolism protein, MBL domain	-
NODE_474_length_96418_cov_22.502672_26_orf1537	74d3ee02ea26c1eeb6201c09e513203b	409	PANTHER	PTHR11712:SF306	3-OXOACYL-[ACYL-CARRIER-PROTEIN] SYNTHASE 1	4	407	1.9e-197	T	21-12-2021	-	-
NODE_474_length_96418_cov_22.502672_26_orf1537	74d3ee02ea26c1eeb6201c09e513203b	409	Pfam	PF00109	Beta-ketoacyl synthase, N-terminal domain	4	246	1.8e-42	T	21-12-2021	IPR014030	Beta-ketoacyl synthase, N-terminal	-
NODE_474_length_96418_cov_22.502672_26_orf1537	74d3ee02ea26c1eeb6201c09e513203b	409	CDD	cd00834	KAS_I_II	4	404	2.71036e-169	T	21-12-2021	IPR000794	Beta-ketoacyl synthase	-
NODE_474_length_96418_cov_22.502672_26_orf1537	74d3ee02ea26c1eeb6201c09e513203b	409	Pfam	PF02801	Beta-ketoacyl synthase, C-terminal domain	254	363	5e-29	T	21-12-2021	IPR014031	Beta-ketoacyl synthase, C-terminal	-
NODE_474_length_96418_cov_22.502672_26_orf1537	74d3ee02ea26c1eeb6201c09e513203b	409	PANTHER	PTHR11712	POLYKETIDE SYNTHASE-RELATED	4	407	1.9e-197	T	21-12-2021	IPR000794	Beta-ketoacyl synthase	-
NODE_468_length_97432_cov_1497.834509_34_orf2030	19aef40ffa1ca1f0983ee6a75ac9cb28	253	Pfam	PF01925	Sulfite exporter TauE/SafE	8	241	1.7e-14	T	21-12-2021	IPR002781	Transmembrane protein TauE-like	GO:0016021
NODE_468_length_97432_cov_1497.834509_34_orf2030	19aef40ffa1ca1f0983ee6a75ac9cb28	253	PANTHER	PTHR30269	TRANSMEMBRANE PROTEIN YFCA	6	244	7.7e-12	T	21-12-2021	-	-
NODE_333_length_114670_cov_809.223889_23_orf3625	74de0b3a3ac07bc510a7d9a9906dd5db	472	PANTHER	PTHR43095	SUGAR KINASE	1	455	3.9e-172	T	21-12-2021	-	-
NODE_333_length_114670_cov_809.223889_23_orf3625	74de0b3a3ac07bc510a7d9a9906dd5db	472	Pfam	PF02782	FGGY family of carbohydrate kinases, C-terminal domain	248	433	1.6e-28	T	21-12-2021	IPR018485	Carbohydrate kinase, FGGY, C-terminal	GO:0005975|GO:0016773
NODE_333_length_114670_cov_809.223889_23_orf3625	74de0b3a3ac07bc510a7d9a9906dd5db	472	PANTHER	PTHR43095:SF6	XYLULOSE KINASE	1	455	3.9e-172	T	21-12-2021	-	-
NODE_333_length_114670_cov_809.223889_23_orf3625	74de0b3a3ac07bc510a7d9a9906dd5db	472	Pfam	PF00370	FGGY family of carbohydrate kinases, N-terminal domain	1	238	9.4e-70	T	21-12-2021	IPR018484	Carbohydrate kinase, FGGY, N-terminal	GO:0005975|GO:0016773
NODE_333_length_114670_cov_809.223889_23_orf3625	74de0b3a3ac07bc510a7d9a9906dd5db	472	CDD	cd07808	FGGY_D-XK_EcXK-like	1	466	0	T	21-12-2021	-	-
NODE_474_length_96418_cov_22.502672_61_orf1613	70f0e01f79328531fedd454b6bedb9ea	417	PANTHER	PTHR46112	AMINOPEPTIDASE	12	380	2.6e-60	T	21-12-2021	-	-
NODE_474_length_96418_cov_22.502672_61_orf1613	70f0e01f79328531fedd454b6bedb9ea	417	Pfam	PF01321	Creatinase/Prolidase N-terminal domain	17	152	3.4e-17	T	21-12-2021	IPR000587	Creatinase, N-terminal	GO:0016787
NODE_474_length_96418_cov_22.502672_61_orf1613	70f0e01f79328531fedd454b6bedb9ea	417	CDD	cd01066	APP_MetAP	159	373	3.86817e-55	T	21-12-2021	-	-
NODE_474_length_96418_cov_22.502672_61_orf1613	70f0e01f79328531fedd454b6bedb9ea	417	Pfam	PF00557	Metallopeptidase family M24	161	370	3.6e-33	T	21-12-2021	IPR000994	Peptidase M24	-
NODE_2446_length_43882_cov_1311.230155_9_orf2417	6e4f3a22299777aff3fe679ecde9fc43	744	PANTHER	PTHR42878:SF7	SENSOR HISTIDINE KINASE GLRK	495	738	4.9e-63	T	21-12-2021	-	-
NODE_2446_length_43882_cov_1311.230155_9_orf2417	6e4f3a22299777aff3fe679ecde9fc43	744	Pfam	PF08446	PAS fold	14	53	0.00015	T	21-12-2021	IPR013654	PAS fold-2	GO:0006355
NODE_2446_length_43882_cov_1311.230155_9_orf2417	6e4f3a22299777aff3fe679ecde9fc43	744	PANTHER	PTHR42878	TWO-COMPONENT HISTIDINE KINASE	495	738	4.9e-63	T	21-12-2021	-	-
NODE_2446_length_43882_cov_1311.230155_9_orf2417	6e4f3a22299777aff3fe679ecde9fc43	744	Pfam	PF00512	His Kinase A (phospho-acceptor) domain	516	581	3.4e-06	T	21-12-2021	IPR003661	Signal transduction histidine kinase, dimerisation/phosphoacceptor domain	GO:0000155|GO:0007165
NODE_2446_length_43882_cov_1311.230155_9_orf2417	6e4f3a22299777aff3fe679ecde9fc43	744	Pfam	PF01590	GAF domain	145	300	3.8e-13	T	21-12-2021	IPR003018	GAF domain	GO:0005515
NODE_2446_length_43882_cov_1311.230155_9_orf2417	6e4f3a22299777aff3fe679ecde9fc43	744	Pfam	PF02518	Histidine kinase-, DNA gyrase B-, and HSP90-like ATPase	630	737	6.8e-19	T	21-12-2021	IPR003594	Histidine kinase/HSP90-like ATPase	-
NODE_2446_length_43882_cov_1311.230155_9_orf2417	6e4f3a22299777aff3fe679ecde9fc43	744	Pfam	PF00360	Phytochrome region	325	494	5.2e-24	T	21-12-2021	IPR013515	Phytochrome, central region	GO:0006355|GO:0009584|GO:0018298
NODE_2446_length_43882_cov_1311.230155_9_orf2417	6e4f3a22299777aff3fe679ecde9fc43	744	CDD	cd00082	HisKA	512	580	7.73965e-07	T	21-12-2021	IPR003661	Signal transduction histidine kinase, dimerisation/phosphoacceptor domain	GO:0000155|GO:0007165
NODE_179_length_153649_cov_177.960194_114_orf1739	d39bc35ff3fddb9be78941b54fa1ddf7	472	Pfam	PF06293	Lipopolysaccharide kinase (Kdo/WaaP) family	62	172	0.00013	T	21-12-2021	-	-
NODE_179_length_153649_cov_177.960194_114_orf1739	d39bc35ff3fddb9be78941b54fa1ddf7	472	Pfam	PF06293	Lipopolysaccharide kinase (Kdo/WaaP) family	323	443	2.5e-11	T	21-12-2021	-	-
NODE_179_length_153649_cov_177.960194_114_orf1739	d39bc35ff3fddb9be78941b54fa1ddf7	472	PANTHER	PTHR37171	SERINE/THREONINE-PROTEIN KINASE YRZF-RELATED	42	188	6.4e-12	T	21-12-2021	-	-
NODE_179_length_153649_cov_177.960194_114_orf1739	d39bc35ff3fddb9be78941b54fa1ddf7	472	CDD	cd00180	PKc	290	443	9.26363e-09	T	21-12-2021	-	-
NODE_1829_length_50710_cov_4418.035495_16_orf175	7c5f90ca0751eb332efedb08238debcc	374	PANTHER	PTHR11895	TRANSAMIDASE	16	362	1.8e-66	T	21-12-2021	IPR000120	Amidase	GO:0016787
NODE_1829_length_50710_cov_4418.035495_16_orf175	7c5f90ca0751eb332efedb08238debcc	374	Pfam	PF01425	Amidase	17	173	1.3e-55	T	21-12-2021	IPR023631	Amidase signature domain	-
NODE_1829_length_50710_cov_4418.035495_16_orf175	7c5f90ca0751eb332efedb08238debcc	374	Pfam	PF01425	Amidase	238	358	1.2e-12	T	21-12-2021	IPR023631	Amidase signature domain	-
NODE_188_length_150446_cov_245.463778_4_orf4890	a504b765e75cddcd879da11cdc431ffe	477	PANTHER	PTHR42923:SF4	15-CIS-PHYTOENE DESATURASE, CHLOROPLASTIC/CHROMOPLASTIC	5	448	5.4e-43	T	21-12-2021	-	-
NODE_188_length_150446_cov_245.463778_4_orf4890	a504b765e75cddcd879da11cdc431ffe	477	Pfam	PF01593	Flavin containing amine oxidoreductase	14	447	2.5e-37	T	21-12-2021	IPR002937	Amine oxidase	GO:0016491
NODE_188_length_150446_cov_245.463778_4_orf4890	a504b765e75cddcd879da11cdc431ffe	477	PANTHER	PTHR42923	PROTOPORPHYRINOGEN OXIDASE	5	448	5.4e-43	T	21-12-2021	-	-
NODE_325_length_115519_cov_166.371718_99_orf1877	27bcb65bc6495e719accf1ae4eaa4a1d	357	PANTHER	PTHR43514	ABC TRANSPORTER I FAMILY MEMBER 10	3	355	5.4e-88	T	21-12-2021	-	-
NODE_325_length_115519_cov_166.371718_99_orf1877	27bcb65bc6495e719accf1ae4eaa4a1d	357	PANTHER	PTHR43514:SF8	MOLYBDENUM IMPORT ATP-BINDING PROTEIN MODC	3	355	5.4e-88	T	21-12-2021	-	-
NODE_325_length_115519_cov_166.371718_99_orf1877	27bcb65bc6495e719accf1ae4eaa4a1d	357	Pfam	PF00005	ABC transporter	18	159	4.5e-27	T	21-12-2021	IPR003439	ABC transporter-like	GO:0005524
NODE_325_length_115519_cov_166.371718_99_orf1877	27bcb65bc6495e719accf1ae4eaa4a1d	357	Pfam	PF03459	TOBE domain	294	356	2.3e-11	T	21-12-2021	IPR005116	Transport-associated OB, type 1	-
NODE_37_length_312374_cov_238.758462_8_orf411	d31ec86d8c7e46c4e2e97faf4a0fff3f	285	PANTHER	PTHR11795:SF442	ABC TRANSPORTER ATP-BINDING PROTEIN	1	284	4.7e-73	T	21-12-2021	-	-
NODE_37_length_312374_cov_238.758462_8_orf411	d31ec86d8c7e46c4e2e97faf4a0fff3f	285	Pfam	PF02653	Branched-chain amino acid transport system / permease component	8	273	1.3e-33	T	21-12-2021	IPR001851	ABC transporter, permease	GO:0016021|GO:0022857|GO:0055085
NODE_37_length_312374_cov_238.758462_8_orf411	d31ec86d8c7e46c4e2e97faf4a0fff3f	285	CDD	cd06582	TM_PBP1_LivH_like	11	281	5.61201e-55	T	21-12-2021	-	-
NODE_37_length_312374_cov_238.758462_8_orf411	d31ec86d8c7e46c4e2e97faf4a0fff3f	285	PANTHER	PTHR11795	BRANCHED-CHAIN AMINO ACID TRANSPORT SYSTEM PERMEASE PROTEIN LIVH	1	284	4.7e-73	T	21-12-2021	-	-
NODE_10912_length_17707_cov_276.531951_11_orf6821	a64369bd6ba3f1cb83ff52ce033cd4d0	234	Pfam	PF00005	ABC transporter	27	181	9.6e-28	T	21-12-2021	IPR003439	ABC transporter-like	GO:0005524
NODE_10912_length_17707_cov_276.531951_11_orf6821	a64369bd6ba3f1cb83ff52ce033cd4d0	234	PANTHER	PTHR42798	LIPOPROTEIN-RELEASING SYSTEM ATP-BINDING PROTEIN LOLD	1	228	6.8e-105	T	21-12-2021	-	-
NODE_10912_length_17707_cov_276.531951_11_orf6821	a64369bd6ba3f1cb83ff52ce033cd4d0	234	PANTHER	PTHR42798:SF1	ALPHA-D-RIBOSE 1-METHYLPHOSPHONATE 5-TRIPHOSPHATE SYNTHASE SUBUNIT PHNL	1	228	6.8e-105	T	21-12-2021	-	-
NODE_303_length_118503_cov_233.151434_10_orf738	15ead6a0337ef0a002f6a6abfd9a7bd6	333	Pfam	PF04055	Radical SAM superfamily	62	202	4.1e-17	T	21-12-2021	IPR007197	Radical SAM	GO:0003824|GO:0051536
NODE_303_length_118503_cov_233.151434_10_orf738	15ead6a0337ef0a002f6a6abfd9a7bd6	333	CDD	cd01335	Radical_SAM	60	202	5.65021e-15	T	21-12-2021	-	-
NODE_303_length_118503_cov_233.151434_10_orf738	15ead6a0337ef0a002f6a6abfd9a7bd6	333	PANTHER	PTHR11228	RADICAL SAM DOMAIN PROTEIN	58	293	2.7e-24	T	21-12-2021	-	-
NODE_771_length_77208_cov_244.081656_47_orf5507	0129c5927b7472ed6fb02143916f0c9a	176	PANTHER	PTHR35369:SF3	CELL DIVISION INHIBITOR SULA	37	175	1.7e-23	T	21-12-2021	-	-
NODE_771_length_77208_cov_244.081656_47_orf5507	0129c5927b7472ed6fb02143916f0c9a	176	PANTHER	PTHR35369	BLR3025 PROTEIN-RELATED	37	175	1.7e-23	T	21-12-2021	-	-
NODE_771_length_77208_cov_244.081656_47_orf5507	0129c5927b7472ed6fb02143916f0c9a	176	Pfam	PF03846	Cell division inhibitor SulA	52	147	7.3e-14	T	21-12-2021	IPR004596	Cell division suppressor protein, SulA	GO:0009432|GO:0051782
NODE_530_length_91516_cov_226.624124_63_orf5220	ee116baf39cf833b69f3d35a5e531b48	706	PANTHER	PTHR30069	TONB-DEPENDENT OUTER MEMBRANE RECEPTOR	9	642	5.5e-50	T	21-12-2021	IPR039426	Vitamin B12 transporter BtuB-like	-
NODE_530_length_91516_cov_226.624124_63_orf5220	ee116baf39cf833b69f3d35a5e531b48	706	Pfam	PF00593	TonB dependent receptor	271	643	9.9e-14	T	21-12-2021	IPR000531	TonB-dependent receptor-like, beta-barrel	-
NODE_530_length_91516_cov_226.624124_63_orf5220	ee116baf39cf833b69f3d35a5e531b48	706	PANTHER	PTHR30069:SF10	COLICIN I RECEPTOR-RELATED	9	642	5.5e-50	T	21-12-2021	-	-
NODE_530_length_91516_cov_226.624124_63_orf5220	ee116baf39cf833b69f3d35a5e531b48	706	Pfam	PF07715	TonB-dependent Receptor Plug Domain	64	170	4.5e-16	T	21-12-2021	IPR012910	TonB-dependent receptor, plug domain	-
NODE_3202_length_37562_cov_49.831098_5_orf4519	43ab426d8e459994389c1bed02359407	309	CDD	cd06579	TM_PBP1_transp_AraH_like	41	296	5.48029e-44	T	21-12-2021	-	-
NODE_3202_length_37562_cov_49.831098_5_orf4519	43ab426d8e459994389c1bed02359407	309	Pfam	PF02653	Branched-chain amino acid transport system / permease component	38	294	5.8e-13	T	21-12-2021	IPR001851	ABC transporter, permease	GO:0016021|GO:0022857|GO:0055085
NODE_3202_length_37562_cov_49.831098_5_orf4519	43ab426d8e459994389c1bed02359407	309	PANTHER	PTHR32196	ABC TRANSPORTER PERMEASE PROTEIN YPHD-RELATED-RELATED	8	305	6.9e-36	T	21-12-2021	-	-
NODE_506_length_93852_cov_259.959434_80_orf5150	9e48e1e907bcd857d928dd3b5b4a92ab	354	Pfam	PF01636	Phosphotransferase enzyme family	38	277	1.2e-44	T	21-12-2021	IPR002575	Aminoglycoside phosphotransferase	-
NODE_506_length_93852_cov_259.959434_80_orf5150	9e48e1e907bcd857d928dd3b5b4a92ab	354	PANTHER	PTHR21310	AMINOGLYCOSIDE PHOSPHOTRANSFERASE-RELATED-RELATED	33	333	4.7e-63	T	21-12-2021	-	-
NODE_506_length_93852_cov_259.959434_80_orf5150	9e48e1e907bcd857d928dd3b5b4a92ab	354	CDD	cd05154	ACAD10_11_N-like	38	292	3.26033e-99	T	21-12-2021	IPR041726	Acyl-CoA dehydrogenase family member 10/11, N-terminal	-
NODE_506_length_93852_cov_259.959434_80_orf5150	9e48e1e907bcd857d928dd3b5b4a92ab	354	PANTHER	PTHR21310:SF40	AMINOGLYCOSIDE PHOSPHOTRANSFERASE-RELATED	33	333	4.7e-63	T	21-12-2021	-	-
NODE_1475_length_56493_cov_36.131011_24_orf7300	b56350cdb186d16678e367cd4a4338c5	473	CDD	cd09883	PIN_VapC_PhoHL-ATPase	13	169	2.8706e-57	T	21-12-2021	-	-
NODE_1475_length_56493_cov_36.131011_24_orf7300	b56350cdb186d16678e367cd4a4338c5	473	Pfam	PF02562	PhoH-like protein	261	460	8.7e-53	T	21-12-2021	IPR003714	PhoH-like protein	GO:0005524
NODE_1475_length_56493_cov_36.131011_24_orf7300	b56350cdb186d16678e367cd4a4338c5	473	Pfam	PF13638	PIN domain	14	165	1.1e-38	T	21-12-2021	IPR002716	PIN domain	-
NODE_1475_length_56493_cov_36.131011_24_orf7300	b56350cdb186d16678e367cd4a4338c5	473	PANTHER	PTHR30473	PROTEIN PHOH	13	473	5e-154	T	21-12-2021	-	-
NODE_1475_length_56493_cov_36.131011_24_orf7300	b56350cdb186d16678e367cd4a4338c5	473	PANTHER	PTHR30473:SF2	PHOH-LIKE PROTEIN PHOH2 (PHOSPHATE STARVATION-INDUCIBLE PROTEIN PSIH)-RELATED	13	473	5e-154	T	21-12-2021	-	-
NODE_1435_length_57092_cov_246.600733_26_orf5815	a41a782fd0eddb9761153dd75a59c199	711	CDD	cd00130	PAS	154	261	1.03208e-10	T	21-12-2021	IPR000014	PAS domain	-
NODE_1435_length_57092_cov_246.600733_26_orf5815	a41a782fd0eddb9761153dd75a59c199	711	CDD	cd01948	EAL	454	693	2.5462e-86	T	21-12-2021	IPR001633	EAL domain	-
NODE_1435_length_57092_cov_246.600733_26_orf5815	a41a782fd0eddb9761153dd75a59c199	711	CDD	cd01949	GGDEF	277	434	5.50894e-54	T	21-12-2021	IPR000160	GGDEF domain	-
NODE_1435_length_57092_cov_246.600733_26_orf5815	a41a782fd0eddb9761153dd75a59c199	711	Pfam	PF00989	PAS fold	149	261	1.4e-16	T	21-12-2021	IPR013767	PAS fold	GO:0006355
NODE_1435_length_57092_cov_246.600733_26_orf5815	a41a782fd0eddb9761153dd75a59c199	711	Pfam	PF00563	EAL domain	455	689	1.1e-58	T	21-12-2021	IPR001633	EAL domain	-
NODE_1435_length_57092_cov_246.600733_26_orf5815	a41a782fd0eddb9761153dd75a59c199	711	PANTHER	PTHR33121:SF23	CYCLIC DI-GMP PHOSPHODIESTERASE PDEB	101	697	1.3e-193	T	21-12-2021	-	-
NODE_1435_length_57092_cov_246.600733_26_orf5815	a41a782fd0eddb9761153dd75a59c199	711	Pfam	PF00990	Diguanylate cyclase, GGDEF domain	275	432	1.3e-42	T	21-12-2021	IPR000160	GGDEF domain	-
NODE_1435_length_57092_cov_246.600733_26_orf5815	a41a782fd0eddb9761153dd75a59c199	711	PANTHER	PTHR33121	CYCLIC DI-GMP PHOSPHODIESTERASE PDEF	101	697	1.3e-193	T	21-12-2021	-	-
NODE_182_length_153114_cov_51.365617_24_orf4224	92c0d72ee59b3153ecb2ade6c58bd6fa	417	Pfam	PF01266	FAD dependent oxidoreductase	34	381	1.2e-59	T	21-12-2021	IPR006076	FAD dependent oxidoreductase	GO:0016491
NODE_182_length_153114_cov_51.365617_24_orf4224	92c0d72ee59b3153ecb2ade6c58bd6fa	417	PANTHER	PTHR13847	SARCOSINE DEHYDROGENASE-RELATED	29	405	6e-33	T	21-12-2021	-	-
NODE_530_length_91516_cov_226.624124_66_orf5272	7e6bfe929bcd349443b5dca086efd22e	410	CDD	cd00082	HisKA	188	252	0.000576749	T	21-12-2021	IPR003661	Signal transduction histidine kinase, dimerisation/phosphoacceptor domain	GO:0000155|GO:0007165
NODE_530_length_91516_cov_226.624124_66_orf5272	7e6bfe929bcd349443b5dca086efd22e	410	CDD	cd00075	HATPase	309	407	2.94477e-20	T	21-12-2021	-	-
NODE_530_length_91516_cov_226.624124_66_orf5272	7e6bfe929bcd349443b5dca086efd22e	410	PANTHER	PTHR45436	SENSOR HISTIDINE KINASE YKOH	174	409	9.9e-26	T	21-12-2021	-	-
NODE_530_length_91516_cov_226.624124_66_orf5272	7e6bfe929bcd349443b5dca086efd22e	410	Pfam	PF02518	Histidine kinase-, DNA gyrase B-, and HSP90-like ATPase	305	408	1.9e-13	T	21-12-2021	IPR003594	Histidine kinase/HSP90-like ATPase	-
NODE_37_length_312374_cov_238.758462_143_orf631	ef49077adeac5b749230ecbcac607009	164	PANTHER	PTHR35011	2,3-DIKETO-L-GULONATE TRAP TRANSPORTER SMALL PERMEASE PROTEIN YIAM	12	157	2.6e-27	T	21-12-2021	IPR007387	TRAP transporter, small membrane protein DctQ	-
NODE_37_length_312374_cov_238.758462_143_orf631	ef49077adeac5b749230ecbcac607009	164	Pfam	PF04290	Tripartite ATP-independent periplasmic transporters, DctQ component	22	153	6.9e-30	T	21-12-2021	IPR007387	TRAP transporter, small membrane protein DctQ	-
NODE_442_length_99688_cov_693.980519_53_orf3797	419a797faae62060d07a209ec715261e	470	PANTHER	PTHR21337:SF0	PHOSPHO-2-DEHYDRO-3-DEOXYHEPTONATE ALDOLASE 1, CHLOROPLASTIC	3	459	2.9e-191	T	21-12-2021	-	-
NODE_442_length_99688_cov_693.980519_53_orf3797	419a797faae62060d07a209ec715261e	470	PANTHER	PTHR21337	PHOSPHO-2-DEHYDRO-3-DEOXYHEPTONATE ALDOLASE 1, 2	3	459	2.9e-191	T	21-12-2021	IPR002480	DAHP synthetase, class II	GO:0003849|GO:0009073
NODE_442_length_99688_cov_693.980519_53_orf3797	419a797faae62060d07a209ec715261e	470	Pfam	PF01474	Class-II DAHP synthetase family	14	450	7e-198	T	21-12-2021	IPR002480	DAHP synthetase, class II	GO:0003849|GO:0009073
NODE_182_length_153114_cov_51.365617_59_orf4345	8bc9c40df6b588aa564c65eb9c7b1177	270	Pfam	PF00528	Binding-protein-dependent transport system inner membrane component	83	264	8.5e-17	T	21-12-2021	IPR000515	ABC transporter type 1, transmembrane domain MetI-like	GO:0016020|GO:0055085
NODE_182_length_153114_cov_51.365617_59_orf4345	8bc9c40df6b588aa564c65eb9c7b1177	270	PANTHER	PTHR32243	MALTOSE TRANSPORT SYSTEM PERMEASE-RELATED	3	270	2.2e-66	T	21-12-2021	-	-
NODE_182_length_153114_cov_51.365617_59_orf4345	8bc9c40df6b588aa564c65eb9c7b1177	270	CDD	cd06261	TM_PBP2	64	250	2.41203e-12	T	21-12-2021	IPR000515	ABC transporter type 1, transmembrane domain MetI-like	GO:0016020|GO:0055085
NODE_182_length_153114_cov_51.365617_59_orf4345	8bc9c40df6b588aa564c65eb9c7b1177	270	PANTHER	PTHR32243:SF18	INNER MEMBRANE ABC TRANSPORTER PERMEASE PROTEIN YCJP	3	270	2.2e-66	T	21-12-2021	-	-
NODE_1435_length_57092_cov_246.600733_28_orf5873	59ca881cb1a874fd5994c09d6cc7dd1a	389	PANTHER	PTHR33525	-	118	318	2.5e-24	T	21-12-2021	-	-
NODE_1435_length_57092_cov_246.600733_28_orf5873	59ca881cb1a874fd5994c09d6cc7dd1a	389	Pfam	PF08668	HDOD domain	135	318	1.7e-26	T	21-12-2021	IPR013976	Metal-dependent hydrolase HDOD	-
NODE_1435_length_57092_cov_246.600733_28_orf5873	59ca881cb1a874fd5994c09d6cc7dd1a	389	PANTHER	PTHR33525:SF6	HDOD DOMAIN PROTEIN	118	318	2.5e-24	T	21-12-2021	-	-
NODE_97_length_194029_cov_1003.289817_80_orf2692	3bfcc1d4a75ffca9a1be6f3a0bb1ecea	374	Pfam	PF03969	AFG1-like ATPase	9	366	3.8e-108	T	21-12-2021	IPR005654	ATPase, AFG1-like	GO:0005524
NODE_97_length_194029_cov_1003.289817_80_orf2692	3bfcc1d4a75ffca9a1be6f3a0bb1ecea	374	PANTHER	PTHR12169	ATPASE N2B	5	346	2e-115	T	21-12-2021	IPR005654	ATPase, AFG1-like	GO:0005524
NODE_6355_length_24973_cov_246.744763_15_orf6699	df19d614dab2a87fd1c7c2be72727855	435	Pfam	PF01266	FAD dependent oxidoreductase	2	397	9.4e-65	T	21-12-2021	IPR006076	FAD dependent oxidoreductase	GO:0016491
NODE_6355_length_24973_cov_246.744763_15_orf6699	df19d614dab2a87fd1c7c2be72727855	435	PANTHER	PTHR13847:SF267	D-AMINO ACID DEHYDROGENASE	1	411	1.9e-81	T	21-12-2021	-	-
NODE_6355_length_24973_cov_246.744763_15_orf6699	df19d614dab2a87fd1c7c2be72727855	435	PANTHER	PTHR13847	SARCOSINE DEHYDROGENASE-RELATED	1	411	1.9e-81	T	21-12-2021	-	-
NODE_6109_length_25602_cov_181.346773_7_orf6489	acc51d75d087133ee4194a11bf3ab89e	245	CDD	cd02440	AdoMet_MTases	75	127	0.00529766	T	21-12-2021	-	-
NODE_6109_length_25602_cov_181.346773_7_orf6489	acc51d75d087133ee4194a11bf3ab89e	245	Pfam	PF08241	Methyltransferase domain	65	127	2.9e-06	T	21-12-2021	IPR013216	Methyltransferase type 11	GO:0008168
NODE_1829_length_50710_cov_4418.035495_15_orf152	ef447e50b5af216c41976f149d8f3300	381	Pfam	PF08028	Acyl-CoA dehydrogenase, C-terminal domain	230	359	8.8e-27	T	21-12-2021	IPR013107	Acyl-CoA dehydrogenase, C-terminal domain	-
NODE_1829_length_50710_cov_4418.035495_15_orf152	ef447e50b5af216c41976f149d8f3300	381	PANTHER	PTHR48083	MEDIUM-CHAIN SPECIFIC ACYL-COA DEHYDROGENASE, MITOCHONDRIAL-RELATED	26	359	2.1e-51	T	21-12-2021	-	-
NODE_1829_length_50710_cov_4418.035495_15_orf152	ef447e50b5af216c41976f149d8f3300	381	PANTHER	PTHR48083:SF5	NRGC PROTEIN	26	359	2.1e-51	T	21-12-2021	-	-
NODE_4365_length_31374_cov_233.413391_14_orf1435	532ff4d125d71a7130bbd8c7d5fe1f83	89	Pfam	PF00887	Acyl CoA binding protein	6	86	4.6e-31	T	21-12-2021	IPR000582	Acyl-CoA-binding protein, ACBP	GO:0000062
NODE_4365_length_31374_cov_233.413391_14_orf1435	532ff4d125d71a7130bbd8c7d5fe1f83	89	PANTHER	PTHR23310	ACYL-COA-BINDING PROTEIN, ACBP	1	86	5e-31	T	21-12-2021	-	-
NODE_4365_length_31374_cov_233.413391_14_orf1435	532ff4d125d71a7130bbd8c7d5fe1f83	89	PANTHER	PTHR23310:SF94	GEO10176P1	1	86	5e-31	T	21-12-2021	-	-
NODE_179_length_153649_cov_177.960194_113_orf1704	2a5b98669cae0a6fbed33c9c51bd246d	368	PANTHER	PTHR12526:SF574	SLR2118 PROTEIN	10	358	1.4e-38	T	21-12-2021	-	-
NODE_179_length_153649_cov_177.960194_113_orf1704	2a5b98669cae0a6fbed33c9c51bd246d	368	Pfam	PF00534	Glycosyl transferases group 1	185	328	2.1e-30	T	21-12-2021	IPR001296	Glycosyl transferase, family 1	GO:0016757
NODE_179_length_153649_cov_177.960194_113_orf1704	2a5b98669cae0a6fbed33c9c51bd246d	368	PANTHER	PTHR12526	GLYCOSYLTRANSFERASE	10	358	1.4e-38	T	21-12-2021	-	-
NODE_179_length_153649_cov_177.960194_113_orf1704	2a5b98669cae0a6fbed33c9c51bd246d	368	CDD	cd03811	GT4_GT28_WabH-like	10	331	1.10357e-63	T	21-12-2021	-	-
NODE_10912_length_17707_cov_276.531951_13_orf6873	4c96801c8eec2004ed447e352928bbb1	197	PANTHER	PTHR23117:SF8	RIBOSE 1,5-BISPHOSPHATE PHOSPHOKINASE PHNN	4	188	2.5e-53	T	21-12-2021	-	-
NODE_10912_length_17707_cov_276.531951_13_orf6873	4c96801c8eec2004ed447e352928bbb1	197	PANTHER	PTHR23117	GUANYLATE KINASE-RELATED	4	188	2.5e-53	T	21-12-2021	-	-
NODE_468_length_97432_cov_1497.834509_36_orf2081	82ae9e2dfd7d4ba93de4f4a1caa51d79	250	CDD	cd07377	WHTH_GntR	14	79	6.72725e-28	T	21-12-2021	IPR000524	Transcription regulator HTH, GntR	GO:0003700|GO:0006355
NODE_468_length_97432_cov_1497.834509_36_orf2081	82ae9e2dfd7d4ba93de4f4a1caa51d79	250	Pfam	PF00392	Bacterial regulatory proteins, gntR family	17	78	4.8e-21	T	21-12-2021	IPR000524	Transcription regulator HTH, GntR	GO:0003700|GO:0006355
NODE_468_length_97432_cov_1497.834509_36_orf2081	82ae9e2dfd7d4ba93de4f4a1caa51d79	250	PANTHER	PTHR44846	-	13	245	1.9e-58	T	21-12-2021	-	-
NODE_468_length_97432_cov_1497.834509_36_orf2081	82ae9e2dfd7d4ba93de4f4a1caa51d79	250	Pfam	PF07702	UTRA domain	101	239	8.9e-34	T	21-12-2021	IPR011663	UbiC transcription regulator-associated	GO:0003677|GO:0006355
NODE_461_length_97973_cov_678.646061_37_orf3909	f6017c01627e18555844c361962b8166	394	PANTHER	PTHR43292	ACYL-COA DEHYDROGENASE	1	391	4.3e-137	T	21-12-2021	-	-
NODE_461_length_97973_cov_678.646061_37_orf3909	f6017c01627e18555844c361962b8166	394	PANTHER	PTHR43292:SF3	ACYL-COA DEHYDROGENASE FADE29	1	391	4.3e-137	T	21-12-2021	-	-
NODE_461_length_97973_cov_678.646061_37_orf3909	f6017c01627e18555844c361962b8166	394	Pfam	PF02770	Acyl-CoA dehydrogenase, middle domain	125	218	7.4e-21	T	21-12-2021	IPR006091	Acyl-CoA oxidase/dehydrogenase, central domain	GO:0016627
NODE_461_length_97973_cov_678.646061_37_orf3909	f6017c01627e18555844c361962b8166	394	Pfam	PF02771	Acyl-CoA dehydrogenase, N-terminal domain	6	120	2.1e-25	T	21-12-2021	IPR013786	Acyl-CoA dehydrogenase/oxidase, N-terminal	GO:0016627|GO:0050660
NODE_461_length_97973_cov_678.646061_37_orf3909	f6017c01627e18555844c361962b8166	394	Pfam	PF00441	Acyl-CoA dehydrogenase, C-terminal domain	231	391	7.7e-23	T	21-12-2021	IPR009075	Acyl-CoA dehydrogenase/oxidase C-terminal	GO:0016627
NODE_325_length_115519_cov_166.371718_97_orf1838	a39e0b41c7f142bfcfbb9c35293f02fa	331	CDD	cd01335	Radical_SAM	19	218	3.97595e-20	T	21-12-2021	-	-
NODE_325_length_115519_cov_166.371718_97_orf1838	a39e0b41c7f142bfcfbb9c35293f02fa	331	Pfam	PF04055	Radical SAM superfamily	19	179	1.4e-29	T	21-12-2021	IPR007197	Radical SAM	GO:0003824|GO:0051536
NODE_325_length_115519_cov_166.371718_97_orf1838	a39e0b41c7f142bfcfbb9c35293f02fa	331	Pfam	PF13353	4Fe-4S single cluster domain	9	124	9.5e-10	T	21-12-2021	-	-
NODE_325_length_115519_cov_166.371718_97_orf1838	a39e0b41c7f142bfcfbb9c35293f02fa	331	PANTHER	PTHR22960	MOLYBDOPTERIN COFACTOR SYNTHESIS PROTEIN A	4	331	4.8e-142	T	21-12-2021	-	-
NODE_325_length_115519_cov_166.371718_97_orf1838	a39e0b41c7f142bfcfbb9c35293f02fa	331	Pfam	PF06463	Molybdenum Cofactor Synthesis C	186	314	3.4e-37	T	21-12-2021	IPR010505	Molybdenum cofactor synthesis C-terminal	GO:0006777|GO:0019008|GO:0051539
NODE_325_length_115519_cov_166.371718_97_orf1838	a39e0b41c7f142bfcfbb9c35293f02fa	331	PANTHER	PTHR22960:SF27	GTP 3',8-CYCLASE	4	331	4.8e-142	T	21-12-2021	-	-
NODE_2221_length_45913_cov_223.673950_21_orf1143	b82cdd95c9e21425aa897d7dcb8880e5	239	Pfam	PF00005	ABC transporter	25	167	4.3e-23	T	21-12-2021	IPR003439	ABC transporter-like	GO:0005524
NODE_2221_length_45913_cov_223.673950_21_orf1143	b82cdd95c9e21425aa897d7dcb8880e5	239	CDD	cd03224	ABC_TM1139_LivF_branched	10	228	2.79255e-97	T	21-12-2021	-	-
NODE_2221_length_45913_cov_223.673950_21_orf1143	b82cdd95c9e21425aa897d7dcb8880e5	239	PANTHER	PTHR43820	HIGH-AFFINITY BRANCHED-CHAIN AMINO ACID TRANSPORT ATP-BINDING PROTEIN LIVF	6	238	1.4e-84	T	21-12-2021	-	-
NODE_530_length_91516_cov_226.624124_68_orf5358	88206036776a0395f816c07d03ae0df4	882	PANTHER	PTHR44757:SF2	DIGUANYLATE CYCLASE DGCP	315	870	2.3e-188	T	21-12-2021	-	-
NODE_530_length_91516_cov_226.624124_68_orf5358	88206036776a0395f816c07d03ae0df4	882	CDD	cd00130	PAS	214	278	2.0355e-05	T	21-12-2021	IPR000014	PAS domain	-
NODE_530_length_91516_cov_226.624124_68_orf5358	88206036776a0395f816c07d03ae0df4	882	CDD	cd01948	EAL	625	864	2.03366e-89	T	21-12-2021	IPR001633	EAL domain	-
NODE_530_length_91516_cov_226.624124_68_orf5358	88206036776a0395f816c07d03ae0df4	882	Pfam	PF08447	PAS fold	343	427	1.9e-16	T	21-12-2021	IPR013655	PAS fold-3	GO:0005515
NODE_530_length_91516_cov_226.624124_68_orf5358	88206036776a0395f816c07d03ae0df4	882	CDD	cd01949	GGDEF	449	607	2.58476e-63	T	21-12-2021	IPR000160	GGDEF domain	-
NODE_530_length_91516_cov_226.624124_68_orf5358	88206036776a0395f816c07d03ae0df4	882	PANTHER	PTHR44757	DIGUANYLATE CYCLASE DGCP	315	870	2.3e-188	T	21-12-2021	-	-
NODE_530_length_91516_cov_226.624124_68_orf5358	88206036776a0395f816c07d03ae0df4	882	CDD	cd00130	PAS	344	434	9.5442e-08	T	21-12-2021	IPR000014	PAS domain	-
NODE_530_length_91516_cov_226.624124_68_orf5358	88206036776a0395f816c07d03ae0df4	882	Pfam	PF08448	PAS fold	210	310	1.1e-13	T	21-12-2021	IPR013656	PAS fold-4	-
NODE_530_length_91516_cov_226.624124_68_orf5358	88206036776a0395f816c07d03ae0df4	882	Pfam	PF08448	PAS fold	40	160	9.6e-07	T	21-12-2021	IPR013656	PAS fold-4	-
NODE_530_length_91516_cov_226.624124_68_orf5358	88206036776a0395f816c07d03ae0df4	882	Pfam	PF00563	EAL domain	625	859	3.6e-68	T	21-12-2021	IPR001633	EAL domain	-
NODE_530_length_91516_cov_226.624124_68_orf5358	88206036776a0395f816c07d03ae0df4	882	Pfam	PF00990	Diguanylate cyclase, GGDEF domain	448	605	4.2e-49	T	21-12-2021	IPR000160	GGDEF domain	-
NODE_69_length_228746_cov_723.733741_178_orf2580	3b225419f0d921e880fb687ccfdb3f03	538	CDD	cd02134	NusA_KH	288	346	3.84858e-18	T	21-12-2021	-	-
NODE_69_length_228746_cov_723.733741_178_orf2580	3b225419f0d921e880fb687ccfdb3f03	538	Pfam	PF08529	NusA N-terminal domain	10	132	7.3e-32	T	21-12-2021	IPR013735	Transcription factor NusA, N-terminal	GO:0003700|GO:0031554
NODE_69_length_228746_cov_723.733741_178_orf2580	3b225419f0d921e880fb687ccfdb3f03	538	PANTHER	PTHR22648	TRANSCRIPTION TERMINATION FACTOR NUSA	10	430	4e-150	T	21-12-2021	IPR030842	Transcription termination/antitermination protein NusA, bacterial	GO:0006353|GO:0031564
NODE_69_length_228746_cov_723.733741_178_orf2580	3b225419f0d921e880fb687ccfdb3f03	538	CDD	cd04455	S1_NusA	140	206	3.9688e-29	T	21-12-2021	-	-
NODE_69_length_228746_cov_723.733741_178_orf2580	3b225419f0d921e880fb687ccfdb3f03	538	Pfam	PF13184	NusA-like KH domain	237	304	1.1e-26	T	21-12-2021	IPR025249	KH domain, NusA-like	GO:0003723
NODE_69_length_228746_cov_723.733741_178_orf2580	3b225419f0d921e880fb687ccfdb3f03	538	CDD	cd02134	NusA_KH	209	281	7.21616e-06	T	21-12-2021	-	-
NODE_69_length_228746_cov_723.733741_178_orf2580	3b225419f0d921e880fb687ccfdb3f03	538	Pfam	PF14520	Helix-hairpin-helix domain	378	419	0.0023	T	21-12-2021	-	-
NODE_771_length_77208_cov_244.081656_44_orf5480	44397aca2b2a6785bbdf05937b9a420f	451	CDD	cd16329	LolA_like	225	441	1.57727e-17	T	21-12-2021	-	-
NODE_771_length_77208_cov_244.081656_44_orf5480	44397aca2b2a6785bbdf05937b9a420f	451	Pfam	PF07044	Protein of unknown function (DUF1329)	82	446	2.6e-137	T	21-12-2021	IPR010752	Protein of unknown function DUF1329	-
NODE_530_length_91516_cov_226.624124_69_orf5407	506ad4156ee4b7496b37fb055e2f2fc3	701	CDD	cd06558	crotonase-like	40	224	6.96146e-53	T	21-12-2021	-	-
NODE_530_length_91516_cov_226.624124_69_orf5407	506ad4156ee4b7496b37fb055e2f2fc3	701	Pfam	PF00378	Enoyl-CoA hydratase/isomerase	40	256	1e-33	T	21-12-2021	IPR001753	Enoyl-CoA hydratase/isomerase	GO:0003824
NODE_530_length_91516_cov_226.624124_69_orf5407	506ad4156ee4b7496b37fb055e2f2fc3	701	Pfam	PF02737	3-hydroxyacyl-CoA dehydrogenase, NAD binding domain	332	502	1.2e-47	T	21-12-2021	IPR006176	3-hydroxyacyl-CoA dehydrogenase, NAD binding	GO:0006631|GO:0070403
NODE_530_length_91516_cov_226.624124_69_orf5407	506ad4156ee4b7496b37fb055e2f2fc3	701	Pfam	PF00725	3-hydroxyacyl-CoA dehydrogenase, C-terminal domain	508	602	6.3e-28	T	21-12-2021	IPR006108	3-hydroxyacyl-CoA dehydrogenase, C-terminal	GO:0006631|GO:0016491|GO:0016616
NODE_530_length_91516_cov_226.624124_69_orf5407	506ad4156ee4b7496b37fb055e2f2fc3	701	PANTHER	PTHR43612:SF3	TRIFUNCTIONAL ENZYME SUBUNIT ALPHA, MITOCHONDRIAL	28	695	8.4e-163	T	21-12-2021	-	-
NODE_530_length_91516_cov_226.624124_69_orf5407	506ad4156ee4b7496b37fb055e2f2fc3	701	PANTHER	PTHR43612	TRIFUNCTIONAL ENZYME SUBUNIT ALPHA	28	695	8.4e-163	T	21-12-2021	-	-
NODE_298_length_119507_cov_75.763378_62_orf340	604d0b279b476286b59c004b2c5653db	526	CDD	cd03026	AhpF_NTD_C	106	194	1.16219e-51	T	21-12-2021	IPR044141	AhpF, N-terminal domain, C-terminal TRX-fold subdomain	-
NODE_298_length_119507_cov_75.763378_62_orf340	604d0b279b476286b59c004b2c5653db	526	CDD	cd02974	AhpF_NTD_N	1	95	8.00273e-41	T	21-12-2021	IPR044142	AhpF, N-terminal domain, N-terminal TRX-fold subdomain	-
NODE_298_length_119507_cov_75.763378_62_orf340	604d0b279b476286b59c004b2c5653db	526	Pfam	PF07992	Pyridine nucleotide-disulphide oxidoreductase	213	490	2.9e-46	T	21-12-2021	IPR023753	FAD/NAD(P)-binding domain	GO:0016491
NODE_298_length_119507_cov_75.763378_62_orf340	604d0b279b476286b59c004b2c5653db	526	Pfam	PF13192	Thioredoxin domain	125	195	2.5e-10	T	21-12-2021	IPR012336	Thioredoxin-like fold	-
NODE_298_length_119507_cov_75.763378_62_orf340	604d0b279b476286b59c004b2c5653db	526	PANTHER	PTHR48105:SF6	ALKYL HYDROPEROXIDE REDUCTASE SUBUNIT F	51	515	1.5e-203	T	21-12-2021	-	-
NODE_298_length_119507_cov_75.763378_62_orf340	604d0b279b476286b59c004b2c5653db	526	PANTHER	PTHR48105	THIOREDOXIN REDUCTASE 1-RELATED-RELATED	51	515	1.5e-203	T	21-12-2021	-	-
NODE_508_length_93552_cov_38.825374_37_orf7190	97766ef21923c53f4117b83a1dffc74b	274	Pfam	PF02649	Type I GTP cyclohydrolase folE2	15	263	4.7e-100	T	21-12-2021	IPR003801	GTP cyclohydrolase FolE2/MptA	GO:0003933
NODE_508_length_93552_cov_38.825374_37_orf7190	97766ef21923c53f4117b83a1dffc74b	274	PANTHER	PTHR36445	GTP CYCLOHYDROLASE MPTA	12	271	4.1e-93	T	21-12-2021	IPR003801	GTP cyclohydrolase FolE2/MptA	GO:0003933
NODE_1829_length_50710_cov_4418.035495_8_orf41	4a9fb4632984ce80a4510dff4c933136	309	PANTHER	PTHR30466	FLAVIN REDUCTASE	2	155	2.6e-44	T	21-12-2021	-	-
NODE_1829_length_50710_cov_4418.035495_8_orf41	4a9fb4632984ce80a4510dff4c933136	309	Pfam	PF01613	Flavin reductase like domain	13	155	1.8e-34	T	21-12-2021	IPR002563	Flavin reductase like domain	GO:0010181
NODE_1829_length_50710_cov_4418.035495_8_orf41	4a9fb4632984ce80a4510dff4c933136	309	PANTHER	PTHR30466:SF11	FLAVIN-DEPENDENT MONOOXYGENASE, REDUCTASE SUBUNIT HSAB	2	155	2.6e-44	T	21-12-2021	-	-
NODE_468_length_97432_cov_1497.834509_63_orf2234	726943d4a392357aeefb36409adbd4cb	465	Pfam	PF03929	PepSY-associated TM region	19	391	2.3e-61	T	21-12-2021	IPR005625	PepSY-associated TM protein	-
NODE_468_length_97432_cov_1497.834509_63_orf2234	726943d4a392357aeefb36409adbd4cb	465	PANTHER	PTHR34219:SF1	BLL7967 PROTEIN	13	455	4.8e-95	T	21-12-2021	-	-
NODE_468_length_97432_cov_1497.834509_63_orf2234	726943d4a392357aeefb36409adbd4cb	465	PANTHER	PTHR34219	IRON-REGULATED INNER MEMBRANE PROTEIN-RELATED	13	455	4.8e-95	T	21-12-2021	IPR005625	PepSY-associated TM protein	-
NODE_188_length_150446_cov_245.463778_6_orf4933	402a854e4b86b1a6835ed846a71da240	418	Pfam	PF00990	Diguanylate cyclase, GGDEF domain	259	346	5.1e-08	T	21-12-2021	IPR000160	GGDEF domain	-
NODE_188_length_150446_cov_245.463778_6_orf4933	402a854e4b86b1a6835ed846a71da240	418	PANTHER	PTHR35152	-	4	242	3.5e-40	T	21-12-2021	-	-
NODE_188_length_150446_cov_245.463778_6_orf4933	402a854e4b86b1a6835ed846a71da240	418	Pfam	PF03707	Bacterial signalling protein N terminal repeat	114	161	2.2e-14	T	21-12-2021	IPR005330	MHYT domain	-
NODE_188_length_150446_cov_245.463778_6_orf4933	402a854e4b86b1a6835ed846a71da240	418	Pfam	PF03707	Bacterial signalling protein N terminal repeat	182	231	2.5e-07	T	21-12-2021	IPR005330	MHYT domain	-
NODE_188_length_150446_cov_245.463778_6_orf4933	402a854e4b86b1a6835ed846a71da240	418	Pfam	PF03707	Bacterial signalling protein N terminal repeat	51	105	3.8e-14	T	21-12-2021	IPR005330	MHYT domain	-
NODE_84_length_209481_cov_234.513480_59_orf703	eacbaf45527991b2d8b6a8f94110a7c0	202	Pfam	PF04893	Yip1 domain	7	183	8e-32	T	21-12-2021	IPR006977	Yip1 domain	GO:0016020
NODE_468_length_97432_cov_1497.834509_33_orf1998	ef02e8541cdb851dc0ab0cae0ad5a03e	431	Pfam	PF01546	Peptidase family M20/M25/M40	96	423	4.5e-23	T	21-12-2021	IPR002933	Peptidase M20	GO:0016787
NODE_468_length_97432_cov_1497.834509_33_orf1998	ef02e8541cdb851dc0ab0cae0ad5a03e	431	PANTHER	PTHR43808	ACETYLORNITHINE DEACETYLASE	21	423	1e-44	T	21-12-2021	-	-
NODE_468_length_97432_cov_1497.834509_33_orf1998	ef02e8541cdb851dc0ab0cae0ad5a03e	431	Pfam	PF07687	Peptidase dimerisation domain	214	321	1.7e-06	T	21-12-2021	IPR011650	Peptidase M20, dimerisation domain	-
NODE_3542_length_35364_cov_289.457079_29_orf6258	ab3309b712e3475ea7535adecf318302	620	Pfam	PF13718	GNAT acetyltransferase 2	409	520	4e-16	T	21-12-2021	IPR000182	GNAT domain	GO:0008080
NODE_3542_length_35364_cov_289.457079_29_orf6258	ab3309b712e3475ea7535adecf318302	620	PANTHER	PTHR10925:SF5	RNA CYTIDINE ACETYLTRANSFERASE	69	521	4.3e-84	T	21-12-2021	-	-
NODE_3542_length_35364_cov_289.457079_29_orf6258	ab3309b712e3475ea7535adecf318302	620	PANTHER	PTHR10925:SF5	RNA CYTIDINE ACETYLTRANSFERASE	528	565	4.3e-84	T	21-12-2021	-	-
NODE_3542_length_35364_cov_289.457079_29_orf6258	ab3309b712e3475ea7535adecf318302	620	CDD	cd04301	NAT_SF	495	516	0.00159486	T	21-12-2021	-	-
NODE_3542_length_35364_cov_289.457079_29_orf6258	ab3309b712e3475ea7535adecf318302	620	Pfam	PF05127	Helicase	202	376	1.3e-55	T	21-12-2021	IPR007807	Helicase domain	-
NODE_3542_length_35364_cov_289.457079_29_orf6258	ab3309b712e3475ea7535adecf318302	620	PANTHER	PTHR10925	N-ACETYLTRANSFERASE 10	69	521	4.3e-84	T	21-12-2021	IPR032672	TmcA/NAT10/Kre33	GO:0008080
NODE_3542_length_35364_cov_289.457079_29_orf6258	ab3309b712e3475ea7535adecf318302	620	PANTHER	PTHR10925	N-ACETYLTRANSFERASE 10	528	565	4.3e-84	T	21-12-2021	IPR032672	TmcA/NAT10/Kre33	GO:0008080
NODE_3542_length_35364_cov_289.457079_29_orf6258	ab3309b712e3475ea7535adecf318302	620	Pfam	PF08351	Domain of unknown function (DUF1726)	72	155	2.8e-16	T	21-12-2021	IPR013562	tRNA(Met) cytidine acetyltransferase TmcA, N-terminal	-
NODE_198_length_148440_cov_764.473815_17_orf3003	0f9beee4e3c526a2ecbee0824b8807c3	1215	CDD	cd02888	RNR_II_dimer	137	913	1.05983e-176	T	21-12-2021	IPR013344	Ribonucleotide reductase, adenosylcobalamin-dependent	GO:0000166|GO:0004748|GO:0031419
NODE_198_length_148440_cov_764.473815_17_orf3003	0f9beee4e3c526a2ecbee0824b8807c3	1215	Pfam	PF08471	Class II vitamin B12-dependent ribonucleotide reductase	31	147	4.4e-41	T	21-12-2021	IPR013678	Ribonucleotide reductase class II vitamin B12-dependent, N-terminal domain	GO:0004748|GO:0050897
NODE_198_length_148440_cov_764.473815_17_orf3003	0f9beee4e3c526a2ecbee0824b8807c3	1215	Pfam	PF02867	Ribonucleotide reductase, barrel domain	198	736	3.9e-104	T	21-12-2021	IPR000788	Ribonucleotide reductase large subunit, C-terminal	GO:0006260
NODE_198_length_148440_cov_764.473815_17_orf3003	0f9beee4e3c526a2ecbee0824b8807c3	1215	PANTHER	PTHR43371	VITAMIN B12-DEPENDENT RIBONUCLEOTIDE REDUCTASE	25	1215	1.7e-231	T	21-12-2021	-	-
NODE_198_length_148440_cov_764.473815_17_orf3003	0f9beee4e3c526a2ecbee0824b8807c3	1215	Pfam	PF02867	Ribonucleotide reductase, barrel domain	806	910	2e-14	T	21-12-2021	IPR000788	Ribonucleotide reductase large subunit, C-terminal	GO:0006260
NODE_468_length_97432_cov_1497.834509_61_orf2206	c3f7976f33b38bd1a43d6d9ef6b7cc12	259	Pfam	PF02900	Catalytic LigB subunit of aromatic ring-opening dioxygenase	24	254	3.6e-41	T	21-12-2021	IPR004183	Extradiol ring-cleavage dioxygenase, class III enzyme, subunit B	GO:0006725|GO:0008198|GO:0016491
NODE_468_length_97432_cov_1497.834509_61_orf2206	c3f7976f33b38bd1a43d6d9ef6b7cc12	259	PANTHER	PTHR30096	UNCHARACTERIZED	3	256	5.5e-75	T	21-12-2021	-	-
NODE_468_length_97432_cov_1497.834509_61_orf2206	c3f7976f33b38bd1a43d6d9ef6b7cc12	259	PANTHER	PTHR30096:SF0	4,5-DOPA DIOXYGENASE EXTRADIOL-LIKE PROTEIN	3	256	5.5e-75	T	21-12-2021	-	-
NODE_468_length_97432_cov_1497.834509_61_orf2206	c3f7976f33b38bd1a43d6d9ef6b7cc12	259	CDD	cd07363	45_DOPA_Dioxygenase	3	254	1.33903e-109	T	21-12-2021	IPR014436	Extradiol aromatic ring-opening dioxygenase, DODA-type	GO:0008270|GO:0016701
NODE_277_length_123623_cov_850.894075_29_orf3448	0320d1acc3a9df095056132742ddcee7	970	PANTHER	PTHR42765:SF1	ISOLEUCINE--TRNA LIGASE, MITOCHONDRIAL	11	966	1.4e-297	T	21-12-2021	-	-
NODE_277_length_123623_cov_850.894075_29_orf3448	0320d1acc3a9df095056132742ddcee7	970	Pfam	PF06827	Zinc finger found in FPG and IleRS	938	964	0.00013	T	21-12-2021	IPR010663	Zinc finger, FPG/IleRS-type	-
NODE_277_length_123623_cov_850.894075_29_orf3448	0320d1acc3a9df095056132742ddcee7	970	Pfam	PF00133	tRNA synthetases class I (I, L, M and V)	37	685	2e-177	T	21-12-2021	IPR002300	Aminoacyl-tRNA synthetase, class Ia	GO:0000166|GO:0004812|GO:0005524|GO:0006418
NODE_277_length_123623_cov_850.894075_29_orf3448	0320d1acc3a9df095056132742ddcee7	970	PANTHER	PTHR42765	SOLEUCYL-TRNA SYNTHETASE	11	966	1.4e-297	T	21-12-2021	-	-
NODE_277_length_123623_cov_850.894075_29_orf3448	0320d1acc3a9df095056132742ddcee7	970	CDD	cd07960	Anticodon_Ia_Ile_BEm	685	862	2.61922e-84	T	21-12-2021	IPR033708	Isoleucyl tRNA synthetase type 1, anticodon-binding domain	GO:0000049
NODE_277_length_123623_cov_850.894075_29_orf3448	0320d1acc3a9df095056132742ddcee7	970	Pfam	PF08264	Anticodon-binding domain of tRNA ligase	729	880	5.5e-26	T	21-12-2021	IPR013155	Methionyl/Valyl/Leucyl/Isoleucyl-tRNA synthetase, anticodon-binding	GO:0004812|GO:0006418
NODE_468_length_97432_cov_1497.834509_32_orf1972	7afa2fb4ea402ebc3ec00b787bc22487	288	CDD	cd06261	TM_PBP2	92	264	2.23363e-10	T	21-12-2021	IPR000515	ABC transporter type 1, transmembrane domain MetI-like	GO:0016020|GO:0055085
NODE_468_length_97432_cov_1497.834509_32_orf1972	7afa2fb4ea402ebc3ec00b787bc22487	288	Pfam	PF00528	Binding-protein-dependent transport system inner membrane component	110	282	3.1e-20	T	21-12-2021	IPR000515	ABC transporter type 1, transmembrane domain MetI-like	GO:0016020|GO:0055085
NODE_468_length_97432_cov_1497.834509_32_orf1972	7afa2fb4ea402ebc3ec00b787bc22487	288	PANTHER	PTHR30151:SF25	TAURINE TRANSPORT SYSTEM PERMEASE PROTEIN TAUC	29	283	2.1e-67	T	21-12-2021	-	-
NODE_468_length_97432_cov_1497.834509_32_orf1972	7afa2fb4ea402ebc3ec00b787bc22487	288	PANTHER	PTHR30151	ALKANE SULFONATE ABC TRANSPORTER-RELATED, MEMBRANE SUBUNIT	29	283	2.1e-67	T	21-12-2021	-	-
NODE_97_length_194029_cov_1003.289817_22_orf2636	4028ef1dd199b26ea49aee0bb1ee3a25	481	Pfam	PF02887	Pyruvate kinase, alpha/beta domain	355	467	3e-26	T	21-12-2021	IPR015795	Pyruvate kinase, C-terminal	-
NODE_97_length_194029_cov_1003.289817_22_orf2636	4028ef1dd199b26ea49aee0bb1ee3a25	481	Pfam	PF00224	Pyruvate kinase, barrel domain	5	336	6.4e-117	T	21-12-2021	IPR015793	Pyruvate kinase, barrel	GO:0000287|GO:0004743|GO:0006096|GO:0030955
NODE_97_length_194029_cov_1003.289817_22_orf2636	4028ef1dd199b26ea49aee0bb1ee3a25	481	PANTHER	PTHR11817:SF92	PYRUVATE KINASE I	1	470	6.3e-189	T	21-12-2021	-	-
NODE_97_length_194029_cov_1003.289817_22_orf2636	4028ef1dd199b26ea49aee0bb1ee3a25	481	PANTHER	PTHR11817	PYRUVATE KINASE	1	470	6.3e-189	T	21-12-2021	IPR001697	Pyruvate kinase	GO:0000287|GO:0004743|GO:0006096|GO:0030955
NODE_6109_length_25602_cov_181.346773_9_orf6541	d45a7265e56b8b23fb3828d599ef57a4	317	Pfam	PF00535	Glycosyl transferase family 2	8	130	3.8e-20	T	21-12-2021	IPR001173	Glycosyltransferase 2-like	-
NODE_6109_length_25602_cov_181.346773_9_orf6541	d45a7265e56b8b23fb3828d599ef57a4	317	PANTHER	PTHR43179	RHAMNOSYLTRANSFERASE WBBL	5	285	7.3e-53	T	21-12-2021	-	-
NODE_6109_length_25602_cov_181.346773_9_orf6541	d45a7265e56b8b23fb3828d599ef57a4	317	CDD	cd04186	GT_2_like_c	9	233	2.16591e-46	T	21-12-2021	-	-
NODE_3141_length_38011_cov_276.975234_8_orf6084	fc444cc72d20de1b5a3b193c1425cbd9	651	CDD	cd00383	trans_reg_C	561	647	1.92411e-26	T	21-12-2021	IPR001867	OmpR/PhoB-type DNA-binding domain	GO:0000160|GO:0003677|GO:0006355
NODE_3141_length_38011_cov_276.975234_8_orf6084	fc444cc72d20de1b5a3b193c1425cbd9	651	PANTHER	PTHR48111	REGULATOR OF RPOS	561	648	5.4e-14	T	21-12-2021	IPR039420	Transcriptional regulatory protein WalR-like	-
NODE_3141_length_38011_cov_276.975234_8_orf6084	fc444cc72d20de1b5a3b193c1425cbd9	651	PANTHER	PTHR48111:SF16	TRANSCRIPTIONAL REGULATORY PROTEIN GLNR	561	648	5.4e-14	T	21-12-2021	-	-
NODE_3141_length_38011_cov_276.975234_8_orf6084	fc444cc72d20de1b5a3b193c1425cbd9	651	Pfam	PF13401	AAA domain	36	147	9e-07	T	21-12-2021	IPR003593	AAA+ ATPase domain	-
NODE_3141_length_38011_cov_276.975234_8_orf6084	fc444cc72d20de1b5a3b193c1425cbd9	651	Pfam	PF00486	Transcriptional regulatory protein, C terminal	575	647	9.7e-19	T	21-12-2021	IPR001867	OmpR/PhoB-type DNA-binding domain	GO:0000160|GO:0003677|GO:0006355
NODE_468_length_97432_cov_1497.834509_60_orf2188	d1234a9599aa6a80a1eee3833e1d2214	146	PANTHER	PTHR33452	OXIDOREDUCTASE CATD-RELATED	8	143	1.2e-36	T	21-12-2021	-	-
NODE_468_length_97432_cov_1497.834509_60_orf2188	d1234a9599aa6a80a1eee3833e1d2214	146	PANTHER	PTHR33452:SF18	INNER MEMBRANE PROTEIN YPHA-RELATED	8	143	1.2e-36	T	21-12-2021	-	-
NODE_468_length_97432_cov_1497.834509_60_orf2188	d1234a9599aa6a80a1eee3833e1d2214	146	Pfam	PF07681	DoxX	18	104	1.5e-21	T	21-12-2021	IPR032808	DoxX family	-
NODE_530_length_91516_cov_226.624124_67_orf5307	845c7bdefc5a48fb45b3bef5c9c1be20	489	CDD	cd00156	REC	46	146	8.45575e-18	T	21-12-2021	-	-
NODE_530_length_91516_cov_226.624124_67_orf5307	845c7bdefc5a48fb45b3bef5c9c1be20	489	CDD	cd00009	AAA	192	355	1.35813e-22	T	21-12-2021	-	-
NODE_530_length_91516_cov_226.624124_67_orf5307	845c7bdefc5a48fb45b3bef5c9c1be20	489	Pfam	PF00158	Sigma-54 interaction domain	185	352	7.1e-69	T	21-12-2021	IPR002078	RNA polymerase sigma factor 54 interaction domain	GO:0005524|GO:0006355|GO:0008134
NODE_530_length_91516_cov_226.624124_67_orf5307	845c7bdefc5a48fb45b3bef5c9c1be20	489	Pfam	PF00072	Response regulator receiver domain	45	156	3.5e-22	T	21-12-2021	IPR001789	Signal transduction response regulator, receiver domain	GO:0000160
NODE_530_length_91516_cov_226.624124_67_orf5307	845c7bdefc5a48fb45b3bef5c9c1be20	489	Pfam	PF02954	Bacterial regulatory protein, Fis family	447	487	4.3e-14	T	21-12-2021	IPR002197	DNA binding HTH domain, Fis-type	GO:0043565
NODE_530_length_91516_cov_226.624124_67_orf5307	845c7bdefc5a48fb45b3bef5c9c1be20	489	PANTHER	PTHR32071:SF79	TWO-COMPONENT RESPONSE REGULATOR	44	486	1.4e-137	T	21-12-2021	-	-
NODE_530_length_91516_cov_226.624124_67_orf5307	845c7bdefc5a48fb45b3bef5c9c1be20	489	PANTHER	PTHR32071	TRANSCRIPTIONAL REGULATORY PROTEIN	44	486	1.4e-137	T	21-12-2021	-	-
NODE_4365_length_31374_cov_233.413391_18_orf1444	5aabc90de598985a4bd58510ba792875	144	Pfam	PF04965	Gene 25-like lysozyme	37	123	2.1e-16	T	21-12-2021	IPR007048	IraD/Gp25-like	-
NODE_4365_length_31374_cov_233.413391_18_orf1444	5aabc90de598985a4bd58510ba792875	144	PANTHER	PTHR38595:SF2	TYPE VI SECRETION SYSTEM NEEDLE HUB PROTEIN TSSE	14	140	3.5e-22	T	21-12-2021	-	-
NODE_4365_length_31374_cov_233.413391_18_orf1444	5aabc90de598985a4bd58510ba792875	144	PANTHER	PTHR38595	CYTOPLASMIC PROTEIN-RELATED	14	140	3.5e-22	T	21-12-2021	-	-
NODE_325_length_115519_cov_166.371718_101_orf1920	a683d2c3323bf253a01a0ab5c7ec3016	255	PANTHER	PTHR30632:SF14	MOLYBDATE PERIPLASMIC BINDING PROTEIN	5	243	6.3e-60	T	21-12-2021	-	-
NODE_325_length_115519_cov_166.371718_101_orf1920	a683d2c3323bf253a01a0ab5c7ec3016	255	CDD	cd13539	PBP2_AvModA	21	243	1.90876e-90	T	21-12-2021	IPR044084	AvModA-like, substrate binding domain	GO:0015689|GO:0030973
NODE_325_length_115519_cov_166.371718_101_orf1920	a683d2c3323bf253a01a0ab5c7ec3016	255	PANTHER	PTHR30632	MOLYBDATE-BINDING PERIPLASMIC PROTEIN	5	243	6.3e-60	T	21-12-2021	-	-
NODE_325_length_115519_cov_166.371718_101_orf1920	a683d2c3323bf253a01a0ab5c7ec3016	255	Pfam	PF13531	Bacterial extracellular solute-binding protein	22	243	1.5e-43	T	21-12-2021	-	-
NODE_6109_length_25602_cov_181.346773_15_orf6662	646694e094fe824ce6b83a2e54448f17	445	Pfam	PF04230	Polysaccharide pyruvyl transferase	84	354	2.5e-25	T	21-12-2021	IPR007345	Polysaccharide pyruvyl transferase	-
NODE_6109_length_25602_cov_181.346773_15_orf6662	646694e094fe824ce6b83a2e54448f17	445	PANTHER	PTHR36836	COLANIC ACID BIOSYNTHESIS PROTEIN WCAK	12	392	1.2e-31	T	21-12-2021	-	-
NODE_333_length_114670_cov_809.223889_26_orf3647	aa12f982cd67c8a5a709aabcab7dc5a3	307	Pfam	PF02153	Prephenate dehydrogenase	20	277	2.3e-72	T	21-12-2021	IPR003099	Prephenate dehydrogenase	GO:0004665|GO:0006571|GO:0008977
NODE_333_length_114670_cov_809.223889_26_orf3647	aa12f982cd67c8a5a709aabcab7dc5a3	307	PANTHER	PTHR21363	PREPHENATE DEHYDROGENASE	6	290	4.7e-64	T	21-12-2021	-	-
NODE_442_length_99688_cov_693.980519_45_orf3760	d990de0689c99b2e95e96a29ff47ea69	541	Pfam	PF02028	BCCT, betaine/carnitine/choline family transporter	41	538	1.2e-171	T	21-12-2021	IPR000060	BCCT transporter family	GO:0016020|GO:0022857|GO:0071705
NODE_442_length_99688_cov_693.980519_45_orf3760	d990de0689c99b2e95e96a29ff47ea69	541	PANTHER	PTHR30047	HIGH-AFFINITY CHOLINE TRANSPORT PROTEIN-RELATED	36	539	1.3e-172	T	21-12-2021	IPR000060	BCCT transporter family	GO:0016020|GO:0022857|GO:0071705
NODE_442_length_99688_cov_693.980519_45_orf3760	d990de0689c99b2e95e96a29ff47ea69	541	PANTHER	PTHR30047:SF7	HIGH-AFFINITY CHOLINE TRANSPORT PROTEIN	36	539	1.3e-172	T	21-12-2021	-	-
NODE_2446_length_43882_cov_1311.230155_2_orf2323	d3bb69aec248930c3cfb620191c16c39	668	Pfam	PF01584	CheW-like domain	527	655	3.8e-20	T	21-12-2021	IPR002545	CheW-like domain	GO:0006935|GO:0007165
NODE_2446_length_43882_cov_1311.230155_2_orf2323	d3bb69aec248930c3cfb620191c16c39	668	CDD	cd00731	CheA_reg	522	650	2.35921e-36	T	21-12-2021	-	-
NODE_2446_length_43882_cov_1311.230155_2_orf2323	d3bb69aec248930c3cfb620191c16c39	668	Pfam	PF02518	Histidine kinase-, DNA gyrase B-, and HSP90-like ATPase	385	521	6.4e-18	T	21-12-2021	IPR003594	Histidine kinase/HSP90-like ATPase	-
NODE_2446_length_43882_cov_1311.230155_2_orf2323	d3bb69aec248930c3cfb620191c16c39	668	PANTHER	PTHR43395:SF9	CHEMOTAXIS PROTEIN CHEA	5	142	6.6e-215	T	21-12-2021	-	-
NODE_2446_length_43882_cov_1311.230155_2_orf2323	d3bb69aec248930c3cfb620191c16c39	668	PANTHER	PTHR43395:SF9	CHEMOTAXIS PROTEIN CHEA	249	658	6.6e-215	T	21-12-2021	-	-
NODE_2446_length_43882_cov_1311.230155_2_orf2323	d3bb69aec248930c3cfb620191c16c39	668	PANTHER	PTHR43395	SENSOR HISTIDINE KINASE CHEA	5	142	6.6e-215	T	21-12-2021	-	-
NODE_2446_length_43882_cov_1311.230155_2_orf2323	d3bb69aec248930c3cfb620191c16c39	668	PANTHER	PTHR43395	SENSOR HISTIDINE KINASE CHEA	249	658	6.6e-215	T	21-12-2021	-	-
NODE_2446_length_43882_cov_1311.230155_2_orf2323	d3bb69aec248930c3cfb620191c16c39	668	CDD	cd16916	HATPase_CheA-like	345	519	1.52935e-93	T	21-12-2021	-	-
NODE_2446_length_43882_cov_1311.230155_2_orf2323	d3bb69aec248930c3cfb620191c16c39	668	Pfam	PF01627	Hpt domain	6	104	4.5e-22	T	21-12-2021	IPR008207	Signal transduction histidine kinase, phosphotransfer (Hpt) domain	GO:0000160
NODE_2446_length_43882_cov_1311.230155_2_orf2323	d3bb69aec248930c3cfb620191c16c39	668	Pfam	PF02895	Signal transducing histidine kinase, homodimeric domain	276	337	5.4e-12	T	21-12-2021	IPR004105	Histidine kinase CheA-like, homodimeric domain	GO:0000155|GO:0000160|GO:0004673|GO:0005737|GO:0006935
NODE_2446_length_43882_cov_1311.230155_2_orf2323	d3bb69aec248930c3cfb620191c16c39	668	CDD	cd00088	HPT	5	101	1.04517e-22	T	21-12-2021	IPR008207	Signal transduction histidine kinase, phosphotransfer (Hpt) domain	GO:0000160
NODE_672_length_81844_cov_217.780337_48_orf975	07dddad549ddcc00f182bd80bc95a059	143	PANTHER	PTHR30093:SF32	PREPILIN PEPTIDASE-DEPENDENT PROTEIN D	1	78	7e-18	T	21-12-2021	-	-
NODE_672_length_81844_cov_217.780337_48_orf975	07dddad549ddcc00f182bd80bc95a059	143	Pfam	PF00114	Pilin (bacterial filament)	37	143	2.6e-27	T	21-12-2021	IPR001082	Fimbrial protein pilin	GO:0007155|GO:0009289
NODE_672_length_81844_cov_217.780337_48_orf975	07dddad549ddcc00f182bd80bc95a059	143	Pfam	PF07963	Prokaryotic N-terminal methylation motif	3	27	2.3e-10	T	21-12-2021	IPR012902	Prokaryotic N-terminal methylation site	-
NODE_672_length_81844_cov_217.780337_48_orf975	07dddad549ddcc00f182bd80bc95a059	143	PANTHER	PTHR30093	GENERAL SECRETION PATHWAY PROTEIN G	1	78	7e-18	T	21-12-2021	-	-
NODE_182_length_153114_cov_51.365617_76_orf4426	69314753f719d2d30076653aee8a08fa	241	CDD	cd07377	WHTH_GntR	33	92	2.48176e-13	T	21-12-2021	IPR000524	Transcription regulator HTH, GntR	GO:0003700|GO:0006355
NODE_182_length_153114_cov_51.365617_76_orf4426	69314753f719d2d30076653aee8a08fa	241	PANTHER	PTHR43537	TRANSCRIPTIONAL REGULATOR, GNTR FAMILY	28	226	1.7e-26	T	21-12-2021	-	-
NODE_182_length_153114_cov_51.365617_76_orf4426	69314753f719d2d30076653aee8a08fa	241	Pfam	PF07729	FCD domain	101	224	1e-17	T	21-12-2021	IPR011711	GntR, C-terminal	-
NODE_182_length_153114_cov_51.365617_76_orf4426	69314753f719d2d30076653aee8a08fa	241	PANTHER	PTHR43537:SF34	PYRUVATE DEHYDROGENASE COMPLEX REPRESSOR	28	226	1.7e-26	T	21-12-2021	-	-
NODE_182_length_153114_cov_51.365617_76_orf4426	69314753f719d2d30076653aee8a08fa	241	Pfam	PF00392	Bacterial regulatory proteins, gntR family	33	91	9.3e-15	T	21-12-2021	IPR000524	Transcription regulator HTH, GntR	GO:0003700|GO:0006355
NODE_151_length_162743_cov_684.389666_95_orf2883	bcef1b53c7a960c9928712e05eeab2ee	494	PANTHER	PTHR11895:SF151	GLUTAMYL-TRNA(GLN) AMIDOTRANSFERASE SUBUNIT A	6	485	2.9e-192	T	21-12-2021	-	-
NODE_151_length_162743_cov_684.389666_95_orf2883	bcef1b53c7a960c9928712e05eeab2ee	494	Pfam	PF01425	Amidase	25	474	8.3e-144	T	21-12-2021	IPR023631	Amidase signature domain	-
NODE_151_length_162743_cov_684.389666_95_orf2883	bcef1b53c7a960c9928712e05eeab2ee	494	PANTHER	PTHR11895	TRANSAMIDASE	6	485	2.9e-192	T	21-12-2021	IPR000120	Amidase	GO:0016787
NODE_3542_length_35364_cov_289.457079_26_orf6192	acfe66594235deef81ae4b45cf7eaa51	371	Pfam	PF16113	Enoyl-CoA hydratase/isomerase	20	357	1.3e-101	T	21-12-2021	IPR032259	Enoyl-CoA hydratase/isomerase, HIBYL-CoA-H type	GO:0003860
NODE_3542_length_35364_cov_289.457079_26_orf6192	acfe66594235deef81ae4b45cf7eaa51	371	PANTHER	PTHR43176	3-HYDROXYISOBUTYRYL-COA HYDROLASE-RELATED	16	364	1.1e-68	T	21-12-2021	-	-
NODE_3542_length_35364_cov_289.457079_26_orf6192	acfe66594235deef81ae4b45cf7eaa51	371	PANTHER	PTHR43176:SF3	3-HYDROXYISOBUTYRYL-COA HYDROLASE, MITOCHONDRIAL	16	364	1.1e-68	T	21-12-2021	-	-
NODE_3542_length_35364_cov_289.457079_26_orf6192	acfe66594235deef81ae4b45cf7eaa51	371	CDD	cd06558	crotonase-like	17	200	3.56811e-49	T	21-12-2021	-	-
NODE_97_length_194029_cov_1003.289817_21_orf2611	33159cf2a8fc3b1d403a6115a394d7c2	252	Pfam	PF05013	N-formylglutamate amidohydrolase	22	226	2.8e-39	T	21-12-2021	IPR007709	N-formylglutamate amidohydrolase	-
NODE_217_length_139889_cov_874.548887_41_orf3298	3969028726ba502ef5fec0f29ae0e579	537	Pfam	PF00884	Sulfatase	4	417	3.6e-81	T	21-12-2021	IPR000917	Sulfatase, N-terminal	GO:0008484
NODE_217_length_139889_cov_874.548887_41_orf3298	3969028726ba502ef5fec0f29ae0e579	537	PANTHER	PTHR42693:SF31	MEMBRANE-ASSOCIATED METAL-DEPENDENT HYDROLASE-RELATED	2	522	1e-144	T	21-12-2021	-	-
NODE_217_length_139889_cov_874.548887_41_orf3298	3969028726ba502ef5fec0f29ae0e579	537	PANTHER	PTHR42693	ARYLSULFATASE FAMILY MEMBER	2	522	1e-144	T	21-12-2021	-	-
NODE_217_length_139889_cov_874.548887_41_orf3298	3969028726ba502ef5fec0f29ae0e579	537	CDD	cd16025	PAS_like	3	490	0	T	21-12-2021	-	-
NODE_3769_length_34181_cov_237.029626_4_orf1254	bc379f4873f0ce468925a7d6deba3562	317	CDD	cd01146	FhuD	47	304	2.80831e-53	T	21-12-2021	-	-
NODE_3769_length_34181_cov_237.029626_4_orf1254	bc379f4873f0ce468925a7d6deba3562	317	PANTHER	PTHR30532	IRON III DICITRATE-BINDING PERIPLASMIC PROTEIN	7	312	2.8e-43	T	21-12-2021	-	-
NODE_3769_length_34181_cov_237.029626_4_orf1254	bc379f4873f0ce468925a7d6deba3562	317	Pfam	PF01497	Periplasmic binding protein	50	284	6e-14	T	21-12-2021	IPR002491	ABC transporter periplasmic binding domain	-
NODE_188_length_150446_cov_245.463778_5_orf4911	57476f59b4bbb3dbc364cad1a2e781b5	206	PANTHER	PTHR35467	-	4	121	2e-17	T	21-12-2021	IPR039343	Protein NEOXANTHIN-DEFICIENT 1-like	-
NODE_188_length_150446_cov_245.463778_5_orf4911	57476f59b4bbb3dbc364cad1a2e781b5	206	Pfam	PF06314	Acetoacetate decarboxylase (ADC)	20	121	2e-13	T	21-12-2021	IPR010451	Acetoacetate decarboxylase	GO:0016829
NODE_188_length_150446_cov_245.463778_5_orf4911	57476f59b4bbb3dbc364cad1a2e781b5	206	PANTHER	PTHR35467:SF2	PROTEIN NEOXANTHIN-DEFICIENT 1	4	121	2e-17	T	21-12-2021	-	-
NODE_2221_length_45913_cov_223.673950_14_orf1080	509e42784108ecacc59299958d225844	207	Pfam	PF18598	Tetracyclin repressor-like, C-terminal domain	90	202	5.4e-35	T	21-12-2021	IPR041485	QsdR, TetR regulatory C-terminal domain	-
NODE_182_length_153114_cov_51.365617_2_orf4056	c5053a28cba1b3e7b93d508d4d3828e2	505	Pfam	PF01970	Tripartite tricarboxylate transporter TctA family	20	442	4e-141	T	21-12-2021	IPR002823	Protein of unknown function DUF112, transmembrane	-
NODE_182_length_153114_cov_51.365617_2_orf4056	c5053a28cba1b3e7b93d508d4d3828e2	505	PANTHER	PTHR35342	TRICARBOXYLIC TRANSPORT PROTEIN	1	499	5e-181	T	21-12-2021	-	-
NODE_5465_length_27297_cov_302.637875_11_orf6370	ed7ff8b55973a164544f26c454460371	249	Pfam	PF13442	Cytochrome C oxidase, cbb3-type, subunit III	156	235	2.1e-10	T	21-12-2021	IPR009056	Cytochrome c-like domain	GO:0009055|GO:0020037
NODE_5256_length_27875_cov_53.655176_10_orf4757	026bfe8f257420712dc321b74e6c654b	297	CDD	cd06261	TM_PBP2	74	284	2.30682e-09	T	21-12-2021	IPR000515	ABC transporter type 1, transmembrane domain MetI-like	GO:0016020|GO:0055085
NODE_5256_length_27875_cov_53.655176_10_orf4757	026bfe8f257420712dc321b74e6c654b	297	Pfam	PF00528	Binding-protein-dependent transport system inner membrane component	78	292	1.7e-13	T	21-12-2021	IPR000515	ABC transporter type 1, transmembrane domain MetI-like	GO:0016020|GO:0055085
NODE_5256_length_27875_cov_53.655176_10_orf4757	026bfe8f257420712dc321b74e6c654b	297	PANTHER	PTHR30193	ABC TRANSPORTER PERMEASE PROTEIN	8	295	1.6e-83	T	21-12-2021	-	-
NODE_2504_length_43386_cov_156.442385_23_orf7049	a49c24273fc590444b316a47ae90388c	339	Pfam	PF01557	Fumarylacetoacetate (FAA) hydrolase family	80	334	1.4e-39	T	21-12-2021	IPR011234	Fumarylacetoacetase-like, C-terminal	GO:0003824
NODE_2504_length_43386_cov_156.442385_23_orf7049	a49c24273fc590444b316a47ae90388c	339	PANTHER	PTHR43211	FUMARYLACETOACETATE HYDROLASE	1	337	2.2e-98	T	21-12-2021	-	-
NODE_2504_length_43386_cov_156.442385_23_orf7049	a49c24273fc590444b316a47ae90388c	339	Pfam	PF18288	Fumarylacetoacetase N-terminal domain 2	1	77	1.5e-27	T	21-12-2021	IPR041072	Fumarylacetoacetase N-terminal domain	-
NODE_6355_length_24973_cov_246.744763_23_orf6777	42e1e4f8bad1ac7d6693be401f9794bf	327	PANTHER	PTHR36698	BLL5892 PROTEIN	8	76	8.2e-17	T	21-12-2021	-	-
NODE_6355_length_24973_cov_246.744763_23_orf6777	42e1e4f8bad1ac7d6693be401f9794bf	327	PANTHER	PTHR36698	BLL5892 PROTEIN	112	324	8.2e-17	T	21-12-2021	-	-
NODE_6355_length_24973_cov_246.744763_23_orf6777	42e1e4f8bad1ac7d6693be401f9794bf	327	Pfam	PF02470	MlaD protein	38	137	1.2e-14	T	21-12-2021	IPR003399	Mce/MlaD	-
NODE_6355_length_24973_cov_246.744763_23_orf6777	42e1e4f8bad1ac7d6693be401f9794bf	327	PANTHER	PTHR36698:SF2	BLL5892 PROTEIN	8	76	8.2e-17	T	21-12-2021	-	-
NODE_6355_length_24973_cov_246.744763_23_orf6777	42e1e4f8bad1ac7d6693be401f9794bf	327	PANTHER	PTHR36698:SF2	BLL5892 PROTEIN	112	324	8.2e-17	T	21-12-2021	-	-
NODE_4365_length_31374_cov_233.413391_13_orf1423	5c7c782e0e942aac54133e3ec9a29e44	102	Pfam	PF13495	Phage integrase, N-terminal SAM-like domain	14	96	9.1e-17	T	21-12-2021	IPR004107	Integrase, SAM-like, N-terminal	GO:0003677|GO:0015074
NODE_468_length_97432_cov_1497.834509_37_orf2103	3ebd64386faeae4d2121413975ef4f5b	273	PANTHER	PTHR33990	PROTEIN YJDN-RELATED	138	266	2.6e-33	T	21-12-2021	-	-
NODE_468_length_97432_cov_1497.834509_37_orf2103	3ebd64386faeae4d2121413975ef4f5b	273	PANTHER	PTHR33990:SF1	PROTEIN YJDN	138	266	2.6e-33	T	21-12-2021	-	-
NODE_468_length_97432_cov_1497.834509_37_orf2103	3ebd64386faeae4d2121413975ef4f5b	273	Pfam	PF03795	YCII-related domain	1	99	3.1e-15	T	21-12-2021	IPR005545	YCII-related	-
NODE_468_length_97432_cov_1497.834509_37_orf2103	3ebd64386faeae4d2121413975ef4f5b	273	CDD	cd06588	PhnB_like	138	266	1.01767e-34	T	21-12-2021	IPR028973	PhnB-like	-
NODE_468_length_97432_cov_1497.834509_37_orf2103	3ebd64386faeae4d2121413975ef4f5b	273	Pfam	PF06983	3-demethylubiquinone-9 3-methyltransferase	140	265	4.6e-10	T	21-12-2021	IPR028973	PhnB-like	-
NODE_506_length_93852_cov_259.959434_78_orf5116	ee2bc3f70920e6cc9c8a0215e12e3c54	256	PANTHER	PTHR43943	DEHYDROGENASE/REDUCTASE (SDR FAMILY) MEMBER 4	6	253	5e-79	T	21-12-2021	-	-
NODE_506_length_93852_cov_259.959434_78_orf5116	ee2bc3f70920e6cc9c8a0215e12e3c54	256	Pfam	PF13561	Enoyl-(Acyl carrier protein) reductase	18	253	5e-65	T	21-12-2021	-	-
NODE_506_length_93852_cov_259.959434_78_orf5116	ee2bc3f70920e6cc9c8a0215e12e3c54	256	PANTHER	PTHR43943:SF2	DEHYDROGENASE/REDUCTASE (SDR FAMILY) MEMBER 4	6	253	5e-79	T	21-12-2021	-	-
NODE_506_length_93852_cov_259.959434_78_orf5116	ee2bc3f70920e6cc9c8a0215e12e3c54	256	CDD	cd05233	SDR_c	14	250	1.39737e-80	T	21-12-2021	-	-
NODE_3202_length_37562_cov_49.831098_17_orf4654	fded8df56ef2638d9debf83baa6c8b79	334	Pfam	PF02894	Oxidoreductase family, C-terminal alpha/beta domain	132	329	3.2e-27	T	21-12-2021	IPR004104	Gfo/Idh/MocA-like oxidoreductase, C-terminal	-
NODE_3202_length_37562_cov_49.831098_17_orf4654	fded8df56ef2638d9debf83baa6c8b79	334	PANTHER	PTHR42840:SF12	OXIDOREDUCTASE	3	331	5.5e-104	T	21-12-2021	-	-
NODE_3202_length_37562_cov_49.831098_17_orf4654	fded8df56ef2638d9debf83baa6c8b79	334	PANTHER	PTHR42840	NAD(P)-BINDING ROSSMANN-FOLD SUPERFAMILY PROTEIN-RELATED	3	331	5.5e-104	T	21-12-2021	-	-
NODE_3202_length_37562_cov_49.831098_17_orf4654	fded8df56ef2638d9debf83baa6c8b79	334	Pfam	PF01408	Oxidoreductase family, NAD-binding Rossmann fold	4	120	9.6e-24	T	21-12-2021	IPR000683	Gfo/Idh/MocA-like oxidoreductase, N-terminal	GO:0000166
NODE_506_length_93852_cov_259.959434_77_orf5092	e4ce429202a17ee96e571c820a6a00a7	365	PANTHER	PTHR19328:SF53	ALDOSE SUGAR DEHYDROGENASE YLII	1	327	2.6e-62	T	21-12-2021	-	-
NODE_506_length_93852_cov_259.959434_77_orf5092	e4ce429202a17ee96e571c820a6a00a7	365	Pfam	PF07995	Glucose / Sorbosone dehydrogenase	36	361	5.2e-123	T	21-12-2021	IPR012938	Glucose/Sorbosone dehydrogenase	-
NODE_506_length_93852_cov_259.959434_77_orf5092	e4ce429202a17ee96e571c820a6a00a7	365	PANTHER	PTHR19328	HEDGEHOG-INTERACTING PROTEIN	1	327	2.6e-62	T	21-12-2021	-	-
NODE_151_length_162743_cov_684.389666_106_orf2914	9f5d2a8dcdb93e3acd8018f6dcd9ad2d	421	Pfam	PF07687	Peptidase dimerisation domain	220	319	1.2e-07	T	21-12-2021	IPR011650	Peptidase M20, dimerisation domain	-
NODE_151_length_162743_cov_684.389666_106_orf2914	9f5d2a8dcdb93e3acd8018f6dcd9ad2d	421	PANTHER	PTHR32494:SF15	BLR6249 PROTEIN	10	418	9.6e-143	T	21-12-2021	-	-
NODE_151_length_162743_cov_684.389666_106_orf2914	9f5d2a8dcdb93e3acd8018f6dcd9ad2d	421	PANTHER	PTHR32494	ALLANTOATE DEIMINASE-RELATED	10	418	9.6e-143	T	21-12-2021	IPR010158	Amidase, carbamoylase-type	GO:0016813
NODE_151_length_162743_cov_684.389666_106_orf2914	9f5d2a8dcdb93e3acd8018f6dcd9ad2d	421	CDD	cd03884	M20_bAS	20	414	0	T	21-12-2021	-	-
NODE_151_length_162743_cov_684.389666_106_orf2914	9f5d2a8dcdb93e3acd8018f6dcd9ad2d	421	Pfam	PF01546	Peptidase family M20/M25/M40	89	414	1.5e-39	T	21-12-2021	IPR002933	Peptidase M20	GO:0016787
NODE_3542_length_35364_cov_289.457079_34_orf6297	5b412b952361a4308a5927ee397d8d2b	245	Pfam	PF13462	Thioredoxin	72	236	1.6e-38	T	21-12-2021	IPR012336	Thioredoxin-like fold	-
NODE_3542_length_35364_cov_289.457079_34_orf6297	5b412b952361a4308a5927ee397d8d2b	245	PANTHER	PTHR13887	GLUTATHIONE S-TRANSFERASE KAPPA	59	237	1.4e-41	T	21-12-2021	-	-
NODE_3542_length_35364_cov_289.457079_34_orf6297	5b412b952361a4308a5927ee397d8d2b	245	PANTHER	PTHR13887:SF14	DISULFIDE BOND FORMATION PROTEIN D	59	237	1.4e-41	T	21-12-2021	-	-
NODE_198_length_148440_cov_764.473815_112_orf3149	27c9b7e2bebbc6c4ac0a822608079e2b	843	Pfam	PF02896	PEP-utilising enzyme, PEP-binding domain	488	837	1.8e-82	T	21-12-2021	IPR000121	PEP-utilising enzyme, C-terminal	GO:0016310|GO:0016772
NODE_198_length_148440_cov_764.473815_112_orf3149	27c9b7e2bebbc6c4ac0a822608079e2b	843	Pfam	PF00391	PEP-utilising enzyme, mobile domain	390	471	3.5e-25	T	21-12-2021	IPR008279	PEP-utilising enzyme, mobile domain	GO:0016310|GO:0016772
NODE_198_length_148440_cov_764.473815_112_orf3149	27c9b7e2bebbc6c4ac0a822608079e2b	843	PANTHER	PTHR22931	PHOSPHOENOLPYRUVATE DIKINASE-RELATED	24	838	6.3e-217	T	21-12-2021	IPR010121	Pyruvate, phosphate dikinase	GO:0006090|GO:0050242
NODE_3141_length_38011_cov_276.975234_3_orf5966	19e0a31397bc279eeef8547ad286a7ca	474	Pfam	PF11815	Domain of unknown function (DUF3336)	1	125	7.5e-24	T	21-12-2021	IPR021771	Triacylglycerol lipase, N-terminal	GO:0004806|GO:0006629
NODE_3141_length_38011_cov_276.975234_3_orf5966	19e0a31397bc279eeef8547ad286a7ca	474	Pfam	PF01734	Patatin-like phospholipase	133	319	5.4e-18	T	21-12-2021	IPR002641	Patatin-like phospholipase domain	GO:0006629
NODE_3141_length_38011_cov_276.975234_3_orf5966	19e0a31397bc279eeef8547ad286a7ca	474	PANTHER	PTHR14226:SF10	LIPASE 4-RELATED	1	463	2.5e-114	T	21-12-2021	-	-
NODE_3141_length_38011_cov_276.975234_3_orf5966	19e0a31397bc279eeef8547ad286a7ca	474	PANTHER	PTHR14226	NEUROPATHY TARGET ESTERASE/SWISS CHEESE D.MELANOGASTER	1	463	2.5e-114	T	21-12-2021	-	-
NODE_10912_length_17707_cov_276.531951_12_orf6849	6482468e572202fb3a38f834cabee1e0	394	Pfam	PF07969	Amidohydrolase family	219	394	4.4e-11	T	21-12-2021	IPR013108	Amidohydrolase 3	-
NODE_10912_length_17707_cov_276.531951_12_orf6849	6482468e572202fb3a38f834cabee1e0	394	PANTHER	PTHR43135	ALPHA-D-RIBOSE 1-METHYLPHOSPHONATE 5-TRIPHOSPHATE DIPHOSPHATASE	15	393	1.5e-65	T	21-12-2021	-	-
NODE_10912_length_17707_cov_276.531951_12_orf6849	6482468e572202fb3a38f834cabee1e0	394	CDD	cd01306	PhnM	64	390	6.75723e-162	T	21-12-2021	IPR012696	Phosphonate metabolism PhnM	GO:0019700
NODE_955_length_69864_cov_270.309616_61_orf5690	ad3ecc1ae8a38a8c2be45512787e57f1	306	Pfam	PF00990	Diguanylate cyclase, GGDEF domain	121	274	1.8e-42	T	21-12-2021	IPR000160	GGDEF domain	-
NODE_955_length_69864_cov_270.309616_61_orf5690	ad3ecc1ae8a38a8c2be45512787e57f1	306	Pfam	PF13493	Domain of unknown function (DUF4118)	18	122	3.1e-07	T	21-12-2021	IPR025201	Sensor protein KdpD, transmembrane domain	-
NODE_955_length_69864_cov_270.309616_61_orf5690	ad3ecc1ae8a38a8c2be45512787e57f1	306	CDD	cd01949	GGDEF	122	277	6.90292e-51	T	21-12-2021	IPR000160	GGDEF domain	-
NODE_955_length_69864_cov_270.309616_61_orf5690	ad3ecc1ae8a38a8c2be45512787e57f1	306	PANTHER	PTHR45138	REGULATORY COMPONENTS OF SENSORY TRANSDUCTION SYSTEM	117	277	6.8e-51	T	21-12-2021	-	-
NODE_97_length_194029_cov_1003.289817_171_orf2784	820149c2c4da5aa6be7ab2ef72d77b71	403	PANTHER	PTHR18919	ACETYL-COA C-ACYLTRANSFERASE	1	403	4.6e-173	T	21-12-2021	-	-
NODE_97_length_194029_cov_1003.289817_171_orf2784	820149c2c4da5aa6be7ab2ef72d77b71	403	CDD	cd00751	thiolase	5	402	6.04374e-163	T	21-12-2021	IPR002155	Thiolase	GO:0016747
NODE_97_length_194029_cov_1003.289817_171_orf2784	820149c2c4da5aa6be7ab2ef72d77b71	403	Pfam	PF00108	Thiolase, N-terminal domain	5	229	5.1e-49	T	21-12-2021	IPR020616	Thiolase, N-terminal	GO:0016747
NODE_97_length_194029_cov_1003.289817_171_orf2784	820149c2c4da5aa6be7ab2ef72d77b71	403	Pfam	PF02803	Thiolase, C-terminal domain	280	402	3.5e-45	T	21-12-2021	IPR020617	Thiolase, C-terminal	GO:0016747
NODE_97_length_194029_cov_1003.289817_171_orf2784	820149c2c4da5aa6be7ab2ef72d77b71	403	PANTHER	PTHR18919:SF12	ACYLTRANSFERASE RV0859-RELATED	1	403	4.6e-173	T	21-12-2021	-	-
NODE_151_length_162743_cov_684.389666_107_orf2944	53f2f7eba995898309fd2c159a4ba442	483	Pfam	PF01979	Amidohydrolase family	48	430	1.3e-26	T	21-12-2021	IPR006680	Amidohydrolase-related	GO:0016787
NODE_151_length_162743_cov_684.389666_107_orf2944	53f2f7eba995898309fd2c159a4ba442	483	CDD	cd01314	D-HYD	3	446	0	T	21-12-2021	IPR011778	Hydantoinase/dihydropyrimidinase	GO:0005737
NODE_151_length_162743_cov_684.389666_107_orf2944	53f2f7eba995898309fd2c159a4ba442	483	PANTHER	PTHR11647	HYDRANTOINASE/DIHYDROPYRIMIDINASE FAMILY MEMBER	2	457	1.2e-178	T	21-12-2021	-	-
NODE_84_length_209481_cov_234.513480_57_orf681	5569a8befb6fad20c362a13946b9cb85	351	PANTHER	PTHR30146:SF119	LACI FAMILY REGULATOR-RELATED	5	349	1.5e-73	T	21-12-2021	-	-
NODE_84_length_209481_cov_234.513480_57_orf681	5569a8befb6fad20c362a13946b9cb85	351	Pfam	PF13377	Periplasmic binding protein-like domain	214	350	9.7e-24	T	21-12-2021	-	-
NODE_84_length_209481_cov_234.513480_57_orf681	5569a8befb6fad20c362a13946b9cb85	351	CDD	cd01392	HTH_LacI	16	65	8.44935e-12	T	21-12-2021	IPR000843	LacI-type HTH domain	GO:0003677|GO:0006355
NODE_84_length_209481_cov_234.513480_57_orf681	5569a8befb6fad20c362a13946b9cb85	351	CDD	cd06279	PBP1_LacI-like	71	349	2.67194e-105	T	21-12-2021	-	-
NODE_84_length_209481_cov_234.513480_57_orf681	5569a8befb6fad20c362a13946b9cb85	351	PANTHER	PTHR30146	LACI-RELATED TRANSCRIPTIONAL REPRESSOR	5	349	1.5e-73	T	21-12-2021	-	-
NODE_508_length_93552_cov_38.825374_51_orf7236	5dc8e611b36c1c561fb145f92c3d3ae6	302	PANTHER	PTHR21621	RIBOSOMAL PROTEIN S6 MODIFICATION PROTEIN	1	297	1.2e-140	T	21-12-2021	-	-
NODE_508_length_93552_cov_38.825374_51_orf7236	5dc8e611b36c1c561fb145f92c3d3ae6	302	Pfam	PF18030	RimK PreATP-grasp domain	1	94	1.4e-45	T	21-12-2021	IPR041107	RimK, PreATP-grasp domain	-
NODE_508_length_93552_cov_38.825374_51_orf7236	5dc8e611b36c1c561fb145f92c3d3ae6	302	PANTHER	PTHR21621:SF7	RIBOSOMAL PROTEIN S6--L-GLUTAMATE LIGASE	1	297	1.2e-140	T	21-12-2021	-	-
NODE_508_length_93552_cov_38.825374_51_orf7236	5dc8e611b36c1c561fb145f92c3d3ae6	302	Pfam	PF08443	RimK-like ATP-grasp domain	98	286	2.5e-68	T	21-12-2021	IPR013651	ATP-grasp fold, RimK-type	-
NODE_461_length_97973_cov_678.646061_71_orf4010	ebecb88d093a6bff7a1f3807fab063cb	673	Pfam	PF10588	NADH-ubiquinone oxidoreductase-G iron-sulfur binding region	95	134	8.9e-18	T	21-12-2021	IPR019574	NADH:ubiquinone oxidoreductase, subunit G, iron-sulphur binding	GO:0016491
NODE_461_length_97973_cov_678.646061_71_orf4010	ebecb88d093a6bff7a1f3807fab063cb	673	PANTHER	PTHR11615	NITRATE, FORMATE, IRON DEHYDROGENASE	8	624	9.7e-107	T	21-12-2021	-	-
NODE_461_length_97973_cov_678.646061_71_orf4010	ebecb88d093a6bff7a1f3807fab063cb	673	Pfam	PF00384	Molybdopterin oxidoreductase	442	586	5.4e-27	T	21-12-2021	IPR006656	Molybdopterin oxidoreductase	GO:0016491
NODE_461_length_97973_cov_678.646061_71_orf4010	ebecb88d093a6bff7a1f3807fab063cb	673	Pfam	PF00384	Molybdopterin oxidoreductase	283	429	5.9e-30	T	21-12-2021	IPR006656	Molybdopterin oxidoreductase	GO:0016491
NODE_461_length_97973_cov_678.646061_71_orf4010	ebecb88d093a6bff7a1f3807fab063cb	673	Pfam	PF13510	2Fe-2S iron-sulfur cluster binding domain	6	72	2.4e-11	T	21-12-2021	-	-
NODE_461_length_97973_cov_678.646061_71_orf4010	ebecb88d093a6bff7a1f3807fab063cb	673	PANTHER	PTHR11615:SF6	NADH-UBIQUINONE OXIDOREDUCTASE 75 KDA SUBUNIT, MITOCHONDRIAL	8	624	9.7e-107	T	21-12-2021	-	-
NODE_461_length_97973_cov_678.646061_71_orf4010	ebecb88d093a6bff7a1f3807fab063cb	673	Pfam	PF09326	NADH-ubiquinone oxidoreductase subunit G, C-terminal	629	657	9.6e-10	T	21-12-2021	IPR015405	NADH-quinone oxidoreductase, chain G, C-terminal	GO:0016651|GO:0051536
NODE_461_length_97973_cov_678.646061_71_orf4010	ebecb88d093a6bff7a1f3807fab063cb	673	CDD	cd02773	MopB_Res-Cmplx1_Nad11	231	588	0	T	21-12-2021	-	-
NODE_461_length_97973_cov_678.646061_71_orf4010	ebecb88d093a6bff7a1f3807fab063cb	673	CDD	cd00207	fer2	10	77	1.06389e-10	T	21-12-2021	IPR001041	2Fe-2S ferredoxin-type iron-sulfur binding domain	GO:0051536
NODE_182_length_153114_cov_51.365617_50_orf4275	612cabd87c8e45f28ca42b9e659bc591	399	PANTHER	PTHR43129	FOSMIDOMYCIN RESISTANCE PROTEIN	12	397	1.1e-140	T	21-12-2021	-	-
NODE_182_length_153114_cov_51.365617_50_orf4275	612cabd87c8e45f28ca42b9e659bc591	399	CDD	cd17478	MFS_FsR	24	381	8.55611e-101	T	21-12-2021	-	-
NODE_182_length_153114_cov_51.365617_50_orf4275	612cabd87c8e45f28ca42b9e659bc591	399	Pfam	PF07690	Major Facilitator Superfamily	25	191	4.8e-18	T	21-12-2021	IPR011701	Major facilitator superfamily	GO:0022857|GO:0055085
NODE_182_length_153114_cov_51.365617_50_orf4275	612cabd87c8e45f28ca42b9e659bc591	399	Pfam	PF07690	Major Facilitator Superfamily	236	396	4.2e-11	T	21-12-2021	IPR011701	Major facilitator superfamily	GO:0022857|GO:0055085
NODE_955_length_69864_cov_270.309616_63_orf5718	867cfea8b8b508d4f2e7db267b20d64d	273	Pfam	PF00753	Metallo-beta-lactamase superfamily	33	228	2.6e-19	T	21-12-2021	IPR001279	Metallo-beta-lactamase	-
NODE_955_length_69864_cov_270.309616_63_orf5718	867cfea8b8b508d4f2e7db267b20d64d	273	CDD	cd07742	metallo-hydrolase-like_MBL-fold	4	264	4.69693e-121	T	21-12-2021	-	-
NODE_955_length_69864_cov_270.309616_63_orf5718	867cfea8b8b508d4f2e7db267b20d64d	273	PANTHER	PTHR42978	QUORUM-QUENCHING LACTONASE YTNP-RELATED-RELATED	1	271	2.2e-95	T	21-12-2021	-	-
NODE_955_length_69864_cov_270.309616_63_orf5718	867cfea8b8b508d4f2e7db267b20d64d	273	PANTHER	PTHR42978:SF3	METALLO-HYDROLASE RV2300C-RELATED	1	271	2.2e-95	T	21-12-2021	-	-
NODE_3141_length_38011_cov_276.975234_9_orf6123	3ad9106be7603565ba7e538b0e12e931	201	Pfam	PF07040	Protein of unknown function (DUF1326)	13	189	8.2e-51	T	21-12-2021	IPR009758	Protein of unknown function DUF1326	-
NODE_3769_length_34181_cov_237.029626_5_orf1280	f00c41652469542b08fc4b50bfc98742	591	PANTHER	PTHR43394:SF1	ATP-DEPENDENT PERMEASE MDL1, MITOCHONDRIAL	28	583	3.6e-114	T	21-12-2021	-	-
NODE_3769_length_34181_cov_237.029626_5_orf1280	f00c41652469542b08fc4b50bfc98742	591	PANTHER	PTHR43394	ATP-DEPENDENT PERMEASE MDL1, MITOCHONDRIAL	28	583	3.6e-114	T	21-12-2021	-	-
NODE_3769_length_34181_cov_237.029626_5_orf1280	f00c41652469542b08fc4b50bfc98742	591	Pfam	PF00664	ABC transporter transmembrane region	31	294	5.6e-19	T	21-12-2021	IPR011527	ABC transporter type 1, transmembrane domain	GO:0005524|GO:0016021|GO:0042626|GO:0055085
NODE_3769_length_34181_cov_237.029626_5_orf1280	f00c41652469542b08fc4b50bfc98742	591	Pfam	PF00005	ABC transporter	365	513	1.2e-32	T	21-12-2021	IPR003439	ABC transporter-like	GO:0005524
NODE_182_length_153114_cov_51.365617_22_orf4169	ea2786f1e34f610d254c93383e3e1a27	997	Pfam	PF01571	Aminomethyltransferase folate-binding domain	616	879	1.1e-67	T	21-12-2021	IPR006222	Aminomethyltransferase, folate-binding domain	-
NODE_182_length_153114_cov_51.365617_22_orf4169	ea2786f1e34f610d254c93383e3e1a27	997	Pfam	PF07992	Pyridine nucleotide-disulphide oxidoreductase	171	441	8e-12	T	21-12-2021	IPR023753	FAD/NAD(P)-binding domain	GO:0016491
NODE_182_length_153114_cov_51.365617_22_orf4169	ea2786f1e34f610d254c93383e3e1a27	997	Pfam	PF08669	Glycine cleavage T-protein C-terminal barrel domain	904	989	1.3e-22	T	21-12-2021	IPR013977	Glycine cleavage T-protein, C-terminal barrel domain	-
NODE_182_length_153114_cov_51.365617_22_orf4169	ea2786f1e34f610d254c93383e3e1a27	997	Pfam	PF17806	Sarcosine oxidase A3 domain	515	597	1.4e-33	T	21-12-2021	IPR041117	SoxA, A3 domain	-
NODE_182_length_153114_cov_51.365617_22_orf4169	ea2786f1e34f610d254c93383e3e1a27	997	PANTHER	PTHR43757	AMINOMETHYLTRANSFERASE	599	990	6.1e-55	T	21-12-2021	IPR028896	Aminomethyltransferase-like	-
NODE_182_length_153114_cov_51.365617_22_orf4169	ea2786f1e34f610d254c93383e3e1a27	997	Pfam	PF13510	2Fe-2S iron-sulfur cluster binding domain	15	101	7.9e-25	T	21-12-2021	-	-
NODE_3141_length_38011_cov_276.975234_6_orf6027	7aa17a586f6fd19a5b945d87d8306984	416	PANTHER	PTHR42775	PERMEASE RV2963-RELATED	10	311	7.1e-49	T	21-12-2021	-	-
NODE_3141_length_38011_cov_276.975234_6_orf6027	7aa17a586f6fd19a5b945d87d8306984	416	Pfam	PF03773	Predicted permease	8	316	5.7e-57	T	21-12-2021	IPR005524	Predicted permease DUF318	-
NODE_461_length_97973_cov_678.646061_64_orf3977	3b14ac06bfd31834a322ebea657ff54e	412	PANTHER	PTHR11993	NADH-UBIQUINONE OXIDOREDUCTASE 49 KDA SUBUNIT	23	412	1.4e-169	T	21-12-2021	-	-
NODE_461_length_97973_cov_678.646061_64_orf3977	3b14ac06bfd31834a322ebea657ff54e	412	Pfam	PF00346	Respiratory-chain NADH dehydrogenase, 49 Kd subunit	140	412	5.7e-119	T	21-12-2021	IPR001135	NADH-quinone oxidoreductase, subunit D	GO:0016651|GO:0048038|GO:0051287
NODE_97_length_194029_cov_1003.289817_58_orf2666	afb17053a0a75d6cb1e6f16f59a06374	353	Pfam	PF01032	FecCD transport family	28	348	1.7e-84	T	21-12-2021	IPR000522	ABC transporter, permease protein, BtuC-like	GO:0016020|GO:0022857
NODE_97_length_194029_cov_1003.289817_58_orf2666	afb17053a0a75d6cb1e6f16f59a06374	353	CDD	cd06550	TM_ABC_iron-siderophores_like	84	346	2.67301e-39	T	21-12-2021	-	-
NODE_97_length_194029_cov_1003.289817_58_orf2666	afb17053a0a75d6cb1e6f16f59a06374	353	PANTHER	PTHR30472	FERRIC ENTEROBACTIN TRANSPORT SYSTEM PERMEASE PROTEIN	16	351	1.1e-74	T	21-12-2021	IPR000522	ABC transporter, permease protein, BtuC-like	GO:0016020|GO:0022857
NODE_461_length_97973_cov_678.646061_52_orf3939	28d9481b6e4f74c408cf184ea9d510ab	482	Pfam	PF00571	CBS domain	94	140	7e-10	T	21-12-2021	IPR000644	CBS domain	-
NODE_461_length_97973_cov_678.646061_52_orf3939	28d9481b6e4f74c408cf184ea9d510ab	482	Pfam	PF00571	CBS domain	151	197	0.00016	T	21-12-2021	IPR000644	CBS domain	-
NODE_461_length_97973_cov_678.646061_52_orf3939	28d9481b6e4f74c408cf184ea9d510ab	482	Pfam	PF00478	IMP dehydrogenase / GMP reductase domain	6	468	2.9e-155	T	21-12-2021	IPR001093	IMP dehydrogenase/GMP reductase	GO:0003824
NODE_461_length_97973_cov_678.646061_52_orf3939	28d9481b6e4f74c408cf184ea9d510ab	482	CDD	cd04601	CBS_pair_IMPDH	92	200	2.69197e-43	T	21-12-2021	-	-
NODE_461_length_97973_cov_678.646061_52_orf3939	28d9481b6e4f74c408cf184ea9d510ab	482	PANTHER	PTHR11911	INOSINE-5-MONOPHOSPHATE DEHYDROGENASE RELATED	4	477	2.7e-166	T	21-12-2021	-	-
NODE_461_length_97973_cov_678.646061_52_orf3939	28d9481b6e4f74c408cf184ea9d510ab	482	CDD	cd00381	IMPDH	6	457	4.8672e-157	T	21-12-2021	IPR001093	IMP dehydrogenase/GMP reductase	GO:0003824
NODE_461_length_97973_cov_678.646061_52_orf3939	28d9481b6e4f74c408cf184ea9d510ab	482	PANTHER	PTHR11911:SF111	INOSINE-5'-MONOPHOSPHATE DEHYDROGENASE	4	477	2.7e-166	T	21-12-2021	-	-
NODE_298_length_119507_cov_75.763378_63_orf367	104ad295d08638de6abf2268b9424356	188	Pfam	PF10417	C-terminal domain of 1-Cys peroxiredoxin	156	183	3.2e-07	T	21-12-2021	IPR019479	Peroxiredoxin, C-terminal	GO:0051920
NODE_298_length_119507_cov_75.763378_63_orf367	104ad295d08638de6abf2268b9424356	188	PANTHER	PTHR10681	THIOREDOXIN PEROXIDASE	1	186	4.2e-77	T	21-12-2021	-	-
NODE_298_length_119507_cov_75.763378_63_orf367	104ad295d08638de6abf2268b9424356	188	PANTHER	PTHR10681:SF121	ALKYL HYDROPEROXIDE REDUCTASE C	1	186	4.2e-77	T	21-12-2021	IPR017559	Alkyl hydroperoxide reductase subunit C	GO:0006979|GO:0051920
NODE_298_length_119507_cov_75.763378_63_orf367	104ad295d08638de6abf2268b9424356	188	Pfam	PF00578	AhpC/TSA family	7	134	1.7e-35	T	21-12-2021	IPR000866	Alkyl hydroperoxide reductase subunit C/ Thiol specific antioxidant	GO:0016209|GO:0016491
NODE_298_length_119507_cov_75.763378_63_orf367	104ad295d08638de6abf2268b9424356	188	CDD	cd03015	PRX_Typ2cys	5	174	4.16056e-98	T	21-12-2021	-	-
NODE_672_length_81844_cov_217.780337_35_orf895	c43e370b8682afb52cec7c619edd0a41	855	Pfam	PF10531	SLBB domain	522	569	4.5e-07	T	21-12-2021	IPR019554	Soluble ligand binding domain	-
NODE_672_length_81844_cov_217.780337_35_orf895	c43e370b8682afb52cec7c619edd0a41	855	Pfam	PF10531	SLBB domain	204	252	0.00022	T	21-12-2021	IPR019554	Soluble ligand binding domain	-
NODE_672_length_81844_cov_217.780337_35_orf895	c43e370b8682afb52cec7c619edd0a41	855	Pfam	PF10531	SLBB domain	288	332	9.4e-10	T	21-12-2021	IPR019554	Soluble ligand binding domain	-
NODE_672_length_81844_cov_217.780337_35_orf895	c43e370b8682afb52cec7c619edd0a41	855	PANTHER	PTHR33619	POLYSACCHARIDE EXPORT PROTEIN GFCE-RELATED	519	658	2.1e-98	T	21-12-2021	-	-
NODE_672_length_81844_cov_217.780337_35_orf895	c43e370b8682afb52cec7c619edd0a41	855	PANTHER	PTHR33619	POLYSACCHARIDE EXPORT PROTEIN GFCE-RELATED	7	363	2.1e-98	T	21-12-2021	-	-
NODE_672_length_81844_cov_217.780337_35_orf895	c43e370b8682afb52cec7c619edd0a41	855	PANTHER	PTHR33619	POLYSACCHARIDE EXPORT PROTEIN GFCE-RELATED	365	456	2.1e-98	T	21-12-2021	-	-
NODE_672_length_81844_cov_217.780337_35_orf895	c43e370b8682afb52cec7c619edd0a41	855	PANTHER	PTHR33619	POLYSACCHARIDE EXPORT PROTEIN GFCE-RELATED	728	799	2.1e-98	T	21-12-2021	-	-
NODE_672_length_81844_cov_217.780337_35_orf895	c43e370b8682afb52cec7c619edd0a41	855	Pfam	PF06251	Capsule biosynthesis GfcC	626	830	9.3e-10	T	21-12-2021	IPR010425	Domain of unknown function DUF1017	-
NODE_672_length_81844_cov_217.780337_35_orf895	c43e370b8682afb52cec7c619edd0a41	855	Pfam	PF02563	Polysaccharide biosynthesis/export protein	125	197	7.3e-14	T	21-12-2021	IPR003715	Polysaccharide export protein	GO:0015159|GO:0015774|GO:0016020
NODE_217_length_139889_cov_874.548887_19_orf3206	afce56b753336f14635f568f03aa9179	735	Pfam	PF00015	Methyl-accepting chemotaxis protein (MCP) signalling domain	506	658	4.1e-48	T	21-12-2021	IPR004089	Methyl-accepting chemotaxis protein (MCP) signalling domain	GO:0007165|GO:0016020
NODE_217_length_139889_cov_874.548887_19_orf3206	afce56b753336f14635f568f03aa9179	735	CDD	cd11386	MCP_signal	470	669	1.14155e-50	T	21-12-2021	-	-
NODE_217_length_139889_cov_874.548887_19_orf3206	afce56b753336f14635f568f03aa9179	735	PANTHER	PTHR43531:SF6	METHYL-ACCEPTING CHEMOTAXIS PROTEIN I-RELATED	199	704	9.9e-94	T	21-12-2021	-	-
NODE_217_length_139889_cov_874.548887_19_orf3206	afce56b753336f14635f568f03aa9179	735	PANTHER	PTHR43531	PROTEIN ICFG	199	704	9.9e-94	T	21-12-2021	-	-
NODE_1475_length_56493_cov_36.131011_15_orf7280	8a48f7e50b27895e7b905d72cf7a556e	114	PANTHER	PTHR23089	HISTIDINE TRIAD HIT PROTEIN	2	114	1.6e-45	T	21-12-2021	-	-
NODE_1475_length_56493_cov_36.131011_15_orf7280	8a48f7e50b27895e7b905d72cf7a556e	114	PANTHER	PTHR23089:SF33	HISTIDINE TRIAD NUCLEOTIDE-BINDING PROTEIN 1	2	114	1.6e-45	T	21-12-2021	-	-
NODE_1475_length_56493_cov_36.131011_15_orf7280	8a48f7e50b27895e7b905d72cf7a556e	114	CDD	cd01276	PKCI_related	3	106	6.20524e-60	T	21-12-2021	-	-
NODE_1475_length_56493_cov_36.131011_15_orf7280	8a48f7e50b27895e7b905d72cf7a556e	114	Pfam	PF01230	HIT domain	12	108	5.4e-29	T	21-12-2021	IPR001310	Histidine triad (HIT) protein	-
NODE_298_length_119507_cov_75.763378_46_orf306	916d63336fef2ec09c48ade1bb1ffc2b	367	Pfam	PF00437	Type II/IV secretion system protein	78	268	8.1e-39	T	21-12-2021	IPR001482	Type II/IV secretion system protein	-
NODE_298_length_119507_cov_75.763378_46_orf306	916d63336fef2ec09c48ade1bb1ffc2b	367	PANTHER	PTHR30486	TWITCHING MOTILITY PROTEIN PILT	1	350	1.7e-113	T	21-12-2021	-	-
NODE_298_length_119507_cov_75.763378_46_orf306	916d63336fef2ec09c48ade1bb1ffc2b	367	PANTHER	PTHR30486:SF12	TWITCHING MOTILITY PROTEIN	1	350	1.7e-113	T	21-12-2021	-	-
NODE_37_length_312374_cov_238.758462_135_orf567	4a9d2d66371dba1858aff74d6939c043	209	Pfam	PF07995	Glucose / Sorbosone dehydrogenase	71	200	4.8e-29	T	21-12-2021	IPR012938	Glucose/Sorbosone dehydrogenase	-
NODE_442_length_99688_cov_693.980519_34_orf3736	28fa946608e266869228640f1f2df501	331	Pfam	PF04166	Pyridoxal phosphate biosynthetic protein PdxA	65	323	2.1e-97	T	21-12-2021	IPR005255	PdxA family	GO:0051287
NODE_442_length_99688_cov_693.980519_34_orf3736	28fa946608e266869228640f1f2df501	331	PANTHER	PTHR30004	4-HYDROXYTHREONINE-4-PHOSPHATE DEHYDROGENASE	13	329	6.2e-99	T	21-12-2021	IPR005255	PdxA family	GO:0051287
NODE_69_length_228746_cov_723.733741_140_orf2515	38268b53a66588d020bf28f436116a90	90	PANTHER	PTHR15893:SF0	39S RIBOSOMAL PROTEIN L27, MITOCHONDRIAL	1	87	5.2e-40	T	21-12-2021	-	-
NODE_69_length_228746_cov_723.733741_140_orf2515	38268b53a66588d020bf28f436116a90	90	Pfam	PF01016	Ribosomal L27 protein	2	81	2.4e-38	T	21-12-2021	IPR001684	Ribosomal protein L27	GO:0003735|GO:0005840|GO:0006412
NODE_69_length_228746_cov_723.733741_140_orf2515	38268b53a66588d020bf28f436116a90	90	PANTHER	PTHR15893	RIBOSOMAL PROTEIN L27	1	87	5.2e-40	T	21-12-2021	IPR001684	Ribosomal protein L27	GO:0003735|GO:0005840|GO:0006412
NODE_84_length_209481_cov_234.513480_63_orf721	64a6dea983d3ac3a31f9970ab2d4ee6d	153	Pfam	PF05425	Copper resistance protein D	46	145	1.8e-14	T	21-12-2021	IPR008457	Copper resistance protein D	GO:0016021
NODE_298_length_119507_cov_75.763378_43_orf241	7fa775ddfc283fedbfb6453a4e0e50bd	545	PANTHER	PTHR11550:SF0	CTP SYNTHASE-RELATED	3	540	8.1e-212	T	21-12-2021	-	-
NODE_298_length_119507_cov_75.763378_43_orf241	7fa775ddfc283fedbfb6453a4e0e50bd	545	CDD	cd01746	GATase1_CTP_Synthase	289	532	8.66876e-136	T	21-12-2021	IPR033828	CTP synthase GATase domain	GO:0003883|GO:0006241
NODE_298_length_119507_cov_75.763378_43_orf241	7fa775ddfc283fedbfb6453a4e0e50bd	545	PANTHER	PTHR11550	CTP SYNTHASE	3	540	8.1e-212	T	21-12-2021	IPR004468	CTP synthase	GO:0003883|GO:0006221
NODE_298_length_119507_cov_75.763378_43_orf241	7fa775ddfc283fedbfb6453a4e0e50bd	545	Pfam	PF06418	CTP synthase N-terminus	3	265	1.4e-125	T	21-12-2021	IPR017456	CTP synthase, N-terminal	GO:0003883|GO:0006221
NODE_298_length_119507_cov_75.763378_43_orf241	7fa775ddfc283fedbfb6453a4e0e50bd	545	CDD	cd03113	CTPS_N	3	261	2.73268e-166	T	21-12-2021	IPR017456	CTP synthase, N-terminal	GO:0003883|GO:0006221
NODE_298_length_119507_cov_75.763378_43_orf241	7fa775ddfc283fedbfb6453a4e0e50bd	545	Pfam	PF00117	Glutamine amidotransferase class-I	300	533	8.4e-59	T	21-12-2021	IPR017926	Glutamine amidotransferase	-
NODE_506_length_93852_cov_259.959434_79_orf5132	f621528cbf3646d0bfd37440a2e01cc1	185	CDD	cd07067	HP_PGM_like	3	96	2.80926e-09	T	21-12-2021	IPR013078	Histidine phosphatase superfamily, clade-1	-
NODE_506_length_93852_cov_259.959434_79_orf5132	f621528cbf3646d0bfd37440a2e01cc1	185	Pfam	PF00300	Histidine phosphatase superfamily (branch 1)	4	84	1.1e-07	T	21-12-2021	IPR013078	Histidine phosphatase superfamily, clade-1	-
NODE_3141_length_38011_cov_276.975234_7_orf6053	7f8d1ecb011713e0d0f94de51fd7f592	188	PANTHER	PTHR15364	2'-DEOXYNUCLEOSIDE 5'-PHOSPHATE N-HYDROLASE 1	3	143	6.3e-14	T	21-12-2021	-	-
NODE_3141_length_38011_cov_276.975234_7_orf6053	7f8d1ecb011713e0d0f94de51fd7f592	188	Pfam	PF05014	Nucleoside 2-deoxyribosyltransferase	7	140	5.3e-34	T	21-12-2021	IPR007710	Nucleoside 2-deoxyribosyltransferase	-
NODE_5465_length_27297_cov_302.637875_17_orf6424	3cad4d7668735a39dde5ea3f96ae550e	255	PANTHER	PTHR40279	PQQC-LIKE PROTEIN	8	237	1.8e-65	T	21-12-2021	IPR039068	Pyrroloquinoline-quinone synthase-like	-
NODE_5465_length_27297_cov_302.637875_17_orf6424	3cad4d7668735a39dde5ea3f96ae550e	255	Pfam	PF03070	TENA/THI-4/PQQC family	19	228	3.5e-64	T	21-12-2021	IPR004305	Thiaminase-2/PQQC	-
NODE_5465_length_27297_cov_302.637875_17_orf6424	3cad4d7668735a39dde5ea3f96ae550e	255	CDD	cd19370	TenA_PqqC	15	230	5.49089e-89	T	21-12-2021	-	-
NODE_3141_length_38011_cov_276.975234_1_orf5905	ef13a6c2299466b9ba07dbac89d8de9a	543	PANTHER	PTHR30047	HIGH-AFFINITY CHOLINE TRANSPORT PROTEIN-RELATED	13	515	4e-173	T	21-12-2021	IPR000060	BCCT transporter family	GO:0016020|GO:0022857|GO:0071705
NODE_3141_length_38011_cov_276.975234_1_orf5905	ef13a6c2299466b9ba07dbac89d8de9a	543	Pfam	PF02028	BCCT, betaine/carnitine/choline family transporter	17	503	4.4e-172	T	21-12-2021	IPR000060	BCCT transporter family	GO:0016020|GO:0022857|GO:0071705
NODE_182_length_153114_cov_51.365617_74_orf4409	8374de218b171ea736f39de4f3f0fc6b	405	Pfam	PF01547	Bacterial extracellular solute-binding protein	40	323	9.3e-36	T	21-12-2021	IPR006059	Bacterial extracellular solute-binding protein	-
NODE_182_length_153114_cov_51.365617_74_orf4409	8374de218b171ea736f39de4f3f0fc6b	405	PANTHER	PTHR43649	ARABINOSE-BINDING PROTEIN-RELATED	4	401	1e-46	T	21-12-2021	-	-
NODE_182_length_153114_cov_51.365617_74_orf4409	8374de218b171ea736f39de4f3f0fc6b	405	CDD	cd13585	PBP2_TMBP_like	26	392	8.56532e-58	T	21-12-2021	-	-
NODE_277_length_123623_cov_850.894075_50_orf3504	91d99390c5d203bd1f8df0dbaf22ff33	131	PANTHER	PTHR30558:SF3	BIOPOLYMER TRANSPORT PROTEIN EXBD-RELATED	13	129	2.2e-12	T	21-12-2021	-	-
NODE_277_length_123623_cov_850.894075_50_orf3504	91d99390c5d203bd1f8df0dbaf22ff33	131	PANTHER	PTHR30558	EXBD MEMBRANE COMPONENT OF PMF-DRIVEN MACROMOLECULE IMPORT SYSTEM	13	129	2.2e-12	T	21-12-2021	IPR003400	Biopolymer transport protein ExbD/TolR	GO:0022857|GO:0055085
NODE_277_length_123623_cov_850.894075_50_orf3504	91d99390c5d203bd1f8df0dbaf22ff33	131	Pfam	PF02472	Biopolymer transport protein ExbD/TolR	12	130	2.5e-16	T	21-12-2021	IPR003400	Biopolymer transport protein ExbD/TolR	GO:0022857|GO:0055085
NODE_277_length_123623_cov_850.894075_58_orf3534	cc2911ec729ee0f76e1ece8dadfdffd1	1028	PANTHER	PTHR32063	-	5	1018	0	T	21-12-2021	IPR001036	Acriflavin resistance protein	GO:0016020|GO:0022857|GO:0055085
NODE_277_length_123623_cov_850.894075_58_orf3534	cc2911ec729ee0f76e1ece8dadfdffd1	1028	Pfam	PF00873	AcrB/AcrD/AcrF family	5	1005	4.3e-286	T	21-12-2021	IPR001036	Acriflavin resistance protein	GO:0016020|GO:0022857|GO:0055085
NODE_3542_length_35364_cov_289.457079_30_orf6280	fc170f08e8d1184b8aa58d181c467fe3	118	Pfam	PF04342	Putative member of DMT superfamily (DUF486)	10	113	1.7e-45	T	21-12-2021	IPR007437	Protein of unknown function DUF486	-
NODE_3542_length_35364_cov_289.457079_30_orf6280	fc170f08e8d1184b8aa58d181c467fe3	118	PANTHER	PTHR38482	-	4	115	1.7e-53	T	21-12-2021	IPR007437	Protein of unknown function DUF486	-
NODE_179_length_153649_cov_177.960194_112_orf1673	a32274551f9eff30a45aeba8c4c22f8d	352	Pfam	PF13524	Glycosyl transferases group 1	250	325	5.6e-08	T	21-12-2021	-	-
NODE_5256_length_27875_cov_53.655176_11_orf4783	e628a925d69fac4dce191b11838cc4c6	420	CDD	cd14749	PBP2_XBP1_like	30	412	4.36208e-119	T	21-12-2021	-	-
NODE_5256_length_27875_cov_53.655176_11_orf4783	e628a925d69fac4dce191b11838cc4c6	420	PANTHER	PTHR43649	ARABINOSE-BINDING PROTEIN-RELATED	1	419	8.9e-50	T	21-12-2021	-	-
NODE_5256_length_27875_cov_53.655176_11_orf4783	e628a925d69fac4dce191b11838cc4c6	420	Pfam	PF13416	Bacterial extracellular solute-binding protein	47	355	2.9e-38	T	21-12-2021	IPR006059	Bacterial extracellular solute-binding protein	-
NODE_69_length_228746_cov_723.733741_131_orf2501	a1737db5a3cc42ee3a032e9ce248ed68	388	Pfam	PF01070	FMN-dependent dehydrogenase	15	375	9.6e-128	T	21-12-2021	IPR000262	FMN-dependent dehydrogenase	GO:0016491
NODE_69_length_228746_cov_723.733741_131_orf2501	a1737db5a3cc42ee3a032e9ce248ed68	388	PANTHER	PTHR10578:SF127	HYDROXYACID OXIDASE 1	4	373	2.3e-123	T	21-12-2021	-	-
NODE_69_length_228746_cov_723.733741_131_orf2501	a1737db5a3cc42ee3a032e9ce248ed68	388	CDD	cd02809	alpha_hydroxyacid_oxid_FMN	8	373	1.57346e-143	T	21-12-2021	IPR012133	Alpha-hydroxy acid dehydrogenase, FMN-dependent	GO:0010181|GO:0016491
NODE_69_length_228746_cov_723.733741_131_orf2501	a1737db5a3cc42ee3a032e9ce248ed68	388	PANTHER	PTHR10578	S -2-HYDROXY-ACID OXIDASE-RELATED	4	373	2.3e-123	T	21-12-2021	-	-
NODE_217_length_139889_cov_874.548887_51_orf3333	50a967565b47177df48b60aaf4b658d0	390	CDD	cd00829	SCP-x_thiolase	35	370	8.85076e-83	T	21-12-2021	-	-
NODE_217_length_139889_cov_874.548887_51_orf3333	50a967565b47177df48b60aaf4b658d0	390	PANTHER	PTHR42870	ACETYL-COA C-ACETYLTRANSFERASE	20	374	5e-72	T	21-12-2021	-	-
NODE_217_length_139889_cov_874.548887_51_orf3333	50a967565b47177df48b60aaf4b658d0	390	PANTHER	PTHR42870:SF1	THIOLASE, PUTATIVE-RELATED	20	374	5e-72	T	21-12-2021	-	-
NODE_442_length_99688_cov_693.980519_81_orf3827	9d554461438ad772d8d733f5d0635f7d	317	PANTHER	PTHR43357:SF4	INNER MEMBRANE ABC TRANSPORTER PERMEASE PROTEIN YDCV	8	310	6.7e-63	T	21-12-2021	-	-
NODE_442_length_99688_cov_693.980519_81_orf3827	9d554461438ad772d8d733f5d0635f7d	317	CDD	cd06261	TM_PBP2	99	295	1.13086e-17	T	21-12-2021	IPR000515	ABC transporter type 1, transmembrane domain MetI-like	GO:0016020|GO:0055085
NODE_442_length_99688_cov_693.980519_81_orf3827	9d554461438ad772d8d733f5d0635f7d	317	Pfam	PF00528	Binding-protein-dependent transport system inner membrane component	115	306	4.9e-17	T	21-12-2021	IPR000515	ABC transporter type 1, transmembrane domain MetI-like	GO:0016020|GO:0055085
NODE_442_length_99688_cov_693.980519_81_orf3827	9d554461438ad772d8d733f5d0635f7d	317	PANTHER	PTHR43357	INNER MEMBRANE ABC TRANSPORTER PERMEASE PROTEIN YDCV	8	310	6.7e-63	T	21-12-2021	-	-
NODE_182_length_153114_cov_51.365617_10_orf4104	f3d58ab156e3358acd312e591c9a2d1b	247	CDD	cd13709	PBP2_YxeM	22	246	4.92238e-104	T	21-12-2021	-	-
NODE_182_length_153114_cov_51.365617_10_orf4104	f3d58ab156e3358acd312e591c9a2d1b	247	Pfam	PF00497	Bacterial extracellular solute-binding proteins, family 3	23	242	4.3e-56	T	21-12-2021	IPR001638	Solute-binding protein family 3/N-terminal domain of MltF	-
NODE_182_length_153114_cov_51.365617_10_orf4104	f3d58ab156e3358acd312e591c9a2d1b	247	PANTHER	PTHR35936:SF29	L-CYSTINE-BINDING PROTEIN FLIY	18	247	8.4e-56	T	21-12-2021	-	-
NODE_182_length_153114_cov_51.365617_10_orf4104	f3d58ab156e3358acd312e591c9a2d1b	247	PANTHER	PTHR35936	MEMBRANE-BOUND LYTIC MUREIN TRANSGLYCOSYLASE F	18	247	8.4e-56	T	21-12-2021	-	-
NODE_303_length_118503_cov_233.151434_15_orf815	9114f5a5086962f168f3bae17845be3d	484	CDD	cd04248	AAK_AK-Ectoine	10	317	1.08906e-176	T	21-12-2021	IPR041748	Aspartokinase catalytic domain, ectoine pathway	-
NODE_303_length_118503_cov_233.151434_15_orf815	9114f5a5086962f168f3bae17845be3d	484	CDD	cd04910	ACT_AK-Ectoine_1	336	406	1.07867e-31	T	21-12-2021	-	-
NODE_303_length_118503_cov_233.151434_15_orf815	9114f5a5086962f168f3bae17845be3d	484	Pfam	PF13840	ACT domain	407	469	3e-09	T	21-12-2021	IPR027795	CASTOR, ACT domain	-
NODE_303_length_118503_cov_233.151434_15_orf815	9114f5a5086962f168f3bae17845be3d	484	PANTHER	PTHR21499:SF3	ASPARTOKINASE	10	471	1.1e-63	T	21-12-2021	-	-
NODE_303_length_118503_cov_233.151434_15_orf815	9114f5a5086962f168f3bae17845be3d	484	PANTHER	PTHR21499	ASPARTATE KINASE	10	471	1.1e-63	T	21-12-2021	-	-
NODE_303_length_118503_cov_233.151434_15_orf815	9114f5a5086962f168f3bae17845be3d	484	Pfam	PF00696	Amino acid kinase family	11	305	4.1e-23	T	21-12-2021	IPR001048	Aspartate/glutamate/uridylate kinase	-
NODE_1829_length_50710_cov_4418.035495_3_orf8	9c5e063a726e95e4249462b0d2840625	353	Pfam	PF00015	Methyl-accepting chemotaxis protein (MCP) signalling domain	21	61	2.4e-10	T	21-12-2021	IPR004089	Methyl-accepting chemotaxis protein (MCP) signalling domain	GO:0007165|GO:0016020
NODE_37_length_312374_cov_238.758462_12_orf511	2a5dc672b811d0e7dec8393fa12b2fb3	554	CDD	cd00009	AAA	242	403	1.93162e-23	T	21-12-2021	-	-
NODE_37_length_312374_cov_238.758462_12_orf511	2a5dc672b811d0e7dec8393fa12b2fb3	554	Pfam	PF02954	Bacterial regulatory protein, Fis family	512	551	2.6e-10	T	21-12-2021	IPR002197	DNA binding HTH domain, Fis-type	GO:0043565
NODE_37_length_312374_cov_238.758462_12_orf511	2a5dc672b811d0e7dec8393fa12b2fb3	554	Pfam	PF09370	Phosphoenolpyruvate hydrolase-like	1	209	1.5e-60	T	21-12-2021	IPR009215	TIM-barrel domain, IGPS-like	-
NODE_37_length_312374_cov_238.758462_12_orf511	2a5dc672b811d0e7dec8393fa12b2fb3	554	PANTHER	PTHR32071	TRANSCRIPTIONAL REGULATORY PROTEIN	201	553	1.6e-121	T	21-12-2021	-	-
NODE_37_length_312374_cov_238.758462_12_orf511	2a5dc672b811d0e7dec8393fa12b2fb3	554	Pfam	PF00158	Sigma-54 interaction domain	233	399	1.1e-64	T	21-12-2021	IPR002078	RNA polymerase sigma factor 54 interaction domain	GO:0005524|GO:0006355|GO:0008134
NODE_6109_length_25602_cov_181.346773_11_orf6573	155060c3aa9fac31171373cf680a50aa	513	Pfam	PF13229	Right handed beta helix region	138	323	4.5e-09	T	21-12-2021	IPR039448	Right handed beta helix domain	-
NODE_37_length_312374_cov_238.758462_140_orf598	185599a20526f0ccbd61ea09690acbd3	175	CDD	cd00038	CAP_ED	24	131	2.86938e-12	T	21-12-2021	IPR000595	Cyclic nucleotide-binding domain	-
NODE_37_length_312374_cov_238.758462_140_orf598	185599a20526f0ccbd61ea09690acbd3	175	Pfam	PF00027	Cyclic nucleotide-binding domain	46	128	4.4e-10	T	21-12-2021	IPR000595	Cyclic nucleotide-binding domain	-
NODE_97_length_194029_cov_1003.289817_87_orf2727	75f454f4da8d6da511e72ef8885c1900	551	CDD	cd03221	ABCF_EF-3	320	513	7.52353e-55	T	21-12-2021	-	-
NODE_97_length_194029_cov_1003.289817_87_orf2727	75f454f4da8d6da511e72ef8885c1900	551	PANTHER	PTHR43858	ENERGY-DEPENDENT TRANSLATIONAL THROTTLE PROTEIN ETTA	3	550	2.1e-266	T	21-12-2021	IPR022374	Energy-dependent translational throttle protein EttA	GO:0045900
NODE_97_length_194029_cov_1003.289817_87_orf2727	75f454f4da8d6da511e72ef8885c1900	551	Pfam	PF00005	ABC transporter	25	187	6.9e-26	T	21-12-2021	IPR003439	ABC transporter-like	GO:0005524
NODE_97_length_194029_cov_1003.289817_87_orf2727	75f454f4da8d6da511e72ef8885c1900	551	Pfam	PF00005	ABC transporter	336	469	2.3e-23	T	21-12-2021	IPR003439	ABC transporter-like	GO:0005524
NODE_97_length_194029_cov_1003.289817_87_orf2727	75f454f4da8d6da511e72ef8885c1900	551	CDD	cd03221	ABCF_EF-3	9	232	2.71617e-52	T	21-12-2021	-	-
NODE_97_length_194029_cov_1003.289817_87_orf2727	75f454f4da8d6da511e72ef8885c1900	551	Pfam	PF12848	ABC transporter	226	298	1e-12	T	21-12-2021	IPR032781	ABC-transporter extension domain	-
NODE_5465_length_27297_cov_302.637875_10_orf6339	b599815b93b25dfab27243425d6ddc2d	637	CDD	cd10278	PQQ_MDH	57	624	0	T	21-12-2021	-	-
NODE_5465_length_27297_cov_302.637875_10_orf6339	b599815b93b25dfab27243425d6ddc2d	637	PANTHER	PTHR32303	QUINOPROTEIN ALCOHOL DEHYDROGENASE (CYTOCHROME C)	38	625	2.2e-257	T	21-12-2021	-	-
NODE_5465_length_27297_cov_302.637875_10_orf6339	b599815b93b25dfab27243425d6ddc2d	637	Pfam	PF13360	PQQ-like domain	155	243	2.8e-09	T	21-12-2021	IPR002372	Pyrrolo-quinoline quinone repeat	-
NODE_5465_length_27297_cov_302.637875_10_orf6339	b599815b93b25dfab27243425d6ddc2d	637	Pfam	PF01011	PQQ enzyme repeat	529	560	1.2e-05	T	21-12-2021	IPR002372	Pyrrolo-quinoline quinone repeat	-
NODE_5465_length_27297_cov_302.637875_10_orf6339	b599815b93b25dfab27243425d6ddc2d	637	Pfam	PF01011	PQQ enzyme repeat	106	143	8.7e-05	T	21-12-2021	IPR002372	Pyrrolo-quinoline quinone repeat	-
NODE_5465_length_27297_cov_302.637875_10_orf6339	b599815b93b25dfab27243425d6ddc2d	637	PANTHER	PTHR32303:SF15	METHANOL DEHYDROGENASE HEAVY CHAIN	38	625	2.2e-257	T	21-12-2021	-	-
NODE_69_length_228746_cov_723.733741_126_orf2462	c4fb427480a85771082cbf44122f6238	662	PANTHER	PTHR30603:SF45	RNA POLYMERASE SIGMA FACTOR SIGF, CHLOROPLASTIC	24	661	1.2e-148	T	21-12-2021	-	-
NODE_69_length_228746_cov_723.733741_126_orf2462	c4fb427480a85771082cbf44122f6238	662	PANTHER	PTHR30603	RNA POLYMERASE SIGMA FACTOR RPO	24	661	1.2e-148	T	21-12-2021	-	-
NODE_69_length_228746_cov_723.733741_126_orf2462	c4fb427480a85771082cbf44122f6238	662	Pfam	PF03979	Sigma-70 factor, region 1.1	23	83	1.1e-22	T	21-12-2021	IPR007127	RNA polymerase sigma factor 70, region 1.1	GO:0003677|GO:0006355
NODE_69_length_228746_cov_723.733741_126_orf2462	c4fb427480a85771082cbf44122f6238	662	Pfam	PF00140	Sigma-70 factor, region 1.2	113	144	3.2e-13	T	21-12-2021	IPR009042	RNA polymerase sigma-70 region 1.2	GO:0003677|GO:0003700|GO:0006352|GO:0006355|GO:0016987
NODE_69_length_228746_cov_723.733741_126_orf2462	c4fb427480a85771082cbf44122f6238	662	Pfam	PF04546	Sigma-70, non-essential region	155	396	6.8e-40	T	21-12-2021	IPR007631	RNA polymerase sigma factor 70, non-essential domain	GO:0003677|GO:0003700|GO:0006352|GO:0006355|GO:0016987
NODE_69_length_228746_cov_723.733741_126_orf2462	c4fb427480a85771082cbf44122f6238	662	Pfam	PF04542	Sigma-70 region 2	428	497	1.2e-21	T	21-12-2021	IPR007627	RNA polymerase sigma-70 region 2	GO:0003700|GO:0006352|GO:0006355
NODE_69_length_228746_cov_723.733741_126_orf2462	c4fb427480a85771082cbf44122f6238	662	Pfam	PF04539	Sigma-70 region 3	507	582	1.7e-29	T	21-12-2021	IPR007624	RNA polymerase sigma-70 region 3	GO:0003700|GO:0006352|GO:0006355
NODE_69_length_228746_cov_723.733741_126_orf2462	c4fb427480a85771082cbf44122f6238	662	Pfam	PF04545	Sigma-70, region 4	596	649	3.1e-18	T	21-12-2021	IPR007630	RNA polymerase sigma-70 region 4	GO:0003700|GO:0006352|GO:0006355
NODE_69_length_228746_cov_723.733741_126_orf2462	c4fb427480a85771082cbf44122f6238	662	CDD	cd06171	Sigma70_r4	590	648	2.70956e-11	T	21-12-2021	-	-
NODE_1829_length_50710_cov_4418.035495_9_orf53	bc1e49e132d1df570f65c0747633a18a	63	Pfam	PF01361	Tautomerase enzyme	2	56	3.1e-17	T	21-12-2021	IPR004370	4-oxalocrotonate tautomerase	GO:0006725|GO:0016853
NODE_1829_length_50710_cov_4418.035495_9_orf53	bc1e49e132d1df570f65c0747633a18a	63	PANTHER	PTHR35530	TAUTOMERASE-RELATED	1	57	4.3e-12	T	21-12-2021	-	-
NODE_2221_length_45913_cov_223.673950_22_orf1158	4def31a2b3a0bfee3f069e7bb19c8770	248	PANTHER	PTHR45772:SF3	ABC TRANSPORTER ATP-BINDING PROTEIN	2	245	2.3e-94	T	21-12-2021	-	-
NODE_2221_length_45913_cov_223.673950_22_orf1158	4def31a2b3a0bfee3f069e7bb19c8770	248	Pfam	PF00005	ABC transporter	18	174	1.3e-27	T	21-12-2021	IPR003439	ABC transporter-like	GO:0005524
NODE_2221_length_45913_cov_223.673950_22_orf1158	4def31a2b3a0bfee3f069e7bb19c8770	248	CDD	cd03219	ABC_Mj1267_LivG_branched	3	237	1.73847e-109	T	21-12-2021	-	-
NODE_2221_length_45913_cov_223.673950_22_orf1158	4def31a2b3a0bfee3f069e7bb19c8770	248	Pfam	PF12399	Branched-chain amino acid ATP-binding cassette transporter	221	243	1.1e-07	T	21-12-2021	IPR032823	Branched-chain amino acid ATP-binding cassette transporter, C-terminal	-
NODE_2221_length_45913_cov_223.673950_22_orf1158	4def31a2b3a0bfee3f069e7bb19c8770	248	PANTHER	PTHR45772	CONSERVED COMPONENT OF ABC TRANSPORTER FOR NATURAL AMINO ACIDS-RELATED	2	245	2.3e-94	T	21-12-2021	-	-
NODE_217_length_139889_cov_874.548887_52_orf3361	68a18454085f6a15c9ebdb577b44c3ff	562	PANTHER	PTHR43201	ACYL-COA SYNTHETASE	69	539	6.9e-80	T	21-12-2021	-	-
NODE_217_length_139889_cov_874.548887_52_orf3361	68a18454085f6a15c9ebdb577b44c3ff	562	Pfam	PF13193	AMP-binding enzyme C-terminal domain	459	532	1.5e-14	T	21-12-2021	IPR025110	AMP-binding enzyme, C-terminal domain	-
NODE_217_length_139889_cov_874.548887_52_orf3361	68a18454085f6a15c9ebdb577b44c3ff	562	Pfam	PF00501	AMP-binding enzyme	73	450	9.2e-68	T	21-12-2021	IPR000873	AMP-dependent synthetase/ligase	-
NODE_217_length_139889_cov_874.548887_52_orf3361	68a18454085f6a15c9ebdb577b44c3ff	562	PANTHER	PTHR43201:SF5	PEROXISOMAL-COENZYME A SYNTHETASE	69	539	6.9e-80	T	21-12-2021	-	-
NODE_1475_length_56493_cov_36.131011_12_orf7265	ef21f1317367f3b6c0d3e993e882d3b4	191	PANTHER	PTHR11046	OLIGORIBONUCLEASE, MITOCHONDRIAL	3	182	8.8e-59	T	21-12-2021	-	-
NODE_1475_length_56493_cov_36.131011_12_orf7265	ef21f1317367f3b6c0d3e993e882d3b4	191	CDD	cd06135	Orn	8	179	1.4927e-107	T	21-12-2021	IPR022894	Oligoribonuclease	GO:0000175
NODE_1475_length_56493_cov_36.131011_12_orf7265	ef21f1317367f3b6c0d3e993e882d3b4	191	Pfam	PF00929	Exonuclease	9	170	1.3e-33	T	21-12-2021	IPR013520	Exonuclease, RNase T/DNA polymerase III	-
NODE_1475_length_56493_cov_36.131011_12_orf7265	ef21f1317367f3b6c0d3e993e882d3b4	191	PANTHER	PTHR11046:SF19	-	3	182	8.8e-59	T	21-12-2021	-	-
NODE_182_length_153114_cov_51.365617_83_orf4442	022d72caa92ee343645835678e558f4b	279	CDD	cd06261	TM_PBP2	75	263	1.13184e-19	T	21-12-2021	IPR000515	ABC transporter type 1, transmembrane domain MetI-like	GO:0016020|GO:0055085
NODE_182_length_153114_cov_51.365617_83_orf4442	022d72caa92ee343645835678e558f4b	279	PANTHER	PTHR43386:SF14	D,D-DIPEPTIDE TRANSPORT SYSTEM PERMEASE PROTEIN DDPC-RELATED	6	274	7.3e-94	T	21-12-2021	-	-
NODE_182_length_153114_cov_51.365617_83_orf4442	022d72caa92ee343645835678e558f4b	279	Pfam	PF12911	N-terminal TM domain of oligopeptide transport permease C	2	44	7e-10	T	21-12-2021	IPR025966	Oligopeptide transport permease C-like, N-terminal domain	-
NODE_182_length_153114_cov_51.365617_83_orf4442	022d72caa92ee343645835678e558f4b	279	Pfam	PF00528	Binding-protein-dependent transport system inner membrane component	93	275	7.6e-30	T	21-12-2021	IPR000515	ABC transporter type 1, transmembrane domain MetI-like	GO:0016020|GO:0055085
NODE_182_length_153114_cov_51.365617_83_orf4442	022d72caa92ee343645835678e558f4b	279	PANTHER	PTHR43386	OLIGOPEPTIDE TRANSPORT SYSTEM PERMEASE PROTEIN APPC	6	274	7.3e-94	T	21-12-2021	-	-
NODE_37_length_312374_cov_238.758462_141_orf613	283087f642d2d97bcac653e7dda552cf	247	CDD	cd02440	AdoMet_MTases	45	139	1.51431e-05	T	21-12-2021	-	-
NODE_37_length_312374_cov_238.758462_141_orf613	283087f642d2d97bcac653e7dda552cf	247	Pfam	PF13649	Methyltransferase domain	45	135	1.2e-12	T	21-12-2021	IPR041698	Methyltransferase domain 25	-
NODE_217_length_139889_cov_874.548887_69_orf3414	f94ac5ae9958f4a2098f03ba761a7207	101	PANTHER	PTHR33569	UREASE	1	97	3.2e-35	T	21-12-2021	-	-
NODE_217_length_139889_cov_874.548887_69_orf3414	f94ac5ae9958f4a2098f03ba761a7207	101	CDD	cd00407	Urease_beta	1	101	2.2039e-60	T	21-12-2021	IPR002019	Urease, beta subunit	GO:0035550|GO:0043419
NODE_217_length_139889_cov_874.548887_69_orf3414	f94ac5ae9958f4a2098f03ba761a7207	101	Pfam	PF00699	Urease beta subunit	3	99	1.4e-43	T	21-12-2021	IPR002019	Urease, beta subunit	GO:0035550|GO:0043419
NODE_333_length_114670_cov_809.223889_21_orf3596	13faceb2ca7d8a8884ce5dd6f9bdc42d	347	Pfam	PF01979	Amidohydrolase family	12	305	1.3e-13	T	21-12-2021	IPR006680	Amidohydrolase-related	GO:0016787
NODE_333_length_114670_cov_809.223889_21_orf3596	13faceb2ca7d8a8884ce5dd6f9bdc42d	347	CDD	cd01294	DHOase	5	342	3.40167e-180	T	21-12-2021	IPR004721	Dihydroorotase homodimeric type	GO:0004151|GO:0019856
NODE_333_length_114670_cov_809.223889_21_orf3596	13faceb2ca7d8a8884ce5dd6f9bdc42d	347	PANTHER	PTHR43137	DIHYDROOROTASE	2	344	1.9e-124	T	21-12-2021	IPR004721	Dihydroorotase homodimeric type	GO:0004151|GO:0019856
NODE_508_length_93552_cov_38.825374_61_orf7253	7907de9955231445ff3253b1702c6095	88	Pfam	PF01258	Prokaryotic dksA/traR C4-type zinc finger	37	68	4.1e-11	T	21-12-2021	IPR000962	Zinc finger, DksA/TraR C4-type	GO:0008270
NODE_508_length_93552_cov_38.825374_61_orf7253	7907de9955231445ff3253b1702c6095	88	PANTHER	PTHR38777	FELS-2 PROPHAGE PROTEIN	1	79	5.6e-23	T	21-12-2021	-	-
NODE_182_length_153114_cov_51.365617_56_orf4297	22a3b897770800b089ae7a711b74e389	299	PANTHER	PTHR12110:SF42	PROTEIN IOLH	17	289	6.5e-29	T	21-12-2021	-	-
NODE_182_length_153114_cov_51.365617_56_orf4297	22a3b897770800b089ae7a711b74e389	299	Pfam	PF01261	Xylose isomerase-like TIM barrel	26	289	8.2e-37	T	21-12-2021	IPR013022	Xylose isomerase-like, TIM barrel domain	-
NODE_182_length_153114_cov_51.365617_56_orf4297	22a3b897770800b089ae7a711b74e389	299	PANTHER	PTHR12110	HYDROXYPYRUVATE ISOMERASE	17	289	6.5e-29	T	21-12-2021	-	-
NODE_3141_length_38011_cov_276.975234_4_orf5999	fed6ea10706be784ab0da6b089162950	397	PANTHER	PTHR43343	PEPTIDASE S12	31	391	4.4e-73	T	21-12-2021	-	-
NODE_3141_length_38011_cov_276.975234_4_orf5999	fed6ea10706be784ab0da6b089162950	397	Pfam	PF13180	PDZ domain	305	390	1.7e-13	T	21-12-2021	IPR001478	PDZ domain	GO:0005515
NODE_3141_length_38011_cov_276.975234_4_orf5999	fed6ea10706be784ab0da6b089162950	397	CDD	cd00987	PDZ_serine_protease	288	388	3.12342e-17	T	21-12-2021	-	-
NODE_3141_length_38011_cov_276.975234_4_orf5999	fed6ea10706be784ab0da6b089162950	397	Pfam	PF13365	Trypsin-like peptidase domain	77	232	3.8e-32	T	21-12-2021	-	-
NODE_333_length_114670_cov_809.223889_34_orf3677	2a876f4e01ed590c2bdf512e6893bf50	333	PANTHER	PTHR43148	GLYCERALDEHYDE-3-PHOSPHATE DEHYDROGENASE 2	1	329	4.4e-134	T	21-12-2021	-	-
NODE_333_length_114670_cov_809.223889_34_orf3677	2a876f4e01ed590c2bdf512e6893bf50	333	PANTHER	PTHR43148:SF11	GLYCERALDEHYDE-3-PHOSPHATE DEHYDROGENASE 1	1	329	4.4e-134	T	21-12-2021	-	-
NODE_333_length_114670_cov_809.223889_34_orf3677	2a876f4e01ed590c2bdf512e6893bf50	333	Pfam	PF00044	Glyceraldehyde 3-phosphate dehydrogenase, NAD binding domain	3	103	3.8e-35	T	21-12-2021	IPR020828	Glyceraldehyde 3-phosphate dehydrogenase, NAD(P) binding domain	GO:0051287
NODE_333_length_114670_cov_809.223889_34_orf3677	2a876f4e01ed590c2bdf512e6893bf50	333	Pfam	PF02800	Glyceraldehyde 3-phosphate dehydrogenase, C-terminal domain	156	312	2e-68	T	21-12-2021	IPR020829	Glyceraldehyde 3-phosphate dehydrogenase, catalytic domain	GO:0016620
NODE_468_length_97432_cov_1497.834509_65_orf2269	e6c814f42aebf9663aaeaf5ad9da5e7a	541	PANTHER	PTHR46091	-	15	527	1.1e-181	T	21-12-2021	-	-
NODE_468_length_97432_cov_1497.834509_65_orf2269	e6c814f42aebf9663aaeaf5ad9da5e7a	541	Pfam	PF13450	NAD(P)-binding Rossmann-like domain	28	94	1.2e-12	T	21-12-2021	-	-
NODE_151_length_162743_cov_684.389666_85_orf2856	0314ef48287ab31384bd722e26d7df07	360	Pfam	PF00448	SRP54-type protein, GTPase domain	158	358	7.8e-73	T	21-12-2021	IPR000897	Signal recognition particle, SRP54 subunit, GTPase domain	GO:0005525|GO:0006614
NODE_151_length_162743_cov_684.389666_85_orf2856	0314ef48287ab31384bd722e26d7df07	360	PANTHER	PTHR43134	SIGNAL RECOGNITION PARTICLE RECEPTOR SUBUNIT ALPHA	86	358	1.4e-98	T	21-12-2021	-	-
NODE_151_length_162743_cov_684.389666_85_orf2856	0314ef48287ab31384bd722e26d7df07	360	Pfam	PF02881	SRP54-type protein, helical bundle domain	89	139	1.8e-06	T	21-12-2021	IPR013822	Signal recognition particle SRP54, helical bundle	GO:0005525|GO:0006614
NODE_151_length_162743_cov_684.389666_85_orf2856	0314ef48287ab31384bd722e26d7df07	360	CDD	cd17874	FtsY	160	357	6.49634e-108	T	21-12-2021	-	-
NODE_151_length_162743_cov_684.389666_85_orf2856	0314ef48287ab31384bd722e26d7df07	360	PANTHER	PTHR43134:SF7	CELL DIVISION PROTEIN FTSY HOMOLOG, CHLOROPLASTIC	86	358	1.4e-98	T	21-12-2021	IPR004390	Signal-recognition particle receptor FtsY	GO:0006614
NODE_468_length_97432_cov_1497.834509_57_orf2135	9aba55d32856350f04f50c87458242c7	537	Pfam	PF00890	FAD binding domain	8	519	3.8e-66	T	21-12-2021	IPR003953	FAD-dependent oxidoreductase 2, FAD binding domain	-
NODE_468_length_97432_cov_1497.834509_57_orf2135	9aba55d32856350f04f50c87458242c7	537	PANTHER	PTHR43260	3-KETOSTEROID-DELTA-1-DEHYDROGENASE	3	534	3.1e-133	T	21-12-2021	IPR014614	Uncharacterised conserved protein UCP036654	GO:0016627
NODE_188_length_150446_cov_245.463778_2_orf4858	459a08efb090e754b57fa865d56a6fea	411	Pfam	PF00999	Sodium/hydrogen exchanger family	11	396	5.1e-43	T	21-12-2021	IPR006153	Cation/H+ exchanger	GO:0006812|GO:0015299|GO:0016021|GO:0055085
NODE_188_length_150446_cov_245.463778_2_orf4858	459a08efb090e754b57fa865d56a6fea	411	PANTHER	PTHR31382	NA(+)/H(+) ANTIPORTER	2	393	8.5e-91	T	21-12-2021	-	-
NODE_468_length_97432_cov_1497.834509_35_orf2054	78e33cdcfd922682caf6c314f7c953f1	271	Pfam	PF00005	ABC transporter	41	178	3.8e-31	T	21-12-2021	IPR003439	ABC transporter-like	GO:0005524
NODE_468_length_97432_cov_1497.834509_35_orf2054	78e33cdcfd922682caf6c314f7c953f1	271	PANTHER	PTHR42788	TAURINE IMPORT ATP-BINDING PROTEIN-RELATED	21	266	7.1e-89	T	21-12-2021	-	-
NODE_468_length_97432_cov_1497.834509_35_orf2054	78e33cdcfd922682caf6c314f7c953f1	271	CDD	cd03293	ABC_NrtD_SsuB_transporters	21	238	7.9506e-125	T	21-12-2021	-	-
NODE_5465_length_27297_cov_302.637875_12_orf6391	d1666ed7e0e34e175624cb828e343d1d	289	PANTHER	PTHR35936:SF28	GLUTAMINE-BINDING PERIPLASMIC PROTEIN	11	280	1e-16	T	21-12-2021	-	-
NODE_5465_length_27297_cov_302.637875_12_orf6391	d1666ed7e0e34e175624cb828e343d1d	289	PANTHER	PTHR35936	MEMBRANE-BOUND LYTIC MUREIN TRANSGLYCOSYLASE F	11	280	1e-16	T	21-12-2021	-	-
NODE_5465_length_27297_cov_302.637875_12_orf6391	d1666ed7e0e34e175624cb828e343d1d	289	Pfam	PF00497	Bacterial extracellular solute-binding proteins, family 3	30	260	4.7e-10	T	21-12-2021	IPR001638	Solute-binding protein family 3/N-terminal domain of MltF	-
