# Supplementary material for: Salt flat microbial diversity and dynamics across salinity gradient
Source: Sci Rep. 2022 Jul 4;12:11293. doi: 10.1038/s41598-022-15347-8 (PMC9253026; doi:10.1038/s41598-022-15347-8)
Supplement: Supplementary file 2 — Supplementary Tables. [file 41598_2022_15347_MOESM2_ESM.zip › Supplementary_Tables_revised/Supplementary_Table_4.xlsx]

## Sheet: Sheet1
Supplementary Table 4. Metagenome assembly stat
	final_assembly
# contigs	664455
# contigs (>= 0 bp)	664456
# contigs (>= 1000 bp)	664455
# contigs (>= 5000 bp)	79730
# contigs (>= 10000 bp)	26227
# contigs (>= 25000 bp)	6347
# contigs (>= 50000 bp)	1878
Largest contig	1338272
Total length	2304053832
Total length (>= 0 bp)	2304054259
Total length (>= 1000 bp)	2304053832
Total length (>= 5000 bp)	979016637
Total length (>= 10000 bp)	619340577
Total length (>= 25000 bp)	325772299
Total length (>= 50000 bp)	173720241
N50	3945
N75	2184
L50	118916
L75	322017
GC (%)	63.17
Mismatches
# N's	2250286
# N's per 100 kbp	97.67
