# Supplementary material for: Salt flat microbial diversity and dynamics across salinity gradient
Source: Sci Rep. 2022 Jul 4;12:11293. doi: 10.1038/s41598-022-15347-8 (PMC9253026; doi:10.1038/s41598-022-15347-8)
Supplement: Supplementary file 2 — Supplementary Tables. [file 41598_2022_15347_MOESM2_ESM.zip › Supplementary_Tables_revised/Supplementary_Table_11.xlsx]

## Sheet: HMMHitNum
Supplementary Table 11. Assembled bacterial bins function prediction (inside sabkha)
Category	Function	Gene.abbreviation	Gene.name	Hmm.file	Corresponding.KO	Reaction	Substrate	Product	Hmm.detecting.threshold	bin.1.Hmm.presence	bin.1.Hit.numbers	bin.1.Hits	bin.10.Hmm.presence	bin.10.Hit.numbers	bin.10.Hits	bin.101.Hmm.presence	bin.101.Hit.numbers	bin.101.Hits	bin.103.Hmm.presence	bin.103.Hit.numbers	bin.103.Hits	bin.104.Hmm.presence	bin.104.Hit.numbers	bin.104.Hits	bin.105.Hmm.presence	bin.105.Hit.numbers	bin.105.Hits	bin.106.Hmm.presence	bin.106.Hit.numbers	bin.106.Hits	bin.107.Hmm.presence	bin.107.Hit.numbers	bin.107.Hits	bin.108.Hmm.presence	bin.108.Hit.numbers	bin.108.Hits	bin.11.Hmm.presence	bin.11.Hit.numbers	bin.11.Hits	bin.110.Hmm.presence	bin.110.Hit.numbers	bin.110.Hits	bin.113.Hmm.presence	bin.113.Hit.numbers	bin.113.Hits	bin.115.Hmm.presence	bin.115.Hit.numbers	bin.115.Hits	bin.117.Hmm.presence
Thermophilic specific	Thermophilic specific	rgy	reverse gyrase	TIGR01054.hmm	K03170	Thermophilic specific	N/A	N/A	469.70|full	Absent	0	None	Absent	0	None	Absent	0	None	Absent	0	None	Absent	0	None	Absent	0	None	Absent	0	None	Absent	0	None	Absent	0	None	Absent	0	None	Absent	0	None	Absent	0	None	Absent	0	None	Absent
Amino acid utilization	4-aminobutyrate aminotransferase and related aminotransferases	4-aminobutyrate aminotransferase and related aminotransferases	4-aminobutyrate aminotransferase and related aminotransferases	K00823.hmm, K07250.hmm, K13524.hmm, K14268.hmm, K03918.hmm	K00823, K07250, K13524, K14268, K03918	4-aminobutanoate + 2-oxoglutarate = succinate semialdehyde + L-glutamate [RN:R01648]	4-aminobutanoate; 2-oxoglutarate	succinate semialdehyde; L-glutamate	593.80|domain, 638.60|full, 445.97|full, 825.97|full, 437.60|full	Absent	0	None,None,None,None,None	Absent	0	None,None,None,None,None	Absent	0	None,None,None,None,None	Absent	0	None,None,None,None,None	Present	2	None,NODE_30_length_21980_cov_3.870520_13,NODE_199_length_3461_cov_2.429374_2,None,None,None	Absent	0	None,None,None,None,None	Present	1	None,None,None,None,NODE_38863_length_7748_cov_3.844664_4	Absent	0	None,None,None,None,None	Absent	0	None,None,None,None,None	Absent	0	None,None,None,None,None	Present	1	None,NODE_27_length_19335_cov_3.720511_12,None,None,None	Absent	0	None,None,None,None,None	Present	1	None,None,None,None,NODE_22_length_49258_cov_28.193587_26	Absent
Amino acid utilization	Aminotransferase class I and II	aminotransferase class I and II	aminotransferase class I and II	K05825.hmm	K05825	L-2-aminoadipate + 2-oxoglutarate = 2-oxoadipate + L-glutamate [RN:R01939]	L-2-aminoadipate; 2-oxoglutarate	2-oxoadipate; L-glutamate	399.90|domain	Present	2	NODE_7981_length_21619_cov_75.732378_15,NODE_128572_length_3767_cov_73.406250_3	Present	1	NODE_14948_length_14475_cov_5.983148_6	Present	1	NODE_1151_length_63926_cov_25.124188_15	Absent	0	None	Absent	0	None	Absent	0	None	Absent	0	None	Absent	0	None	Absent	0	None	Absent	0	None	Present	1	NODE_22_length_20821_cov_3.647609_6	Present	1	NODE_54_length_254808_cov_14.885968_2	Present	1	NODE_21_length_49463_cov_31.640364_27	Absent
Amino acid utilization	Phosphoserine aminotransferase	phosphoserine aminotransferase	phosphoserine aminotransferase	K00831.hmm	K00831	O-phospho-L-serine + 2-oxoglutarate = 3-phosphooxypyruvate + L-glutamate [RN:R04173]; 4-phosphooxy-L-threonine + 2-oxoglutarate = (3R)-3-hydroxy-2-oxo-4-phosphooxybutanoate + L-glutamate [RN:R05085]	O-phospho-L-serine; 2-oxoglutarate; 4-phosphooxy-L-threonine	3-phosphooxypyruvate; L-glutamate; (3R)-3-hydroxy-2-oxo-4-phosphooxybutanoate	115.60|full	Present	1	NODE_9883_length_18816_cov_71.257609_18	Present	1	NODE_2685_length_41728_cov_6.536750_34	Present	1	NODE_2790_length_40748_cov_23.872656_12	Present	1	NODE_327_length_3044_cov_3.952140_1	Absent	0	None	Absent	0	None	Absent	0	None	Absent	0	None	Absent	0	None	Absent	0	None	Absent	0	None	Present	1	NODE_85_length_209397_cov_14.738433_91	Present	1	NODE_22_length_49258_cov_28.193587_29	Present
Amino acid utilization	Ornithine/acetylornithine aminotransferase	ornithine/acetylornithine aminotransferase	ornithine/acetylornithine aminotransferase	K00819.hmm, K00821.hmm, K05830.hmm, K00840.hmm	K00819, K00821, K05830, K00840	L-ornithine + a 2-oxo carboxylate = L-glutamate 5-semialdehyde + an L-amino acid [RN:R01343]	L-ornithine; 2-oxo carboxylate	L-glutamate 5-semialdehyde; L-amino acid	498.57|full, 486.53|domain, 498.50|domain, 700.53|full	Present	2	NODE_1817_length_50876_cov_83.837587_46,NODE_1946_length_49244_cov_71.710525_40,None,None	Present	1	None,NODE_19424_length_12185_cov_6.538170_3,None,None	Present	1	None,NODE_321_length_116042_cov_22.911525_82,None,None	Present	1	None,NODE_189_length_5667_cov_6.045438_3,None,None	Present	2	None,NODE_66_length_13068_cov_3.541760_4,NODE_66_length_13068_cov_3.541760_4,None	Present	1	None,NODE_90872_length_4626_cov_4.337125_4,None,None	Present	2	NODE_22589_length_11035_cov_5.305556_6,NODE_11855_length_16783_cov_5.516978_2,None,None	Absent	0	None,None,None,None	Absent	0	None,None,None,None	Absent	0	None,None,None,None	Present	1	None,NODE_6_length_39160_cov_4.391244_39,None,None	Present	1	None,NODE_275_length_123736_cov_15.067432_2,None,None	Present	1	None,NODE_14_length_58080_cov_20.182763_16,None,None	Present
Amino acid utilization	Branched-chain amino acid aminotransferase/4-amino-4-deoxychorismate lyase	branched-chain amino acid aminotransferase/4-amino-4-deoxychorismate lyase	branched-chain amino acid aminotransferase/4-amino-4-deoxychorismate lyase	K00826.hmm, K02619.hmm, K03342.hmm	K00826, K02619, K03342	L-leucine + 2-oxoglutarate = 4-methyl-2-oxopentanoate + L-glutamate [RN:R01090]	L-leucine; 2-oxoglutarate	4-methyl-2-oxopentanoate; L-glutamate	190.07|full, 169.50|domain, 517.13|full	Present	1	NODE_1748_length_52013_cov_81.194407_43,None,None	Present	3	NODE_35946_length_8143_cov_5.552052_4,NODE_4578_length_30422_cov_6.150196_22,NODE_4578_length_30422_cov_6.150196_22,None	Absent	0	None,None,None	Present	2	NODE_17_length_24710_cov_6.328705_24,NODE_305_length_3382_cov_5.126172_2,None,None	Present	1	NODE_32_length_21771_cov_3.237623_18,None,None	Present	1	None,NODE_508751_length_1660_cov_2.804361_3,None	Present	1	NODE_230846_length_2659_cov_4.233487_1,None,None	Present	1	NODE_135031_length_3660_cov_6.195284_3,None,None	Absent	0	None,None,None	Present	2	NODE_39181_length_7707_cov_10.169237_6,None,NODE_9223_length_19668_cov_9.289451_19	Absent	0	None,None,None	Present	3	NODE_160_length_157579_cov_16.369175_92,NODE_571_length_88522_cov_18.864390_9,NODE_27_length_352536_cov_14.769196_248,None	Present	2	NODE_30_length_42212_cov_33.939219_29,NODE_1_length_193575_cov_27.639402_182,None,None	Present
Amino acid utilization	Aspartate/tyrosine/aromatic aminotransferase	aspartate/tyrosine/aromatic aminotransferase	aspartate/tyrosine/aromatic aminotransferase	K00812.hmm, K00813.hmm, K11358.hmm, K00832.hmm	K00812, K00813, K11358, K00832	L-aspartate + 2-oxoglutarate = oxaloacetate + L-glutamate [RN:R00355]	L-aspartate; 2-oxoglutarate	oxaloacetate; L-glutamate	471.87|full, 565.87|full, 344.87|full, 554.23|full	Present	1	None,None,None,NODE_11384_length_17212_cov_86.665384_11	Present	2	NODE_53413_length_6359_cov_5.815514_5,NODE_1778_length_51609_cov_5.946949_15,None,None,None	Present	1	NODE_1073_length_66004_cov_24.273514_65,None,None,None	Present	2	NODE_72_length_11675_cov_6.737972_6,NODE_84_length_10869_cov_5.146127_7,None,None,None	Present	2	NODE_87_length_9770_cov_3.859383_8,None,NODE_4_length_61070_cov_4.476579_16,None	Present	1	NODE_221204_length_2728_cov_3.476244_1,None,None,None	Absent	0	None,None,None,None	Absent	0	None,None,None,None	Present	1	NODE_379081_length_1981_cov_4.835929_3,None,None,None	Present	1	NODE_7587_length_22373_cov_11.698136_13,None,None,None	Present	1	NODE_31_length_18491_cov_3.963072_9,None,None,None	Present	2	NODE_85_length_209397_cov_14.738433_40,NODE_54_length_254808_cov_14.885968_77,None,None,None	Present	1	NODE_22_length_49258_cov_28.193587_30,None,None,None	Present
Amino acid utilization	Histidinol-phosphate/aromatic aminotransferase	histidinol-phosphate/aromatic aminotransferase	histidinol-phosphate/aromatic aminotransferase	K00817.hmm	K00817	L-histidinol phosphate + 2-oxoglutarate = 3-(imidazol-4-yl)-2-oxopropyl phosphate + L-glutamate [RN:R03243]	L-histidinol phosphate; 2-oxoglutarate	3-(imidazol-4-yl)-2-oxopropyl phosphate; L-glutamate	294.13|full	Present	1	NODE_8709_length_20468_cov_79.077108_21	Present	1	NODE_5170_length_28157_cov_5.768984_17	Present	1	NODE_34171_length_8422_cov_20.206765_5	Present	2	NODE_7_length_34091_cov_7.312577_36,NODE_176_length_6060_cov_4.135718_4	Present	1	NODE_26_length_23355_cov_2.761224_16	Absent	0	None	Present	1	NODE_47618_length_6821_cov_4.210168_5	Present	2	NODE_72558_length_5287_cov_4.432722_3,NODE_56964_length_6112_cov_6.111937_2	Present	2	NODE_185082_length_3034_cov_4.729104_3,NODE_262645_length_2463_cov_2.487542_1	Present	2	NODE_2154_length_46643_cov_10.821563_34,NODE_14736_length_14597_cov_8.857379_12	Present	4	NODE_174_length_2473_cov_2.330968_1,NODE_14_length_28193_cov_3.806338_10,NODE_45_length_13291_cov_3.803315_12,NODE_8_length_34473_cov_3.822654_17	Present	1	NODE_8498_length_20768_cov_16.632694_7	Present	2	NODE_1_length_193575_cov_27.639402_31,NODE_48_length_26521_cov_20.622783_10	Present
Amino acid utilization	Serine-pyruvate aminotransferase/archaeal aspartate aminotransferase	serine-pyruvate aminotransferase/archaeal aspartate aminotransferase	serine-pyruvate aminotransferase/archaeal aspartate aminotransferase	K00830.hmm	K00830	L-alanine + glyoxylate = pyruvate + glycine [RN:R00369]	L-alanine; glyoxylate	pyruvate; glycine	414.40|full	Absent	0	None	Present	1	NODE_13451_length_15506_cov_5.181477_3	Present	1	NODE_1588_length_54567_cov_21.957459_45	Absent	0	None	Present	1	NODE_60_length_14456_cov_3.788650_3	Absent	0	None	Absent	0	None	Absent	0	None	Present	1	NODE_196292_length_2931_cov_3.253129_4	Absent	0	None	Absent	0	None	Present	1	NODE_157_length_159223_cov_14.011811_134	Present	1	NODE_37_length_34576_cov_29.756805_15	Absent
Ethanol fermentation	Acetate => Acetaldehyde	acetate => acetaldehyde	acetate => acetaldehyde	K00129.hmm, K00138.hmm	K00129, K00138	an aldehyde + NAD(P)+ + H2O = a carboxylate + NAD(P)H + H+ [RN:R00538 R00634]	aldehyde; NAD+; NADP+; H2O	carboxylate; NADH; NADPH; H+	710.50|full, 638.80|domain	Absent	0	None,None	Absent	0	None,None	Absent	0	None,None	Absent	0	None,None	Absent	0	None,None	Absent	0	None,None	Absent	0	None,None	Absent	0	None,None	Absent	0	None,None	Absent	0	None,None	Absent	0	None,None	Absent	0	None,None	Absent	0	None,None	Absent
Ethanol fermentation	Acetaldehyde => Ethanol	acetaldehyde => ethanol	acetaldehyde => ethanol	K13954.hmm, K00001.hmm, K04072.hmm, K00114.hmm, K00002.hmm, K04022.hmm, K22473.hmm	K13954, K00001, K04072, K00114, K00002, K04022, K22473	a primary alcohol + NAD+ = an aldehyde + NADH + H+ [RN:R00623]; a secondary alcohol + NAD+ = a ketone + NADH + H+ [RN:R00624]	primary alcohol; NAD+; secondary alcohol	aldehyde; NADH; H+; ketone	560.37|domain, 324.20|domain, 635.70|full, 672.10|full, 417.83|domain, 475.57|full, 1199.63|full	Absent	0	None,None,None,None,None,None,None	Absent	0	None,None,None,None,None,None,None	Present	1	None,None,None,NODE_11499_length_17103_cov_27.261321_14,None,None,None	Absent	0	None,None,None,None,None,None,None	Present	1	None,None,None,NODE_75_length_11918_cov_4.689131_1,None,None,None	Absent	0	None,None,None,None,None,None,None	Absent	0	None,None,None,None,None,None,None	Absent	0	None,None,None,None,None,None,None	Absent	0	None,None,None,None,None,None,None	Present	2	None,None,None,NODE_7362_length_22794_cov_9.358855_21,NODE_10763_length_17853_cov_9.784470_11,None,None,None	Absent	0	None,None,None,None,None,None,None	Absent	0	None,None,None,None,None,None,None	Absent	0	None,None,None,None,None,None,None	Absent
Fatty acid degradation	Fatty acid degradation	acyl-CoA dehydrogenase	acyl-CoA dehydrogenase	K00249.hmm, K00255.hmm, K06445.hmm, K06446.hmm, K09456.hmm, K09478.hmm, K11410.hmm, K15980.hmm, K18244.hmm	K00249, K00255, K06445, K06446, K09456, K09478, K11410, K15980, K18244	a acyl-CoA + electron-transfer flavoprotein = a trans-2,3-dehydroacyl-CoA + reduced electron-transfer flavoprotein [RN:R00392]	acyl-CoA; electron-transfer flavoprotein	trans-2,3-dehydroacyl-CoA; reduced electron-transfer flavoprotein	489.70|domain, 626.20|full, 695.47|full, 504.07|domain, 408.23|full, 581.97|full, 705.13|full, 767.53|full, 565.17|domain	Present	9	NODE_1561_length_54935_cov_78.431870_9,NODE_1557_length_54962_cov_84.734551_42,NODE_24399_length_10498_cov_81.746720_10,NODE_790_length_76572_cov_83.077460_39,NODE_1557_length_54962_cov_84.734551_48,NODE_55684_length_6200_cov_76.781448_3,NODE_5254_length_27879_cov_58.808762_18,NODE_4019_length_32944_cov_80.193864_26,None,None,None,NODE_35049_length_8275_cov_66.267397_1,None,None,None,None	Present	2	NODE_2863_length_40019_cov_6.953208_23,NODE_4076_length_32677_cov_5.856753_12,None,None,None,None,None,None,None,None	Present	13	NODE_6344_length_25006_cov_22.146968_17,NODE_97627_length_4432_cov_22.001142_3,NODE_8984_length_20044_cov_18.710541_8,NODE_1073_length_66004_cov_24.273514_8,NODE_3785_length_34129_cov_28.767389_16,NODE_6060_length_25714_cov_21.859620_5,NODE_7978_length_21621_cov_25.876750_13,NODE_3353_length_36498_cov_17.671405_23,NODE_5516_length_27152_cov_24.845555_7,NODE_1871_length_50077_cov_21.594978_4,NODE_…	Present	7	NODE_134_length_7641_cov_5.751586_3,NODE_25_length_20410_cov_5.972017_3,NODE_65_length_12422_cov_2.963788_11,NODE_148_length_6953_cov_6.075771_4,NODE_493_length_1409_cov_4.350601_1,None,NODE_393_length_2330_cov_2.624945_1,None,NODE_16_length_25521_cov_4.589648_8,None,None,None,None	Present	3	NODE_70_length_12401_cov_3.527341_5,NODE_70_length_12401_cov_3.527341_6,NODE_203_length_3173_cov_3.712532_3,None,None,None,None,None,None,None,None	Present	7	NODE_191304_length_2976_cov_3.684012_2,NODE_90939_length_4624_cov_3.323703_3,NODE_45789_length_6990_cov_4.225955_4,NODE_50494_length_6582_cov_3.064348_1,NODE_115651_length_4010_cov_4.546650_3,None,NODE_466594_length_1749_cov_3.495277_1,None,NODE_361792_length_2037_cov_3.274975_1,None,None,None,None	Present	4	NODE_96973_length_4450_cov_4.311945_4,NODE_140059_length_3583_cov_4.418934_1,NODE_31489_length_8885_cov_5.318007_1,None,None,None,None,NODE_96973_length_4450_cov_4.311945_4,None,None,None	Present	7	NODE_83253_length_4872_cov_4.656840_2,NODE_43263_length_7247_cov_5.763348_3,NODE_43263_length_7247_cov_5.763348_2,NODE_78204_length_5057_cov_5.565974_4,NODE_78204_length_5057_cov_5.565974_3,NODE_32280_length_8740_cov_5.803339_3,NODE_42424_length_7340_cov_4.801784_2,None,None,None,None,None,None,None,None	Absent	0	None,None,None,None,None,None,None,None,None	Present	5	NODE_3177_length_37762_cov_11.286127_19,NODE_9111_length_19855_cov_10.462374_17,NODE_12495_length_16243_cov_9.009143_6,NODE_23613_length_10727_cov_10.511338_4,None,None,None,None,NODE_3177_length_37762_cov_11.286127_19,None,None,None	Present	1	NODE_30_length_18711_cov_3.747880_10,None,None,None,None,None,None,None,None	Present	2	NODE_19952_length_11962_cov_15.983035_5,NODE_173_length_155047_cov_14.366341_62,None,None,None,None,None,None,None,None	Present	13	NODE_105_length_5556_cov_22.098741_5,NODE_11_length_62817_cov_28.117995_7,NODE_27_length_44615_cov_34.478827_16,NODE_6_length_83761_cov_27.375164_9,NODE_20_length_50553_cov_25.271277_29,NODE_16_length_54248_cov_33.647062_34,NODE_31_length_41604_cov_18.463679_4,NODE_38_length_34076_cov_26.352069_7,NODE_6_length_83761_cov_27.375164_8,NODE_51_length_23840_cov_25.586542_15,NODE_16_length_54248_cov_33…	Present
Aromatics degradation	Protocatechuate/Catechol degradation	catA	catechol 1,2-dioxygenase	K03381.hmm	K03381	catechol + O2 = cis,cis-muconate [RN:R00817]	catechol; O2	cis,cis-muconate	332.83|full	Absent	0	None	Absent	0	None	Absent	0	None	Absent	0	None	Absent	0	None	Absent	0	None	Absent	0	None	Absent	0	None	Absent	0	None	Absent	0	None	Absent	0	None	Absent	0	None	Absent	0	None	Absent
Aromatics degradation	Phenol => Benzoyl-CoA	ubiX	flavin prenyltransferase	K03186.hmm	K03186	dimethylallyl phosphate + FMNH2 = prenylated FMNH2 + phosphate [RN:R11225]	dimethylallyl phosphate; FMNH2	prenylated FMNH2; phosphate	56.43|full	Absent	0	None	Present	1	NODE_823_length_75252_cov_6.343644_37	Present	1	NODE_14607_length_14684_cov_20.959601_11	Absent	0	None	Present	2	NODE_117_length_7535_cov_3.463663_5,NODE_173_length_4566_cov_1.398084_4	Absent	0	None	Present	1	NODE_50254_length_6601_cov_4.346318_4	Absent	0	None	Present	2	NODE_315664_length_2208_cov_4.796098_2,NODE_294338_length_2302_cov_3.892746_2	Absent	0	None	Present	1	NODE_54_length_10161_cov_2.446846_2	Present	1	NODE_54_length_254808_cov_14.885968_184	Absent	0	None	Present
Aromatics degradation	Phenol => Benzoyl-CoA	bsdC	vanillate/4-hydroxybenzoate decarboxylase subunit C	K01612.hmm	K01612	4-hydroxybenzoate = phenol + CO2 [RN:R01238]	4-hydroxybenzoate	phenol; CO2	635.93|full	Absent	0	None	Absent	0	None	Absent	0	None	Absent	0	None	Absent	0	None	Absent	0	None	Absent	0	None	Absent	0	None	Absent	0	None	Absent	0	None	Absent	0	None	Absent	0	None	Absent	0	None	Absent
Aromatics degradation	Benzoyl-CoA reduction	bcrC	benzoyl-CoA reductase subunit C	K04112.hmm	K04112	cyclohexa-1,5-diene-1-carbonyl-CoA + oxidized ferredoxin + 2 ADP + 2 phosphate = benzoyl-CoA + reduced ferredoxin + 2 ATP + 2 H2O [RN:R02451]	cyclohexa-1,5-diene-1-carbonyl-CoA; oxidized ferredoxin; ADP; phosphate	benzoyl-CoA; reduced ferredoxin; ATP; H2O	354.13|full	Absent	0	None	Absent	0	None	Absent	0	None	Absent	0	None	Absent	0	None	Absent	0	None	Absent	0	None	Absent	0	None	Absent	0	None	Absent	0	None	Absent	0	None	Absent	0	None	Absent	0	None	Absent
Aromatics degradation	Benzoyl-CoA reduction	bcrB	benzoyl-CoA reductase subunit B	K04113.hmm	K04113	cyclohexa-1,5-diene-1-carbonyl-CoA + oxidized ferredoxin + 2 ADP + 2 phosphate = benzoyl-CoA + reduced ferredoxin + 2 ATP + 2 H2O [RN:R02451]	cyclohexa-1,5-diene-1-carbonyl-CoA; oxidized ferredoxin; ADP; phosphate	benzoyl-CoA; reduced ferredoxin; ATP; H2O	385.17|full	Absent	0	None	Absent	0	None	Absent	0	None	Absent	0	None	Absent	0	None	Absent	0	None	Absent	0	None	Absent	0	None	Absent	0	None	Absent	0	None	Absent	0	None	Absent	0	None	Absent	0	None	Absent
Aromatics degradation	Benzoyl-CoA reduction	bcrA	benzoyl-CoA reductase subunit A	K04114.hmm	K04114	cyclohexa-1,5-diene-1-carbonyl-CoA + oxidized ferredoxin + 2 ADP + 2 phosphate = benzoyl-CoA + reduced ferredoxin + 2 ATP + 2 H2O [RN:R02451]	cyclohexa-1,5-diene-1-carbonyl-CoA; oxidized ferredoxin; ADP; phosphate	benzoyl-CoA; reduced ferredoxin; ATP; H2O	376.63|full	Absent	0	None	Absent	0	None	Absent	0	None	Absent	0	None	Absent	0	None	Absent	0	None	Absent	0	None	Absent	0	None	Absent	0	None	Absent	0	None	Absent	0	None	Absent	0	None	Absent	0	None	Absent
Aromatics degradation	Benzoyl-CoA reduction	bcrD	benzoyl-CoA reductase subunit D	K04115.hmm	K04115	cyclohexa-1,5-diene-1-carbonyl-CoA + oxidized ferredoxin + 2 ADP + 2 phosphate = benzoyl-CoA + reduced ferredoxin + 2 ATP + 2 H2O [RN:R02451]	cyclohexa-1,5-diene-1-carbonyl-CoA; oxidized ferredoxin; ADP; phosphate	benzoyl-CoA; reduced ferredoxin; ATP; H2O	303.53|full	Absent	0	None	Absent	0	None	Absent	0	None	Absent	0	None	Absent	0	None	Absent	0	None	Absent	0	None	Absent	0	None	Absent	0	None	Absent	0	None	Absent	0	None	Absent	0	None	Absent	0	None	Absent
Complex carbon degradation	Cellulose degrading	cellobiosidase	cellobiosidase	K19668.hmm	K19668	Hydrolysis of (1->4)-beta-D-glucosidic linkages in cellulose and cellotetraose, releasing cellobiose from the non-reducing ends of the chains	N/A	N/A	237.77|domain	Absent	0	None	Absent	0	None	Absent	0	None	Absent	0	None	Absent	0	None	Absent	0	None	Absent	0	None	Absent	0	None	Absent	0	None	Absent	0	None	Absent	0	None	Absent	0	None	Absent	0	None	Absent
Complex carbon degradation	Cellulose degrading	cellulase	cellulase	K01779.hmm	K01779	L-aspartate = D-aspartate [RN:R00491]	L-aspartate	D-aspartate	79.60|full	Present	1	NODE_6315_length_25099_cov_70.558457_25	Absent	0	None	Present	2	NODE_2882_length_39928_cov_24.275801_22,NODE_13861_length_15203_cov_21.347439_15	Absent	0	None	Present	1	NODE_163_length_4947_cov_4.047844_4	Absent	0	None	Absent	0	None	Absent	0	None	Absent	0	None	Absent	0	None	Absent	0	None	Absent	0	None	Absent	0	None	Present
Complex carbon degradation	Cellulose degrading	beta-glucosidase	beta-glucosidase	K01188.hmm, K05349.hmm, K05350.hmm	K01188, K05349, K05350	Hydrolysis of terminal, non-reducing beta-D-glucosyl residues with release of beta-D-glucose	N/A	N/A	674.57|domain, 482.70|full, 608.43|domain	Absent	0	None,None,None	Absent	0	None,None,None	Present	3	None,NODE_1871_length_50077_cov_21.594978_40,NODE_18665_length_12508_cov_35.380872_6,NODE_1073_length_66004_cov_24.273514_26,None	Absent	0	None,None,None	Present	3	None,NODE_68_length_12801_cov_3.769176_7,NODE_68_length_12801_cov_3.769176_7,NODE_205_length_3057_cov_3.996980_3	Absent	0	None,None,None	Absent	0	None,None,None	Absent	0	None,None,None	Absent	0	None,None,None	Present	1	None,NODE_80366_length_4976_cov_6.753099_2,None	Present	2	None,None,NODE_40_length_14758_cov_4.170697_4,NODE_34_length_17791_cov_4.445072_1	Absent	0	None,None,None	Absent	0	None,None,None	Present
Complex carbon degradation	Hemicullulose debranching	arabinosidase	arabinosidase	K01209.hmm, K15921.hmm	K01209, K15921	Hydrolysis of terminal non-reducing alpha-L-arabinofuranoside residues in alpha-L-arabinosides.	N/A	N/A	178.03|full, 449.93|full	Absent	0	None,None	Present	2	NODE_7403_length_22704_cov_7.162171_10,NODE_6593_length_24372_cov_6.501953_12,None	Absent	0	None,None	Absent	0	None,None	Present	1	NODE_44_length_17627_cov_3.026439_2,None	Absent	0	None,None	Absent	0	None,None	Absent	0	None,None	Present	1	NODE_33712_length_8498_cov_4.747720_1,None	Absent	0	None,None	Present	1	NODE_109_length_5447_cov_3.608939_1,None	Present	3	NODE_173_length_155047_cov_14.366341_32,NODE_112_length_183703_cov_15.562554_148,NODE_1229_length_61804_cov_18.666424_20,None	Absent	0	None,None	Absent
Complex carbon degradation	Hemicullulose debranching	beta-glucuronidase	beta-glucuronidase	K01195.hmm	K01195	a beta-D-glucuronoside + H2O = D-glucuronate + an alcohol [RN:R01478]	beta-D-glucuronoside; H2O	D-glucuronate; alcohol	404.30|full	Absent	0	None	Absent	0	None	Absent	0	None	Absent	0	None	Absent	0	None	Absent	0	None	Absent	0	None	Absent	0	None	Absent	0	None	Absent	0	None	Absent	0	None	Absent	0	None	Absent	0	None	Absent
Complex carbon degradation	Hemicullulose debranching	alpha-L-rhamnosidase	alpha-L-rhamnosidase	K05989.hmm	K05989	Hydrolysis of terminal non-reducing alpha-L-rhamnose residues in alpha-L-rhamnosides	N/A	N/A	131.47|full	Absent	0	None	Present	7	NODE_4197_length_32115_cov_6.122551_4,NODE_15031_length_14418_cov_6.769616_3,NODE_4076_length_32677_cov_5.856753_18,NODE_11113_length_17485_cov_7.226391_1,NODE_1634_length_53826_cov_6.768239_41,NODE_52688_length_6412_cov_5.437471_2,NODE_51155_length_6527_cov_5.449475_3	Absent	0	None	Absent	0	None	Absent	0	None	Absent	0	None	Absent	0	None	Absent	0	None	Absent	0	None	Absent	0	None	Absent	0	None	Present	7	NODE_275_length_123736_cov_15.067432_88,NODE_75_length_216027_cov_17.632545_106,NODE_1038_length_66985_cov_15.524638_31,NODE_829_length_75032_cov_18.046681_74,NODE_160_length_157579_cov_16.369175_44,NODE_607_length_85680_cov_15.532368_37,NODE_905_length_71838_cov_17.591867_17	Absent	0	None	Absent
Complex carbon degradation	Endohemicellulases	mannan endo-1,4-beta-mannosidase	mannan endo-1,4-beta-mannosidase	K01218.hmm, K19355.hmm	K01218, K19355	Random hydrolysis of (1->4)-beta-D-mannosidic linkages in mannans, galactomannans and glucomannans [RN:R08612]	N/A	N/A	78.03|domain, 83.53|full	Absent	0	None,None	Absent	0	None,None	Absent	0	None,None	Absent	0	None,None	Absent	0	None,None	Absent	0	None,None	Present	1	NODE_15474_length_14146_cov_4.809240_3,None	Present	1	None,NODE_82355_length_4905_cov_5.028660_2	Absent	0	None,None	Absent	0	None,None	Present	1	None,NODE_40_length_14758_cov_4.170697_5	Absent	0	None,None	Present	2	NODE_10_length_63951_cov_23.695402_55,NODE_10_length_63951_cov_23.695402_56,None	Absent
Complex carbon degradation	Endohemicellulases	alpha-D-xyloside xylohydrolase	alpha-D-xyloside xylohydrolase	K01811.hmm	K01811	Hydrolysis of terminal, non-reducing alpha-D-xylose residues with release of alpha-D-xylose.	N/A	N/A	605.57|domain	Absent	0	None	Absent	0	None	Absent	0	None	Absent	0	None	Absent	0	None	Absent	0	None	Absent	0	None	Absent	0	None	Absent	0	None	Absent	0	None	Present	1	NODE_40_length_14758_cov_4.170697_1	Absent	0	None	Absent	0	None	Absent
Complex carbon degradation	Other oligosaccharide degrading	beta-xylosidase	beta-xylosidase	K01198.hmm	K01198	Hydrolysis of (1->4)-beta-D-xylans, to remove successive D-xylose residues from the non-reducing termini	N/A	N/A	107.63|full	Absent	0	None	Present	1	NODE_11867_length_16774_cov_6.331539_5	Present	1	NODE_7504_length_22551_cov_21.503956_6	Absent	0	None	Absent	0	None	Absent	0	None	Absent	0	None	Absent	0	None	Absent	0	None	Absent	0	None	Absent	0	None	Present	1	NODE_51_length_260135_cov_17.255229_123	Absent	0	None	Absent
Complex carbon degradation	Other oligosaccharide degrading	beta-mannosidase	beta-mannosidase	K01192.hmm	K01192	Hydrolysis of terminal, non-reducing beta-D-mannose residues in beta-D-mannosides [RN:R08613]	N/A	N/A	365.50|domain	Absent	0	None	Present	1	NODE_5138_length_28276_cov_6.613550_23	Absent	0	None	Absent	0	None	Absent	0	None	Absent	0	None	Absent	0	None	Absent	0	None	Absent	0	None	Absent	0	None	Absent	0	None	Present	1	NODE_54_length_254808_cov_14.885968_113	Absent	0	None	Absent
Complex carbon degradation	Other oligosaccharide degrading	beta-galactosidase	beta-galactosidase	K01190.hmm, K12111.hmm, K12308.hmm	K01190, K12111, K12308	Hydrolysis of terminal non-reducing beta-D-galactose residues in beta-D-galactosides	N/A	N/A	361.13|domain, 1284.10|full, 334.17|domain	Absent	0	None,None,None	Absent	0	None,None,None	Absent	0	None,None,None	Absent	0	None,None,None	Absent	0	None,None,None	Absent	0	None,None,None	Absent	0	None,None,None	Absent	0	None,None,None	Present	1	None,None,NODE_235292_length_2629_cov_4.069153_2	Absent	0	None,None,None	Absent	0	None,None,None	Present	1	NODE_173_length_155047_cov_14.366341_34,None,None	Absent	0	None,None,None	Absent
Complex carbon degradation	Amylolytic enzymes	alpha-amylase	alpha-amylase	K01176.hmm, K05343.hmm, K07405.hmm	K01176, K05343, K07405	Endohydrolysis of (1->4)-alpha-D-glucosidic linkages in polysaccharides containing three or more (1->4)-alpha-linked D-glucose units	N/A	N/A	221.33|domain, 482.13|domain, 393.33|full	Present	2	None,NODE_861_length_73294_cov_81.405604_45,NODE_39349_length_7690_cov_71.139751_8,None	Absent	0	None,None,None	Present	1	None,NODE_767_length_77360_cov_20.147274_43,None	Present	3	None,NODE_3_length_47445_cov_5.472672_13,NODE_8_length_31707_cov_6.789693_22,NODE_6_length_36370_cov_5.994269_23,None	Present	1	None,NODE_1_length_75283_cov_4.590432_24,None	Absent	0	None,None,None	Present	2	None,NODE_12259_length_16457_cov_5.601878_3,NODE_71766_length_5322_cov_5.365673_3,None	Present	1	None,NODE_14972_length_14457_cov_6.566588_2,None	Present	1	None,NODE_53280_length_6369_cov_4.093918_1,None	Present	4	NODE_119520_length_3933_cov_9.189273_3,NODE_27738_length_9631_cov_12.263784_3,NODE_54659_length_6268_cov_12.290520_1,NODE_68341_length_5480_cov_11.287189_3,None	Absent	0	None,None,None	Absent	0	None,None,None	Present	3	None,NODE_30_length_42212_cov_33.939219_1,NODE_37_length_34576_cov_29.756805_30,NODE_75_length_12330_cov_38.958214_12,None	Absent
Complex carbon degradation	Amylolytic enzymes	glucoamylase	glucoamylase	K01178.hmm	K01178	Hydrolysis of terminal (1->4)-linked alpha-D-glucose residues successively from non-reducing ends of the chains with release of beta-D-glucose	N/A	N/A	94.80|domain	Absent	0	None	Present	1	NODE_25675_length_10145_cov_7.281665_5	Absent	0	None	Absent	0	None	Absent	0	None	Absent	0	None	Absent	0	None	Absent	0	None	Absent	0	None	Absent	0	None	Present	2	NODE_7_length_35907_cov_3.656238_16,NODE_5_length_42306_cov_3.755411_16	Present	1	NODE_75_length_216027_cov_17.632545_71	Absent	0	None	Present
Complex carbon degradation	Amylolytic enzymes	pullulanase	pullulanase	K01200.hmm	K01200	Hydrolysis of (1->6)-alpha-D-glucosidic linkages in pullulan, amylopectin and glycogen, and in the alpha- and beta-limit dextrins of amylopectin and glycogen	N/A	N/A	399.57|domain	Absent	0	None	Absent	0	None	Absent	0	None	Absent	0	None	Absent	0	None	Absent	0	None	Absent	0	None	Absent	0	None	Absent	0	None	Absent	0	None	Present	2	NODE_10_length_32905_cov_3.990709_24,NODE_120_length_4724_cov_3.622767_3	Absent	0	None	Absent	0	None	Absent
Complex carbon degradation	Amylolytic enzymes	isoamylase	isoamylase	K01214.hmm	K01214	Hydrolysis of (1->6)-alpha-D-glucosidic branch linkages in glycogen, amylopectin and their beta-limit dextrins	N/A	N/A	935.73|domain	Absent	0	None	Absent	0	None	Present	1	NODE_767_length_77360_cov_20.147274_41	Present	1	NODE_3_length_47445_cov_5.472672_11	Present	1	NODE_18_length_26732_cov_4.336747_13	Absent	0	None	Present	1	NODE_64232_length_5681_cov_4.462140_4	Present	1	NODE_19912_length_11975_cov_6.526258_4	Present	1	NODE_69815_length_5409_cov_4.902316_3	Absent	0	None	Absent	0	None	Present	1	NODE_27_length_352536_cov_14.769196_173	Present	1	NODE_22_length_49258_cov_28.193587_12	Absent
Complex carbon degradation	Chitin degrading	chitiniase	chitiniase	K01183.hmm, K13381.hmm	K01183, K13381	Random endo-hydrolysis of N-acetyl-beta-D-glucosaminide (1->4)-beta-linkages in chitin and chitodextrins	N/A	N/A	65.27|domain, 442.27|domain	Absent	0	None,None	Absent	0	None,None	Absent	0	None,None	Absent	0	None,None	Absent	0	None,None	Absent	0	None,None	Absent	0	None,None	Absent	0	None,None	Absent	0	None,None	Absent	0	None,None	Absent	0	None,None	Absent	0	None,None	Absent	0	None,None	Absent
Complex carbon degradation	Chitin degrading	hexosaminidase	hexosaminidase	K01207.hmm, K12373.hmm, K14459.hmm	K01207, K12373, K14459	Hydrolysis of terminal non-reducing N-acetyl-D-hexosamine residues in N-acetyl-beta-D-hexosaminides	N/A	N/A	267.07|domain, 92.53|full, 116.47|full	Present	1	NODE_9791_length_18924_cov_72.049446_2,None,None	Present	2	NODE_63754_length_5706_cov_6.981065_1,NODE_53336_length_6365_cov_7.098732_4,None	Present	3	NODE_2882_length_39928_cov_24.275801_12,NODE_1227_length_61864_cov_22.361808_43,NODE_18665_length_12508_cov_35.380872_2,None	Present	2	NODE_97_length_9861_cov_5.591067_6,NODE_3_length_47445_cov_5.472672_25,None,None	Absent	0	None,None,None	Absent	0	None,None,None	Present	2	NODE_128728_length_3765_cov_4.382210_1,NODE_61231_length_5847_cov_6.212189_5,None,None	Present	2	NODE_252970_length_2518_cov_6.280958_1,NODE_37432_length_7938_cov_5.110491_2,None,None	Absent	0	None,None,None	Present	6	NODE_35230_length_8249_cov_10.960947_2,NODE_14502_length_14757_cov_6.555775_7,NODE_30542_length_9057_cov_8.989669_3,NODE_10682_length_17943_cov_9.773759_3,NODE_41445_length_7448_cov_9.153388_2,NODE_5925_length_26020_cov_11.090506_17,None	Absent	0	None,None,None	Present	1	NODE_51_length_260135_cov_17.255229_168,None,None	Absent	0	None,None,None	Absent
Fermentation	Pyruvate oxidation	porA	pyruvate ferredoxin oxidoreductase alpha subunit	K00169.hmm	K00169	pyruvate + CoA + 2 oxidized ferredoxin = acetyl-CoA + CO2 + 2 reduced ferredoxin + 2 H+ [RN:R01196]	pyruvate; CoA; oxidized ferredoxin	acetyl-CoA; CO2; reduced ferredoxin; H+	291.77|full	Absent	0	None	Absent	0	None	Absent	0	None	Absent	0	None	Absent	0	None	Absent	0	None	Absent	0	None	Absent	0	None	Absent	0	None	Absent	0	None	Absent	0	None	Absent	0	None	Absent	0	None	Absent
Fermentation	Alcohol utilization	adh	alcohol dehydrogenase	K00001.hmm	K00001	a primary alcohol + NAD+ = an aldehyde + NADH + H+ [RN:R00623]; a secondary alcohol + NAD+ = a ketone + NADH + H+ [RN:R00624]	primary alcohol; NAD+; secondary alcohol	aldehyde; NADH; H+; ketone	324.20|domain	Absent	0	None	Absent	0	None	Absent	0	None	Absent	0	None	Absent	0	None	Absent	0	None	Absent	0	None	Absent	0	None	Absent	0	None	Absent	0	None	Absent	0	None	Absent	0	None	Absent	0	None	Absent
Fermentation	Lactate utilization	ldh	L-lactate dehydrogenase	K00016.hmm	K00016	(S)-lactate + NAD+ = pyruvate + NADH + H+ [RN:R00703]	(S)-lactate; NAD+	pyruvate; NADH; H+	306.00|full	Absent	0	None	Absent	0	None	Absent	0	None	Absent	0	None	Absent	0	None	Absent	0	None	Absent	0	None	Absent	0	None	Absent	0	None	Absent	0	None	Absent	0	None	Absent	0	None	Absent	0	None	Absent
Fermentation	Acetogenesis	acdA	acetyl coenzyme A synthetase (ADP forming), alpha domain	TIGR02717.hmm	K01905	ATP + acetate + CoA = ADP + phosphate + acetyl-CoA [RN:R00229]	ATP; acetate; CoA	ADP; phosphate; acetyl-CoA	463.00|full	Absent	0	None	Present	1	NODE_5321_length_27690_cov_6.247150_12	Absent	0	None	Absent	0	None	Absent	0	None	Absent	0	None	Absent	0	None	Absent	0	None	Absent	0	None	Absent	0	None	Absent	0	None	Present	1	NODE_579_length_87960_cov_14.846050_25	Present	1	NODE_54_length_20355_cov_23.791903_8	Absent
Fermentation	Acetogenesis	ack	acetate kinase	TIGR00016.hmm	K00925	ATP + acetate = ADP + acetyl phosphate [RN:R00315]	ATP; acetate	ADP; acetyl phosphate	146.10|full	Absent	0	None	Absent	0	None	Absent	0	None	Absent	0	None	Absent	0	None	Absent	0	None	Absent	0	None	Present	1	NODE_131215_length_3723_cov_4.495365_2	Present	1	NODE_22162_length_11178_cov_4.467500_1	Present	1	NODE_9336_length_19503_cov_11.375926_7	Absent	0	None	Absent	0	None	Absent	0	None	Absent
Fermentation	Acetogenesis	pta	phosphate acetyltransferase	TIGR00651.hmm	K00625	acetyl-CoA + phosphate = CoA + acetyl phosphate [RN:R00230]	acetyl-CoA; phosphate	CoA; acetyl phosphate	205.40|full	Absent	0	None	Absent	0	None	Absent	0	None	Present	1	NODE_360_length_2720_cov_3.814605_2	Absent	0	None	Absent	0	None	Present	1	NODE_252336_length_2522_cov_3.935549_2	Absent	0	None	Absent	0	None	Present	2	NODE_2276_length_45321_cov_9.992776_35,NODE_5529_length_27112_cov_11.481502_10	Absent	0	None	Absent	0	None	Absent	0	None	Absent
Fermentation	Acetate to acetyl-CoA	acs	acetyl-CoA synthetase	TIGR02188.hmm	K01895	ATP + acetate + CoA = AMP + diphosphate + acetyl-CoA [RN:R00235]	ATP; acetate; CoA	AMP; diphosphate; acetyl-CoA	684.65|full	Absent	0	None	Absent	0	None	Present	1	NODE_13941_length_15138_cov_24.129417_9	Present	1	NODE_16_length_25521_cov_4.589648_24	Present	1	NODE_1_length_75283_cov_4.590432_37	Absent	0	None	Present	1	NODE_189612_length_2991_cov_4.973774_2	Absent	0	None	Absent	0	None	Absent	0	None	Present	1	NODE_96_length_6393_cov_3.146928_4	Present	1	NODE_1229_length_61804_cov_18.666424_12	Present	2	NODE_46_length_28716_cov_24.454730_17,NODE_46_length_28716_cov_24.454730_15	Present
Fermentation	Pyruvate <=> acetyl-CoA + formate	pflD	formate C-acetyltransferase	K00656.hmm	K00656	acetyl-CoA + formate = CoA + pyruvate [RN:R00212]	acetyl-CoA; formate	CoA; pyruvate	751.63|domain	Absent	0	None	Absent	0	None	Absent	0	None	Absent	0	None	Absent	0	None	Absent	0	None	Absent	0	None	Absent	0	None	Absent	0	None	Absent	0	None	Absent	0	None	Absent	0	None	Absent	0	None	Absent
C1 metabolism	Methanol oxidation	mxaF	methanol dehydrogenase (cytochrome c) subunit 1	methanol_dehydrogenase_pqq_xoxF_mxaF.hmm	K14028	a primary alcohol + 2 ferricytochrome cL = an aldehyde + 2 ferrocytochrome cL + 2 H+ [RN:R10713]	primary alcohol; ferricytochrome cL	aldehyde; ferrocytochrome cL; H+	400|full	Absent	0	None	Present	1	NODE_2863_length_40019_cov_6.953208_18	Present	2	NODE_11499_length_17103_cov_27.261321_14,NODE_28198_length_9531_cov_22.994829_1	Absent	0	None	Present	2	NODE_80_length_10869_cov_3.117772_6,NODE_75_length_11918_cov_4.689131_1	Absent	0	None	Present	2	NODE_212345_length_2795_cov_4.595985_1,NODE_37455_length_7935_cov_5.177792_4	Present	1	NODE_14572_length_14708_cov_4.648127_2	Present	1	NODE_45748_length_6994_cov_4.303646_4	Present	3	NODE_5844_length_26210_cov_10.857771_15,NODE_7362_length_22794_cov_9.358855_21,NODE_10763_length_17853_cov_9.784470_11	Absent	0	None	Present	1	NODE_75_length_216027_cov_17.632545_74	Absent	0	None	Absent
C1 metabolism	Methanol oxidation	mdh	methanol dehydrogenase	TIGR04266.hmm	K00093	methanol + NAD+ = formaldehyde + NADH + H+ [RN:R00605]	methanol; NAD+	formaldehyde; NADH; H+	400.00|full	Absent	0	None	Absent	0	None	Absent	0	None	Absent	0	None	Absent	0	None	Absent	0	None	Absent	0	None	Absent	0	None	Absent	0	None	Absent	0	None	Absent	0	None	Absent	0	None	Absent	0	None	Absent
C1 metabolism	Methyl amine -> formaldehyde	mauA	methylamine dehydrogenase light chain	TIGR02659.hmm	K15228	methylamine + H2O + 2 amicyanin = formaldehyde + NH3 + 2 reduced amicyanin [RN:R00606]	methylamine; H2O; amicyanin	formaldehyde; NH3; reduced amicyanin	85.80|full	Absent	0	None	Absent	0	None	Absent	0	None	Absent	0	None	Absent	0	None	Absent	0	None	Absent	0	None	Absent	0	None	Absent	0	None	Absent	0	None	Absent	0	None	Absent	0	None	Absent	0	None	Absent
C1 metabolism	Methyl amine -> formaldehyde	mauB	methylamine dehydrogenase heavy chain	TIGR02658.hmm	K15229	methylamine + H2O + 2 amicyanin = formaldehyde + NH3 + 2 reduced amicyanin [RN:R00606]	methylamine; H2O; amicyanin	formaldehyde; NH3; reduced amicyanin	90.50|full	Absent	0	None	Absent	0	None	Absent	0	None	Absent	0	None	Absent	0	None	Absent	0	None	Absent	0	None	Absent	0	None	Absent	0	None	Absent	0	None	Absent	0	None	Absent	0	None	Absent	0	None	Absent
C1 metabolism	Formaldehyde oxidation	fdhA	glutathione-independent formaldehyde dehydrogenase	TIGR02819.hmm	K00148	formaldehyde + NAD+ + H2O = formate + NADH + 2 H+ [RN:R00604]	formaldehyde; NAD+; H2O	formate; NADH; H+	425.15|full	Absent	0	None	Absent	0	None	Absent	0	None	Absent	0	None	Absent	0	None	Absent	0	None	Absent	0	None	Absent	0	None	Absent	0	None	Absent	0	None	Absent	0	None	Absent	0	None	Absent	0	None	Absent
C1 metabolism	Formaldehyde oxidation	fghA	S-formylglutathione hydrolase	TIGR02821.hmm	K01070	S-formylglutathione + H2O = glutathione + formate [RN:R00527]	S-formylglutathione; H2O	glutathione; formate	131.95|full	Present	1	NODE_4618_length_30258_cov_78.052445_27	Absent	0	None	Present	1	NODE_24593_length_10449_cov_19.912738_9	Present	1	NODE_171_length_6215_cov_3.623819_2	Absent	0	None	Absent	0	None	Absent	0	None	Absent	0	None	Absent	0	None	Absent	0	None	Absent	0	None	Absent	0	None	Absent	0	None	Present
C1 metabolism	Formaldehyde oxidation	frmA	S-(hydroxymethyl)glutathione dehydrogenase / alcohol dehydrogenase	TIGR02818.hmm	K00121	S-(hydroxymethyl)glutathione + NAD(P)+ = S-formylglutathione + NAD(P)H + H+ [RN:R06983 R07140]	S-(hydroxymethyl)glutathione; NAD+; NADP+	S-formylglutathione; NADH; NADPH; H+	509.55|full	Present	1	NODE_4618_length_30258_cov_78.052445_26	Absent	0	None	Present	1	NODE_1871_length_50077_cov_21.594978_41	Absent	0	None	Absent	0	None	Absent	0	None	Absent	0	None	Present	1	NODE_64764_length_5654_cov_5.633149_5	Absent	0	None	Absent	0	None	Absent	0	None	Absent	0	None	Absent	0	None	Present
C1 metabolism	Formaldehyde oxidation	mycoS_dep_FDH	S-(hydroxymethyl)mycothiol dehydrogenase	TIGR03451.hmm	K00153	S-(hydroxymethyl)mycothiol + NAD+ = S-formylmycothiol + NADH + H+ [RN:R09129]	S-(hydroxymethyl)mycothiol; NAD+	S-formylmycothiol; NADH; H+	512.15|full	Absent	0	None	Absent	0	None	Absent	0	None	Absent	0	None	Absent	0	None	Absent	0	None	Absent	0	None	Absent	0	None	Absent	0	None	Absent	0	None	Absent	0	None	Absent	0	None	Absent	0	None	Absent
C1 metabolism	Formaldehyde oxidation	fae	5,6,7,8-tetrahydromethanopterin hydro-lyase	TIGR03126.hmm	K10713	5,6,7,8-tetrahydromethanopterin + formaldehyde = 5,10-methylenetetrahydromethanopterin + H2O [RN:R08058]	5,6,7,8-tetrahydromethanopterin; formaldehyde	5,10-methylenetetrahydromethanopterin; H2O	31.15|full	Absent	0	None	Absent	0	None	Absent	0	None	Absent	0	None	Absent	0	None	Absent	0	None	Absent	0	None	Absent	0	None	Absent	0	None	Absent	0	None	Absent	0	None	Absent	0	None	Absent	0	None	Absent
C1 metabolism	Formate oxidation	fdoG	formate dehydrogenase major subunit	K00123.hmm	K00123	formate + NAD+ = CO2 + NADH [RN:R00519]	formate; NAD+ [CPD:C00003]	CO2; NADH	822.07|full	Present	2	NODE_2161_length_46521_cov_71.624069_22,NODE_43476_length_7223_cov_73.946987_5	Present	1	NODE_788_length_76588_cov_6.776332_52	Absent	0	None	Present	1	NODE_8_length_31707_cov_6.789693_12	Absent	0	None	Absent	0	None	Absent	0	None	Absent	0	None	Absent	0	None	Present	1	NODE_10854_length_17766_cov_10.980069_4	Absent	0	None	Present	1	NODE_208_length_144242_cov_14.874517_44	Absent	0	None	Absent
C1 metabolism	Formate oxidation	fdwB	formate dehydrogenase beta subunit	K22515.hmm	K22515	formate + NAD+ = CO2 + NADH [RN:R00519]	formate; NAD+ [CPD:C00003]	CO2; NADH	548.60|domain	Present	1	NODE_2161_length_46521_cov_71.624069_21	Absent	0	None	Absent	0	None	Present	1	NODE_50_length_15449_cov_7.801522_2	Absent	0	None	Absent	0	None	Absent	0	None	Absent	0	None	Absent	0	None	Present	1	NODE_10854_length_17766_cov_10.980069_5	Absent	0	None	Present	1	NODE_279_length_123278_cov_15.223960_26	Absent	0	None	Absent
C1 metabolism	Formate oxidation	fdoH	formate dehydrogenase iron-sulfur subunit	K00124.hmm	K00124	formate + NAD+ = CO2 + NADH [RN:R00519]	formate; NAD+ [CPD:C00003]	CO2; NADH	160.27|full	Present	2	NODE_8463_length_20833_cov_91.180816_19,NODE_1561_length_54935_cov_78.431870_51	Present	1	NODE_2551_length_42989_cov_6.968859_27	Absent	0	None	Present	1	NODE_8_length_31707_cov_6.789693_13	Absent	0	None	Absent	0	None	Absent	0	None	Present	1	NODE_118810_length_3947_cov_7.540596_2	Absent	0	None	Present	1	NODE_20856_length_11622_cov_9.978214_4	Present	1	NODE_78_length_7448_cov_4.194953_2	Present	1	NODE_6375_length_24932_cov_18.346625_12	Present	1	NODE_107_length_5516_cov_27.939879_4	Absent
C1 metabolism	Formate oxidation	fdhA	formate dehydrogenase (coenzyme F420) alpha subunit	K22516.hmm	K22516	formate + oxidized coenzyme F420 = CO2 + reduced coenzyme F420 [RN:R10797]	formate; oxidized coenzyme F420	CO2; reduced coenzyme F420	1010.23|full	Absent	0	None	Absent	0	None	Absent	0	None	Absent	0	None	Absent	0	None	Absent	0	None	Absent	0	None	Absent	0	None	Absent	0	None	Absent	0	None	Absent	0	None	Absent	0	None	Absent	0	None	Absent
C1 metabolism	Formate oxidation	fdhB	formate dehydrogenase (coenzyme F420) beta subunit	K00125.hmm	K00125	formate + oxidized coenzyme F420 = CO2 + reduced coenzyme F420 [RN:R10797]	formate; oxidized coenzyme F420	CO2; reduced coenzyme F420	236.53|full	Absent	0	None	Absent	0	None	Absent	0	None	Absent	0	None	Absent	0	None	Absent	0	None	Absent	0	None	Absent	0	None	Absent	0	None	Absent	0	None	Absent	0	None	Absent	0	None	Absent	0	None	Absent
C1 metabolism	Aerobic CO oxidation	coxS	aerobic carbon-monoxide dehydrogenase small subunit	K03518.hmm	K03518	CO + a quinone + H2O = CO2 + a quinol [RN:R11168]	CO; quinone; H2O	CO2; quinol	241.60|domain	Present	2	NODE_12695_length_16087_cov_70.207772_17,NODE_18418_length_12616_cov_92.393520_9	Present	1	NODE_89319_length_4672_cov_6.415638_5	Absent	0	None	Absent	0	None	Absent	0	None	Absent	0	None	Absent	0	None	Absent	0	None	Absent	0	None	Absent	0	None	Absent	0	None	Present	1	NODE_1000_length_67955_cov_17.185567_23	Absent	0	None	Absent
C1 metabolism	Aerobic CO oxidation	coxM	aerobic carbon-monoxide dehydrogenase medium subunit	K03519.hmm	K03519	CO + a quinone + H2O = CO2 + a quinol [RN:R11168]	CO; quinone; H2O	CO2; quinol	265.87|domain	Present	2	NODE_18418_length_12616_cov_92.393520_8,NODE_146458_length_3487_cov_90.175408_2	Absent	0	None	Absent	0	None	Absent	0	None	Absent	0	None	Absent	0	None	Absent	0	None	Absent	0	None	Absent	0	None	Absent	0	None	Absent	0	None	Present	1	NODE_1000_length_67955_cov_17.185567_22	Absent	0	None	Absent
C1 metabolism	Aerobic CO oxidation	coxL	aerobic carbon-monoxide dehydrogenase large subunit	K03520.hmm	K03520	CO + a quinone + H2O = CO2 + a quinol [RN:R11168]	CO; quinone; H2O	CO2; quinol	835.30|full	Present	1	NODE_4790_length_29576_cov_86.541174_2	Absent	0	None	Absent	0	None	Absent	0	None	Absent	0	None	Absent	0	None	Absent	0	None	Absent	0	None	Absent	0	None	Absent	0	None	Absent	0	None	Absent	0	None	Absent	0	None	Absent
Methane metabolism	Methane oxidation - Partculate methane monooxygenase	pmoA	methane/ammonia monooxygenase subunit A	pmoA.hmm	K10944	methane + quinol + O2 = methanol + quinone + H2O [RN:R09518]	methane; quinol; O2	methanol; quinone; H2O	92.50|full	Absent	0	None	Absent	0	None	Absent	0	None	Absent	0	None	Absent	0	None	Absent	0	None	Absent	0	None	Absent	0	None	Absent	0	None	Absent	0	None	Absent	0	None	Absent	0	None	Absent	0	None	Absent
Methane metabolism	Methane oxidation - Partculate methane monooxygenase	pmoB	methane/ammonia monooxygenase subunit B	pmoB.hmm	K10945	methane + quinol + O2 = methanol + quinone + H2O [RN:R09518]	methane; quinol; O2	methanol; quinone; H2O	202.10|full	Absent	0	None	Absent	0	None	Absent	0	None	Absent	0	None	Absent	0	None	Absent	0	None	Absent	0	None	Absent	0	None	Absent	0	None	Absent	0	None	Absent	0	None	Absent	0	None	Absent	0	None	Absent
Methane metabolism	Methane oxidation - Partculate methane monooxygenase	pmoC	methane/ammonia monooxygenase subunit C	pmoC.hmm	K10946	methane + quinol + O2 = methanol + quinone + H2O [RN:R09518]	methane; quinol; O2	methanol; quinone; H2O	124.60|full	Absent	0	None	Absent	0	None	Absent	0	None	Absent	0	None	Absent	0	None	Absent	0	None	Absent	0	None	Absent	0	None	Absent	0	None	Absent	0	None	Absent	0	None	Absent	0	None	Absent	0	None	Absent
Methane metabolism	Methane oxidation - Soluble methane monoxygenase	mmoB	methane monooxygenase regulatory protein B	PF02406.hmm	K16160	methane + NAD(P)H + H+ + O2 = methanol + NAD(P)+ + H2O [RN:R01142 R01143]	methane; NADH; NADPH; H+; O2	methanol; NAD+; NADP+; H2O	10|full	Absent	0	None	Absent	0	None	Present	1	NODE_6344_length_25006_cov_22.146968_11	Absent	0	None	Absent	0	None	Absent	0	None	Present	2	NODE_106268_length_4217_cov_4.408217_3,NODE_15426_length_14176_cov_5.025636_6	Absent	0	None	Absent	0	None	Absent	0	None	Absent	0	None	Absent	0	None	Absent	0	None	Absent
Methane metabolism	Methane oxidation - Soluble methane monoxygenase	mmoD	methane monooxygenase component D	TIGR04550.hmm	K16162	methane + NAD(P)H + H+ + O2 = methanol + NAD(P)+ + H2O [RN:R01142 R01143]	methane; NADH; NADPH; H+; O2	methanol; NAD+; NADP+; H2O	28.00|full	Absent	0	None	Absent	0	None	Absent	0	None	Absent	0	None	Absent	0	None	Absent	0	None	Absent	0	None	Absent	0	None	Absent	0	None	Absent	0	None	Absent	0	None	Absent	0	None	Absent	0	None	Absent
Methane metabolism	Methane production	mcrA	methyl-coenzyme M reductase alpha subunit	TIGR03256.hmm	K00399	methyl-CoM + CoB = CoM-S-S-CoB + methane [RN:R04541]	methyl-CoM; CoB	CoM-S-S-CoB; methane	314.45|full	Absent	0	None	Absent	0	None	Absent	0	None	Absent	0	None	Absent	0	None	Absent	0	None	Absent	0	None	Absent	0	None	Absent	0	None	Absent	0	None	Absent	0	None	Absent	0	None	Absent	0	None	Absent
Methane metabolism	Methane production	mcrB	methyl-coenzyme M reductase beta subunit	TIGR03257.hmm	K00401	methyl-CoM + CoB = CoM-S-S-CoB + methane [RN:R04541]	methyl-CoM; CoB	CoM-S-S-CoB; methane	173.35|full	Absent	0	None	Absent	0	None	Absent	0	None	Absent	0	None	Absent	0	None	Absent	0	None	Absent	0	None	Absent	0	None	Absent	0	None	Absent	0	None	Absent	0	None	Absent	0	None	Absent	0	None	Absent
Methane metabolism	Methane production	mcrC	methyl-coenzyme M reductase subunit C	TIGR03259.hmm	K03421	methyl-CoM + CoB = CoM-S-S-CoB + methane [RN:R04541]	methyl-CoM; CoB	CoM-S-S-CoB; methane	171.60|full	Absent	0	None	Absent	0	None	Absent	0	None	Absent	0	None	Absent	0	None	Absent	0	None	Absent	0	None	Absent	0	None	Absent	0	None	Absent	0	None	Absent	0	None	Absent	0	None	Absent	0	None	Absent
Carbon fixation	CBB cycle - Rubisco	Form I	Form I RuBisCO large subunit	rubisco_form_I.hmm	K01601	D-ribulose 1,5-bisphosphate + CO2 + H2O = 2 3-phospho-D-glycerate + 2 H+ [RN:R00024]	D-ribulose 1,5-bisphosphate; CO2; H2O	3-phospho-D-glycerate; H+	500|full	Absent	0	None	Absent	0	None	Absent	0	None	Absent	0	None	Absent	0	None	Absent	0	None	Absent	0	None	Absent	0	None	Absent	0	None	Absent	0	None	Absent	0	None	Absent	0	None	Present	1	NODE_4_length_113523_cov_23.426705_114	Absent
Carbon fixation	CBB cycle - Rubisco	Form II	Form II RuBisCO large subunit	rubisco_form_II.hmm	K01601	D-ribulose 1,5-bisphosphate + CO2 + H2O = 2 3-phospho-D-glycerate + 2 H+ [RN:R00024]	D-ribulose 1,5-bisphosphate; CO2; H2O	3-phospho-D-glycerate; H+	500|full	Absent	0	None	Absent	0	None	Absent	0	None	Absent	0	None	Absent	0	None	Absent	0	None	Absent	0	None	Absent	0	None	Absent	0	None	Absent	0	None	Absent	0	None	Absent	0	None	Absent	0	None	Absent
Carbon fixation	CBB cycle - Rubisco	Form II/III	Form II/III RuBisCO large subunit	rubisco_form_II_III.hmm	K01601	D-ribulose 1,5-bisphosphate + CO2 + H2O = 2 3-phospho-D-glycerate + 2 H+ [RN:R00024]	D-ribulose 1,5-bisphosphate; CO2; H2O	3-phospho-D-glycerate; H+	500|full	Absent	0	None	Absent	0	None	Absent	0	None	Absent	0	None	Absent	0	None	Absent	0	None	Absent	0	None	Absent	0	None	Absent	0	None	Absent	0	None	Absent	0	None	Absent	0	None	Absent	0	None	Absent
Carbon fixation	CBB cycle - Rubisco	Form III	Form III RuBisCO large subunit	rubisco_form_III.hmm	K01601	D-ribulose 1,5-bisphosphate + CO2 + H2O = 2 3-phospho-D-glycerate + 2 H+ [RN:R00024]	D-ribulose 1,5-bisphosphate; CO2; H2O	3-phospho-D-glycerate; H+	450|full	Absent	0	None	Absent	0	None	Absent	0	None	Absent	0	None	Absent	0	None	Absent	0	None	Absent	0	None	Absent	0	None	Absent	0	None	Absent	0	None	Absent	0	None	Absent	0	None	Absent	0	None	Absent
Carbon fixation	CBB cycle - Rubisco	Form IV	Form IV RuBisCO large subunit	rubisco_form_IV.hmm	K01601	D-ribulose 1,5-bisphosphate + CO2 + H2O = 2 3-phospho-D-glycerate + 2 H+ [RN:R00024]	D-ribulose 1,5-bisphosphate; CO2; H2O	3-phospho-D-glycerate; H+	500|full	Absent	0	None	Absent	0	None	Absent	0	None	Absent	0	None	Absent	0	None	Absent	0	None	Absent	0	None	Absent	0	None	Absent	0	None	Absent	0	None	Absent	0	None	Absent	0	None	Absent	0	None	Absent
Carbon fixation	3 Hydroxypropionate cycle	prpE	propionyl-CoA synthetase	K01908.hmm	K01908	2 3-phospho-D-glycerate + 2 H+ = D-ribulose 1,5-bisphosphate + CO2 + H2O [RN:R00024]	3-phospho-D-glycerate; H+	D-ribulose 1,5-bisphosphate; CO2; H2O	784.73|domain	Present	1	NODE_2079_length_47642_cov_71.542144_43	Absent	0	None	Absent	0	None	Present	1	NODE_67_length_12103_cov_4.200416_2	Absent	0	None	Absent	0	None	Absent	0	None	Absent	0	None	Absent	0	None	Absent	0	None	Absent	0	None	Absent	0	None	Absent	0	None	Present
Carbon fixation	3 Hydroxypropionate cycle	mcr	malonyl-CoA reductase / 3-hydroxypropionate dehydrogenase (NADP+)	K14468.hmm	K14468	3-hydroxypropanoate + NADP+ = malonate semialdehyde + NADPH + H+ [RN:R09289]	3-hydroxypropanoate; NADP+	malonate semialdehyde; NADPH; H+	1893.80|full	Absent	0	None	Absent	0	None	Absent	0	None	Absent	0	None	Absent	0	None	Absent	0	None	Absent	0	None	Absent	0	None	Absent	0	None	Absent	0	None	Absent	0	None	Absent	0	None	Absent	0	None	Absent
Carbon fixation	3 Hydroxypropionate cycle	K15017	malonyl-CoA/succinyl-CoA reductase (NADPH)	K15017.hmm	K15017	succinate semialdehyde + CoA + NADP+ = succinyl-CoA + NADPH + H+ [RN:R09280]	succinate semialdehyde; CoA; NADP+	succinyl-CoA; NADPH; H+	702.03|full	Absent	0	None	Absent	0	None	Absent	0	None	Absent	0	None	Absent	0	None	Absent	0	None	Absent	0	None	Absent	0	None	Absent	0	None	Absent	0	None	Absent	0	None	Absent	0	None	Absent	0	None	Absent
Carbon fixation	3HP/4HB	K14466	4-hydroxybutyrate---CoA ligase (ADP-forming)	K14466.hmm	K14466	ATP + 4-hydroxybutanoate + CoA = AMP + diphosphate + 4-hydroxybutanoyl-CoA [RN:R09279]	ATP; 4-hydroxybutanoate; CoA	AMP; diphosphate; 4-hydroxybutanoyl-CoA	920.27|full	Absent	0	None	Absent	0	None	Absent	0	None	Absent	0	None	Absent	0	None	Absent	0	None	Absent	0	None	Absent	0	None	Absent	0	None	Absent	0	None	Absent	0	None	Absent	0	None	Absent	0	None	Absent
Carbon fixation	3HP/4HB	4hbl	4-hydroxybutyrate---CoA ligase (ADP-forming)	K14467.hmm	K14467	ATP + 4-hydroxybutanoate + CoA = AMP + diphosphate + 4-hydroxybutanoyl-CoA [RN:R09279]	ATP; 4-hydroxybutanoate; CoA	AMP; diphosphate; 4-hydroxybutanoyl-CoA	1016.20|domain	Absent	0	None	Absent	0	None	Absent	0	None	Absent	0	None	Absent	0	None	Absent	0	None	Absent	0	None	Absent	0	None	Absent	0	None	Absent	0	None	Absent	0	None	Absent	0	None	Absent	0	None	Absent
Carbon fixation	3HP/4HB	K18861	4-hydroxybutyrate---CoA ligase (ADP-forming)	K18861.hmm	K18861	ATP + 4-hydroxybutanoate + CoA = AMP + diphosphate + 4-hydroxybutanoyl-CoA [RN:R09279]	ATP; 4-hydroxybutanoate; CoA	AMP; diphosphate; 4-hydroxybutanoyl-CoA	950.13|full	Absent	0	None	Absent	0	None	Absent	0	None	Absent	0	None	Absent	0	None	Absent	0	None	Absent	0	None	Absent	0	None	Absent	0	None	Absent	0	None	Absent	0	None	Absent	0	None	Absent	0	None	Absent
Carbon fixation	3HP/4HB	E6.2.1.56	4-hydroxybutyrate---CoA ligase (ADP-forming)	K18593.hmm	K18593	ATP + 4-hydroxybutanoate + CoA = ADP + phosphate + 4-hydroxybutanoyl-CoA [RN:R10758]	ATP; 4-hydroxybutanoate; CoA	ADP; phosphate; 4-hydroxybutanoyl-CoA	1233.23|full	Absent	0	None	Absent	0	None	Absent	0	None	Absent	0	None	Absent	0	None	Absent	0	None	Absent	0	None	Absent	0	None	Absent	0	None	Absent	0	None	Absent	0	None	Absent	0	None	Absent	0	None	Absent
Carbon fixation	3HP/4HB	abfD	4-hydroxybutyryl-CoA dehydratase / vinylacetyl-CoA-Delta-isomerase	K14534.hmm	K14534	4-hydroxybutanoyl-CoA = (E)-but-2-enoyl-CoA + H2O [RN:R10782]	4-hydroxybutanoyl-CoA	(E)-but-2-enoyl-CoA; H2O	420.77|full	Present	1	NODE_1946_length_49244_cov_71.710525_9	Absent	0	None	Absent	0	None	Absent	0	None	Absent	0	None	Absent	0	None	Absent	0	None	Absent	0	None	Absent	0	None	Absent	0	None	Absent	0	None	Absent	0	None	Absent	0	None	Absent
Carbon fixation	Wood Ljungdahl pathway	cdhD	acetyl-CoA decarbonylase/synthase, CODH/ACS complex subunit delta	K00194.hmm	K00194	a [methyl-Co(III) corrinoid Fe-S protein] + tetrahydrosarcinapterin = a [Co(I) corrinoid Fe-S protein] + 5-methyltetrahydrosarcinapterin [RN:R10385]	[methyl-Co(III) corrinoid Fe-S protein]; tetrahydrosarcinapterin	[Co(I) corrinoid Fe-S protein]; 5-methyltetrahydrosarcinapterin	169.40|full	Absent	0	None	Absent	0	None	Absent	0	None	Absent	0	None	Absent	0	None	Absent	0	None	Absent	0	None	Absent	0	None	Absent	0	None	Absent	0	None	Absent	0	None	Absent	0	None	Absent	0	None	Absent
Carbon fixation	Wood Ljungdahl pathway	cdhE	acetyl-CoA decarbonylase/synthase, CODH/ACS complex subunit gamma	K00197.hmm	K00197	a [methyl-Co(III) corrinoid Fe-S protein] + tetrahydrosarcinapterin = a [Co(I) corrinoid Fe-S protein] + 5-methyltetrahydrosarcinapterin [RN:R10385]	[methyl-Co(III) corrinoid Fe-S protein]; tetrahydrosarcinapterin	[Co(I) corrinoid Fe-S protein]; 5-methyltetrahydrosarcinapterin	206.30|full	Absent	0	None	Absent	0	None	Absent	0	None	Absent	0	None	Absent	0	None	Absent	0	None	Absent	0	None	Absent	0	None	Absent	0	None	Absent	0	None	Absent	0	None	Absent	0	None	Absent	0	None	Absent
Carbon fixation	Wood Ljungdahl pathway	cooS	anaerobic carbon-monoxide dehydrogenase catalytic subunit	K00198.hmm	K00198	a [methyl-Co(III) corrinoid Fe-S protein] + tetrahydrosarcinapterin = a [Co(I) corrinoid Fe-S protein] + 5-methyltetrahydrosarcinapterin [RN:R10385]	[methyl-Co(III) corrinoid Fe-S protein]; tetrahydrosarcinapterin	[Co(I) corrinoid Fe-S protein]; 5-methyltetrahydrosarcinapterin	231.90|full	Absent	0	None	Absent	0	None	Absent	0	None	Absent	0	None	Absent	0	None	Absent	0	None	Absent	0	None	Absent	0	None	Absent	0	None	Absent	0	None	Absent	0	None	Absent	0	None	Absent	0	None	Absent
Carbon fixation	Reverse TCA cycle	aclA	ATP-citrate lyase alpha-subunit	acetate_citrate_lyase_aclA.hmm	K15230	ADP + phosphate + acetyl-CoA + oxaloacetate = ATP + citrate + CoA [RN:R00352]	ADP; phosphate; acetyl-CoA; oxaloacetate	ATP; citrate; CoA	215|full	Absent	0	None	Absent	0	None	Absent	0	None	Absent	0	None	Absent	0	None	Absent	0	None	Absent	0	None	Absent	0	None	Absent	0	None	Absent	0	None	Absent	0	None	Absent	0	None	Absent	0	None	Absent
Carbon fixation	Reverse TCA cycle	aclB	ATP-citrate lyase beta-subunit	acetate_citrate_lyase_aclB.hmm	K15231	ADP + phosphate + acetyl-CoA + oxaloacetate = ATP + citrate + CoA [RN:R00352]	ADP; phosphate; acetyl-CoA; oxaloacetate	ATP; citrate; CoA	177|full	Absent	0	None	Absent	0	None	Absent	0	None	Absent	0	None	Absent	0	None	Absent	0	None	Absent	0	None	Absent	0	None	Absent	0	None	Absent	0	None	Absent	0	None	Absent	0	None	Absent	0	None	Absent
Nitrogen cycling	Ammonia oxidation	amoA	methane/ammonia monooxygenase subunit A	amoA.hmm	K10944	NH3 + a reduced acceptor + O2 = NH2OH + an acceptor + H2O [RN:R09519]	NH3; reduced acceptor; O2	NH2OH; acceptor; H2O	92.50|full	Absent	0	None	Absent	0	None	Absent	0	None	Absent	0	None	Absent	0	None	Absent	0	None	Absent	0	None	Absent	0	None	Absent	0	None	Absent	0	None	Absent	0	None	Absent	0	None	Absent	0	None	Absent
Nitrogen cycling	Ammonia oxidation	amoB	methane/ammonia monooxygenase subunit B	amoB.hmm	K10945	NH3 + a reduced acceptor + O2 = NH2OH + an acceptor + H2O [RN:R09519]	NH3; reduced acceptor; O2	NH2OH; acceptor; H2O	202.10|full	Absent	0	None	Absent	0	None	Absent	0	None	Absent	0	None	Absent	0	None	Absent	0	None	Absent	0	None	Absent	0	None	Absent	0	None	Absent	0	None	Absent	0	None	Absent	0	None	Absent	0	None	Absent
Nitrogen cycling	Ammonia oxidation	amoC	methane/ammonia monooxygenase subunit C	amoC.hmm	K10946	NH3 + a reduced acceptor + O2 = NH2OH + an acceptor + H2O [RN:R09519]	NH3; reduced acceptor; O2	NH2OH; acceptor; H2O	124.60|full	Absent	0	None	Absent	0	None	Absent	0	None	Absent	0	None	Absent	0	None	Absent	0	None	Absent	0	None	Absent	0	None	Absent	0	None	Absent	0	None	Absent	0	None	Absent	0	None	Absent	0	None	Absent
Nitrogen cycling	N2 fixation	anfD	nitrogenase iron-iron protein, alpha subunit	TIGR01861.hmm	N/A	8 reduced ferredoxin + 8 H+ + N2 + 16 ATP + 16 H2O = 8 oxidized ferredoxin + H2 + 2 NH3 + 16 ADP + 16 phosphate [RN:R05185]	reduced ferredoxin; H+; N2; ATP; H2O	oxidized ferredoxin; H2; NH3; ADP; phosphate	873.55|full	Absent	0	None	Absent	0	None	Absent	0	None	Absent	0	None	Absent	0	None	Absent	0	None	Absent	0	None	Absent	0	None	Absent	0	None	Absent	0	None	Absent	0	None	Absent	0	None	Absent	0	None	Absent
Nitrogen cycling	N2 fixation	anfK	nitrogenase iron-iron protein, beta subunit	TIGR02931.hmm	N/A	8 reduced ferredoxin + 8 H+ + N2 + 16 ATP + 16 H2O = 8 oxidized ferredoxin + H2 + 2 NH3 + 16 ADP + 16 phosphate [RN:R05185]	reduced ferredoxin; H+; N2; ATP; H2O	oxidized ferredoxin; H2; NH3; ADP; phosphate	853.75|full	Absent	0	None	Absent	0	None	Absent	0	None	Absent	0	None	Absent	0	None	Absent	0	None	Absent	0	None	Absent	0	None	Absent	0	None	Absent	0	None	Absent	0	None	Absent	0	None	Absent	0	None	Absent
Nitrogen cycling	N2 fixation	anfG	nitrogenase iron-iron protein, delta subunit	TIGR02929.hmm	K00531	8 reduced ferredoxin + 8 H+ + N2 + 16 ATP + 16 H2O = 8 oxidized ferredoxin + H2 + 2 NH3 + 16 ADP + 16 phosphate [RN:R05185]	reduced ferredoxin; H+; N2; ATP; H2O	oxidized ferredoxin; H2; NH3; ADP; phosphate	124.50|full	Absent	0	None	Absent	0	None	Absent	0	None	Absent	0	None	Absent	0	None	Absent	0	None	Absent	0	None	Absent	0	None	Absent	0	None	Absent	0	None	Absent	0	None	Absent	0	None	Absent	0	None	Absent
Nitrogen cycling	N2 fixation	nifD	nitrogenase molybdenum-iron protein alpha chain	TIGR01282.hmm	K02586	8 reduced ferredoxin + 8 H+ + N2 + 16 ATP + 16 H2O = 8 oxidized ferredoxin + H2 + 2 NH3 + 16 ADP + 16 phosphate [RN:R05185]	reduced ferredoxin; H+; N2; ATP; H2O	oxidized ferredoxin; H2; NH3; ADP; phosphate	503.05|full	Absent	0	None	Absent	0	None	Absent	0	None	Absent	0	None	Absent	0	None	Absent	0	None	Absent	0	None	Absent	0	None	Absent	0	None	Absent	0	None	Absent	0	None	Absent	0	None	Absent	0	None	Absent
Nitrogen cycling	N2 fixation	nifK	nitrogenase molybdenum-iron protein beta chain	TIGR01286.hmm	K02591	8 reduced ferredoxin + 8 H+ + N2 + 16 ATP + 16 H2O = 8 oxidized ferredoxin + H2 + 2 NH3 + 16 ADP + 16 phosphate [RN:R05185]	reduced ferredoxin; H+; N2; ATP; H2O	oxidized ferredoxin; H2; NH3; ADP; phosphate	414.50|full	Absent	0	None	Absent	0	None	Absent	0	None	Absent	0	None	Absent	0	None	Absent	0	None	Absent	0	None	Absent	0	None	Absent	0	None	Absent	0	None	Absent	0	None	Absent	0	None	Absent	0	None	Absent
Nitrogen cycling	N2 fixation	vnfD	nitrogenase vanadium-iron protein, alpha chain	TIGR01860.hmm	K22896	12 reduced ferredoxin + 12 H+ + N2 + 40 ATP + 40 H2O = 12 oxidized ferredoxin + 3 H2 + 2 NH3 + 40 ADP + 40 phosphate [RN:R12084]	reduced ferredoxin; H+; N2; ATP; H2O	oxidized ferredoxin; H2; NH3; ADP; phosphate	822.85|full	Absent	0	None	Absent	0	None	Absent	0	None	Absent	0	None	Absent	0	None	Absent	0	None	Absent	0	None	Absent	0	None	Absent	0	None	Absent	0	None	Absent	0	None	Absent	0	None	Absent	0	None	Absent
Nitrogen cycling	N2 fixation	vnfK	nitrogenase vanadium-iron protein, beta chain	TIGR02932.hmm	K22897	12 reduced ferredoxin + 12 H+ + N2 + 40 ATP + 40 H2O = 12 oxidized ferredoxin + 3 H2 + 2 NH3 + 40 ADP + 40 phosphate [RN:R12084]	reduced ferredoxin; H+; N2; ATP; H2O	oxidized ferredoxin; H2; NH3; ADP; phosphate	821.85|full	Absent	0	None	Absent	0	None	Absent	0	None	Absent	0	None	Absent	0	None	Absent	0	None	Absent	0	None	Absent	0	None	Absent	0	None	Absent	0	None	Absent	0	None	Absent	0	None	Absent	0	None	Absent
Nitrogen cycling	N2 fixation	vnfG	nitrogenase vanadium-iron protein, delta chain	TIGR02930.hmm	K22898	12 reduced ferredoxin + 12 H+ + N2 + 40 ATP + 40 H2O = 12 oxidized ferredoxin + 3 H2 + 2 NH3 + 40 ADP + 40 phosphate [RN:R12084]	reduced ferredoxin; H+; N2; ATP; H2O	oxidized ferredoxin; H2; NH3; ADP; phosphate	122.35|full	Absent	0	None	Absent	0	None	Absent	0	None	Absent	0	None	Absent	0	None	Absent	0	None	Absent	0	None	Absent	0	None	Absent	0	None	Absent	0	None	Absent	0	None	Absent	0	None	Absent	0	None	Absent
Nitrogen cycling	N2 fixation	nifH	nitrogenase iron protein	TIGR01287.hmm	K02588	8 reduced ferredoxin + 8 H+ + N2 + 16 ATP + 16 H2O = 8 oxidized ferredoxin + H2 + 2 NH3 + 16 ADP + 16 phosphate [RN:R05185]	reduced ferredoxin; H+; N2; ATP; H2O	oxidized ferredoxin; H2; NH3; ADP; phosphate	261.05|full	Absent	0	None	Absent	0	None	Absent	0	None	Absent	0	None	Absent	0	None	Absent	0	None	Absent	0	None	Absent	0	None	Absent	0	None	Absent	0	None	Absent	0	None	Absent	0	None	Absent	0	None	Absent
Nitrogen cycling	Nitrite oxidation	nxrA	nitrate reductase / nitrite oxidoreductase, alpha subunit	nitrite_oxidoreductase_nxrA.hmm	K00370	nitrate + a quinol = nitrite + a quinone + H2O [RN:R09497]	nitrate; quinol	nitrite; quinone; H2O	370|full	Absent	0	None	Absent	0	None	Absent	0	None	Absent	0	None	Absent	0	None	Absent	0	None	Absent	0	None	Absent	0	None	Absent	0	None	Absent	0	None	Absent	0	None	Absent	0	None	Absent	0	None	Absent
Nitrogen cycling	Nitrite oxidation	nxrB	nitrate reductase / nitrite oxidoreductase, beta subunit	nitrite_oxidoreductase_nxrB.hmm	K00371	nitrate + a quinol = nitrite + a quinone + H2O [RN:R09497]	nitrate; quinol	nitrite; quinone; H2O	252|full	Absent	0	None	Absent	0	None	Absent	0	None	Absent	0	None	Absent	0	None	Absent	0	None	Absent	0	None	Absent	0	None	Absent	0	None	Absent	0	None	Absent	0	None	Absent	0	None	Absent	0	None	Absent
Nitrogen cycling	Nitrate reduction	napA	periplasmic nitrate reductase NapA	TIGR01706.hmm	K02567	Nitrite + Acceptor + H2O <=> Nitrate + Reduced acceptor	Nitrite; Acceptor; H2O	Nitrate; Reduced acceptor	472.50|full	Absent	0	None	Absent	0	None	Absent	0	None	Absent	0	None	Absent	0	None	Absent	0	None	Absent	0	None	Absent	0	None	Absent	0	None	Absent	0	None	Absent	0	None	Absent	0	None	Absent	0	None	Absent
Nitrogen cycling	Nitrate reduction	napB	cytochrome c-type protein NapB	PF03892.hmm	K02568	Nitrite + Acceptor + H2O <=> Nitrate + Reduced acceptor	Nitrite; Acceptor; H2O	Nitrate; Reduced acceptor	23.9|full	Absent	0	None	Absent	0	None	Absent	0	None	Absent	0	None	Absent	0	None	Absent	0	None	Absent	0	None	Absent	0	None	Absent	0	None	Absent	0	None	Absent	0	None	Absent	0	None	Absent	0	None	Absent
Nitrogen cycling	Nitrate reduction	narG	nitrate reductase / nitrite oxidoreductase, alpha subunit	TIGR01580.hmm	K00370	nitrate + a quinol = nitrite + a quinone + H2O [RN:R09497]	nitrate; quinol	nitrite; quinone; H2O	600.95|full	Absent	0	None	Absent	0	None	Absent	0	None	Absent	0	None	Absent	0	None	Absent	0	None	Absent	0	None	Absent	0	None	Absent	0	None	Absent	0	None	Absent	0	None	Absent	0	None	Absent	0	None	Present
Nitrogen cycling	Nitrate reduction	narH	nitrate reductase / nitrite oxidoreductase, beta subunit	TIGR01660.hmm	K00371	nitrate + a quinol = nitrite + a quinone + H2O [RN:R09497]	nitrate; quinol	nitrite; quinone; H2O	348.00|full	Absent	0	None	Absent	0	None	Absent	0	None	Absent	0	None	Absent	0	None	Absent	0	None	Absent	0	None	Absent	0	None	Absent	0	None	Absent	0	None	Absent	0	None	Absent	0	None	Absent	0	None	Present
Nitrogen cycling	Nitrite reduction to ammonia	nrfH	cytochrome c nitrite reductase small subunit	TIGR03153.hmm	K15876	NH3 + 2 H2O + 6 ferricytochrome c = nitrite + 6 ferrocytochrome c + 7 H+ [RN:R05712]	NH3; H2O; ferricytochrome c	nitrite; ferrocytochrome c; H+	75.30|full	Absent	0	None	Absent	0	None	Absent	0	None	Absent	0	None	Absent	0	None	Absent	0	None	Absent	0	None	Absent	0	None	Absent	0	None	Absent	0	None	Absent	0	None	Absent	0	None	Absent	0	None	Absent
Nitrogen cycling	Nitrite reduction to ammonia	nrfA	nitrite reductase (cytochrome c-552)	PF02335.hmm	K03385	NH3 + 2 H2O + 6 ferricytochrome c = nitrite + 6 ferrocytochrome c + 7 H+ [RN:R05712]	NH3; H2O; ferricytochrome c	nitrite; ferrocytochrome c; H+	57|full	Absent	0	None	Absent	0	None	Absent	0	None	Absent	0	None	Absent	0	None	Absent	0	None	Absent	0	None	Absent	0	None	Present	1	NODE_76588_length_5119_cov_4.797986_2	Absent	0	None	Absent	0	None	Absent	0	None	Absent	0	None	Absent
Nitrogen cycling	Nitrite reduction to ammonia	nrfD	cytochrome c nitrite reductase, NrfD subunit	TIGR03148.hmm	K04015	NH3 + 2 H2O + 6 ferricytochrome c = nitrite + 6 ferrocytochrome c + 7 H+ [RN:R05712]	NH3; H2O; ferricytochrome c	nitrite; ferrocytochrome c; H+	300.15|full	Absent	0	None	Absent	0	None	Absent	0	None	Absent	0	None	Absent	0	None	Absent	0	None	Absent	0	None	Absent	0	None	Absent	0	None	Absent	0	None	Absent	0	None	Absent	0	None	Absent	0	None	Absent
Nitrogen cycling	Nitrite reduction to ammonia	nirB	nitrite reductase (NADH) large subunit	TIGR02374.hmm	K00362	NH3 + 3 NAD+ + 2 H2O = nitrite + 3 NADH + 5 H+ [RN:R00787]	NH3; NAD+; H2O	nitrite; NADH; H+	442.75|full	Present	1	NODE_3237_length_37296_cov_91.618458_23	Present	2	NODE_70775_length_5364_cov_7.098889_2,NODE_37231_length_7960_cov_6.597217_1	Absent	0	None	Absent	0	None	Absent	0	None	Present	1	NODE_20196_length_11872_cov_3.980960_3	Absent	0	None	Absent	0	None	Absent	0	None	Absent	0	None	Absent	0	None	Present	2	NODE_129_length_171290_cov_18.753135_49,NODE_129_length_171290_cov_18.753135_51	Absent	0	None	Absent
Nitrogen cycling	Nitrite reduction to ammonia	nirD	nitrite reductase (NADH) small subunit	TIGR02378.hmm	K00363	NH3 + 3 NAD+ + 2 H2O = nitrite + 3 NADH + 5 H+ [RN:R00787]	NH3; NAD+; H2O	nitrite; NADH; H+	69.85|full	Present	1	NODE_3237_length_37296_cov_91.618458_24	Present	1	NODE_37231_length_7960_cov_6.597217_2	Absent	0	None	Absent	0	None	Absent	0	None	Present	1	NODE_20196_length_11872_cov_3.980960_2	Absent	0	None	Absent	0	None	Absent	0	None	Absent	0	None	Absent	0	None	Present	1	NODE_129_length_171290_cov_18.753135_48	Absent	0	None	Absent
Nitrogen cycling	Nitrite reduction	nirK	nitrite reductase (NO-forming)	TIGR02376.hmm	K00368	nitric oxide + H2O + ferricytochrome c = nitrite + ferrocytochrome c + 2 H+ [RN:R00783]	nitric oxide; H2O; ferricytochrome c	nitrite; ferrocytochrome c; H+	169.10|full	Absent	0	None	Absent	0	None	Absent	0	None	Absent	0	None	Absent	0	None	Absent	0	None	Absent	0	None	Absent	0	None	Absent	0	None	Absent	0	None	Absent	0	None	Absent	0	None	Absent	0	None	Absent
Nitrogen cycling	Nitrite reduction	nirS	nitrite reductase (NO-forming) / hydroxylamine reductase	nitrite_reductase_nirS.hmm	K15864	nitric oxide + H2O + ferricytochrome c = nitrite + ferrocytochrome c + 2 H+ [RN:R00783]	nitric oxide; H2O; ferricytochrome c	nitrite; ferrocytochrome c; H+	200|full	Absent	0	None	Absent	0	None	Absent	0	None	Absent	0	None	Absent	0	None	Absent	0	None	Absent	0	None	Absent	0	None	Absent	0	None	Absent	0	None	Absent	0	None	Absent	0	None	Absent	0	None	Absent
Nitrogen cycling	Nitrite reduction	octR	nitrite reductase (Octaheme c-type cytochrome Shewanella-type)	TIGR04315.hmm	N/A	Nitrite reduction	N/A	N/A	325.00|full	Absent	0	None	Absent	0	None	Absent	0	None	Absent	0	None	Absent	0	None	Absent	0	None	Absent	0	None	Absent	0	None	Absent	0	None	Absent	0	None	Absent	0	None	Absent	0	None	Absent	0	None	Absent
Nitrogen cycling	Nitric oxide reduction	norB	nitric oxide reductase subunit B	nitric_oxide_reductase_norB.hmm	K04561	nitrous oxide + 2 ferricytochrome c + H2O = 2 nitric oxide + 2 ferrocytochrome c + 2 H+ [RN:R00294]	nitrous oxide; ferricytochrome c; H2O	nitric oxide; ferrocytochrome c; H+	79|full	Absent	0	None	Absent	0	None	Absent	0	None	Absent	0	None	Absent	0	None	Absent	0	None	Absent	0	None	Absent	0	None	Absent	0	None	Absent	0	None	Absent	0	None	Absent	0	None	Absent	0	None	Present
Nitrogen cycling	Nitric oxide reduction	norC	nitric oxide reductase subunit C	nitric_oxide_reductase_norC.hmm	K02305	nitrous oxide + 2 ferricytochrome c + H2O = 2 nitric oxide + 2 ferrocytochrome c + 2 H+ [RN:R00294]	nitrous oxide; ferricytochrome c; H2O	nitric oxide; ferrocytochrome c; H+	50|full	Absent	0	None	Absent	0	None	Absent	0	None	Absent	0	None	Absent	0	None	Absent	0	None	Absent	0	None	Absent	0	None	Absent	0	None	Absent	0	None	Absent	0	None	Absent	0	None	Absent	0	None	Absent
Nitrogen cycling	Nitrous oxide reduction	nosD	nitrous oxidase accessory protein	PF05048.hmm	N/A	Nitrous oxide reduction	N/A	N/A	290|full	Absent	0	None	Absent	0	None	Absent	0	None	Absent	0	None	Absent	0	None	Absent	0	None	Absent	0	None	Absent	0	None	Absent	0	None	Absent	0	None	Absent	0	None	Absent	0	None	Absent	0	None	Absent
Nitrogen cycling	Nitrous oxide reduction	nosZ	nitrous-oxide reductase	TIGR04246.hmm	N/A	Nitrous oxide reduction	N/A	N/A	550.00|full	Absent	0	None	Absent	0	None	Absent	0	None	Absent	0	None	Absent	0	None	Absent	0	None	Absent	0	None	Absent	0	None	Absent	0	None	Absent	0	None	Absent	0	None	Absent	0	None	Absent	0	None	Absent
Nitrogen cycling	Anammox	hzoA	hydroxylamine dehydrogenase, alpha subunit	hydrazine_oxidase_hzoA.hmm	K20935	Hydrazine + 4 Ferricytochrome c <=> Nitrogen + 4 Ferrocytochrome c [RN:R07174]	Hydrazine; ferricytochrome c	Nitrogen	325|full	Absent	0	None	Absent	0	None	Absent	0	None	Absent	0	None	Absent	0	None	Absent	0	None	Absent	0	None	Absent	0	None	Absent	0	None	Absent	0	None	Absent	0	None	Absent	0	None	Absent	0	None	Absent
Nitrogen cycling	Anammox	hzsA	hydrazine synthase subunit, alpha subunit	hydrazine_synthase_hzsA.hmm	K20932	nitric oxide + ammonium + 3 ferrocytochrome c = hydrazine + H2O + 3 ferricytochrome c [RN:R09799]	nitric oxide; ammonium; ferrocytochrome c	hydrazine; H2O; ferricytochrome c	466|full	Absent	0	None	Absent	0	None	Absent	0	None	Absent	0	None	Absent	0	None	Absent	0	None	Absent	0	None	Absent	0	None	Absent	0	None	Absent	0	None	Absent	0	None	Absent	0	None	Absent	0	None	Absent
Sulfur cycling	Sulfide oxidation	fccB	flavocytochrome c sulphide dehydrogenase, flavin-binding	PF09242.hmm	K17229	hydrogen sulfide + 2 ferricytochrome c = sulfur + 2 ferrocytochrome c + 2 H+ [RN:R09499]	hydrogen sulfide; ferricytochrome c	sulfur; ferrocytochrome c; H+	266|full	Absent	0	None	Absent	0	None	Absent	0	None	Absent	0	None	Absent	0	None	Absent	0	None	Absent	0	None	Absent	0	None	Absent	0	None	Absent	0	None	Absent	0	None	Absent	0	None	Absent	0	None	Absent
Sulfur cycling	Sulfide oxidation	sqr	sulfide:quinone oxidoreductase	sulfide_quinone_oxidoreductase_sqr.hmm	K17218	n HS- + n quinone = polysulfide + n quinol [RN:R10152]	HS-; quinone	polysulfide; quinol	300|full	Absent	0	None	Absent	0	None	Absent	0	None	Absent	0	None	Absent	0	None	Absent	0	None	Absent	0	None	Absent	0	None	Absent	0	None	Absent	0	None	Absent	0	None	Absent	0	None	Absent	0	None	Absent
Sulfur cycling	Sulfite reduction	dsrD	dissimilatory sulfite reductase delta subunit	dsrD.hmm	N/A	Not clear	N/A	N/A	32.80|full	Absent	0	None	Absent	0	None	Absent	0	None	Absent	0	None	Absent	0	None	Absent	0	None	Absent	0	None	Absent	0	None	Absent	0	None	Absent	0	None	Absent	0	None	Absent	0	None	Absent	0	None	Absent
Sulfur cycling	Sulfur oxidation	dsrA	dissimilatory sulfite reductase alpha subunit	dsrA.hmm	K11180	hydrogen sulfide + a [DsrC protein]-disulfide + 2 acceptor + 3 H2O = sulfite + a [DsrC protein]-dithiol + 2 reduced acceptor + 2 H+ [RN:R00861]	hydrogen sulfide; [DsrC protein]-disulfide; acceptor; H2O	sulfite; [DsrC protein]-dithiol; reduced acceptor; H+	200.00|full	Absent	0	None	Absent	0	None	Absent	0	None	Absent	0	None	Absent	0	None	Absent	0	None	Absent	0	None	Absent	0	None	Absent	0	None	Absent	0	None	Absent	0	None	Absent	0	None	Absent	0	None	Absent
Sulfur cycling	Sulfur oxidation	dsrB	dissimilatory sulfite reductase beta subunit	dsrB.hmm	K11181	hydrogen sulfide + a [DsrC protein]-disulfide + 2 acceptor + 3 H2O = sulfite + a [DsrC protein]-dithiol + 2 reduced acceptor + 2 H+ [RN:R00861]	hydrogen sulfide; [DsrC protein]-disulfide; acceptor; H2O	sulfite; [DsrC protein]-dithiol; reduced acceptor; H+	204.00|full	Absent	0	None	Absent	0	None	Absent	0	None	Absent	0	None	Absent	0	None	Absent	0	None	Absent	0	None	Absent	0	None	Absent	0	None	Absent	0	None	Absent	0	None	Absent	0	None	Absent	0	None	Absent
Sulfur cycling	Sulfur oxidation	sdo	sulfur dioxygenase	sulfur_dioxygenase_sdo.hmm	K17725	S-sulfanylglutathione + O2 + H2O = glutathione + sulfite + 2 H+ [RN:R08678]	S-sulfanylglutathione; O2; H2O	glutathione; sulfite; H+	120|full	Present	2	NODE_199622_length_2901_cov_76.962755_4,NODE_32111_length_8769_cov_71.904177_3	Absent	0	None	Present	1	NODE_2526_length_43209_cov_20.682162_37	Absent	0	None	Absent	0	None	Present	2	NODE_118351_length_3956_cov_3.887208_6,NODE_38974_length_7733_cov_4.146262_8	Present	2	NODE_38593_length_7782_cov_4.768862_2,NODE_88509_length_4696_cov_4.916182_1	Present	1	NODE_107064_length_4198_cov_5.142892_1	Absent	0	None	Absent	0	None	Absent	0	None	Present	1	NODE_1363_length_58535_cov_19.643263_35	Absent	0	None	Present
Sulfur cycling	Sulfur oxidation/reduction	sor	sulfur oxygenase/reductase	PF07682.hmm	K16952	4 sulfur + 4 H2O + O2 = 2 hydrogen sulfide + 2 sulfite [RN:R07365]	sulfur; H2O; O2	hydrogen sulfide; sulfite	300|full	Absent	0	None	Absent	0	None	Absent	0	None	Absent	0	None	Absent	0	None	Absent	0	None	Absent	0	None	Absent	0	None	Absent	0	None	Absent	0	None	Absent	0	None	Absent	0	None	Absent	0	None	Absent
Sulfur cycling	Sulfur reduction	sreA	sulfur reductase molybdopterin subunit	K17219.hmm	K17219	Sulfur + Reduced acceptor = Hydrogen sulfide + Acceptor	Sulfur, Reduced acceptor	Hydrogen sulfide, Acceptor	2530.13|full	Absent	0	None	Absent	0	None	Absent	0	None	Absent	0	None	Absent	0	None	Absent	0	None	Absent	0	None	Absent	0	None	Absent	0	None	Absent	0	None	Absent	0	None	Absent	0	None	Absent	0	None	Absent
Sulfur cycling	Sulfur reduction	sreB	sulfur reductase FeS subunit	K17220.hmm	K17220	Sulfur + Reduced acceptor = Hydrogen sulfide + Acceptor	Sulfur, Reduced acceptor	Hydrogen sulfide, Acceptor	545.67|full	Absent	0	None	Absent	0	None	Absent	0	None	Absent	0	None	Absent	0	None	Absent	0	None	Absent	0	None	Absent	0	None	Absent	0	None	Absent	0	None	Absent	0	None	Absent	0	None	Absent	0	None	Absent
Sulfur cycling	Sulfur reduction	sreC	sulfur reductase membrane anchor	K17221.hmm	K17221	Sulfur + Reduced acceptor = Hydrogen sulfide + Acceptor	Sulfur, Reduced acceptor	Hydrogen sulfide, Acceptor	987.53|full	Absent	0	None	Absent	0	None	Absent	0	None	Absent	0	None	Absent	0	None	Absent	0	None	Absent	0	None	Absent	0	None	Absent	0	None	Absent	0	None	Absent	0	None	Absent	0	None	Absent	0	None	Absent
Sulfur cycling	Thiosulfate oxidation	soxB	S-sulfosulfanyl-L-cysteine sulfohydrolase	soxB.hmm	K17224	[SoxY protein]-S-sulfosulfanyl-L-cysteine + H2O = [SoxY protein]-S-sulfanyl-L-cysteine + sulfate [RN:R12096]; [SoxY protein]-S-(2-sulfodisulfanyl)-L-cysteine + H2O = [SoxY protein]-S-disulfanyl-L-cysteine + sulfate [RN:R12097]	[SoxY protein]-S-sulfosulfanyl-L-cysteine; H2O; [SoxY protein]-S-(2-sulfodisulfanyl)-L-cysteine	[SoxY protein]-S-sulfanyl-L-cysteine; sulfate; [SoxY protein]-S-disulfanyl-L-cysteine	550.00|full	Present	1	NODE_42006_length_7387_cov_84.891435_7	Absent	0	None	Absent	0	None	Absent	0	None	Absent	0	None	Absent	0	None	Absent	0	None	Absent	0	None	Absent	0	None	Absent	0	None	Absent	0	None	Absent	0	None	Absent	0	None	Absent
Sulfur cycling	Thiosulfate oxidation	soxY	sulfur-oxidizing protein SoxY	soxY.hmm	K17226	Thiosulfate + 5 H2O + 8 Ferricytochrome c = 2 Sulfate + 8 Ferrocytochrome c + 10 H+	Thiosulfate; H2O; Ferricytochrome c	Sulfate; Ferrocytochrome c; H+	125.00|full	Present	1	NODE_42006_length_7387_cov_84.891435_3	Absent	0	None	Absent	0	None	Absent	0	None	Absent	0	None	Absent	0	None	Absent	0	None	Absent	0	None	Absent	0	None	Absent	0	None	Absent	0	None	Absent	0	None	Absent	0	None	Absent
Sulfur cycling	Thiosulfate oxidation	soxC	sulfane dehydrogenase subunit SoxC	soxC.hmm	K17225	Thiosulfate + 5 H2O + 8 Ferricytochrome c = 2 Sulfate + 8 Ferrocytochrome c + 10 H+	Thiosulfate; H2O; Ferricytochrome c	Sulfate; Ferrocytochrome c; H+	320.00|full	Present	1	NODE_42006_length_7387_cov_84.891435_1	Absent	0	None	Absent	0	None	Absent	0	None	Absent	0	None	Absent	0	None	Absent	0	None	Absent	0	None	Absent	0	None	Absent	0	None	Absent	0	None	Absent	0	None	Absent	0	None	Absent
Sulfur cycling	Sulfite reduction	asrA	anaerobic sulfite reductase subunit A	asrA.hmm	K16950	Sulfite + 3 NADH + 3 H+ <=> Hydrogen sulfide + 3 NAD+ + 3 H2O	Sulfite; NADH; H+	Hydrogen sulfide; NAD+; H2O	323.15|full	Absent	0	None	Absent	0	None	Absent	0	None	Absent	0	None	Absent	0	None	Absent	0	None	Absent	0	None	Absent	0	None	Absent	0	None	Absent	0	None	Absent	0	None	Absent	0	None	Absent	0	None	Absent
Sulfur cycling	Sulfite reduction	asrB	anaerobic sulfite reductase subunit B	asrB.hmm	K16951	Sulfite + 3 NADH + 3 H+ <=> Hydrogen sulfide + 3 NAD+ + 3 H2O	Sulfite; NADH; H+	Hydrogen sulfide; NAD+; H2O	288.60|full	Absent	0	None	Absent	0	None	Absent	0	None	Absent	0	None	Absent	0	None	Absent	0	None	Absent	0	None	Absent	0	None	Absent	0	None	Absent	0	None	Absent	0	None	Absent	0	None	Absent	0	None	Absent
Sulfur cycling	Sulfite reduction	asrC	anaerobic sulfite reductase subunit C	asrC.hmm	K00385	Sulfite + 3 NADH + 3 H+ <=> Hydrogen sulfide + 3 NAD+ + 3 H2O	Sulfite; NADH; H+	Hydrogen sulfide; NAD+; H2O	324.10|full	Absent	0	None	Absent	0	None	Absent	0	None	Absent	0	None	Absent	0	None	Absent	0	None	Absent	0	None	Absent	0	None	Absent	0	None	Absent	0	None	Absent	0	None	Absent	0	None	Absent	0	None	Absent
Sulfur cycling	Sulfate reduction	aprA	adenylylsulfate reductase, subunit A	aprA.hmm	K00394	AMP + sulfite + acceptor = adenylyl sulfate + reduced acceptor [RN:R00860]	AMP; sulfite; acceptor	adenylyl sulfate; reduced acceptor	641.75|full	Absent	0	None	Absent	0	None	Absent	0	None	Absent	0	None	Absent	0	None	Absent	0	None	Absent	0	None	Absent	0	None	Absent	0	None	Absent	0	None	Absent	0	None	Absent	0	None	Absent	0	None	Absent
Sulfur cycling	Sulfate reduction	sat	sulfate adenylyltransferase	TIGR00339.hmm	K00958	ATP + sulfate = diphosphate + adenylyl sulfate [RN:R00529]	ATP; sulfate	diphosphate; adenylyl sulfate	181.80|full	Absent	0	None	Present	1	NODE_5476_length_27250_cov_6.176025_22	Absent	0	None	Absent	0	None	Present	1	NODE_110_length_7665_cov_1.971402_6	Absent	0	None	Absent	0	None	Absent	0	None	Absent	0	None	Absent	0	None	Present	1	NODE_2_length_43861_cov_3.502695_12	Present	1	NODE_12072_length_16606_cov_13.248082_5	Present	1	NODE_84_length_8456_cov_22.752596_4	Absent
Sulfur cycling	Thiosulfate disproportionation	phsA	thiosulfate reductase / polysulfide reductase chain A	thiosulfate_reductase_phsA.hmm	K08352	thiosulfate + a quinol = sulfite + hydrogen sulfide + a quinone [RN:R11488]	thiosulfate; quinol	sulfite; hydrogen sulfide; quinone	323|full	Absent	0	None	Absent	0	None	Absent	0	None	Absent	0	None	Absent	0	None	Absent	0	None	Absent	0	None	Absent	0	None	Absent	0	None	Absent	0	None	Absent	0	None	Absent	0	None	Absent	0	None	Absent
Hydrogenases	FeFe hydrogenase	fefe-group-a13	FeFe hydrogenase, H2-evolution/Electron-bifurcation	fefe-group-a13.hmm	N/A	H2-evolution/Electron-bifurcation	N/A	N/A	733.8|full	Absent	0	None	Absent	0	None	Absent	0	None	Absent	0	None	Absent	0	None	Absent	0	None	Absent	0	None	Absent	0	None	Absent	0	None	Absent	0	None	Absent	0	None	Absent	0	None	Absent	0	None	Absent
Hydrogenases	FeFe hydrogenase	fefe-group-a2	FeFe hydrogenase, H2-uptake	fefe-group-a2.hmm	N/A	H2-uptake	N/A	N/A	815.2|full	Absent	0	None	Absent	0	None	Absent	0	None	Absent	0	None	Absent	0	None	Absent	0	None	Absent	0	None	Absent	0	None	Absent	0	None	Absent	0	None	Absent	0	None	Absent	0	None	Absent	0	None	Absent
Hydrogenases	FeFe hydrogenase	fefe-group-a4	FeFe hydrogenase, H2-uptake/Electron-bifurcation	fefe-group-a4.hmm	N/A	H2-uptake/Electron-bifurcation	N/A	N/A	599.05|full	Absent	0	None	Absent	0	None	Absent	0	None	Absent	0	None	Absent	0	None	Absent	0	None	Absent	0	None	Absent	0	None	Absent	0	None	Absent	0	None	Absent	0	None	Absent	0	None	Absent	0	None	Absent
Hydrogenases	FeFe hydrogenase	fefe-group-b	FeFe hydrogenase, H2-evolution	fefe-group-b.hmm	N/A	H2-evolution	N/A	N/A	440.3|full	Absent	0	None	Absent	0	None	Absent	0	None	Absent	0	None	Absent	0	None	Absent	0	None	Absent	0	None	Absent	0	None	Absent	0	None	Absent	0	None	Absent	0	None	Absent	0	None	Absent	0	None	Absent
Hydrogenases	FeFe hydrogenase	fefe-group-c1	FeFe hydrogenase, H2-sensing	fefe-group-c1.hmm	N/A	H2-sensing	N/A	N/A	398.25|full	Absent	0	None	Absent	0	None	Absent	0	None	Absent	0	None	Absent	0	None	Absent	0	None	Absent	0	None	Absent	0	None	Absent	0	None	Absent	0	None	Absent	0	None	Absent	0	None	Absent	0	None	Absent
Hydrogenases	FeFe hydrogenase	fefe-group-c2	FeFe hydrogenase, H2-sensing	fefe-group-c2.hmm	N/A	H2-sensing	N/A	N/A	483.75|full	Absent	0	None	Absent	0	None	Absent	0	None	Absent	0	None	Absent	0	None	Absent	0	None	Absent	0	None	Absent	0	None	Absent	0	None	Absent	0	None	Absent	0	None	Absent	0	None	Absent	0	None	Absent
Hydrogenases	FeFe hydrogenase	fefe-group-c3	FeFe hydrogenase, H2-sensing	fefe-group-c3.hmm	N/A	H2-sensing	N/A	N/A	427.05|full	Absent	0	None	Absent	0	None	Absent	0	None	Absent	0	None	Absent	0	None	Absent	0	None	Absent	0	None	Absent	0	None	Absent	0	None	Absent	0	None	Absent	0	None	Absent	0	None	Absent	0	None	Absent
Hydrogenases	Fe hydrogenase	fe	Fe hydrogenase, Bidirectional	fe.hmm	N/A	Bidirectional	N/A	N/A	621|full	Absent	0	None	Absent	0	None	Absent	0	None	Absent	0	None	Absent	0	None	Absent	0	None	Absent	0	None	Absent	0	None	Absent	0	None	Absent	0	None	Absent	0	None	Absent	0	None	Absent	0	None	Absent
Hydrogenases	Ni-Fe Hydrogenase	nife-group-1	Ni-Fe Hydrogenase, H2-uptake	nife-group-1.hmm	N/A	H2-uptake	N/A	N/A	447.25|full	Present	1	NODE_12647_length_16120_cov_74.462621_2	Present	1	NODE_24256_length_10537_cov_7.196909_7	Absent	0	None	Absent	0	None	Absent	0	None	Absent	0	None	Present	1	NODE_28891_length_9383_cov_4.347770_2	Absent	0	None	Present	1	NODE_154154_length_3381_cov_4.852375_2	Present	1	NODE_617_length_85091_cov_9.617727_47	Absent	0	None	Present	2	NODE_27_length_352536_cov_14.769196_188,NODE_372_length_109149_cov_15.172191_46	Present	1	NODE_4_length_113523_cov_23.426705_49	Absent
Hydrogenases	Ni-Fe Hydrogenase	nife-group-2ade	Ni-Fe Hydrogenase, H2-uptake	nife-group-2ade.hmm	N/A	H2-uptake	N/A	N/A	611.8|full	Absent	0	None	Absent	0	None	Absent	0	None	Absent	0	None	Absent	0	None	Absent	0	None	Absent	0	None	Absent	0	None	Absent	0	None	Absent	0	None	Absent	0	None	Absent	0	None	Absent	0	None	Absent
Hydrogenases	Ni-Fe Hydrogenase	nife-group-2bc	Ni-Fe Hydrogenase, H2-uptake	nife-group-2bc.hmm	N/A	H2-uptake	N/A	N/A	600.3|full	Absent	0	None	Absent	0	None	Absent	0	None	Absent	0	None	Absent	0	None	Absent	0	None	Absent	0	None	Absent	0	None	Absent	0	None	Absent	0	None	Absent	0	None	Absent	0	None	Absent	0	None	Absent
Hydrogenases	Ni-Fe Hydrogenase	nife-group-3abd	Ni-Fe Hydrogenase, Bidirectional	nife-group-3abd.hmm	N/A	Bidirectional	N/A	N/A	520.25|full	Absent	0	None	Absent	0	None	Absent	0	None	Absent	0	None	Absent	0	None	Absent	0	None	Absent	0	None	Absent	0	None	Absent	0	None	Absent	0	None	Absent	0	None	Absent	0	None	Absent	0	None	Absent
Hydrogenases	Ni-Fe Hydrogenase	nife-group-3c	Ni-Fe Hydrogenase, Electron-bifurcation	nife-group-3c.hmm	N/A	Electron-bifurcation	N/A	N/A	620.65|full	Absent	0	None	Absent	0	None	Absent	0	None	Absent	0	None	Absent	0	None	Absent	0	None	Absent	0	None	Absent	0	None	Absent	0	None	Absent	0	None	Absent	0	None	Absent	0	None	Absent	0	None	Absent
Hydrogenases	Ni-Fe Hydrogenase	nife-group-4a-g	Ni-Fe Hydrogenase, H2-evolving	nife-group-4a-g.hmm	N/A	H2-evolving	N/A	N/A	458|full	Absent	0	None	Absent	0	None	Absent	0	None	Absent	0	None	Absent	0	None	Absent	0	None	Absent	0	None	Absent	0	None	Absent	0	None	Absent	0	None	Absent	0	None	Absent	0	None	Absent	0	None	Absent
Hydrogenases	Ni-Fe Hydrogenase	nife-group-4hi	Ni-Fe Hydrogenase, H2-uptake	nife-group-4hi.hmm	N/A	H2-uptake	N/A	N/A	447.8|full	Absent	0	None	Absent	0	None	Absent	0	None	Absent	0	None	Absent	0	None	Absent	0	None	Absent	0	None	Absent	0	None	Absent	0	None	Absent	0	None	Absent	0	None	Absent	0	None	Absent	0	None	Absent
Oxidative phosphorylation	Complex I (NADH-quinone oxidoreductase)	nuoA	NADH-quinone oxidoreductase subunit A	K00330.hmm	K00330	NADH + ubiquinone + 6 H+[side 1] = NAD+ + ubiquinol + 7 H+[side 2] [RN:R11945]	NADH; ubiquinone; H+	NAD+; ubiquinol; H+	118.37|full	Present	1	NODE_3237_length_37296_cov_91.618458_7	Present	1	NODE_14293_length_14903_cov_5.773505_8	Absent	0	None	Present	1	NODE_198_length_5449_cov_2.628444_6	Absent	0	None	Absent	0	None	Present	1	NODE_50784_length_6558_cov_5.115178_6	Present	2	NODE_124317_length_3842_cov_5.130182_2,NODE_23906_length_10643_cov_6.255383_3	Present	3	NODE_109014_length_4154_cov_2.676750_1,NODE_52194_length_6448_cov_4.909276_1,NODE_124662_length_3836_cov_4.840783_4	Absent	0	None	Absent	0	None	Present	1	NODE_85_length_209397_cov_14.738433_14	Present	2	NODE_29_length_43665_cov_34.060590_28,NODE_29_length_43665_cov_34.060590_14	Absent
Oxidative phosphorylation	Complex I (NADH-quinone oxidoreductase)	nuoB	NADH-quinone oxidoreductase subunit B	K00331.hmm	K00331	NADH + ubiquinone + 6 H+[side 1] = NAD+ + ubiquinol + 7 H+[side 2] [RN:R11945]	NADH; ubiquinone; H+	NAD+; ubiquinol; H+	266.70|domain	Present	1	NODE_3237_length_37296_cov_91.618458_6	Present	1	NODE_14293_length_14903_cov_5.773505_7	Absent	0	None	Present	1	NODE_198_length_5449_cov_2.628444_5	Absent	0	None	Absent	0	None	Present	1	NODE_58145_length_6034_cov_3.527011_3	Present	2	NODE_124317_length_3842_cov_5.130182_3,NODE_23906_length_10643_cov_6.255383_4	Present	1	NODE_124662_length_3836_cov_4.840783_3	Absent	0	None	Present	1	NODE_75_length_7689_cov_3.371387_2	Present	1	NODE_85_length_209397_cov_14.738433_13	Present	2	NODE_29_length_43665_cov_34.060590_15,NODE_29_length_43665_cov_34.060590_29	Absent
Oxidative phosphorylation	Complex I (NADH-quinone oxidoreductase)	nuoC	NADH-quinone oxidoreductase subunit C	K00332.hmm	K00332	NADH + ubiquinone + 6 H+[side 1] = NAD+ + ubiquinol + 7 H+[side 2] [RN:R11945]	NADH; ubiquinone; H+	NAD+; ubiquinol; H+	196.30|domain	Present	1	NODE_3237_length_37296_cov_91.618458_5	Absent	0	None	Absent	0	None	Present	1	NODE_198_length_5449_cov_2.628444_4	Absent	0	None	Absent	0	None	Absent	0	None	Absent	0	None	Absent	0	None	Absent	0	None	Absent	0	None	Absent	0	None	Present	1	NODE_29_length_43665_cov_34.060590_16	Absent
Oxidative phosphorylation	Complex I (NAD(P)H-quinone oxidoreductase)	NdhA	NAD(P)H-quinone oxidoreductase subunit 1	K05572.hmm	K05572	NADH + ubiquinone + 6 H+[side 1] = NAD+ + ubiquinol + 7 H+[side 2] [RN:R11945]	NADH; ubiquinone; H+	NAD+; ubiquinol; H+	590.50|full	Absent	0	None	Absent	0	None	Absent	0	None	Absent	0	None	Absent	0	None	Absent	0	None	Absent	0	None	Absent	0	None	Absent	0	None	Absent	0	None	Absent	0	None	Absent	0	None	Absent	0	None	Absent
Oxidative phosphorylation	Complex I (NAD(P)H-quinone oxidoreductase)	NdhB	NAD(P)H-quinone oxidoreductase subunit 2	K05573.hmm	K05573	NADH + ubiquinone + 6 H+[side 1] = NAD+ + ubiquinol + 7 H+[side 2] [RN:R11945]	NADH; ubiquinone; H+	NAD+; ubiquinol; H+	491.37|full	Absent	0	None	Absent	0	None	Absent	0	None	Absent	0	None	Absent	0	None	Absent	0	None	Absent	0	None	Absent	0	None	Absent	0	None	Absent	0	None	Absent	0	None	Absent	0	None	Absent	0	None	Absent
Oxidative phosphorylation	Complex I (NAD(P)H-quinone oxidoreductase)	NdhC	NAD(P)H-quinone oxidoreductase subunit 3	K05574.hmm	K05574	NADH + ubiquinone + 6 H+[side 1] = NAD+ + ubiquinol + 7 H+[side 2] [RN:R11945]	NADH; ubiquinone; H+	NAD+; ubiquinol; H+	183.67|full	Absent	0	None	Absent	0	None	Absent	0	None	Absent	0	None	Absent	0	None	Absent	0	None	Absent	0	None	Absent	0	None	Absent	0	None	Absent	0	None	Absent	0	None	Absent	0	None	Absent	0	None	Absent
Oxidative phosphorylation	Complex II (Succinate dehydrogenase/Fumarate reductase)	sdhC	succinate dehydrogenase / fumarate reductase, cytochrome b subunit	K00241.hmm	K00241	succinate + a quinone = fumarate + a quinol [RN:R02164]	succinate; quinone	fumarate; quinol	63.97|full	Present	1	NODE_43734_length_7195_cov_85.633053_6	Present	1	NODE_472660_length_1735_cov_4.924405_1	Present	1	NODE_16952_length_13328_cov_29.352822_3	Present	1	NODE_115_length_8547_cov_5.603306_8	Present	1	NODE_63_length_13519_cov_3.764618_6	Present	1	NODE_38408_length_7807_cov_4.902606_7	Present	1	NODE_91912_length_4595_cov_4.090308_2	Present	1	NODE_121018_length_3905_cov_5.361039_3	Absent	0	None	Absent	0	None	Absent	0	None	Present	1	NODE_48_length_267454_cov_18.723795_15	Present	1	NODE_35_length_35878_cov_30.021313_14	Present
Oxidative phosphorylation	Complex II (Succinate dehydrogenase/Fumarate reductase)	sdhD	succinate dehydrogenase / fumarate reductase, membrane anchor subunit	K00242.hmm	K00242	succinate + a quinone = fumarate + a quinol [RN:R02164]	succinate; quinone	fumarate; quinol	55.93|domain	Present	1	NODE_43734_length_7195_cov_85.633053_7	Absent	0	None	Present	1	NODE_16952_length_13328_cov_29.352822_4	Present	1	NODE_115_length_8547_cov_5.603306_9	Present	1	NODE_63_length_13519_cov_3.764618_7	Present	1	NODE_38408_length_7807_cov_4.902606_8	Absent	0	None	Absent	0	None	Absent	0	None	Absent	0	None	Absent	0	None	Absent	0	None	Absent	0	None	Present
Oxidative phosphorylation	Complex III (Cytochrome c reductase)	petA	ubiquinol-cytochrome c reductase iron-sulfur subunit	K00411.hmm	K00411	quinol + 2 ferricytochrome c = quinone + 2 ferrocytochrome c + 2 H+[side 2]	quinol; ferricytochrome c	quinone; ferrocytochrome c; H+	88.80|full	Present	1	NODE_8709_length_20468_cov_79.077108_5	Absent	0	None	Absent	0	None	Present	1	NODE_7_length_34091_cov_7.312577_7	Absent	0	None	Absent	0	None	Absent	0	None	Absent	0	None	Absent	0	None	Absent	0	None	Absent	0	None	Absent	0	None	Absent	0	None	Present
Oxidative phosphorylation	Complex III (Cytochrome c reductase)	petB	ubiquinol-cytochrome c reductase cytochrome b/c1 subunit	K00412.hmm	K00412	quinol + 2 ferricytochrome c = quinone + 2 ferrocytochrome c + 2 H+[side 2]	quinol; ferricytochrome c	quinone; ferrocytochrome c; H+	314.20|full	Present	1	NODE_8709_length_20468_cov_79.077108_4	Absent	0	None	Absent	0	None	Present	1	NODE_7_length_34091_cov_7.312577_6	Absent	0	None	Absent	0	None	Absent	0	None	Absent	0	None	Present	1	NODE_251186_length_2529_cov_4.019806_1	Absent	0	None	Absent	0	None	Absent	0	None	Absent	0	None	Present
Oxidative phosphorylation	Complex III (Cytochrome c reductase)	fbcH	ubiquinol-cytochrome c reductase cytochrome b/c1 subunit	K00410.hmm	K00410	quinol + 2 ferricytochrome c = quinone + 2 ferrocytochrome c + 2 H+[side 2]	quinol; ferricytochrome c	quinone; ferrocytochrome c; H+	752.07|full	Absent	0	None	Absent	0	None	Absent	0	None	Present	1	NODE_7_length_34091_cov_7.312577_6	Absent	0	None	Absent	0	None	Absent	0	None	Absent	0	None	Absent	0	None	Absent	0	None	Absent	0	None	Absent	0	None	Absent	0	None	Absent
Oxidative phosphorylation	Complex V (ATP synthase: V/A-type H+/Na+-transporting ATPase)	atpA (V/A-type)	V/A-type H+/Na+-transporting ATPase subunit A	K02117.hmm	K02117	ATP + H2O + 4 H+[side 1] = ADP + phosphate + 4 H+[side 2]	ATP; H2O; H+	ADP; phosphate; H+	822.87|full	Absent	0	None	Absent	0	None	Absent	0	None	Absent	0	None	Absent	0	None	Absent	0	None	Absent	0	None	Absent	0	None	Absent	0	None	Absent	0	None	Absent	0	None	Absent	0	None	Absent	0	None	Absent
Oxidative phosphorylation	Complex V (ATP synthase: V/A-type H+/Na+-transporting ATPase)	atpB (V/A-type)	V/A-type H+/Na+-transporting ATPase subunit B	K02118.hmm	K02118	ATP + H2O + 4 H+[side 1] = ADP + phosphate + 4 H+[side 2]	ATP; H2O; H+	ADP; phosphate; H+	708.53|domain	Absent	0	None	Absent	0	None	Absent	0	None	Absent	0	None	Absent	0	None	Absent	0	None	Absent	0	None	Absent	0	None	Absent	0	None	Absent	0	None	Absent	0	None	Absent	0	None	Absent	0	None	Absent
Oxidative phosphorylation	Complex V (F-type H+-transporting ATPase)	atpA (F-type)	F-type H+/Na+-transporting ATPase subunit alpha	K02111.hmm	K02111	ATP + H2O + 4 H+[side 1] = ADP + phosphate + 4 H+[side 2]	ATP; H2O; H+	ADP; phosphate; H+	480.47|domain	Present	1	NODE_716_length_79403_cov_93.570248_67	Present	1	NODE_4097_length_32618_cov_6.008384_15	Present	1	NODE_5018_length_28675_cov_26.920545_1	Absent	0	None	Absent	0	None	Absent	0	None	Present	1	NODE_15870_length_13907_cov_5.387670_8	Absent	0	None	Present	1	NODE_165767_length_3239_cov_2.543656_1	Present	1	NODE_45517_length_7020_cov_7.690452_7	Present	1	NODE_60_length_9800_cov_3.960403_3	Present	1	NODE_1109_length_65030_cov_14.431474_30	Present	1	NODE_8_length_70607_cov_28.746519_11	Present
Oxidative phosphorylation	Complex V (F-type H+-transporting ATPase)	atpD (F-type)	F-type H+/Na+-transporting ATPase subunit beta	K02112.hmm	K02112	ATP + H2O + 4 H+[side 1] = ADP + phosphate + 4 H+[side 2]	ATP; H2O; H+	ADP; phosphate; H+	548.27|domain	Present	1	NODE_716_length_79403_cov_93.570248_65	Present	1	NODE_4097_length_32618_cov_6.008384_13	Present	1	NODE_7978_length_21621_cov_25.876750_1	Absent	0	None	Absent	0	None	Absent	0	None	Present	1	NODE_15870_length_13907_cov_5.387670_6	Absent	0	None	Present	1	NODE_107534_length_4188_cov_4.823131_2	Present	1	NODE_45517_length_7020_cov_7.690452_5	Present	1	NODE_60_length_9800_cov_3.960403_1	Present	1	NODE_1109_length_65030_cov_14.431474_32	Present	1	NODE_8_length_70607_cov_28.746519_9	Present
Oxygen metabolism (Oxidative phosphorylation Complex IV)	Oxygen metabolism - cytochrome c oxidase, caa3-type	coxA	cytochrome c oxidase subunit I	TIGR02891.hmm	K02274	4 ferrocytochrome c + O2 + 4 H+ = 4 ferricytochrome c + 2 H2O [RN:R00081]	ferrocytochrome c; O2; H+	ferricytochrome c; H2O	617.40|full	Present	4	NODE_98631_length_4405_cov_65.493103_3,NODE_5313_length_27711_cov_67.853594_5,NODE_10225_length_18431_cov_87.464301_16,NODE_36606_length_8048_cov_80.098086_5	Present	3	NODE_122229_length_3881_cov_4.473863_3,NODE_3080_length_38362_cov_6.532696_16,NODE_3603_length_35016_cov_6.760104_13	Present	1	NODE_985_length_68603_cov_21.852862_54	Present	2	NODE_142_length_7270_cov_9.339358_5,NODE_51_length_14731_cov_6.593285_8	Present	2	NODE_46_length_16423_cov_4.509115_4,NODE_21_length_25134_cov_3.997127_15	Absent	0	None	Present	3	NODE_11124_length_17475_cov_5.284615_13,NODE_37455_length_7935_cov_5.177792_8,NODE_167631_length_3217_cov_4.414927_2	Present	3	NODE_14572_length_14708_cov_4.648127_5,NODE_18860_length_12416_cov_6.186878_3,NODE_22363_length_11107_cov_5.703312_9	Absent	0	None	Present	4	NODE_6327_length_25075_cov_12.350480_13,NODE_5233_length_27927_cov_11.670565_21,NODE_5844_length_26210_cov_10.857771_4,NODE_5844_length_26210_cov_10.857771_19	Present	1	NODE_44_length_14348_cov_3.342793_2	Present	2	NODE_1229_length_61804_cov_18.666424_40,NODE_48_length_267454_cov_18.723795_209	Present	3	NODE_42_length_30917_cov_32.526618_17,NODE_65_length_15192_cov_28.899901_12,NODE_90_length_7577_cov_17.573600_8	Present
Oxygen metabolism (Oxidative phosphorylation Complex IV)	Oxygen metabolism - cytochrome c oxidase, caa3-type	coxB	cytochrome c oxidase subunit II	TIGR02866.hmm	K02275	4 ferrocytochrome c + O2 + 4 H+ = 4 ferricytochrome c + 2 H2O [RN:R00081]	ferrocytochrome c; O2; H+	ferricytochrome c; H2O	144.30|full	Present	3	NODE_10225_length_18431_cov_87.464301_17,NODE_98631_length_4405_cov_65.493103_2,NODE_36606_length_8048_cov_80.098086_6	Present	2	NODE_3080_length_38362_cov_6.532696_15,NODE_3603_length_35016_cov_6.760104_14	Present	2	NODE_3877_length_33628_cov_23.135645_27,NODE_985_length_68603_cov_21.852862_53	Present	3	NODE_142_length_7270_cov_9.339358_6,NODE_51_length_14731_cov_6.593285_7,NODE_369_length_2597_cov_11.218254_2	Present	2	NODE_46_length_16423_cov_4.509115_3,NODE_21_length_25134_cov_3.997127_16	Absent	0	None	Present	4	NODE_28422_length_9484_cov_5.501114_2,NODE_11124_length_17475_cov_5.284615_15,NODE_167631_length_3217_cov_4.414927_3,NODE_103248_length_4288_cov_5.607134_5	Present	3	NODE_22363_length_11107_cov_5.703312_10,NODE_84564_length_4827_cov_5.591785_5,NODE_18860_length_12416_cov_6.186878_2	Present	2	NODE_69201_length_5438_cov_3.550808_3,NODE_45748_length_6994_cov_4.303646_1	Present	5	NODE_67940_length_5499_cov_14.529023_2,NODE_5844_length_26210_cov_10.857771_5,NODE_5844_length_26210_cov_10.857771_12,NODE_6327_length_25075_cov_12.350480_12,NODE_5233_length_27927_cov_11.670565_20	Present	1	NODE_44_length_14348_cov_3.342793_1	Present	2	NODE_48_length_267454_cov_18.723795_208,NODE_1229_length_61804_cov_18.666424_41	Present	3	NODE_42_length_30917_cov_32.526618_18,NODE_90_length_7577_cov_17.573600_7,NODE_65_length_15192_cov_28.899901_11	Present
Oxygen metabolism (Oxidative phosphorylation Complex IV)	Oxygen metabolism - cytochrome c oxidase, cbb3-type	ccoN	cytochrome c oxidase cbb3-type subunit I	TIGR00780.hmm	K00404	4 ferrocytochrome c + O2 + 4 H+ = 4 ferricytochrome c + 2 H2O [RN:R00081]	ferrocytochrome c; O2; H+	ferricytochrome c; H2O	168.15|full	Absent	0	None	Absent	0	None	Absent	0	None	Absent	0	None	Absent	0	None	Present	1	NODE_209253_length_2820_cov_3.967812_2	Absent	0	None	Present	2	NODE_45937_length_6975_cov_5.553613_3,NODE_42557_length_7324_cov_4.960105_8	Absent	0	None	Absent	0	None	Absent	0	None	Absent	0	None	Absent	0	None	Present
Oxygen metabolism (Oxidative phosphorylation Complex IV)	Oxygen metabolism - cytochrome c oxidase, cbb3-type	ccoO	cytochrome c oxidase cbb3-type subunit II	TIGR00781.hmm	K00405	4 ferrocytochrome c + O2 + 4 H+ = 4 ferricytochrome c + 2 H2O [RN:R00081]	ferrocytochrome c; O2; H+	ferricytochrome c; H2O	62.85|full	Absent	0	None	Absent	0	None	Absent	0	None	Absent	0	None	Absent	0	None	Present	1	NODE_209253_length_2820_cov_3.967812_3	Absent	0	None	Present	2	NODE_45937_length_6975_cov_5.553613_3,NODE_42557_length_7324_cov_4.960105_9	Present	1	NODE_91605_length_4604_cov_4.131677_2	Absent	0	None	Absent	0	None	Absent	0	None	Absent	0	None	Present
Oxygen metabolism (Oxidative phosphorylation Complex IV)	Oxygen metabolism - cytochrome c oxidase, cbb3-type	ccoP	cytochrome c oxidase cbb3-type subunit III	TIGR00782.hmm	K00406	4 ferrocytochrome c + O2 + 4 H+ = 4 ferricytochrome c + 2 H2O [RN:R00081]	ferrocytochrome c; O2; H+	ferricytochrome c; H2O	54.05|full	Absent	0	None	Absent	0	None	Absent	0	None	Present	1	NODE_369_length_2597_cov_11.218254_2	Present	3	NODE_80_length_10869_cov_3.117772_5,NODE_75_length_11918_cov_4.689131_2,NODE_275_length_905_cov_2.618357_1	Present	1	NODE_209253_length_2820_cov_3.967812_5	Present	1	NODE_37455_length_7935_cov_5.177792_2	Present	1	NODE_45937_length_6975_cov_5.553613_1	Absent	0	None	Absent	0	None	Absent	0	None	Absent	0	None	Present	2	NODE_47_length_28274_cov_34.964995_24,NODE_36_length_34668_cov_26.012547_25	Present
Oxygen metabolism (Oxidative phosphorylation Complex IV)	Oxygen metabolism - cytochrome (quinone) oxidase, bo type	cyoA	cytochrome o ubiquinol oxidase subunit II	TIGR01433.hmm	K02297	2 ubiquinol + O2 + n H+[side 1] = 2 ubiquinone + 2 H2O + n H+[side 2] [RN:R11335]	ubiquinol; O2; H+	ubiquinone; H2O; H+	218.75|full	Present	1	NODE_3464_length_35833_cov_76.623288_2	Absent	0	None	Absent	0	None	Absent	0	None	Absent	0	None	Absent	0	None	Absent	0	None	Absent	0	None	Absent	0	None	Absent	0	None	Absent	0	None	Absent	0	None	Absent	0	None	Absent
Oxygen metabolism (Oxidative phosphorylation Complex IV)	Oxygen metabolism - cytochrome (quinone) oxidase, bo type	cyoD	cytochrome o ubiquinol oxidase subunit IV	TIGR02847.hmm	K02300	2 ubiquinol + O2 + n H+[side 1] = 2 ubiquinone + 2 H2O + n H+[side 2] [RN:R11335]	ubiquinol; O2; H+	ubiquinone; H2O; H+	64.95|full	Present	1	NODE_32894_length_8628_cov_71.112096_3	Absent	0	None	Absent	0	None	Absent	0	None	Absent	0	None	Absent	0	None	Absent	0	None	Absent	0	None	Absent	0	None	Absent	0	None	Absent	0	None	Absent	0	None	Absent	0	None	Absent
Oxygen metabolism (Oxidative phosphorylation Complex IV)	Oxygen metabolism - cytochrome (quinone) oxidase, bo type	cyoB	cytochrome o ubiquinol oxidase subunit I	K02298.hmm	K02298	2 ubiquinol + O2 + n H+[side 1] = 2 ubiquinone + 2 H2O + n H+[side 2] [RN:R11335]	ubiquinol; O2; H+	ubiquinone; H2O; H+	970.97|full	Absent	0	None	Absent	0	None	Absent	0	None	Absent	0	None	Absent	0	None	Absent	0	None	Absent	0	None	Absent	0	None	Absent	0	None	Absent	0	None	Absent	0	None	Absent	0	None	Absent	0	None	Absent
Oxygen metabolism (Oxidative phosphorylation Complex IV)	Oxygen metabolism - cytochrome (quinone) oxidase, bo type	cyoC	cytochrome o ubiquinol oxidase subunit III	K02299.hmm	K02299	2 ubiquinol + O2 + n H+[side 1] = 2 ubiquinone + 2 H2O + n H+[side 2] [RN:R11335]	ubiquinol; O2; H+	ubiquinone; H2O; H+	258.27|full	Present	1	NODE_32894_length_8628_cov_71.112096_2	Absent	0	None	Absent	0	None	Absent	0	None	Absent	0	None	Absent	0	None	Absent	0	None	Absent	0	None	Absent	0	None	Absent	0	None	Absent	0	None	Absent	0	None	Absent	0	None	Absent
Oxygen metabolism (Oxidative phosphorylation Complex IV)	Oxygen metabolism - cytochrome (quinone) oxidase, bd type	cydA	cytochrome bd ubiquinol oxidase subunit I	PF01654.hmm	K00425	2 ubiquinol + O2[side 2] + 4 H+[side 2] = 2 ubiquinone + 2 H2O[side 2] + 4 H+[side 1] [RN:R11325]	ubiquinol; O2; H+; e-	ubiquinone; H2O; H+; e-	118|full	Present	1	NODE_45835_length_6984_cov_72.235676_5	Present	1	NODE_5321_length_27690_cov_6.247150_10	Present	1	NODE_1073_length_66004_cov_24.273514_45	Present	1	NODE_470_length_1687_cov_2.131056_2	Absent	0	None	Present	1	NODE_107285_length_4193_cov_5.902610_4	Present	1	NODE_5870_length_26152_cov_5.764149_17	Present	1	NODE_190893_length_2979_cov_7.581737_3	Absent	0	None	Present	1	NODE_2044_length_48021_cov_11.825814_23	Absent	0	None	Present	1	NODE_54_length_254808_cov_14.885968_37	Absent	0	None	Absent
Oxygen metabolism (Oxidative phosphorylation Complex IV)	Oxygen metabolism - cytochrome (quinone) oxidase, bd type	cydB	cytochrome bd ubiquinol oxidase subunit II	TIGR00203.hmm	K00426	2 ubiquinol + O2[side 2] + 4 H+[side 2] = 2 ubiquinone + 2 H2O[side 2] + 4 H+[side 1] [RN:R11325]	ubiquinol; O2; H+; e-	ubiquinone; H2O; H+; e-	88.55|full	Present	1	NODE_45835_length_6984_cov_72.235676_6	Absent	0	None	Present	1	NODE_1073_length_66004_cov_24.273514_46	Present	1	NODE_470_length_1687_cov_2.131056_1	Absent	0	None	Present	1	NODE_477320_length_1725_cov_4.242515_2	Absent	0	None	Absent	0	None	Absent	0	None	Absent	0	None	Absent	0	None	Absent	0	None	Absent	0	None	Absent
Oxygen metabolism (Oxidative phosphorylation Complex IV)	Oxygen metabolism - cytochrome (quinone) oxidase, aa3 type, QoxABCD	qoxA	cytochrome aa3-600 menaquinol oxidase subunit II	TIGR01432.hmm	K02826	2 menaquinol + O2 + n H+[side 1] = 2 menaquinone + 2 H2O + n H+[side 2] [RN:R09492]	menaquinol; O2; H+	menaquinone; H2O; H+	204.55|full	Absent	0	None	Absent	0	None	Absent	0	None	Absent	0	None	Absent	0	None	Absent	0	None	Absent	0	None	Absent	0	None	Absent	0	None	Absent	0	None	Absent	0	None	Absent	0	None	Absent	0	None	Absent
Oxygen metabolism (Oxidative phosphorylation Complex IV)	Oxygen metabolism - cytochrome (quinone) oxidase, aa3 type, QoxABCD	qoxB	cytochrome aa3-600 menaquinol oxidase subunit I	TIGR02882.hmm	K02827	2 menaquinol + O2 + n H+[side 1] = 2 menaquinone + 2 H2O + n H+[side 2] [RN:R09492]	menaquinol; O2; H+	menaquinone; H2O; H+	954.70|full	Absent	0	None	Absent	0	None	Absent	0	None	Absent	0	None	Absent	0	None	Absent	0	None	Absent	0	None	Absent	0	None	Absent	0	None	Absent	0	None	Absent	0	None	Absent	0	None	Absent	0	None	Absent
Urea utilization	Urease	ureC	urease subunit alpha	TIGR01792.hmm	K01428	urea + H2O = CO2 + 2 NH3 [RN:R00131]	urea; H2O	CO2; NH3	212.95|full	Absent	0	None	Absent	0	None	Absent	0	None	Present	1	NODE_6_length_36370_cov_5.994269_1	Absent	0	None	Absent	0	None	Absent	0	None	Absent	0	None	Absent	0	None	Absent	0	None	Absent	0	None	Absent	0	None	Absent	0	None	Absent
Urea utilization	Urease	ureB	urease subunit beta	TIGR00192.hmm	K01429	urea + H2O = CO2 + 2 NH3 [RN:R00131]	urea; H2O	CO2; NH3	40.65|full	Absent	0	None	Absent	0	None	Absent	0	None	Absent	0	None	Absent	0	None	Absent	0	None	Absent	0	None	Absent	0	None	Present	1	NODE_205825_length_2848_cov_3.996420_5	Absent	0	None	Absent	0	None	Absent	0	None	Absent	0	None	Absent
Urea utilization	Urease	ureA	urease subunit gamma	TIGR00193.hmm	K01430	urea + H2O = CO2 + 2 NH3 [RN:R00131]	urea; H2O	CO2; NH3	31.45|full	Absent	0	None	Absent	0	None	Absent	0	None	Absent	0	None	Absent	0	None	Absent	0	None	Absent	0	None	Absent	0	None	Present	1	NODE_205825_length_2848_cov_3.996420_4	Absent	0	None	Absent	0	None	Absent	0	None	Absent	0	None	Absent
Halogenated compound utilization	Halogenated compounds breakdown	E3.8.1.2	2-haloacid dehalogenase	K01560.hmm	K01560	(S)-2-haloacid + H2O = (R)-2-hydroxyacid + halide [RN:R03830]	(S)-2-haloacid; H2O	(R)-2-hydroxyacid; halide	143.23|domain	Present	3	NODE_1817_length_50876_cov_83.837587_32,NODE_4825_length_29446_cov_73.308428_26,NODE_2567_length_42841_cov_76.041906_41	Absent	0	None	Absent	0	None	Present	2	NODE_113_length_8710_cov_6.335804_5,NODE_146_length_7094_cov_6.386885_7	Present	1	NODE_69_length_12673_cov_2.541124_7	Absent	0	None	Absent	0	None	Absent	0	None	Absent	0	None	Present	1	NODE_7362_length_22794_cov_9.358855_13	Absent	0	None	Absent	0	None	Present	1	NODE_9_length_67780_cov_21.475282_22	Absent
Halogenated compound utilization	Halogenated compounds breakdown	pcpC	tetrachlorohydroquinone reductive dehalogenase	K15241.hmm	K15241	2,6-dichlorohydroquinone + Cl- + glutathione disulfide = 2,3,6-trichlorohydroquinone + 2 glutathione [RN:R05403]; 2,3,6-trichlorohydroquinone + Cl- + glutathione disulfide = 2,3,5,6-tetrachlorohydroquinone + 2 glutathione [RN:R05402]	2,6-dichlorohydroquinone; Cl-; glutathione disulfide; 2,3,6-trichlorohydroquinone	2,3,6-trichlorohydroquinone; glutathione; 2,3,5,6-tetrachlorohydroquinone	276.67|full	Absent	0	None	Absent	0	None	Absent	0	None	Absent	0	None	Absent	0	None	Absent	0	None	Absent	0	None	Absent	0	None	Absent	0	None	Absent	0	None	Absent	0	None	Absent	0	None	Absent	0	None	Absent
Halogenated compound utilization	Halogenated compounds breakdown	cprA	3-chloro-4-hydroxyphenylacetate reductive dehalogenase	K21566.hmm	K21566	1-haloalkane + H2O = a primary alcohol + halide [RN:R02337]	1-haloalkane; H2O	primary alcohol; halide	850.93|full	Absent	0	None	Absent	0	None	Absent	0	None	Absent	0	None	Absent	0	None	Absent	0	None	Absent	0	None	Absent	0	None	Absent	0	None	Absent	0	None	Absent	0	None	Absent	0	None	Absent	0	None	Absent
Halogenated compound utilization	Halogenated compounds breakdown	pceA	tetrachloroethene reductive dehalogenase	K21647.hmm	K21647	trichloroethene + chloride + acceptor = tetrachloroethene + reduced acceptor [RN:R05753]	trichloroethene; chloride; acceptor	tetrachloroethene; reduced acceptor	50|full	Absent	0	None	Absent	0	None	Absent	0	None	Absent	0	None	Absent	0	None	Absent	0	None	Absent	0	None	Absent	0	None	Absent	0	None	Absent	0	None	Absent	0	None	Absent	0	None	Absent	0	None	Absent
Perchlorate reduction	Perchlorate reduction	pcrA	perchlorate reductase, subunit alpha	TIGR03479.hmm	N/A	reduced acceptor + perchlorate = acceptor + H2O + chlorite	perchlorate; reduced acceptor	chlorite; acceptor; H2O	559.05|full	Absent	0	None	Absent	0	None	Absent	0	None	Absent	0	None	Absent	0	None	Absent	0	None	Absent	0	None	Absent	0	None	Absent	0	None	Absent	0	None	Absent	0	None	Absent	0	None	Absent	0	None	Absent
Perchlorate reduction	Perchlorate reduction	pcrB	perchlorate reductase, subunit beta	TIGR03478.hmm	N/A	reduced acceptor + perchlorate = acceptor + H2O + chlorite	perchlorate; reduced acceptor	chlorite; acceptor; H2O	319.40|full	Absent	0	None	Absent	0	None	Absent	0	None	Absent	0	None	Absent	0	None	Absent	0	None	Absent	0	None	Absent	0	None	Absent	0	None	Absent	0	None	Absent	0	None	Absent	0	None	Absent	0	None	Absent
Chlorite reduction	Chlorite reduction	cld	chlorite dismutase	PF06778.hmm	K09162	chloride + O2 = chlorite [RN:R05721]	chloride; O2	chlorite	65|full	Absent	0	None	Present	1	NODE_13922_length_15154_cov_6.711040_5	Absent	0	None	Absent	0	None	Absent	0	None	Absent	0	None	Absent	0	None	Absent	0	None	Present	2	NODE_75383_length_5169_cov_3.890888_1,NODE_186902_length_3017_cov_2.861242_3	Present	1	NODE_34596_length_8350_cov_10.607113_4	Absent	0	None	Present	1	NODE_104_length_189696_cov_15.709651_81	Present	1	NODE_11_length_62817_cov_28.117995_38	Absent
As cycling	Arsenite oxidation	aoxA	arsenite oxidase small subunit	TIGR02694.hmm	K08355	arsenite + H2O + 2 oxidized cytochrome c = arsenate + 2 reduced cytochrome c + 2 H+ [RN:R09787]	arsenite; H2O; oxidized cytochrome c	arsenate; reduced cytochrome c; H+	61.70|full	Absent	0	None	Absent	0	None	Absent	0	None	Absent	0	None	Absent	0	None	Absent	0	None	Absent	0	None	Absent	0	None	Absent	0	None	Absent	0	None	Absent	0	None	Absent	0	None	Absent	0	None	Absent
As cycling	Arsenite oxidation	aoxB	arsenite oxidase large subunit	TIGR02693.hmm	K08356	arsenite + H2O + 2 oxidized cytochrome c = arsenate + 2 reduced cytochrome c + 2 H+ [RN:R09787]	arsenite; H2O; oxidized cytochrome c	arsenate; reduced cytochrome c; H+	357.05|full	Absent	0	None	Absent	0	None	Absent	0	None	Absent	0	None	Absent	0	None	Absent	0	None	Absent	0	None	Absent	0	None	Absent	0	None	Absent	0	None	Absent	0	None	Absent	0	None	Absent	0	None	Absent
As cycling	Arsenate reduction	arsC1	arsenate reductase (glutaredoxin)	K00537.hmm	K00537	arsenate + glutaredoxin = arsenite + glutaredoxin disulfide + H2O [RN:R05747]	arsenate; glutaredoxin	arsenite; glutaredoxin disulfide; H2O	101.83|full	Present	1	NODE_1748_length_52013_cov_81.194407_40	Absent	0	None	Present	2	NODE_5540_length_27075_cov_24.579090_3,NODE_454_length_98436_cov_21.338948_62	Absent	0	None	Absent	0	None	Present	2	NODE_107927_length_4179_cov_4.094083_5,NODE_188092_length_3006_cov_3.813284_1	Absent	0	None	Present	2	NODE_90354_length_4641_cov_6.182730_6,NODE_104190_length_4266_cov_3.682736_2	Absent	0	None	Absent	0	None	Absent	0	None	Absent	0	None	Present	1	NODE_25_length_46441_cov_29.254055_41	Present
As cycling	Arsenate reduction	arsC2	arsenate reductase (thioredoxin)	K03741.hmm	K03741	arsenate + glutaredoxin = arsenite + glutaredoxin disulfide + H2O [RN:R05747]	arsenate; glutaredoxin	arsenite; glutaredoxin disulfide; H2O	121.40|domain	Absent	0	None	Present	1	NODE_7050_length_23394_cov_6.550709_10	Present	1	NODE_91380_length_4610_cov_33.021295_3	Absent	0	None	Absent	0	None	Absent	0	None	Present	1	NODE_73013_length_5267_cov_4.962203_4	Present	1	NODE_68184_length_5488_cov_4.416345_3	Present	1	NODE_185402_length_3031_cov_4.582997_2	Absent	0	None	Present	1	NODE_1_length_68703_cov_4.100807_49	Absent	0	None	Present	1	NODE_3_length_114155_cov_32.699165_71	Absent
Selenate reduction	Selenate reduction	ygfM	putative selenate reductase FAD-binding subunit	TIGR03312.hmm	K12529	selenite + H2O + acceptor = selenate + reduced acceptor [RN:R07229]	selenite; H2O; acceptor	selenate; reduced acceptor	87.85|full	Absent	0	None	Absent	0	None	Absent	0	None	Absent	0	None	Absent	0	None	Absent	0	None	Absent	0	None	Absent	0	None	Absent	0	None	Absent	0	None	Absent	0	None	Absent	0	None	Absent	0	None	Absent
Selenate reduction	Selenate reduction	xdhD	putative selenate reductase molybdopterin-binding subunit	TIGR03313.hmm	K12528	selenite + H2O + acceptor = selenate + reduced acceptor [RN:R07229]	selenite; H2O; acceptor	selenate; reduced acceptor	526.50|full	Absent	0	None	Absent	0	None	Absent	0	None	Absent	0	None	Absent	0	None	Absent	0	None	Absent	0	None	Absent	0	None	Absent	0	None	Absent	0	None	Absent	0	None	Absent	0	None	Absent	0	None	Absent
Selenate reduction	Selenate reduction	YgfK	putative selenate reductase	TIGR03315.hmm	K12527	selenite + H2O + acceptor = selenate + reduced acceptor [RN:R07229]	selenite; H2O; acceptor	selenate; reduced acceptor	354.45|full	Absent	0	None	Absent	0	None	Absent	0	None	Absent	0	None	Absent	0	None	Absent	0	None	Absent	0	None	Absent	0	None	Absent	0	None	Absent	0	None	Absent	0	None	Absent	0	None	Absent	0	None	Absent
Nitrile hydration	Nitrile hydratase	nthA	nitrile hydratase subunit alpha	TIGR01323.hmm	K01721	an aliphatic amide = a nitrile + H2O [RN:R02826]	aliphatic amide	nitrile; H2O	239.05|full	Present	1	NODE_790_length_76572_cov_83.077460_34	Absent	0	None	Absent	0	None	Present	1	NODE_113_length_8710_cov_6.335804_6	Absent	0	None	Absent	0	None	Absent	0	None	Absent	0	None	Absent	0	None	Absent	0	None	Absent	0	None	Absent	0	None	Absent	0	None	Absent
Nitrile hydration	Nitrile hydratase	nthB	nitrile hydratase subunit beta	TIGR03888.hmm	K20807	an aliphatic amide = a nitrile + H2O [RN:R02826]	aliphatic amide	nitrile; H2O	136.35|full	Present	1	NODE_790_length_76572_cov_83.077460_33	Absent	0	None	Absent	0	None	Present	2	NODE_113_length_8710_cov_6.335804_7,NODE_886_length_511_cov_3.264977_1	Absent	0	None	Absent	0	None	Absent	0	None	Absent	0	None	Absent	0	None	Absent	0	None	Absent	0	None	Absent	0	None	Absent	0	None	Absent
Metal reduction	Metal (Iron/Manganese) reduction	mtrC	decaheme c-type cytochrome, OmcA/MtrC family	TIGR03507.hmm	N/A	Iron/Manganese reduction	N/A	N/A	60.05|full	Absent	0	None	Absent	0	None	Absent	0	None	Absent	0	None	Absent	0	None	Absent	0	None	Absent	0	None	Absent	0	None	Absent	0	None	Absent	0	None	Absent	0	None	Absent	0	None	Absent	0	None	Absent
Metal reduction	Metal (Iron/Manganese) reduction	mtrB	decaheme-associated outer membrane protein, MtrB/PioB family	TIGR03509.hmm	N/A	Iron/Manganese reduction	N/A	N/A	165.60|full	Absent	0	None	Absent	0	None	Absent	0	None	Absent	0	None	Absent	0	None	Absent	0	None	Absent	0	None	Absent	0	None	Absent	0	None	Absent	0	None	Absent	0	None	Absent	0	None	Absent	0	None	Absent
Sulfur cycling enzymes (detailed)	Dissimilatory sulfur metabolism | Sulfide oxidation	fccB	flavocytochrome c sulphide dehydrogenase, flavin-binding	PF09242.hmm	K17229	hydrogen sulfide + 2 ferricytochrome c = sulfur + 2 ferrocytochrome c + 2 H+ [RN:R09499]	hydrogen sulfide; ferricytochrome c	sulfur; ferrocytochrome c; H+	266|full	Absent	0	None	Absent	0	None	Absent	0	None	Absent	0	None	Absent	0	None	Absent	0	None	Absent	0	None	Absent	0	None	Absent	0	None	Absent	0	None	Absent	0	None	Absent	0	None	Absent	0	None	Absent
Sulfur cycling enzymes (detailed)	Dissimilatory sulfur metabolism | Sulfide oxidation	sqr	sulfide:quinone oxidoreductase	sulfide_quinone_oxidoreductase_sqr.hmm	K17218	n HS- + n quinone = polysulfide + n quinol [RN:R10152]	HS-; quinone	polysulfide; quinol	300|full	Absent	0	None	Absent	0	None	Absent	0	None	Absent	0	None	Absent	0	None	Absent	0	None	Absent	0	None	Absent	0	None	Absent	0	None	Absent	0	None	Absent	0	None	Absent	0	None	Absent	0	None	Absent
Sulfur cycling enzymes (detailed)	Dissimilatory sulfur metabolism | Sulfur oxidation/Sulfite reduction	dsrA	dissimilatory sulfite reductase alpha subunit	dsrA.hmm	N/A	hydrogen sulfide + a [DsrC protein]-disulfide + 2 acceptor + 3 H2O = sulfite + a [DsrC protein]-dithiol + 2 reduced acceptor + 2 H+ [RN:R00861]	hydrogen sulfide; [DsrC protein]-disulfide; acceptor; H2O	sulfite; [DsrC protein]-dithiol; reduced acceptor; H+	200.00|full	Absent	0	None	Absent	0	None	Absent	0	None	Absent	0	None	Absent	0	None	Absent	0	None	Absent	0	None	Absent	0	None	Absent	0	None	Absent	0	None	Absent	0	None	Absent	0	None	Absent	0	None	Absent
Sulfur cycling enzymes (detailed)	Dissimilatory sulfur metabolism | Sulfur oxidation/Sulfite reduction	dsrB	dissimilatory sulfite reductase beta subunit	dsrB.hmm	N/A	hydrogen sulfide + a [DsrC protein]-disulfide + 2 acceptor + 3 H2O = sulfite + a [DsrC protein]-dithiol + 2 reduced acceptor + 2 H+ [RN:R00861]	hydrogen sulfide; [DsrC protein]-disulfide; acceptor; H2O	sulfite; [DsrC protein]-dithiol; reduced acceptor; H+	204.00|full	Absent	0	None	Absent	0	None	Absent	0	None	Absent	0	None	Absent	0	None	Absent	0	None	Absent	0	None	Absent	0	None	Absent	0	None	Absent	0	None	Absent	0	None	Absent	0	None	Absent	0	None	Absent
Sulfur cycling enzymes (detailed)	Dissimilatory sulfur metabolism | Sulfur oxidation/Sulfite reduction	dsrC	dissimilatory sulfite reductase, subunit C	dsrC.hmm	N/A	Substrate delivery	N/A	N/A	52.85|full	Absent	0	None	Absent	0	None	Absent	0	None	Absent	0	None	Absent	0	None	Absent	0	None	Absent	0	None	Absent	0	None	Absent	0	None	Absent	0	None	Absent	0	None	Absent	0	None	Absent	0	None	Absent
Sulfur cycling enzymes (detailed)	Dissimilatory sulfur metabolism | Sulfur oxidation/Sulfite reduction	dsrD	dissimilatory sulfite reductase delta subunit	dsrD.hmm	N/A	Not clear	N/A	N/A	32.80|full	Absent	0	None	Absent	0	None	Absent	0	None	Absent	0	None	Absent	0	None	Absent	0	None	Absent	0	None	Absent	0	None	Absent	0	None	Absent	0	None	Absent	0	None	Absent	0	None	Absent	0	None	Absent
Sulfur cycling enzymes (detailed)	Dissimilatory sulfur metabolism | Sulfur oxidation/Sulfite reduction	dsrE	dissimilatory sulfite reductase, subunit E	dsrE.hmm	N/A	Sulfur carrier	N/A	N/A	160.00|full	Absent	0	None	Absent	0	None	Absent	0	None	Absent	0	None	Absent	0	None	Absent	0	None	Absent	0	None	Absent	0	None	Absent	0	None	Absent	0	None	Absent	0	None	Absent	0	None	Absent	0	None	Absent
Sulfur cycling enzymes (detailed)	Dissimilatory sulfur metabolism | Sulfur oxidation/Sulfite reduction	dsrF	dissimilatory sulfite reductase, subunit F	dsrF.hmm	N/A	Sulfur carrier	N/A	N/A	155.00|full	Absent	0	None	Absent	0	None	Absent	0	None	Absent	0	None	Absent	0	None	Absent	0	None	Absent	0	None	Absent	0	None	Absent	0	None	Absent	0	None	Absent	0	None	Absent	0	None	Absent	0	None	Absent
Sulfur cycling enzymes (detailed)	Dissimilatory sulfur metabolism | Sulfur oxidation/Sulfite reduction	dsrH	dissimilatory sulfite reductase, subunit H	dsrH.hmm	N/A	Sulfur carrier	N/A	N/A	97.00|full	Absent	0	None	Absent	0	None	Absent	0	None	Absent	0	None	Absent	0	None	Absent	0	None	Absent	0	None	Absent	0	None	Absent	0	None	Absent	0	None	Absent	0	None	Absent	0	None	Absent	0	None	Absent
Sulfur cycling enzymes (detailed)	Dissimilatory sulfur metabolism | Sulfur oxidation/Sulfite reduction	dsrJ	dissimilatory sulfite reductase, subunit J	dsrJ.hmm	N/A	Transmembrane complex involved in electron transport	N/A	N/A	95.00|full	Absent	0	None	Absent	0	None	Absent	0	None	Absent	0	None	Absent	0	None	Absent	0	None	Absent	0	None	Absent	0	None	Absent	0	None	Absent	0	None	Absent	0	None	Absent	0	None	Absent	0	None	Absent
Sulfur cycling enzymes (detailed)	Dissimilatory sulfur metabolism | Sulfur oxidation/Sulfite reduction	dsrK	dissimilatory sulfite reductase, subunit K	dsrK.hmm	N/A	Transmembrane complex involved in electron transport	N/A	N/A	460.00|full	Absent	0	None	Absent	0	None	Absent	0	None	Absent	0	None	Absent	0	None	Absent	0	None	Absent	0	None	Absent	0	None	Absent	0	None	Absent	0	None	Absent	0	None	Absent	0	None	Absent	0	None	Absent
Sulfur cycling enzymes (detailed)	Dissimilatory sulfur metabolism | Sulfur oxidation/Sulfite reduction	dsrM	dissimilatory sulfite reductase, subunit M	dsrM.hmm	N/A	Transmembrane complex involved in electron transport	N/A	N/A	172.0|full	Absent	0	None	Absent	0	None	Absent	0	None	Absent	0	None	Absent	0	None	Absent	0	None	Absent	0	None	Absent	0	None	Absent	0	None	Absent	0	None	Absent	0	None	Absent	0	None	Absent	0	None	Absent
Sulfur cycling enzymes (detailed)	Dissimilatory sulfur metabolism | Sulfur oxidation/Sulfite reduction	dsrO	dissimilatory sulfite reductase, subunit O	dsrO.hmm	N/A	Transmembrane complex involved in electron transport	N/A	N/A	250.00|full	Absent	0	None	Absent	0	None	Absent	0	None	Absent	0	None	Absent	0	None	Absent	0	None	Absent	0	None	Absent	0	None	Absent	0	None	Absent	0	None	Absent	0	None	Absent	0	None	Absent	0	None	Absent
Sulfur cycling enzymes (detailed)	Dissimilatory sulfur metabolism | Sulfur oxidation/Sulfite reduction	dsrP	dissimilatory sulfite reductase, subunit P	dsrP.hmm	N/A	Transmembrane complex involved in electron transport	N/A	N/A	412.80|full	Absent	0	None	Absent	0	None	Absent	0	None	Absent	0	None	Absent	0	None	Absent	0	None	Absent	0	None	Absent	0	None	Absent	0	None	Absent	0	None	Absent	0	None	Absent	0	None	Absent	0	None	Absent
Sulfur cycling enzymes (detailed)	Dissimilatory sulfur metabolism | Sulfur oxidation/Sulfite reduction	dsrR	dissimilatory sulfite reductase, subunit R	dsrR.hmm	N/A	Not clear	N/A	N/A	80.00|full	Absent	0	None	Absent	0	None	Absent	0	None	Absent	0	None	Absent	0	None	Absent	0	None	Absent	0	None	Absent	0	None	Absent	0	None	Absent	0	None	Absent	0	None	Absent	0	None	Absent	0	None	Absent
Sulfur cycling enzymes (detailed)	Dissimilatory sulfur metabolism | Sulfur oxidation/Sulfite reduction	dsrS	dissimilatory sulfite reductase, subunit S	dsrS.hmm	N/A	Not clear	N/A	N/A	115.70|full	Absent	0	None	Absent	0	None	Absent	0	None	Absent	0	None	Absent	0	None	Absent	0	None	Absent	0	None	Absent	0	None	Absent	0	None	Absent	0	None	Absent	0	None	Absent	0	None	Absent	0	None	Absent
Sulfur cycling enzymes (detailed)	Dissimilatory sulfur metabolism | Sulfur oxidation/Sulfite reduction	dsrT	dissimilatory sulfite reductase, subunit T	dsrT.hmm	N/A	Not clear	N/A	N/A	90.00|full	Absent	0	None	Absent	0	None	Absent	0	None	Absent	0	None	Absent	0	None	Absent	0	None	Absent	0	None	Absent	0	None	Absent	0	None	Absent	0	None	Absent	0	None	Absent	0	None	Absent	0	None	Absent
Sulfur cycling enzymes (detailed)	Dissimilatory sulfur metabolism | Sulfite reduction	asrA	anaerobic sulfite reductase subunit A	asrA.hmm	K16950	Sulfite + 3 NADH + 3 H+ <=> hydrogen sulfide + 3 NAD+ + 3 H2O	sulfite; NADH; H+	hydrogen sulfide; NAD+; H2O	323.15|full	Absent	0	None	Absent	0	None	Absent	0	None	Absent	0	None	Absent	0	None	Absent	0	None	Absent	0	None	Absent	0	None	Absent	0	None	Absent	0	None	Absent	0	None	Absent	0	None	Absent	0	None	Absent
Sulfur cycling enzymes (detailed)	Dissimilatory sulfur metabolism | Sulfite reduction	asrB	anaerobic sulfite reductase subunit B	asrB.hmm	K16951	Sulfite + 3 NADH + 3 H+ <=> hydrogen sulfide + 3 NAD+ + 3 H2O	sulfite; NADH; H+	hydrogen sulfide; NAD+; H2O	288.60|full	Absent	0	None	Absent	0	None	Absent	0	None	Absent	0	None	Absent	0	None	Absent	0	None	Absent	0	None	Absent	0	None	Absent	0	None	Absent	0	None	Absent	0	None	Absent	0	None	Absent	0	None	Absent
Sulfur cycling enzymes (detailed)	Dissimilatory sulfur metabolism | Sulfite reduction	asrC	anaerobic sulfite reductase subunit C	asrC.hmm	K00385	Sulfite + 3 NADH + 3 H+ <=> hydrogen sulfide + 3 NAD+ + 3 H2O	sulfite; NADH; H+	hydrogen sulfide; NAD+; H2O	324.10|full	Absent	0	None	Absent	0	None	Absent	0	None	Absent	0	None	Absent	0	None	Absent	0	None	Absent	0	None	Absent	0	None	Absent	0	None	Absent	0	None	Absent	0	None	Absent	0	None	Absent	0	None	Absent
Sulfur cycling enzymes (detailed)	Dissimilatory sulfur metabolism | Sulfur oxidation	sdo	sulfur dioxygenase	sulfur_dioxygenase_sdo.hmm	K17725	S-sulfanylglutathione + O2 + H2O = glutathione + sulfite + 2 H+ [RN:R08678]	S-sulfanylglutathione; O2; H2O	glutathione; sulfite; H+	120|full	Present	2	NODE_199622_length_2901_cov_76.962755_4,NODE_32111_length_8769_cov_71.904177_3	Absent	0	None	Present	1	NODE_2526_length_43209_cov_20.682162_37	Absent	0	None	Absent	0	None	Present	2	NODE_118351_length_3956_cov_3.887208_6,NODE_38974_length_7733_cov_4.146262_8	Present	2	NODE_38593_length_7782_cov_4.768862_2,NODE_88509_length_4696_cov_4.916182_1	Present	1	NODE_107064_length_4198_cov_5.142892_1	Absent	0	None	Absent	0	None	Absent	0	None	Present	1	NODE_1363_length_58535_cov_19.643263_35	Absent	0	None	Present
Sulfur cycling enzymes (detailed)	Dissimilatory sulfur metabolism | Sulfur oxidation/reduction	sor	sulfur oxygenase/reductase	PF07682.hmm	K16952	4 sulfur + 4 H2O + O2 = 2 hydrogen sulfide + 2 sulfite [RN:R07365]	sulfur; H2O; O2	hydrogen sulfide; sulfite	300|full	Absent	0	None	Absent	0	None	Absent	0	None	Absent	0	None	Absent	0	None	Absent	0	None	Absent	0	None	Absent	0	None	Absent	0	None	Absent	0	None	Absent	0	None	Absent	0	None	Absent	0	None	Absent
Sulfur cycling enzymes (detailed)	Dissimilatory sulfur metabolism | Sulfur reduction	sreA	sulfur reductase molybdopterin subunit	K17219.hmm	K17219	sulfur + reduced acceptor = hydrogen sulfide + acceptor	sulfur, reduced acceptor	hydrogen sulfide, acceptor	2530.13|full	Absent	0	None	Absent	0	None	Absent	0	None	Absent	0	None	Absent	0	None	Absent	0	None	Absent	0	None	Absent	0	None	Absent	0	None	Absent	0	None	Absent	0	None	Absent	0	None	Absent	0	None	Absent
Sulfur cycling enzymes (detailed)	Dissimilatory sulfur metabolism | Sulfur reduction	sreB	sulfur reductase FeS subunit	K17220.hmm	K17220	sulfur + reduced acceptor = hydrogen sulfide + acceptor	sulfur, reduced acceptor	hydrogen sulfide, acceptor	545.67|full	Absent	0	None	Absent	0	None	Absent	0	None	Absent	0	None	Absent	0	None	Absent	0	None	Absent	0	None	Absent	0	None	Absent	0	None	Absent	0	None	Absent	0	None	Absent	0	None	Absent	0	None	Absent
Sulfur cycling enzymes (detailed)	Dissimilatory sulfur metabolism | Sulfur reduction	sreC	sulfur reductase membrane anchor	K17221.hmm	K17221	sulfur + reduced acceptor = hydrogen sulfide + acceptor	sulfur, reduced acceptor	hydrogen sulfide, acceptor	987.53|full	Absent	0	None	Absent	0	None	Absent	0	None	Absent	0	None	Absent	0	None	Absent	0	None	Absent	0	None	Absent	0	None	Absent	0	None	Absent	0	None	Absent	0	None	Absent	0	None	Absent	0	None	Absent
Sulfur cycling enzymes (detailed)	Dissimilatory sulfur metabolism | Thiosulfate oxidation	soxA	L-cysteine S-thiosulfotransferase	soxA.hmm	K17222	[SoxY protein]-L-cysteine + thiosulfate + 2 ferricytochrome c = [SoxY protein]-S-sulfosulfanyl-L-cysteine + 2 ferrocytochrome c + 2 H+ [RN:R12163]; [SoxY protein]-S-sulfanyl-L-cysteine + thiosulfate + 2 ferricytochrome c = [SoxY protein]-S-(2-sulfodisulfanyl)-L-cysteine + 2 ferrocytochrome c + 2 H+ [RN:R12164]	[SoxY protein]-L-cysteine; thiosulfate [CPD:C00320]; ferricytochrome c [CPD:C00125]; [SoxY protein]-S-sulfanyl-L-cysteine	[SoxY protein]-S-sulfosulfanyl-L-cysteine; ferrocytochrome c; H+; [SoxY protein]-S-(2-sulfodisulfanyl)-L-cysteine	110.00|full	Present	1	NODE_42006_length_7387_cov_84.891435_5	Absent	0	None	Absent	0	None	Absent	0	None	Absent	0	None	Absent	0	None	Absent	0	None	Absent	0	None	Absent	0	None	Absent	0	None	Absent	0	None	Absent	0	None	Absent	0	None	Absent
Sulfur cycling enzymes (detailed)	Dissimilatory sulfur metabolism | Thiosulfate oxidation	soxB	S-sulfosulfanyl-L-cysteine sulfohydrolase	soxB.hmm	K17224	[SoxY protein]-S-sulfosulfanyl-L-cysteine + H2O = [SoxY protein]-S-sulfanyl-L-cysteine + sulfate [RN:R12096]; [SoxY protein]-S-(2-sulfodisulfanyl)-L-cysteine + H2O = [SoxY protein]-S-disulfanyl-L-cysteine + sulfate [RN:R12097]	[SoxY protein]-S-sulfosulfanyl-L-cysteine; H2O; [SoxY protein]-S-(2-sulfodisulfanyl)-L-cysteine	[SoxY protein]-S-sulfanyl-L-cysteine; sulfate; [SoxY protein]-S-disulfanyl-L-cysteine	550.00|full	Present	1	NODE_42006_length_7387_cov_84.891435_7	Absent	0	None	Absent	0	None	Absent	0	None	Absent	0	None	Absent	0	None	Absent	0	None	Absent	0	None	Absent	0	None	Absent	0	None	Absent	0	None	Absent	0	None	Absent	0	None	Absent
Sulfur cycling enzymes (detailed)	Dissimilatory sulfur metabolism | Thiosulfate oxidation	soxC	sulfane dehydrogenase subunit SoxC	soxC.hmm	K17225	thiosulfate + 5 H2O + 8 ferricytochrome c = 2 sulfate + 8 ferrocytochrome c + 10 H+	thiosulfate; H2O; ferricytochrome c	sulfate; ferrocytochrome c; H+	320.00|full	Present	1	NODE_42006_length_7387_cov_84.891435_1	Absent	0	None	Absent	0	None	Absent	0	None	Absent	0	None	Absent	0	None	Absent	0	None	Absent	0	None	Absent	0	None	Absent	0	None	Absent	0	None	Absent	0	None	Absent	0	None	Absent
Sulfur cycling enzymes (detailed)	Dissimilatory sulfur metabolism | Thiosulfate oxidation	soxD	S-disulfanyl-L-cysteine oxidoreductase SoxD	soxD.hmm	K22622	[SoxY protein]-S-disulfanyl-L-cysteine + 6 ferricytochrome c + 3 H2O = [SoxY protein]-S-sulfosulfanyl-L-cysteine + 6 ferrocytochrome c + 6 H+ [RN:R11971]	[SoxY protein]-S-disulfanyl-L-cysteine; ferricytochrome c; H2O	[SoxY protein]-S-sulfosulfanyl-L-cysteine; ferrocytochrome c [CPD:C00126]; H+	90.00|full	Present	1	NODE_42006_length_7387_cov_84.891435_2	Absent	0	None	Absent	0	None	Absent	0	None	Absent	0	None	Absent	0	None	Absent	0	None	Absent	0	None	Absent	0	None	Absent	0	None	Absent	0	None	Absent	0	None	Absent	0	None	Absent
Sulfur cycling enzymes (detailed)	Dissimilatory sulfur metabolism | Thiosulfate oxidation	soxX	L-cysteine S-thiosulfotransferase	soxX.hmm	K17223	[SoxY protein]-L-cysteine + thiosulfate + 2 ferricytochrome c = [SoxY protein]-S-sulfosulfanyl-L-cysteine + 2 ferrocytochrome c + 2 H+ [RN:R12163]; [SoxY protein]-S-sulfanyl-L-cysteine + thiosulfate + 2 ferricytochrome c = [SoxY protein]-S-(2-sulfodisulfanyl)-L-cysteine + 2 ferrocytochrome c + 2 H+ [RN:R12164]	[SoxY protein]-L-cysteine; thiosulfate; ferricytochrome c; [SoxY protein]-S-sulfanyl-L-cysteine	[SoxY protein]-S-sulfosulfanyl-L-cysteine; ferrocytochrome c; H+; [SoxY protein]-S-(2-sulfodisulfanyl)-L-cysteine	61.00|full	Present	1	NODE_42006_length_7387_cov_84.891435_6	Absent	0	None	Absent	0	None	Absent	0	None	Absent	0	None	Absent	0	None	Absent	0	None	Absent	0	None	Absent	0	None	Absent	0	None	Absent	0	None	Absent	0	None	Absent	0	None	Absent
Sulfur cycling enzymes (detailed)	Dissimilatory sulfur metabolism | Thiosulfate oxidation	soxY	sulfur-oxidizing protein SoxY	soxY.hmm	K17226	thiosulfate + 5 H2O + 8 ferricytochrome c = 2 sulfate + 8 ferrocytochrome c + 10 H+	thiosulfate; H2O; ferricytochrome c	sulfate; ferrocytochrome c; H+	125.00|full	Present	1	NODE_42006_length_7387_cov_84.891435_3	Absent	0	None	Absent	0	None	Absent	0	None	Absent	0	None	Absent	0	None	Absent	0	None	Absent	0	None	Absent	0	None	Absent	0	None	Absent	0	None	Absent	0	None	Absent	0	None	Absent
Sulfur cycling enzymes (detailed)	Dissimilatory sulfur metabolism | Thiosulfate oxidation	soxYZ	soxYZ_like_carrier	soxYZ_like_carrier.hmm	N/A	quinoprotein dehydrogenase-associated SoxYZ-like carrier	N/A	N/A	120.00|full	Absent	0	None	Absent	0	None	Absent	0	None	Absent	0	None	Absent	0	None	Absent	0	None	Absent	0	None	Absent	0	None	Absent	0	None	Absent	0	None	Absent	0	None	Absent	0	None	Absent	0	None	Absent
Sulfur cycling enzymes (detailed)	Dissimilatory sulfur metabolism | Thiosulfate oxidation	soxZ	sulfur-oxidizing protein SoxZ	soxZ.hmm	K17227	thiosulfate + 5 H2O + 8 ferricytochrome c = 2 sulfate + 8 ferrocytochrome c + 10 H+	thiosulfate; H2O; ferricytochrome c	sulfate; ferrocytochrome c; H+	76.00|full	Present	1	NODE_42006_length_7387_cov_84.891435_4	Absent	0	None	Absent	0	None	Absent	0	None	Absent	0	None	Absent	0	None	Absent	0	None	Absent	0	None	Absent	0	None	Absent	0	None	Absent	0	None	Absent	0	None	Absent	0	None	Absent
Sulfur cycling enzymes (detailed)	Dissimilatory sulfur metabolism | Sulfate reduction	aprA	adenylylsulfate reductase, subunit A	aprA.hmm	K00394	AMP + sulfite + acceptor = adenylyl sulfate + reduced acceptor [RN:R00860]	AMP; sulfite; acceptor	adenylyl sulfate; reduced acceptor	641.75|full	Absent	0	None	Absent	0	None	Absent	0	None	Absent	0	None	Absent	0	None	Absent	0	None	Absent	0	None	Absent	0	None	Absent	0	None	Absent	0	None	Absent	0	None	Absent	0	None	Absent	0	None	Absent
Sulfur cycling enzymes (detailed)	Dissimilatory sulfur metabolism | Sulfate reduction	aprB	adenylylsulfate reductase, subunit B	aprB.hmm	K00395	AMP + sulfite + acceptor = adenylyl sulfate + reduced acceptor [RN:R00860]	AMP; sulfite; acceptor	adenylyl sulfate; reduced acceptor	135.65|full	Absent	0	None	Absent	0	None	Absent	0	None	Absent	0	None	Absent	0	None	Absent	0	None	Absent	0	None	Absent	0	None	Absent	0	None	Absent	0	None	Absent	0	None	Absent	0	None	Absent	0	None	Absent
Sulfur cycling enzymes (detailed)	Dissimilatory sulfur metabolism | Sulfate reduction	sat	sulfate adenylyltransferase	TIGR00339.hmm	K00958	ATP + sulfate = diphosphate + adenylyl sulfate [RN:R00529]	ATP; sulfate	diphosphate; adenylyl sulfate	181.80|full	Absent	0	None	Present	1	NODE_5476_length_27250_cov_6.176025_22	Absent	0	None	Absent	0	None	Present	1	NODE_110_length_7665_cov_1.971402_6	Absent	0	None	Absent	0	None	Absent	0	None	Absent	0	None	Absent	0	None	Present	1	NODE_2_length_43861_cov_3.502695_12	Present	1	NODE_12072_length_16606_cov_13.248082_5	Present	1	NODE_84_length_8456_cov_22.752596_4	Absent
Sulfur cycling enzymes (detailed)	Dissimilatory sulfur metabolism | Thiosulfate disproportionation	phsA	thiosulfate reductase / polysulfide reductase chain A	thiosulfate_reductase_phsA.hmm	K08352	thiosulfate + a quinol = sulfite + hydrogen sulfide + a quinone [RN:R11488]	thiosulfate; quinol	sulfite; hydrogen sulfide; quinone	323|full	Absent	0	None	Absent	0	None	Absent	0	None	Absent	0	None	Absent	0	None	Absent	0	None	Absent	0	None	Absent	0	None	Absent	0	None	Absent	0	None	Absent	0	None	Absent	0	None	Absent	0	None	Absent
Sulfur cycling enzymes (detailed)	Assimilatory sulfur metabolism| Sulfate <-> APS (Adenosine 5'-phosphosulfate)	cysD	sulfate adenylyltransferase subunit 2	K00957.hmm	K00957	ATP + sulfate = diphosphate + adenylyl sulfate [RN:R00529]	ATP; sulfate	diphosphate; adenylyl sulfate	227.87|full	Absent	0	None	Absent	0	None	Present	1	NODE_6031_length_25769_cov_24.068951_25	Present	1	NODE_11_length_28875_cov_8.347583_2	Absent	0	None	Absent	0	None	Present	1	NODE_294538_length_2301_cov_4.005788_1	Present	1	NODE_14417_length_14813_cov_5.535371_5	Present	2	NODE_110967_length_4109_cov_3.073754_2,NODE_12513_length_16228_cov_4.394175_4	Absent	0	None	Absent	0	None	Absent	0	None	Absent	0	None	Absent
Sulfur cycling enzymes (detailed)	Assimilatory sulfur metabolism| Sulfate <-> APS (Adenosine 5'-phosphosulfate)	cysN	sulfate adenylyltransferase subunit 1	K00956.hmm	K00956	ATP + sulfate = diphosphate + adenylyl sulfate [RN:R00529]	ATP; sulfate	diphosphate; adenylyl sulfate	535.90|domain	Absent	0	None	Absent	0	None	Present	1	NODE_6031_length_25769_cov_24.068951_24	Present	1	NODE_11_length_28875_cov_8.347583_3	Absent	0	None	Absent	0	None	Present	1	NODE_152456_length_3403_cov_4.887395_4	Present	1	NODE_14417_length_14813_cov_5.535371_6	Absent	0	None	Absent	0	None	Absent	0	None	Absent	0	None	Absent	0	None	Absent
Sulfur cycling enzymes (detailed)	Assimilatory sulfur metabolism| Sulfate <-> APS (Adenosine 5'-phosphosulfate)	cysNC	bifunctional enzyme CysN/CysC	K00955.hmm	K00955	ATP + sulfate = diphosphate + adenylyl sulfate [RN:R00529]	ATP; sulfate	diphosphate; adenylyl sulfate	729.87|domain	Absent	0	None	Absent	0	None	Present	1	NODE_6031_length_25769_cov_24.068951_24	Present	1	NODE_11_length_28875_cov_8.347583_3	Absent	0	None	Absent	0	None	Present	1	NODE_152456_length_3403_cov_4.887395_4	Present	1	NODE_14417_length_14813_cov_5.535371_6	Absent	0	None	Absent	0	None	Absent	0	None	Absent	0	None	Absent	0	None	Absent
Sulfur cycling enzymes (detailed)	Assimilatory sulfur metabolism| APS (Adenosine 5'-phosphosulfate) <-> PAPS (3'-Phosphoadenosine 5'-phosphosulfate)	cysC	adenylylsulfate kinase	K00860.hmm	K00860	ATP + adenylyl sulfate = ADP + 3'-phosphoadenylyl sulfate [RN:R00509]	ATP; adenylyl sulfate	ADP; 3'-phosphoadenylyl sulfate	341.63|domain	Absent	0	None	Present	1	NODE_98770_length_4402_cov_7.312169_1	Present	1	NODE_6031_length_25769_cov_24.068951_24	Present	1	NODE_11_length_28875_cov_8.347583_3	Absent	0	None	Absent	0	None	Absent	0	None	Absent	0	None	Absent	0	None	Absent	0	None	Absent	0	None	Present	1	NODE_6222_length_25313_cov_14.985747_1	Absent	0	None	Absent
Sulfur cycling enzymes (detailed)	Assimilatory sulfur metabolism| APS (Adenosine 5'-phosphosulfate) <-> PAPS (3'-Phosphoadenosine 5'-phosphosulfate)	cysNC	bifunctional enzyme CysN/CysC	K00955.hmm	K00955	ATP + adenylyl sulfate = ADP + 3'-phosphoadenylyl sulfate [RN:R00509]	ATP; adenylyl sulfate	ADP; 3'-phosphoadenylyl sulfate	729.87|domain	Absent	0	None	Absent	0	None	Present	1	NODE_6031_length_25769_cov_24.068951_24	Present	1	NODE_11_length_28875_cov_8.347583_3	Absent	0	None	Absent	0	None	Present	1	NODE_152456_length_3403_cov_4.887395_4	Present	1	NODE_14417_length_14813_cov_5.535371_6	Absent	0	None	Absent	0	None	Absent	0	None	Absent	0	None	Absent	0	None	Absent
Sulfur cycling enzymes (detailed)	Assimilatory sulfur metabolism| PAPS (3'-Phosphoadenosine 5'-phosphosulfate) <-> Sulfite	cysH	phosphoadenosine phosphosulfate reductase	K00390.hmm	K00390	3'-phosphoadenosine 5'-phosphosulfate + sulfite + thioredoxin disulfide = 3'-phosphoadenylyl sulfate + thioredoxin [RN:R02021]	3'-Phosphoadenosine 5'-phosphosulfate; sulfite; thioredoxin disulfide	3'-phosphoadenylyl sulfate; thioredoxin	158.07|full	Absent	0	None	Present	1	NODE_1307_length_59878_cov_6.840847_13	Absent	0	None	Present	1	NODE_45_length_16157_cov_4.320853_16	Absent	0	None	Present	1	NODE_145109_length_3507_cov_3.491020_2	Absent	0	None	Present	1	NODE_240768_length_2593_cov_3.838455_4	Absent	0	None	Absent	0	None	Present	1	NODE_2_length_43861_cov_3.502695_13	Present	1	NODE_173_length_155047_cov_14.366341_74	Absent	0	None	Absent
Sulfur cycling enzymes (detailed)	Assimilatory sulfur metabolism| Sulfite -> Sulfide	cysJ	sulfite reductase (NADPH) flavoprotein alpha-component	K00380.hmm	K00380	hydrogen sulfide + 3 NADP+ + 3 H2O = sulfite + 3 NADPH + 3 H+ [RN:R00858]	hydrogen sulfide; NADP+	sulfite; 3 NADPH	515.60|full	Absent	0	None	Absent	0	None	Absent	0	None	Absent	0	None	Absent	0	None	Absent	0	None	Absent	0	None	Absent	0	None	Present	1	NODE_83194_length_4874_cov_4.595352_4	Absent	0	None	Absent	0	None	Absent	0	None	Absent	0	None	Absent
Sulfur cycling enzymes (detailed)	Assimilatory sulfur metabolism| Sulfide -> Cysteine	cysK	cysteine synthase	K01738.hmm	K01738	O-acetyl-L-serine + hydrogen sulfide = L-cysteine + acetate [RN:R00897]	O-acetyl-L-serine; hydrogen sulfide	L-cysteine; acetate	423.80|domain	Present	1	NODE_20921_length_11593_cov_79.576270_1	Present	1	NODE_5476_length_27250_cov_6.176025_20	Present	1	NODE_3797_length_34071_cov_22.090281_31	Absent	0	None	Present	1	NODE_1_length_75283_cov_4.590432_64	Absent	0	None	Present	2	NODE_6079_length_25681_cov_5.784165_10,NODE_70208_length_5392_cov_3.617575_2	Absent	0	None	Present	1	NODE_51908_length_6470_cov_3.997662_3	Present	2	NODE_42242_length_7360_cov_8.305681_3,NODE_36174_length_8109_cov_10.176807_6	Present	2	NODE_2_length_43861_cov_3.502695_14,NODE_103_length_5922_cov_3.325462_3	Present	1	NODE_12072_length_16606_cov_13.248082_3	Absent	0	None	Present
Sulfur cycling enzymes (detailed)	Assimilatory sulfur metabolism| Sulfide -> Cysteine	cysM	S-sulfo-L-cysteine synthase (O-acetyl-L-serine-dependent)	K12339.hmm	K12339	O-acetyl-L-serine + hydrogen sulfide = L-cysteine + acetate [RN:R00897]	O-acetyl-L-serine; hydrogen sulfide	L-cysteine; acetate	402.40|domain	Absent	0	None	Present	1	NODE_12672_length_16101_cov_5.073850_2	Absent	0	None	Absent	0	None	Absent	0	None	Absent	0	None	Absent	0	None	Present	1	NODE_46283_length_6943_cov_6.002904_3	Absent	0	None	Absent	0	None	Absent	0	None	Present	1	NODE_235_length_133819_cov_15.052338_98	Absent	0	None	Absent
Sulfur cycling enzymes (detailed)	DMSO metabolism | DMSO (Dimethyl sulfoxide) -> Methanesulfonate	dsoA	DMS oxygenase alpha subunit	PF06099.hmm	N/A	dimethyl sulfoxide + NADH + O2 + H+ = dimethyl sulfone + NAD+ + H2O	dimethyl sulfoxide; NADH; O2	dimethyl sulfone; NAD+	50.4|full	Absent	0	None	Absent	0	None	Absent	0	None	Absent	0	None	Absent	0	None	Absent	0	None	Absent	0	None	Absent	0	None	Absent	0	None	Absent	0	None	Absent	0	None	Absent	0	None	Absent	0	None	Absent
Sulfur cycling enzymes (detailed)	DMSO metabolism | DMSO (Dimethyl sulfoxide) -> Methanesulfonate	dsoB	DMS oxygenase beta subunit	PF02332.hmm	N/A	dimethyl sulfoxide + NADH + O2 + H+ = dimethyl sulfone + NAD+ + H2O	dimethyl sulfoxide; NADH; O2	dimethyl sulfone; NAD+	160.4|full	Absent	0	None	Absent	0	None	Absent	0	None	Absent	0	None	Absent	0	None	Absent	0	None	Absent	0	None	Absent	0	None	Absent	0	None	Absent	0	None	Absent	0	None	Absent	0	None	Absent	0	None	Absent
Sulfur cycling enzymes (detailed)	DMSO metabolism | DMSO (Dimethyl sulfoxide) -> Methanesulfonate	sfnG	dimethylsulfone monooxygenase	K17228.hmm	K17228	dimethyl sulfone + FMNH2 + O2 = methanesulfinate + formaldehyde + FMN + H2O [RN:R11457]	dimethyl sulfone; FMNH2; O2	methanesulfinate; formaldehyde; FMN	347.60|domain	Absent	0	None	Absent	0	None	Absent	0	None	Absent	0	None	Absent	0	None	Absent	0	None	Absent	0	None	Absent	0	None	Absent	0	None	Absent	0	None	Absent	0	None	Absent	0	None	Absent	0	None	Absent
Sulfur cycling enzymes (detailed)	DMSO metabolism | DMSO (Dimethyl sulfoxide) -> Methanesulfonate	msuD	methanesulfonate monooxygenase	PF00296.hmm	N/A	methanesulfonate + FMNH2 + O2 = formaldehyde + sulfite + FMN + H2O + 2 H+	methanesulfonate; FMNH2; O2	formaldehyde; sulfite; FMN	264.3|full	Absent	0	None	Absent	0	None	Absent	0	None	Absent	0	None	Absent	0	None	Absent	0	None	Absent	0	None	Absent	0	None	Absent	0	None	Absent	0	None	Absent	0	None	Absent	0	None	Absent	0	None	Absent
Sulfur cycling enzymes (detailed)	DMSO metabolism | DMSO (Dimethyl sulfoxide) <-> DMS (Dimethyl sulfide)	dsoA	DMS oxygenase alpha subunit	PF06099.hmm	N/A	dimethyl sulfoxide + NADH + O2 + H+ = dimethyl sulfone + NAD+ + H2O	dimethyl sulfoxide; NADH; O2	dimethyl sulfone; NAD+	50.4|full	Absent	0	None	Absent	0	None	Absent	0	None	Absent	0	None	Absent	0	None	Absent	0	None	Absent	0	None	Absent	0	None	Absent	0	None	Absent	0	None	Absent	0	None	Absent	0	None	Absent	0	None	Absent
Sulfur cycling enzymes (detailed)	DMSO metabolism | DMSO (Dimethyl sulfoxide) <-> DMS (Dimethyl sulfide)	dsoB	DMS oxygenase beta subunit	PF02332.hmm	N/A	dimethyl sulfoxide + NADH + O2 + H+ = dimethyl sulfone + NAD+ + H2O	dimethyl sulfoxide; NADH; O2	dimethyl sulfone; NAD+	160.4|full	Absent	0	None	Absent	0	None	Absent	0	None	Absent	0	None	Absent	0	None	Absent	0	None	Absent	0	None	Absent	0	None	Absent	0	None	Absent	0	None	Absent	0	None	Absent	0	None	Absent	0	None	Absent
Sulfur cycling enzymes (detailed)	DMSO metabolism | DMSO (Dimethyl sulfoxide) <-> DMS (Dimethyl sulfide)	ddhA	dimethylsulfide dehydrogenase subunit alpha	K16964.hmm	K16964	dimethyl sulfide + 2 ferricytochrome c2 + H2O = dimethyl sulfoxide + 2 ferrocytochrome c2 + 2 H+ [RN:R09500]	dimethyl sulfide; 2 ferricytochrome c2	dimethyl sulfoxide; 2 ferrocytochrome c2	50|full	Present	2	NODE_3193_length_37639_cov_66.714719_8,NODE_169619_length_3194_cov_68.511309_1	Present	1	NODE_818_length_75504_cov_7.454241_5	Absent	0	None	Present	2	NODE_257_length_4208_cov_7.335996_3,NODE_8_length_31707_cov_6.789693_12	Absent	0	None	Absent	0	None	Present	1	NODE_106268_length_4217_cov_4.408217_1	Absent	0	None	Absent	0	None	Absent	0	None	Present	1	NODE_34_length_17791_cov_4.445072_10	Present	1	NODE_1000_length_67955_cov_17.185567_51	Present	1	NODE_122_length_3527_cov_48.229565_2	Present
Sulfur cycling enzymes (detailed)	DMSO metabolism | DMSO (Dimethyl sulfoxide) <-> DMS (Dimethyl sulfide)	dmsA	anaerobic dimethyl sulfoxide reductase subunit A	K07306.hmm	K07306	dimethyl sulfide + menaquinone + H2O = dimethyl sulfoxide + menaquinol [RN:R09501]	dimethyl sulfide; menaquinone	dimethyl sulfoxide; menaquinol	696.20|full	Absent	0	None	Absent	0	None	Absent	0	None	Absent	0	None	Absent	0	None	Absent	0	None	Absent	0	None	Absent	0	None	Absent	0	None	Absent	0	None	Absent	0	None	Absent	0	None	Absent	0	None	Absent
Sulfur cycling enzymes (detailed)	DMSO metabolism | DMS (Dimethyl sulfide) <-> Methanethiol	dmoA	dimethyl-sulfide monooxygenase subunit A	K16967.hmm	K16967	dimethyl sulfide + O2 + NADH + H+ = methanethiol + formaldehyde + NAD+ + H2O [RN:R09786]	dimethyl sulfide; O2; NADH	methanethiol; formaldehyde; NAD+	50|full	Absent	0	None	Absent	0	None	Absent	0	None	Absent	0	None	Absent	0	None	Absent	0	None	Absent	0	None	Absent	0	None	Absent	0	None	Absent	0	None	Absent	0	None	Absent	0	None	Absent	0	None	Absent
Sulfur cycling enzymes (detailed)	DMSO metabolism | DMS (Dimethyl sulfide) <-> Methanethiol	dmoB	dimethyl-sulfide monooxygenase subunit B	PF01613.hmm	N/A	dimethyl sulfide + O2 + NADH + H+ = methanethiol + formaldehyde + NAD+ + H2O [RN:R09786]	dimethyl sulfide; O2; NADH	methanethiol; formaldehyde; NAD+	50.1|full	Present	2	NODE_6361_length_24968_cov_63.038374_18,NODE_1557_length_54962_cov_84.734551_4	Present	1	NODE_67103_length_5540_cov_6.175570_5	Absent	0	None	Present	4	NODE_44_length_16191_cov_5.710004_3,NODE_99_length_9749_cov_9.570409_5,NODE_588_length_779_cov_3.894587_1,NODE_93_length_10178_cov_5.010397_7	Present	3	NODE_185_length_4067_cov_2.510276_2,NODE_46_length_16423_cov_4.509115_15,NODE_58_length_14835_cov_2.815625_12	Present	1	NODE_111919_length_4089_cov_4.095439_2	Present	1	NODE_47846_length_6803_cov_5.619739_8	Absent	0	None	Present	2	NODE_241825_length_2586_cov_4.269459_3,NODE_241825_length_2586_cov_4.269459_2	Present	3	NODE_5529_length_27112_cov_11.481502_23,NODE_617_length_85091_cov_9.617727_75,NODE_254542_length_2509_cov_7.425020_2	Present	1	NODE_45_length_13291_cov_3.803315_8	Present	2	NODE_1518_length_55745_cov_14.510540_29,NODE_6789_length_23913_cov_16.385573_17	Present	1	NODE_3_length_114155_cov_32.699165_45	Present
Sulfur cycling enzymes (detailed)	DMSO metabolism | DMS (Dimethyl sulfide) <-> Methanethiol	mddA	methanethiol S-methyltransferase	K21310.hmm	K21310	S-adenosyl-L-methionine + methanethiol = S-adenosyl-L-homocysteine + dimethyl sulfide [RN:R11546]	S-adenosyl-L-methionine; methanethiol	S-adenosyl-L-homocysteine; dimethyl sulfide	91.67|full	Absent	0	None	Present	1	NODE_8073_length_21464_cov_6.105423_12	Absent	0	None	Absent	0	None	Absent	0	None	Absent	0	None	Present	1	NODE_197736_length_2918_cov_4.514495_3	Absent	0	None	Absent	0	None	Present	1	NODE_14287_length_14907_cov_11.311945_9	Absent	0	None	Present	1	NODE_2888_length_39880_cov_15.142699_18	Absent	0	None	Absent
Sulfur cycling enzymes (detailed)	Sulfite production from organic sulfur | Taurine -> Sulfite	tauD	taurine dioxygenase	K03119.hmm	K03119	taurine + 2-oxoglutarate + O2 = sulfite + aminoacetaldehyde + succinate + CO2 [RN:R05320]	taurine; 2-oxoglutarate; O2	sulfite; aminoacetaldehyde; succinate; CO2	332.23|full	Absent	0	None	Absent	0	None	Present	1	NODE_1151_length_63926_cov_25.124188_49	Absent	0	None	Absent	0	None	Present	3	NODE_185295_length_3032_cov_4.787034_3,NODE_40548_length_7552_cov_3.750033_6,NODE_240463_length_2595_cov_3.246063_2	Absent	0	None	Absent	0	None	Absent	0	None	Absent	0	None	Absent	0	None	Absent	0	None	Absent	0	None	Absent
Sulfur cycling enzymes (detailed)	Sulfite production from organic sulfur | Alkylsulfonate/Isethionate -> Sulfite	ssuD	alkanesulfonate monooxygenase	K04091.hmm	K04091	alkanesulfonate + FMNH2 + O2 = aldehyde + FMN + sulfite + H2O [RN:R07210]	alkanesulfonate; FMNH2; O2	aldehyde; FMN; sulfite	332.20|full	Absent	0	None	Absent	0	None	Absent	0	None	Absent	0	None	Absent	0	None	Absent	0	None	Absent	0	None	Absent	0	None	Absent	0	None	Absent	0	None	Absent	0	None	Absent	0	None	Absent	0	None	Absent
Sulfur cycling enzymes (detailed)	Sulfite production from organic sulfur | Methanesulfonate -> Sulfite	msmA	methanesulfonate monooxygenase	K16968.hmm	K16968	methanesulfonate + NADH + H+ + O2 = formaldehyde + NAD+ + sulfite + H2O [RN:R09513]	methanesulfonate; NADH; O2	formaldehyde; NAD+; sulfite	457.47|full	Absent	0	None	Absent	0	None	Absent	0	None	Absent	0	None	Absent	0	None	Absent	0	None	Absent	0	None	Absent	0	None	Absent	0	None	Absent	0	None	Absent	0	None	Absent	0	None	Absent	0	None	Absent
Sulfur cycling enzymes (detailed)	Metabolism of organic sulfur | Cysteine <-> Cystathionine	metB	cystathionine gamma-synthase	K01739.hmm	K01739	O4-succinyl-L-homoserine + L-cysteine = L-cystathionine + succinate [RN:R03260]	O4-succinyl-L-homoserine; L-cysteine	L-cystathionine; succinate	443.43|full	Absent	0	None	Absent	0	None	Present	1	NODE_1655_length_53507_cov_27.096629_2	Present	1	NODE_111_length_8731_cov_8.842501_1	Absent	0	None	Absent	0	None	Present	2	NODE_6079_length_25681_cov_5.784165_11,NODE_33377_length_8551_cov_4.630179_6	Present	1	NODE_44987_length_7069_cov_5.466068_8	Absent	0	None	Present	1	NODE_2509_length_43345_cov_9.956503_39	Absent	0	None	Absent	0	None	Present	1	NODE_8_length_70607_cov_28.746519_51	Present
Sulfur cycling enzymes (detailed)	Metabolism of organic sulfur | Cysteine <-> 3-mercaptopyruvate	aspB	aspartate aminotransferase	K00812.hmm	K00812	L-aspartate + 2-oxoglutarate = oxaloacetate + L-glutamate [RN:R00355]	L-aspartate; 2-oxoglutarate	oxaloacetate; L-glutamate	489.37|domain	Absent	0	None	Present	2	NODE_53413_length_6359_cov_5.815514_5,NODE_1778_length_51609_cov_5.946949_15	Present	1	NODE_1073_length_66004_cov_24.273514_65	Present	2	NODE_72_length_11675_cov_6.737972_6,NODE_84_length_10869_cov_5.146127_7	Present	1	NODE_87_length_9770_cov_3.859383_8	Present	1	NODE_221204_length_2728_cov_3.476244_1	Absent	0	None	Absent	0	None	Present	1	NODE_379081_length_1981_cov_4.835929_3	Present	1	NODE_7587_length_22373_cov_11.698136_13	Present	1	NODE_31_length_18491_cov_3.963072_9	Present	2	NODE_85_length_209397_cov_14.738433_40,NODE_54_length_254808_cov_14.885968_77	Present	1	NODE_22_length_49258_cov_28.193587_30	Present
Sulfur cycling enzymes (detailed)	Metabolism of organic sulfur | OAHS (O-acetylhomoserine) + Sulfide -> Homocysteine	metY	O-acetylhomoserine (thiol)-lyase	K01740.hmm	K01740	O-acetyl-L-homoserine + methanethiol = L-methionine + acetate [RN:R00651]	O-acetyl-L-homoserine; methanethiol	L-methionine; acetate	419.03|domain	Present	3	NODE_7981_length_21619_cov_75.732378_1,NODE_9708_length_19037_cov_74.636498_3,NODE_3087_length_38299_cov_65.463968_35	Absent	0	None	Absent	0	None	Present	1	NODE_122_length_8359_cov_5.078725_5	Present	2	NODE_42_length_18105_cov_3.387841_14,NODE_42_length_18105_cov_3.387841_13	Absent	0	None	Absent	0	None	Absent	0	None	Absent	0	None	Present	1	NODE_33351_length_8555_cov_9.118588_3	Present	1	NODE_199_length_1025_cov_1.628692_1	Absent	0	None	Absent	0	None	Present
Sulfur cycling enzymes (detailed)	Metabolism of organic sulfur | Cystathionine -> Homocysteine	malY	cysteine-S-conjugate beta-lyase	K14155.hmm	K14155	L-cystathionine + H2O = L-homocysteine + pyruvate + ammonium	L-cystathionine	L-homocysteine; pyruvate; ammonium	287.03|full	Absent	0	None	Absent	0	None	Absent	0	None	Absent	0	None	Present	1	NODE_14_length_29612_cov_4.232436_12	Absent	0	None	Absent	0	None	Absent	0	None	Absent	0	None	Absent	0	None	Absent	0	None	Absent	0	None	Absent	0	None	Absent
Sulfur cycling enzymes (detailed)	Metabolism of organic sulfur | Cystathionine -> Homocysteine	metC	cysteine-S-conjugate beta-lyase	K01760.hmm	K01760	L-cystathionine + H2O = L-homocysteine + pyruvate + ammonium	L-cystathionine	L-homocysteine; pyruvate; ammonium	488.30|full	Absent	0	None	Absent	0	None	Present	2	NODE_1655_length_53507_cov_27.096629_2,NODE_2840_length_40262_cov_20.535703_33	Present	2	NODE_111_length_8731_cov_8.842501_1,NODE_56_length_14114_cov_5.404005_15	Absent	0	None	Present	1	NODE_413271_length_1881_cov_3.515882_3	Present	1	NODE_6079_length_25681_cov_5.784165_11	Present	1	NODE_44987_length_7069_cov_5.466068_8	Absent	0	None	Present	1	NODE_2509_length_43345_cov_9.956503_39	Present	1	NODE_57_length_9869_cov_3.029310_6	Absent	0	None	Present	1	NODE_8_length_70607_cov_28.746519_51	Present
Sulfur cycling enzymes (detailed)	Metabolism of organic sulfur | MHO (L-methionine (R)-S-oxide) -> Methionine)	msrC	L-methionine (R)-S-oxide reductase	K08968.hmm	K08968	L-methionine-(R)-S-oxide + reduced thioredoxin = L-methionine + oxidized thioredoxin + H2O	L-methionine-(R)-S-oxide; reduced thioredoxin	L-methionine; oxidized thioredoxin	96.33|domain	Absent	0	None	Absent	0	None	Present	1	NODE_24593_length_10449_cov_19.912738_10	Absent	0	None	Present	1	NODE_147_length_5717_cov_1.881738_6	Absent	0	None	Absent	0	None	Absent	0	None	Absent	0	None	Present	1	NODE_2009_length_48501_cov_12.348285_42	Absent	0	None	Absent	0	None	Absent	0	None	Present
Sulfur cycling enzymes (detailed)	Metabolism of organic sulfur | Homocysteine -> Methionine	metH	5-methyltetrahydrofolate--homocysteine methyltransferase	K00548.hmm	K00548	5-methyltetrahydrofolate + L-homocysteine = tetrahydrofolate + L-methionine [RN:R00946]	5-methyltetrahydrofolate; L-homocysteine	tetrahydrofolate; L-methionine	268.07|full	Present	2	NODE_4790_length_29576_cov_86.541174_24,NODE_4790_length_29576_cov_86.541174_22	Present	1	NODE_8996_length_20037_cov_6.160294_6	Absent	0	None	Present	1	NODE_462_length_1776_cov_4.953502_2	Present	1	NODE_43_length_17723_cov_3.904908_15	Present	1	NODE_158860_length_3321_cov_3.929271_2	Present	2	NODE_119638_length_3931_cov_5.194014_1,NODE_334312_length_2134_cov_5.215007_2	Absent	0	None	Present	1	NODE_97263_length_4443_cov_3.731541_2	Present	1	NODE_2405_length_44236_cov_10.301736_30	Absent	0	None	Present	1	NODE_542_length_90772_cov_14.691370_58	Present	1	NODE_54_length_20355_cov_23.791903_11	Absent
Sulfur cycling enzymes (detailed)	Metabolism of organic sulfur | Homocysteine <-> Methionine	metE	5-methyltetrahydropteroyltriglutamate--homocysteine methyltransferase	K00549.hmm	K00549	5-methyltetrahydropteroyltri-L-glutamate + L-homocysteine = tetrahydropteroyltri-L-glutamate + L-methionine [RN:R04405]	5-methyltetrahydropteroyltri-L-glutamate; L-homocysteine	tetrahydropteroyltri-L-glutamate; L-methionine	45.87|domain	Present	3	NODE_11415_length_17188_cov_79.749431_3,NODE_4618_length_30258_cov_78.052445_29,NODE_4981_length_28840_cov_80.777662_8	Present	1	NODE_14948_length_14475_cov_5.983148_5	Absent	0	None	Present	1	NODE_494_length_1403_cov_3.630468_1	Absent	0	None	Absent	0	None	Absent	0	None	Absent	0	None	Present	2	NODE_80590_length_4968_cov_4.291879_1,NODE_124859_length_3832_cov_5.338099_1	Absent	0	None	Absent	0	None	Absent	0	None	Absent	0	None	Absent
Sulfur cycling enzymes (detailed)	Metabolism of organic sulfur | SAH (S-adenosyl-L-homocysteine) -> Homocysteine	ahcY	adenosylhomocysteinase	K01251.hmm	K01251	S-adenosyl-L-homocysteine + H2O = L-homocysteine + adenosine [RN:R00192]	S-adenosyl-L-homocysteine	L-homocysteine; adenosine	149.53|full	Present	1	NODE_790_length_76572_cov_83.077460_67	Present	2	NODE_73650_length_5240_cov_6.786500_3,NODE_3595_length_35077_cov_6.577837_1	Present	1	NODE_148437_length_3459_cov_24.730024_4	Present	1	NODE_480_length_1525_cov_2.856254_1	Absent	0	None	Present	2	NODE_28516_length_9465_cov_4.270988_1,NODE_426336_length_1846_cov_2.541597_1	Present	1	NODE_239637_length_2600_cov_6.314735_2	Present	8	NODE_58087_length_6037_cov_5.292544_2,NODE_31280_length_8924_cov_5.711467_10,NODE_54440_length_6284_cov_5.391716_3,NODE_43595_length_7212_cov_5.920218_3,NODE_49815_length_6638_cov_4.708036_6,NODE_42125_length_7373_cov_4.913501_4,NODE_50691_length_6566_cov_5.001229_1,NODE_28862_length_9389_cov_4.611956_1	Present	1	NODE_49750_length_6643_cov_4.553582_2	Present	1	NODE_7362_length_22794_cov_9.358855_3	Absent	0	None	Present	1	NODE_813_length_75745_cov_14.915947_33	Present	1	NODE_22_length_49258_cov_28.193587_33	Present
Sulfur cycling enzymes (detailed)	Metabolism of organic sulfur | SRH (S-ribosylhomocysteine) -> Homocysteine	luxS	S-ribosylhomocysteine lyase	K07173.hmm	K07173	S-(5-deoxy-D-ribos-5-yl)-L-homocysteine = L-homocysteine + (4S)-4,5-dihydroxypentan-2,3-dione [RN:R01291]	S-(5-deoxy-D-ribos-5-yl)-L-homocysteine	L-homocysteine; (4S)-4,5-dihydroxypentan-2,3-dione	39.97|full	Absent	0	None	Absent	0	None	Absent	0	None	Absent	0	None	Present	1	NODE_16_length_27244_cov_4.408326_10	Absent	0	None	Absent	0	None	Absent	0	None	Absent	0	None	Absent	0	None	Absent	0	None	Absent	0	None	Absent	0	None	Absent
Sulfur cycling enzymes (detailed)	Metabolism of organic sulfur | SAH (S-adenosyl-L-homocysteine) -> SRH (S-ribosylhomocysteine)	mtnN	adenosylhomocysteine nucleosidase	K01243.hmm	K01243	S-adenosyl-L-homocysteine + H2O = S-ribosyl-L-homocysteine + adenine	S-adenosyl-L-homocysteine	S-ribosyl-L-homocysteine; adenine	103.97|full	Present	1	NODE_1748_length_52013_cov_81.194407_1	Present	1	NODE_90093_length_4649_cov_6.456900_2	Absent	0	None	Present	1	NODE_157_length_6733_cov_3.499700_6	Absent	0	None	Absent	0	None	Absent	0	None	Absent	0	None	Present	1	NODE_228357_length_2676_cov_4.713468_1	Absent	0	None	Absent	0	None	Present	2	NODE_42_length_287844_cov_16.450146_125,NODE_1503_length_56016_cov_14.920230_9	Absent	0	None	Absent
Sulfur cycling enzymes (detailed)	Sulfur-related amino acid metabolism | Cysteine -> Sulfide	cysK	cysteine synthase	K01738.hmm	K01738	O-acetyl-L-serine + hydrogen sulfide = L-cysteine + acetate [RN:R00897]	O-acetyl-L-serine; hydrogen sulfide	L-cysteine; acetate	423.80|domain	Present	1	NODE_20921_length_11593_cov_79.576270_1	Present	1	NODE_5476_length_27250_cov_6.176025_20	Present	1	NODE_3797_length_34071_cov_22.090281_31	Absent	0	None	Present	1	NODE_1_length_75283_cov_4.590432_64	Absent	0	None	Present	2	NODE_6079_length_25681_cov_5.784165_10,NODE_70208_length_5392_cov_3.617575_2	Absent	0	None	Present	1	NODE_51908_length_6470_cov_3.997662_3	Present	2	NODE_42242_length_7360_cov_8.305681_3,NODE_36174_length_8109_cov_10.176807_6	Present	2	NODE_2_length_43861_cov_3.502695_14,NODE_103_length_5922_cov_3.325462_3	Present	1	NODE_12072_length_16606_cov_13.248082_3	Absent	0	None	Present
Sulfur cycling enzymes (detailed)	Sulfur-related amino acid metabolism | Cysteine -> Sulfide	cysM	S-sulfo-L-cysteine synthase (O-acetyl-L-serine-dependent)	K12339.hmm	K12339	O-acetyl-L-serine + hydrogen sulfide = L-cysteine + acetate [RN:R00897]	O-acetyl-L-serine; hydrogen sulfide	L-cysteine; acetate	402.40|domain	Absent	0	None	Present	1	NODE_12672_length_16101_cov_5.073850_2	Absent	0	None	Absent	0	None	Absent	0	None	Absent	0	None	Absent	0	None	Present	1	NODE_46283_length_6943_cov_6.002904_3	Absent	0	None	Absent	0	None	Absent	0	None	Present	1	NODE_235_length_133819_cov_15.052338_98	Absent	0	None	Absent
Sulfur cycling enzymes (detailed)	Sulfur-related amino acid metabolism | Cysteine -> Sulfide	malY	cysteine-S-conjugate beta-lyase	K14155.hmm	K14155	L-cystathionine + H2O = L-homocysteine + pyruvate + ammonium	L-cystathionine	L-homocysteine; pyruvate; ammonium	287.03|full	Absent	0	None	Absent	0	None	Absent	0	None	Absent	0	None	Present	1	NODE_14_length_29612_cov_4.232436_12	Absent	0	None	Absent	0	None	Absent	0	None	Absent	0	None	Absent	0	None	Absent	0	None	Absent	0	None	Absent	0	None	Absent
Sulfur cycling enzymes (detailed)	Sulfur-related amino acid metabolism | Cysteine -> Sulfide	dcyD	D-cysteine desulfhydrase	K05396.hmm	K05396	D-cysteine + H2O = sulfide + NH3 + pyruvate [RN:R01874]	D-cysteine	sulfide; NH3; pyruvate	287.07|full	Absent	0	None	Present	1	NODE_20645_length_11705_cov_6.034163_6	Absent	0	None	Absent	0	None	Absent	0	None	Absent	0	None	Absent	0	None	Absent	0	None	Absent	0	None	Absent	0	None	Absent	0	None	Absent	0	None	Absent	0	None	Absent
Sulfur cycling enzymes (detailed)	Sulfur-related amino acid metabolism | Cysteine -> Sulfide	metC	cysteine-S-conjugate beta-lyase	K01760.hmm	K01760	L-cysteine + H2O = pyruvate + hydrogen sulfide + ammonium	L-cysteine	pyruvate; hydrogen sulfide; ammonium	488.30|full	Absent	0	None	Absent	0	None	Present	2	NODE_1655_length_53507_cov_27.096629_2,NODE_2840_length_40262_cov_20.535703_33	Present	2	NODE_111_length_8731_cov_8.842501_1,NODE_56_length_14114_cov_5.404005_15	Absent	0	None	Present	1	NODE_413271_length_1881_cov_3.515882_3	Present	1	NODE_6079_length_25681_cov_5.784165_11	Present	1	NODE_44987_length_7069_cov_5.466068_8	Absent	0	None	Present	1	NODE_2509_length_43345_cov_9.956503_39	Present	1	NODE_57_length_9869_cov_3.029310_6	Absent	0	None	Present	1	NODE_8_length_70607_cov_28.746519_51	Present
Sulfur cycling enzymes (detailed)	Sulfur-related amino acid metabolism | Methionine -> Methanethiol	megL	methionine gamma-lyase	PF01053.hmm	N/A	L-methionine + H2O = methanethiol + 2-oxobutanoate + ammonium	L-methionine	methanethiol; 2-oxobutanoate; ammonium	432.5|full	Present	2	NODE_7981_length_21619_cov_75.732378_1,NODE_9708_length_19037_cov_74.636498_3	Absent	0	None	Present	1	NODE_1655_length_53507_cov_27.096629_2	Present	2	NODE_111_length_8731_cov_8.842501_1,NODE_122_length_8359_cov_5.078725_5	Present	1	NODE_42_length_18105_cov_3.387841_14	Absent	0	None	Present	2	NODE_6079_length_25681_cov_5.784165_11,NODE_33377_length_8551_cov_4.630179_6	Present	1	NODE_44987_length_7069_cov_5.466068_8	Absent	0	None	Present	2	NODE_2509_length_43345_cov_9.956503_39,NODE_33351_length_8555_cov_9.118588_3	Absent	0	None	Absent	0	None	Present	1	NODE_8_length_70607_cov_28.746519_51	Present
Sulfur cycling enzymes (detailed)	Sulfur-related amino acid metabolism | Methionine -> SAMe (S-adenosyl-L-methionine)	metK	S-adenosylmethionine synthetase	K00789.hmm	K00789	ATP + L-methionine + H2O = phosphate + diphosphate + S-adenosyl-L-methionine [RN:R00177]	ATP; L-methionin	phosphate; diphosphate; S-adenosyl-L-methionine	23.13|full	Present	1	NODE_22095_length_11199_cov_71.296213_11	Present	2	NODE_186237_length_3023_cov_4.843666_1,NODE_30467_length_9073_cov_6.219006_1	Present	1	NODE_5018_length_28675_cov_26.920545_17	Present	3	NODE_150_length_6865_cov_6.524308_4,NODE_480_length_1525_cov_2.856254_2,NODE_906_length_505_cov_3.448598_2	Absent	0	None	Present	2	NODE_426336_length_1846_cov_2.541597_3,NODE_426336_length_1846_cov_2.541597_4	Absent	0	None	Absent	0	None	Present	1	NODE_49750_length_6643_cov_4.553582_1	Present	1	NODE_18909_length_12398_cov_10.550352_11	Present	1	NODE_26_length_19839_cov_3.706963_14	Present	1	NODE_235_length_133819_cov_15.052338_11	Present	1	NODE_14_length_58080_cov_20.182763_41	Present
Sulfur cycling enzymes (detailed)	Sulfur-related amino acid metabolism | SAMe (S-adenosyl-L-methionine) -> SAH (S-adenosyl-L-homocysteine)	dcm	DNA (cytosine-5)-methyltransferase 1	K00558.hmm	K00558	S-adenosyl-L-methionine + DNA containing cytosine = S-adenosyl-L-homocysteine + DNA containing 5-methylcytosine [RN:R00380]	S-adenosyl-L-methionine; DNA containing cytosine	S-adenosyl-L-homocysteine; DNA containing 5-methylcytosine	165.83|full	Present	1	NODE_2295_length_45180_cov_71.688975_32	Absent	0	None	Present	2	NODE_3939_length_33319_cov_18.179263_11,NODE_3797_length_34071_cov_22.090281_30	Absent	0	None	Absent	0	None	Absent	0	None	Absent	0	None	Absent	0	None	Absent	0	None	Absent	0	None	Absent	0	None	Present	1	NODE_27_length_352536_cov_14.769196_129	Absent	0	None	Present
[truncated: 305 more columns]

## Sheet: FunctionHit
Category	Function	Gene.abbreviation	Gene.name	bin.1.Function.presence	bin.10.Function.presence	bin.101.Function.presence	bin.103.Function.presence	bin.104.Function.presence	bin.105.Function.presence	bin.106.Function.presence	bin.107.Function.presence	bin.108.Function.presence	bin.11.Function.presence	bin.110.Function.presence	bin.113.Function.presence	bin.115.Function.presence	bin.117.Function.presence	bin.118.Function.presence	bin.119.Function.presence	bin.12.Function.presence	bin.121.Function.presence	bin.124.Function.presence	bin.128.Function.presence	bin.129.Function.presence	bin.13.Function.presence	bin.130.Function.presence	bin.131.Function.presence	bin.132.Function.presence	bin.133.Function.presence	bin.140.Function.presence	bin.141.Function.presence	bin.145.Function.presence	bin.150.Function.presence	bin.153.Function.presence	bin.154.Function.presence	bin.158.Function.presence	bin.163.Function.presence	bin.164.Function.presence	bin.165.Function.presence	bin.167.Function.presence	bin.17.Function.presence	bin.170.Function.presence	bin.173.Function.presence	bin.174.Function.presence	bin.175.Function.presence	bin.176.Function.presence	bin.177.Function.presence	bin.180.Function.presence	bin.181.Function.presence
Thermophilic specific	Thermophilic specific	rgy	reverse gyrase	Absent	Absent	Absent	Absent	Absent	Absent	Absent	Absent	Absent	Absent	Absent	Absent	Absent	Absent	Absent	Absent	Absent	Absent	Absent	Absent	Absent	Absent	Absent	Absent	Absent	Absent	Absent	Absent	Absent	Absent	Absent	Absent	Absent	Absent	Absent	Absent	Absent	Absent	Absent	Absent	Absent	Absent	Absent	Absent	Absent	Absent
Amino acid utilization	4-aminobutyrate aminotransferase and related aminotransferases	4-aminobutyrate aminotransferase and related aminotransferases	4-aminobutyrate aminotransferase and related aminotransferases	Absent	Absent	Absent	Absent	Present	Absent	Present	Absent	Absent	Absent	Present	Absent	Present	Absent	Present	Absent	Present	Present	Absent	Absent	Absent	Present	Absent	Absent	Present	Present	Present	Absent	Absent	Present	Absent	Absent	Absent	Absent	Absent	Absent	Present	Present	Absent	Absent	Absent	Present	Absent	Present	Absent	Absent
Amino acid utilization	Aminotransferase class I and II	aminotransferase class I and II	aminotransferase class I and II	Present	Present	Present	Absent	Absent	Absent	Absent	Absent	Absent	Absent	Present	Present	Present	Absent	Present	Absent	Absent	Absent	Absent	Absent	Absent	Absent	Absent	Absent	Present	Present	Absent	Present	Absent	Absent	Absent	Absent	Absent	Present	Absent	Absent	Present	Present	Present	Present	Absent	Present	Absent	Absent	Present	Absent
Amino acid utilization	Phosphoserine aminotransferase	phosphoserine aminotransferase	phosphoserine aminotransferase	Present	Present	Present	Present	Absent	Absent	Absent	Absent	Absent	Absent	Absent	Present	Present	Present	Absent	Absent	Present	Present	Present	Present	Present	Absent	Present	Present	Present	Absent	Present	Absent	Present	Present	Present	Absent	Present	Present	Present	Absent	Present	Absent	Present	Present	Absent	Present	Present	Present	Present	Absent
Amino acid utilization	Ornithine/acetylornithine aminotransferase	ornithine/acetylornithine aminotransferase	ornithine/acetylornithine aminotransferase	Present	Present	Present	Present	Present	Present	Present	Absent	Absent	Absent	Present	Present	Present	Present	Present	Present	Present	Present	Present	Present	Absent	Present	Present	Present	Present	Present	Present	Present	Present	Present	Present	Present	Present	Present	Absent	Present	Present	Present	Present	Present	Absent	Present	Present	Present	Present	Present
Amino acid utilization	Branched-chain amino acid aminotransferase/4-amino-4-deoxychorismate lyase	branched-chain amino acid aminotransferase/4-amino-4-deoxychorismate lyase	branched-chain amino acid aminotransferase/4-amino-4-deoxychorismate lyase	Present	Present	Absent	Present	Present	Present	Present	Present	Absent	Present	Absent	Present	Present	Present	Present	Present	Present	Present	Present	Present	Absent	Absent	Present	Present	Present	Present	Present	Present	Present	Absent	Present	Present	Present	Present	Present	Present	Present	Present	Present	Present	Absent	Present	Present	Present	Present	Present
Amino acid utilization	Aspartate/tyrosine/aromatic aminotransferase	aspartate/tyrosine/aromatic aminotransferase	aspartate/tyrosine/aromatic aminotransferase	Present	Present	Present	Present	Present	Present	Absent	Absent	Present	Present	Present	Present	Present	Present	Present	Present	Absent	Present	Present	Present	Present	Absent	Present	Present	Present	Present	Present	Absent	Present	Present	Present	Present	Present	Present	Absent	Present	Absent	Absent	Absent	Present	Absent	Absent	Present	Absent	Present	Present
Amino acid utilization	Histidinol-phosphate/aromatic aminotransferase	histidinol-phosphate/aromatic aminotransferase	histidinol-phosphate/aromatic aminotransferase	Present	Present	Present	Present	Present	Absent	Present	Present	Present	Present	Present	Present	Present	Present	Present	Present	Present	Present	Present	Present	Present	Absent	Present	Present	Present	Present	Present	Present	Present	Present	Present	Present	Present	Present	Absent	Present	Present	Present	Present	Present	Present	Present	Present	Present	Present	Present
Amino acid utilization	Serine-pyruvate aminotransferase/archaeal aspartate aminotransferase	serine-pyruvate aminotransferase/archaeal aspartate aminotransferase	serine-pyruvate aminotransferase/archaeal aspartate aminotransferase	Absent	Present	Present	Absent	Present	Absent	Absent	Absent	Present	Absent	Absent	Present	Present	Absent	Absent	Absent	Absent	Absent	Absent	Absent	Absent	Absent	Absent	Present	Present	Present	Absent	Present	Present	Present	Absent	Present	Absent	Absent	Absent	Absent	Present	Present	Present	Absent	Absent	Present	Present	Absent	Absent	Absent
Ethanol fermentation	Acetate => Acetaldehyde	acetate => acetaldehyde	acetate => acetaldehyde	Absent	Absent	Absent	Absent	Absent	Absent	Absent	Absent	Absent	Absent	Absent	Absent	Absent	Absent	Absent	Absent	Present	Absent	Present	Absent	Absent	Absent	Absent	Present	Absent	Absent	Present	Absent	Absent	Present	Absent	Absent	Absent	Absent	Absent	Absent	Absent	Absent	Absent	Absent	Absent	Absent	Present	Present	Absent	Absent
Ethanol fermentation	Acetaldehyde => Ethanol	acetaldehyde => ethanol	acetaldehyde => ethanol	Absent	Absent	Present	Absent	Present	Absent	Absent	Absent	Absent	Present	Absent	Absent	Absent	Absent	Absent	Absent	Present	Absent	Present	Absent	Absent	Absent	Absent	Present	Absent	Present	Present	Absent	Present	Absent	Absent	Present	Absent	Absent	Absent	Absent	Absent	Absent	Absent	Absent	Absent	Absent	Absent	Absent	Absent	Absent
Fatty acid degradation	acyl-CoA dehydrogenase	acyl-CoA dehydrogenase	acyl-CoA dehydrogenase	Present	Present	Present	Present	Present	Present	Present	Present	Absent	Present	Present	Present	Present	Present	Present	Present	Present	Present	Present	Present	Present	Present	Present	Present	Present	Present	Present	Present	Present	Present	Present	Present	Present	Present	Present	Present	Present	Present	Present	Present	Present	Present	Present	Present	Present	Present
Aromatics degradation	Protocatechuate/Catechol degradation	catA	catechol 1,2-dioxygenase	Absent	Absent	Absent	Absent	Absent	Absent	Absent	Absent	Absent	Absent	Absent	Absent	Absent	Absent	Absent	Absent	Present	Absent	Absent	Absent	Absent	Absent	Absent	Present	Absent	Absent	Absent	Absent	Absent	Absent	Absent	Absent	Absent	Absent	Absent	Absent	Absent	Absent	Absent	Present	Absent	Absent	Absent	Absent	Absent	Absent
Aromatics degradation	Phenol => Benzoyl-CoA	ubiX||bsdC	flavin prenyltransferase	Absent	Present	Present	Absent	Present	Absent	Present	Absent	Present	Absent	Present	Present	Absent	Present	Absent	Absent	Absent	Present	Present	Present	Absent	Present	Absent	Present	Absent	Absent	Present	Absent	Present	Present	Present	Absent	Absent	Present	Present	Present	Absent	Present	Absent	Present	Absent	Absent	Present	Absent	Absent	Absent
Aromatics degradation	Benzoyl-CoA reduction	bcrABCD	benzoyl-CoA reductase subunit C	Absent	Absent	Absent	Absent	Absent	Absent	Absent	Absent	Absent	Absent	Absent	Absent	Absent	Absent	Absent	Absent	Absent	Absent	Absent	Absent	Present	Absent	Present	Absent	Absent	Absent	Absent	Absent	Absent	Absent	Absent	Absent	Absent	Absent	Absent	Absent	Absent	Absent	Absent	Absent	Absent	Absent	Absent	Absent	Absent	Absent
Complex carbon degradation	Cellulose degrading	cellobiosidase	cellobiosidase	Absent	Absent	Absent	Absent	Absent	Absent	Absent	Absent	Absent	Absent	Absent	Absent	Absent	Absent	Absent	Absent	Absent	Absent	Absent	Absent	Absent	Absent	Absent	Absent	Absent	Absent	Absent	Absent	Absent	Absent	Absent	Absent	Absent	Absent	Absent	Absent	Absent	Absent	Absent	Absent	Absent	Absent	Absent	Absent	Absent	Absent
Complex carbon degradation	Cellulose degrading	cellulase	cellulase	Present	Absent	Present	Absent	Present	Absent	Absent	Absent	Absent	Absent	Absent	Absent	Absent	Present	Absent	Absent	Present	Absent	Absent	Absent	Present	Absent	Absent	Absent	Absent	Absent	Present	Absent	Present	Absent	Absent	Absent	Absent	Absent	Absent	Present	Absent	Present	Absent	Absent	Absent	Absent	Absent	Present	Present	Absent
Complex carbon degradation	Cellulose degrading	beta-glucosidase	beta-glucosidase	Absent	Absent	Present	Absent	Present	Absent	Absent	Absent	Absent	Present	Present	Absent	Absent	Present	Present	Absent	Absent	Absent	Absent	Present	Absent	Absent	Present	Absent	Present	Absent	Absent	Absent	Absent	Absent	Present	Absent	Present	Absent	Absent	Present	Absent	Present	Absent	Absent	Present	Absent	Absent	Absent	Present	Absent
Complex carbon degradation	Hemicullulose debranching	arabinosidase	arabinosidase	Absent	Present	Absent	Absent	Present	Absent	Absent	Absent	Present	Absent	Present	Present	Absent	Absent	Present	Present	Absent	Absent	Absent	Absent	Absent	Present	Absent	Absent	Absent	Absent	Absent	Absent	Absent	Present	Absent	Absent	Present	Absent	Absent	Absent	Absent	Absent	Absent	Absent	Present	Absent	Absent	Absent	Absent	Absent
Complex carbon degradation	Hemicullulose debranching	beta-glucuronidase	beta-glucuronidase	Absent	Absent	Absent	Absent	Absent	Absent	Absent	Absent	Absent	Absent	Absent	Absent	Absent	Absent	Absent	Absent	Absent	Absent	Absent	Absent	Absent	Absent	Absent	Absent	Absent	Absent	Absent	Absent	Absent	Absent	Absent	Absent	Absent	Absent	Absent	Absent	Absent	Absent	Absent	Absent	Present	Absent	Absent	Absent	Absent	Absent
Complex carbon degradation	Hemicullulose debranching	alpha-L-rhamnosidase	alpha-L-rhamnosidase	Absent	Present	Absent	Absent	Absent	Absent	Absent	Absent	Absent	Absent	Absent	Present	Absent	Absent	Present	Absent	Present	Absent	Absent	Absent	Absent	Absent	Absent	Absent	Absent	Absent	Absent	Absent	Absent	Absent	Absent	Absent	Absent	Absent	Absent	Absent	Absent	Absent	Absent	Absent	Absent	Present	Absent	Absent	Absent	Absent
Complex carbon degradation	Endohemicellulases	mannan endo-1,4-beta-mannosidase	mannan endo-1,4-beta-mannosidase	Absent	Absent	Absent	Absent	Absent	Absent	Present	Present	Absent	Absent	Present	Absent	Present	Absent	Present	Present	Absent	Absent	Absent	Absent	Absent	Absent	Absent	Absent	Absent	Absent	Absent	Present	Absent	Absent	Absent	Present	Absent	Absent	Absent	Absent	Absent	Absent	Present	Absent	Present	Absent	Absent	Absent	Absent	Absent
Complex carbon degradation	Endohemicellulases	alpha-D-xyloside xylohydrolase	alpha-D-xyloside xylohydrolase	Absent	Absent	Absent	Absent	Absent	Absent	Absent	Absent	Absent	Absent	Present	Absent	Absent	Absent	Absent	Absent	Absent	Absent	Absent	Absent	Absent	Absent	Absent	Absent	Absent	Absent	Absent	Absent	Absent	Absent	Absent	Absent	Absent	Absent	Absent	Absent	Absent	Absent	Absent	Absent	Absent	Absent	Absent	Absent	Absent	Absent
Complex carbon degradation	Other oligosaccharide degrading	beta-xylosidase	beta-xylosidase	Absent	Present	Present	Absent	Absent	Absent	Absent	Absent	Absent	Absent	Absent	Present	Absent	Absent	Absent	Absent	Absent	Absent	Absent	Absent	Absent	Absent	Absent	Present	Absent	Absent	Absent	Absent	Absent	Present	Absent	Absent	Present	Absent	Absent	Present	Absent	Absent	Absent	Absent	Present	Absent	Absent	Absent	Absent	Absent
Complex carbon degradation	Other oligosaccharide degrading	beta-mannosidase	beta-mannosidase	Absent	Present	Absent	Absent	Absent	Absent	Absent	Absent	Absent	Absent	Absent	Present	Absent	Absent	Absent	Absent	Absent	Absent	Absent	Absent	Absent	Absent	Present	Absent	Absent	Absent	Absent	Absent	Absent	Present	Absent	Absent	Absent	Absent	Absent	Present	Absent	Absent	Absent	Absent	Absent	Absent	Absent	Absent	Present	Absent
Complex carbon degradation	Other oligosaccharide degrading	beta-galactosidase	beta-galactosidase	Absent	Absent	Absent	Absent	Absent	Absent	Absent	Absent	Present	Absent	Absent	Present	Absent	Absent	Present	Absent	Absent	Absent	Absent	Absent	Absent	Absent	Present	Absent	Absent	Absent	Absent	Absent	Absent	Absent	Absent	Absent	Absent	Absent	Absent	Present	Absent	Absent	Absent	Absent	Present	Absent	Absent	Absent	Present	Absent
Complex carbon degradation	Amylolytic enzymes	alpha-amylase	alpha-amylase	Present	Absent	Present	Present	Present	Absent	Present	Present	Present	Present	Absent	Absent	Present	Absent	Absent	Present	Absent	Present	Absent	Present	Absent	Present	Absent	Absent	Present	Absent	Absent	Present	Present	Absent	Absent	Present	Present	Present	Absent	Present	Present	Present	Present	Absent	Present	Present	Absent	Absent	Present	Absent
Complex carbon degradation	Amylolytic enzymes	glucoamylase	glucoamylase	Absent	Present	Absent	Absent	Absent	Absent	Absent	Absent	Absent	Absent	Present	Present	Absent	Present	Absent	Present	Absent	Absent	Absent	Absent	Absent	Present	Absent	Absent	Absent	Absent	Absent	Absent	Absent	Absent	Absent	Absent	Absent	Absent	Absent	Absent	Present	Absent	Absent	Absent	Absent	Present	Absent	Absent	Absent	Absent
Complex carbon degradation	Amylolytic enzymes	pullulanase	pullulanase	Absent	Absent	Absent	Absent	Absent	Absent	Absent	Absent	Absent	Absent	Present	Absent	Absent	Absent	Absent	Absent	Absent	Absent	Absent	Absent	Absent	Absent	Absent	Absent	Absent	Absent	Absent	Absent	Absent	Absent	Absent	Absent	Absent	Absent	Absent	Present	Absent	Present	Absent	Absent	Absent	Absent	Absent	Absent	Absent	Absent
Complex carbon degradation	Amylolytic enzymes	isoamylase	isoamylase	Absent	Absent	Present	Present	Present	Absent	Present	Present	Present	Absent	Absent	Present	Present	Absent	Absent	Absent	Absent	Present	Absent	Present	Absent	Present	Present	Absent	Present	Present	Absent	Absent	Present	Present	Absent	Present	Present	Present	Absent	Absent	Present	Present	Present	Absent	Absent	Present	Absent	Absent	Present	Absent
Complex carbon degradation	Chitin degrading	chitiniase	chitiniase	Absent	Absent	Absent	Absent	Absent	Absent	Absent	Absent	Absent	Absent	Absent	Absent	Absent	Absent	Absent	Absent	Absent	Absent	Absent	Absent	Absent	Absent	Absent	Absent	Absent	Absent	Absent	Absent	Absent	Absent	Absent	Absent	Absent	Absent	Absent	Present	Absent	Absent	Absent	Absent	Absent	Absent	Absent	Absent	Absent	Absent
Complex carbon degradation	Chitin degrading	hexosaminidase	hexosaminidase	Present	Present	Present	Present	Absent	Absent	Present	Present	Absent	Present	Absent	Present	Absent	Absent	Present	Present	Absent	Present	Present	Present	Present	Absent	Absent	Present	Absent	Present	Absent	Absent	Present	Present	Present	Present	Present	Present	Present	Present	Present	Absent	Absent	Present	Present	Absent	Present	Absent	Present	Present
Fermentation	Pyruvate oxidation	porA	pyruvate ferredoxin oxidoreductase alpha subunit	Absent	Absent	Absent	Absent	Absent	Absent	Absent	Absent	Absent	Absent	Absent	Absent	Absent	Absent	Absent	Absent	Absent	Absent	Absent	Absent	Absent	Absent	Absent	Absent	Absent	Absent	Absent	Absent	Absent	Absent	Absent	Absent	Absent	Absent	Absent	Absent	Absent	Absent	Absent	Absent	Absent	Absent	Absent	Absent	Absent	Absent
Fermentation	Alcohol utilization	adh	alcohol dehydrogenase	Absent	Absent	Absent	Absent	Absent	Absent	Absent	Absent	Absent	Absent	Absent	Absent	Absent	Absent	Absent	Absent	Absent	Absent	Absent	Absent	Absent	Absent	Absent	Absent	Absent	Absent	Absent	Absent	Absent	Absent	Absent	Absent	Absent	Absent	Absent	Absent	Absent	Absent	Absent	Absent	Absent	Absent	Absent	Absent	Absent	Absent
Fermentation	Lactate utilization	ldh	L-lactate dehydrogenase	Absent	Absent	Absent	Absent	Absent	Absent	Absent	Absent	Absent	Absent	Absent	Absent	Absent	Absent	Absent	Absent	Absent	Absent	Absent	Absent	Absent	Absent	Absent	Absent	Present	Absent	Absent	Absent	Absent	Absent	Absent	Absent	Absent	Absent	Absent	Absent	Absent	Absent	Absent	Absent	Absent	Absent	Absent	Absent	Absent	Absent
Fermentation	Acetogenesis	acdA||ack||pta	acetyl coenzyme A synthetase (ADP forming), alpha domain	Absent	Present	Absent	Present	Absent	Absent	Present	Present	Present	Present	Absent	Present	Present	Absent	Present	Present	Absent	Present	Present	Present	Absent	Absent	Absent	Present	Absent	Present	Present	Present	Present	Absent	Absent	Present	Present	Absent	Present	Absent	Present	Present	Present	Present	Absent	Present	Absent	Present	Present	Present
Fermentation	Acetate to acetyl-CoA	acs	acetyl-CoA synthetase	Absent	Absent	Present	Present	Present	Absent	Present	Absent	Absent	Absent	Present	Present	Present	Present	Absent	Absent	Absent	Absent	Present	Absent	Absent	Absent	Present	Present	Absent	Present	Present	Present	Absent	Present	Present	Present	Present	Present	Present	Present	Present	Present	Present	Present	Present	Present	Present	Present	Present	Present
Fermentation	Pyruvate <=> acetyl-CoA + formate	pflD	formate C-acetyltransferase	Absent	Absent	Absent	Absent	Absent	Absent	Absent	Absent	Absent	Absent	Absent	Absent	Absent	Absent	Absent	Absent	Absent	Absent	Absent	Absent	Absent	Absent	Absent	Absent	Absent	Absent	Absent	Absent	Absent	Absent	Absent	Absent	Absent	Absent	Absent	Absent	Absent	Absent	Absent	Absent	Absent	Absent	Absent	Absent	Absent	Absent
C1 metabolism	Methanol oxidation	mxaF or mdh	methanol dehydrogenase (cytochrome c) subunit 1	Absent	Present	Present	Absent	Present	Absent	Present	Present	Present	Present	Absent	Present	Absent	Absent	Absent	Present	Present	Present	Present	Present	Absent	Absent	Absent	Present	Absent	Absent	Present	Absent	Present	Present	Absent	Present	Absent	Absent	Absent	Present	Absent	Absent	Absent	Present	Absent	Absent	Present	Absent	Absent	Absent
C1 metabolism	Methyl amine -> formaldehyde	mauAB	methylamine dehydrogenase light chain	Absent	Absent	Absent	Absent	Absent	Absent	Absent	Absent	Absent	Absent	Absent	Absent	Absent	Absent	Absent	Absent	Absent	Absent	Present	Absent	Absent	Absent	Absent	Absent	Absent	Absent	Absent	Absent	Present	Absent	Absent	Absent	Absent	Absent	Absent	Absent	Absent	Absent	Absent	Absent	Absent	Absent	Present	Absent	Absent	Absent
C1 metabolism	Formaldehyde oxidation	fdhA||fghA||frmA||mycoS_dep_FDH||fae	glutathione-independent formaldehyde dehydrogenase	Present	Absent	Present	Present	Absent	Absent	Absent	Present	Absent	Absent	Absent	Absent	Absent	Present	Absent	Absent	Present	Present	Present	Present	Present	Absent	Present	Present	Present	Present	Present	Absent	Present	Present	Present	Absent	Present	Present	Absent	Present	Absent	Absent	Absent	Present	Absent	Absent	Present	Absent	Present	Absent
C1 metabolism	Formate oxidation	fdoG||fdwB||fdoH||fdhAB	formate dehydrogenase major subunit	Present	Present	Absent	Present	Absent	Absent	Absent	Present	Absent	Present	Present	Present	Present	Absent	Absent	Absent	Absent	Present	Absent	Present	Present	Absent	Absent	Present	Present	Present	Present	Absent	Absent	Present	Absent	Present	Present	Present	Absent	Absent	Absent	Absent	Present	Present	Absent	Present	Present	Absent	Present	Present
C1 metabolism	Aerobic CO oxidation	coxS||coxM||coxL	aerobic carbon-monoxide dehydrogenase small subunit	Present	Present	Absent	Absent	Absent	Absent	Absent	Absent	Absent	Absent	Absent	Present	Absent	Absent	Absent	Absent	Present	Present	Absent	Present	Present	Absent	Absent	Absent	Present	Present	Absent	Absent	Absent	Present	Absent	Present	Present	Present	Absent	Absent	Present	Absent	Present	Absent	Absent	Absent	Absent	Present	Present	Present
Methane metabolism	Methane oxidation - Partculate methane monooxygenase	pmoABC	methane/ammonia monooxygenase subunit A	Absent	Absent	Absent	Absent	Absent	Absent	Absent	Absent	Absent	Absent	Absent	Absent	Absent	Absent	Absent	Absent	Absent	Absent	Absent	Absent	Absent	Absent	Absent	Absent	Absent	Absent	Absent	Absent	Absent	Absent	Absent	Absent	Absent	Absent	Absent	Absent	Absent	Absent	Absent	Absent	Absent	Absent	Absent	Absent	Absent	Absent
Methane metabolism	Methane oxidation - Soluble methane monoxygenase	mmoBD	methane monooxygenase regulatory protein B	Absent	Absent	Present	Absent	Absent	Absent	Present	Absent	Absent	Absent	Absent	Absent	Absent	Absent	Absent	Absent	Absent	Absent	Absent	Absent	Absent	Absent	Present	Present	Absent	Present	Present	Absent	Present	Present	Absent	Absent	Absent	Absent	Absent	Absent	Absent	Absent	Present	Absent	Absent	Absent	Absent	Absent	Absent	Absent
Methane metabolism	Methane production	mcrABC	methyl-coenzyme M reductase alpha subunit	Absent	Absent	Absent	Absent	Absent	Absent	Absent	Absent	Absent	Absent	Absent	Absent	Absent	Absent	Absent	Absent	Absent	Absent	Absent	Absent	Absent	Absent	Absent	Absent	Absent	Absent	Absent	Absent	Absent	Absent	Absent	Absent	Absent	Absent	Absent	Absent	Absent	Absent	Absent	Absent	Absent	Absent	Absent	Absent	Absent	Absent
Carbon fixation	CBB cycle - Rubisco	Form I	Form I RuBisCO large subunit	Absent	Absent	Absent	Absent	Absent	Absent	Absent	Absent	Absent	Absent	Absent	Absent	Present	Absent	Absent	Absent	Absent	Absent	Absent	Present	Absent	Absent	Absent	Absent	Absent	Absent	Absent	Absent	Absent	Absent	Absent	Absent	Absent	Absent	Absent	Absent	Absent	Absent	Absent	Absent	Absent	Absent	Present	Absent	Absent	Absent
Carbon fixation	CBB cycle - Rubisco	Form II	Form II RuBisCO large subunit	Absent	Absent	Absent	Absent	Absent	Absent	Absent	Absent	Absent	Absent	Absent	Absent	Absent	Absent	Absent	Absent	Absent	Absent	Absent	Absent	Absent	Absent	Absent	Absent	Absent	Absent	Absent	Absent	Absent	Absent	Absent	Absent	Absent	Absent	Absent	Absent	Absent	Absent	Absent	Absent	Absent	Absent	Absent	Absent	Absent	Absent
Carbon fixation	CBB cycle - Rubisco	Form II/III	Form II/III RuBisCO large subunit	Absent	Absent	Absent	Absent	Absent	Absent	Absent	Absent	Absent	Absent	Absent	Absent	Absent	Absent	Absent	Absent	Absent	Absent	Absent	Absent	Absent	Absent	Absent	Absent	Absent	Absent	Absent	Absent	Absent	Absent	Absent	Absent	Absent	Absent	Absent	Absent	Absent	Absent	Absent	Absent	Absent	Absent	Absent	Absent	Absent	Absent
Carbon fixation	CBB cycle - Rubisco	Form III	Form III RuBisCO large subunit	Absent	Absent	Absent	Absent	Absent	Absent	Absent	Absent	Absent	Absent	Absent	Absent	Absent	Absent	Absent	Absent	Absent	Absent	Absent	Absent	Absent	Absent	Absent	Absent	Absent	Absent	Absent	Absent	Absent	Absent	Absent	Absent	Absent	Absent	Absent	Absent	Absent	Absent	Absent	Absent	Absent	Absent	Absent	Absent	Absent	Absent
Carbon fixation	CBB cycle - Rubisco	Form IV	Form IV RuBisCO large subunit	Absent	Absent	Absent	Absent	Absent	Absent	Absent	Absent	Absent	Absent	Absent	Absent	Absent	Absent	Absent	Absent	Absent	Absent	Absent	Absent	Absent	Absent	Absent	Absent	Absent	Absent	Absent	Absent	Absent	Absent	Absent	Absent	Absent	Absent	Absent	Absent	Absent	Absent	Absent	Absent	Absent	Absent	Absent	Absent	Absent	Absent
Carbon fixation	3 Hydroxypropionate cycle	prpE||mcr||K15017	propionyl-CoA synthetase	Present	Absent	Absent	Present	Absent	Absent	Absent	Absent	Absent	Absent	Absent	Absent	Absent	Present	Absent	Absent	Absent	Present	Present	Absent	Present	Absent	Absent	Present	Absent	Present	Present	Absent	Absent	Present	Present	Absent	Absent	Present	Absent	Present	Absent	Absent	Absent	Absent	Absent	Absent	Absent	Present	Present	Absent
Carbon fixation	3HP/4HB	K14466||4hbl||K18861||E6.2.1.56||abfD	4-hydroxybutyrate---CoA ligase (ADP-forming)	Present	Absent	Absent	Absent	Absent	Absent	Absent	Absent	Absent	Absent	Absent	Absent	Absent	Absent	Absent	Absent	Absent	Absent	Absent	Absent	Absent	Absent	Absent	Absent	Present	Absent	Absent	Absent	Absent	Absent	Absent	Absent	Absent	Absent	Absent	Absent	Absent	Absent	Absent	Absent	Absent	Absent	Absent	Absent	Absent	Absent
Carbon fixation	Wood Ljungdahl pathway	cdhD||cdhE||cooS	acetyl-CoA decarbonylase/synthase, CODH/ACS complex subunit delta	Absent	Absent	Absent	Absent	Absent	Absent	Absent	Absent	Absent	Absent	Absent	Absent	Absent	Absent	Absent	Absent	Absent	Absent	Absent	Absent	Absent	Absent	Absent	Absent	Absent	Absent	Absent	Absent	Absent	Absent	Absent	Absent	Absent	Absent	Absent	Absent	Absent	Absent	Absent	Absent	Absent	Absent	Absent	Absent	Absent	Absent
Carbon fixation	Reverse TCA cycle	aclAB	ATP-citrate lyase alpha-subunit	Absent	Absent	Absent	Absent	Absent	Absent	Absent	Absent	Absent	Absent	Absent	Absent	Absent	Absent	Absent	Absent	Absent	Absent	Absent	Absent	Absent	Absent	Absent	Absent	Absent	Absent	Absent	Absent	Absent	Absent	Absent	Absent	Absent	Absent	Absent	Absent	Absent	Absent	Absent	Absent	Absent	Absent	Absent	Absent	Absent	Absent
Nitrogen cycling	Ammonia oxidation	amoABC	methane/ammonia monooxygenase subunit A	Absent	Absent	Absent	Absent	Absent	Absent	Absent	Absent	Absent	Absent	Absent	Absent	Absent	Absent	Absent	Absent	Absent	Absent	Absent	Absent	Absent	Absent	Absent	Absent	Absent	Absent	Absent	Absent	Absent	Absent	Absent	Absent	Absent	Absent	Absent	Absent	Absent	Absent	Absent	Absent	Absent	Absent	Absent	Absent	Absent	Absent
Nitrogen cycling	N2 fixation	anfDKG||nifDK||vnfDKG||nifH	nitrogenase iron-iron protein, alpha subunit	Absent	Absent	Absent	Absent	Absent	Absent	Absent	Absent	Absent	Absent	Absent	Absent	Absent	Absent	Absent	Absent	Absent	Absent	Absent	Absent	Absent	Absent	Absent	Absent	Absent	Absent	Absent	Absent	Absent	Absent	Absent	Absent	Absent	Absent	Absent	Absent	Absent	Absent	Absent	Absent	Absent	Absent	Absent	Absent	Absent	Absent
Nitrogen cycling	Nitrite oxidation	nxrAB	nitrate reductase / nitrite oxidoreductase, alpha subunit	Absent	Absent	Absent	Absent	Absent	Absent	Absent	Absent	Absent	Absent	Absent	Absent	Absent	Absent	Absent	Absent	Absent	Absent	Absent	Absent	Absent	Absent	Absent	Absent	Absent	Absent	Absent	Absent	Absent	Absent	Absent	Absent	Absent	Absent	Absent	Absent	Absent	Absent	Absent	Absent	Absent	Absent	Absent	Absent	Absent	Absent
Nitrogen cycling	Nitrate reduction	napAB||narGH	periplasmic nitrate reductase NapA	Absent	Absent	Absent	Absent	Absent	Absent	Absent	Absent	Absent	Absent	Absent	Absent	Absent	Present	Absent	Absent	Present	Absent	Present	Absent	Present	Absent	Absent	Absent	Absent	Absent	Present	Absent	Absent	Absent	Present	Absent	Absent	Absent	Absent	Absent	Absent	Absent	Present	Present	Absent	Absent	Absent	Absent	Absent	Absent
Nitrogen cycling	Nitrite reduction to ammonia	nrfADH||nirBD	cytochrome c nitrite reductase small subunit	Present	Present	Absent	Absent	Absent	Present	Absent	Absent	Present	Absent	Absent	Present	Absent	Absent	Present	Absent	Present	Present	Present	Present	Present	Absent	Present	Present	Absent	Present	Present	Absent	Present	Present	Absent	Absent	Present	Present	Absent	Present	Present	Absent	Present	Present	Present	Absent	Present	Present	Present	Absent
Nitrogen cycling	Nitrite reduction	nirKS||octR	nitrite reductase (NO-forming)	Absent	Absent	Absent	Absent	Absent	Absent	Absent	Absent	Absent	Absent	Absent	Absent	Absent	Absent	Absent	Absent	Absent	Absent	Present	Absent	Present	Absent	Absent	Absent	Absent	Absent	Absent	Absent	Absent	Absent	Present	Absent	Absent	Absent	Present	Absent	Absent	Absent	Absent	Absent	Absent	Absent	Absent	Absent	Absent	Absent
Nitrogen cycling	Nitric oxide reduction	norBC	nitric oxide reductase subunit B	Absent	Absent	Absent	Absent	Absent	Absent	Absent	Absent	Absent	Absent	Absent	Absent	Absent	Present	Absent	Absent	Absent	Absent	Present	Absent	Present	Absent	Absent	Present	Absent	Absent	Absent	Absent	Absent	Absent	Present	Absent	Absent	Absent	Absent	Absent	Absent	Absent	Absent	Absent	Absent	Absent	Absent	Absent	Absent	Absent
Nitrogen cycling	Nitrous oxide reduction	nosDZ	nitrous oxidase accessory protein	Absent	Absent	Absent	Absent	Absent	Absent	Absent	Absent	Absent	Absent	Absent	Absent	Absent	Absent	Absent	Absent	Absent	Absent	Absent	Absent	Absent	Absent	Absent	Absent	Absent	Absent	Absent	Absent	Absent	Absent	Absent	Absent	Absent	Absent	Absent	Absent	Absent	Absent	Absent	Absent	Absent	Absent	Absent	Absent	Absent	Absent
Nitrogen cycling	Anammox	hzoA||hzsA	hydroxylamine dehydrogenase, alpha subunit	Absent	Absent	Absent	Absent	Absent	Absent	Absent	Absent	Absent	Absent	Absent	Absent	Absent	Absent	Absent	Absent	Absent	Absent	Absent	Absent	Absent	Absent	Absent	Absent	Absent	Absent	Absent	Absent	Absent	Absent	Absent	Absent	Absent	Absent	Absent	Absent	Absent	Absent	Absent	Absent	Absent	Absent	Absent	Absent	Absent	Absent
Sulfur cycling	Sulfide oxidation	fccB||sqr	flavocytochrome c sulphide dehydrogenase, flavin-binding	Absent	Absent	Absent	Absent	Absent	Absent	Absent	Absent	Absent	Absent	Absent	Absent	Absent	Absent	Absent	Absent	Absent	Absent	Absent	Absent	Absent	Absent	Absent	Absent	Absent	Absent	Absent	Absent	Absent	Absent	Present	Absent	Absent	Absent	Present	Absent	Absent	Absent	Present	Absent	Absent	Absent	Present	Absent	Absent	Absent
Sulfur cycling	Sulfite reduction	dsrD||asrABC	dissimilatory sulfite reductase delta subunit	Absent	Absent	Absent	Absent	Absent	Absent	Absent	Absent	Absent	Absent	Absent	Absent	Absent	Absent	Absent	Absent	Absent	Absent	Absent	Absent	Absent	Absent	Absent	Absent	Absent	Absent	Absent	Absent	Absent	Absent	Absent	Absent	Absent	Absent	Absent	Absent	Absent	Absent	Absent	Absent	Absent	Absent	Absent	Absent	Absent	Absent
Sulfur cycling	Sulfur oxidation	dsrAB||sdo||sor	dissimilatory sulfite reductase alpha subunit	Present	Absent	Present	Absent	Absent	Present	Present	Present	Absent	Absent	Absent	Present	Absent	Present	Absent	Absent	Absent	Present	Present	Present	Present	Absent	Absent	Present	Present	Present	Absent	Absent	Present	Present	Present	Absent	Present	Present	Present	Present	Absent	Absent	Present	Absent	Absent	Absent	Present	Absent	Present	Present
Sulfur cycling	Sulfur reduction	sreABC||sor	sulfur reductase	Absent	Absent	Absent	Absent	Absent	Absent	Absent	Absent	Absent	Absent	Absent	Absent	Absent	Absent	Absent	Absent	Absent	Absent	Absent	Absent	Absent	Absent	Absent	Absent	Absent	Absent	Absent	Absent	Absent	Absent	Absent	Absent	Absent	Absent	Absent	Absent	Absent	Absent	Absent	Absent	Absent	Absent	Absent	Absent	Absent	Absent
Sulfur cycling	Thiosulfate oxidation	soxBCY	S-sulfosulfanyl-L-cysteine sulfohydrolase	Present	Absent	Absent	Absent	Absent	Absent	Absent	Absent	Absent	Absent	Absent	Absent	Absent	Absent	Absent	Absent	Absent	Present	Absent	Absent	Present	Absent	Absent	Absent	Absent	Absent	Absent	Absent	Absent	Present	Absent	Present	Absent	Present	Absent	Absent	Absent	Absent	Absent	Absent	Absent	Absent	Absent	Absent	Absent	Absent
Sulfur cycling	Sulfate reduction	aprA||sat	adenylylsulfate reductase, subunit A	Absent	Present	Absent	Absent	Present	Absent	Absent	Absent	Absent	Absent	Present	Present	Present	Absent	Absent	Absent	Absent	Absent	Present	Absent	Present	Absent	Absent	Absent	Absent	Absent	Absent	Present	Absent	Absent	Absent	Absent	Absent	Absent	Present	Absent	Absent	Absent	Absent	Absent	Absent	Absent	Absent	Absent	Present	Absent
Sulfur cycling	Thiosulfate disproportionation	phsA	thiosulfate reductase / polysulfide reductase chain A	Absent	Absent	Absent	Absent	Absent	Absent	Absent	Absent	Absent	Absent	Absent	Absent	Absent	Absent	Absent	Absent	Absent	Absent	Absent	Absent	Absent	Absent	Absent	Absent	Absent	Absent	Absent	Absent	Absent	Absent	Absent	Absent	Absent	Absent	Absent	Absent	Absent	Absent	Absent	Absent	Absent	Absent	Absent	Absent	Absent	Absent
Hydrogenases	FeFe hydrogenase	fefe-group-a13	FeFe hydrogenase, H2-evolution/Electron-bifurcation	Absent	Absent	Absent	Absent	Absent	Absent	Absent	Absent	Absent	Absent	Absent	Absent	Absent	Absent	Absent	Absent	Absent	Absent	Absent	Absent	Absent	Absent	Absent	Absent	Absent	Absent	Absent	Absent	Absent	Absent	Absent	Absent	Absent	Absent	Absent	Absent	Absent	Absent	Absent	Absent	Absent	Absent	Absent	Absent	Absent	Absent
Hydrogenases	FeFe hydrogenase	fefe-group-a2	FeFe hydrogenase, H2-uptake	Absent	Absent	Absent	Absent	Absent	Absent	Absent	Absent	Absent	Absent	Absent	Absent	Absent	Absent	Absent	Absent	Absent	Absent	Absent	Absent	Absent	Absent	Absent	Absent	Absent	Absent	Absent	Absent	Absent	Absent	Absent	Absent	Absent	Absent	Absent	Absent	Absent	Absent	Absent	Absent	Absent	Absent	Absent	Absent	Absent	Absent
Hydrogenases	FeFe hydrogenase	fefe-group-a4	FeFe hydrogenase, H2-uptake/Electron-bifurcation	Absent	Absent	Absent	Absent	Absent	Absent	Absent	Absent	Absent	Absent	Absent	Absent	Absent	Absent	Absent	Absent	Absent	Absent	Absent	Absent	Absent	Absent	Absent	Absent	Absent	Absent	Absent	Absent	Absent	Absent	Absent	Absent	Absent	Absent	Absent	Absent	Absent	Absent	Absent	Absent	Absent	Absent	Absent	Absent	Absent	Absent
Hydrogenases	FeFe hydrogenase	fefe-group-b	FeFe hydrogenase, H2-evolution	Absent	Absent	Absent	Absent	Absent	Absent	Absent	Absent	Absent	Absent	Absent	Absent	Absent	Absent	Absent	Absent	Absent	Absent	Absent	Absent	Absent	Absent	Absent	Absent	Absent	Absent	Absent	Absent	Absent	Absent	Absent	Absent	Absent	Absent	Absent	Absent	Absent	Absent	Absent	Absent	Absent	Absent	Absent	Absent	Absent	Absent
Hydrogenases	FeFe hydrogenase	fefe-group-c1	FeFe hydrogenase, H2-sensing	Absent	Absent	Absent	Absent	Absent	Absent	Absent	Absent	Absent	Absent	Absent	Absent	Absent	Absent	Absent	Absent	Absent	Absent	Absent	Absent	Absent	Absent	Absent	Absent	Absent	Absent	Absent	Absent	Absent	Absent	Absent	Absent	Absent	Absent	Absent	Absent	Absent	Absent	Absent	Absent	Absent	Absent	Absent	Absent	Absent	Absent
Hydrogenases	FeFe hydrogenase	fefe-group-c2	FeFe hydrogenase, H2-sensing	Absent	Absent	Absent	Absent	Absent	Absent	Absent	Absent	Absent	Absent	Absent	Absent	Absent	Absent	Absent	Absent	Absent	Absent	Absent	Absent	Absent	Absent	Absent	Absent	Absent	Absent	Absent	Absent	Absent	Absent	Absent	Absent	Absent	Absent	Absent	Absent	Absent	Absent	Absent	Absent	Absent	Absent	Absent	Absent	Absent	Absent
Hydrogenases	FeFe hydrogenase	fefe-group-c3	FeFe hydrogenase, H2-sensing	Absent	Absent	Absent	Absent	Absent	Absent	Absent	Absent	Absent	Absent	Absent	Absent	Absent	Absent	Absent	Absent	Absent	Absent	Absent	Absent	Absent	Absent	Absent	Absent	Absent	Absent	Absent	Absent	Absent	Absent	Absent	Absent	Absent	Absent	Absent	Absent	Absent	Absent	Absent	Absent	Absent	Absent	Absent	Absent	Absent	Absent
Hydrogenases	Fe hydrogenase	fe	Fe hydrogenase, Bidirectional	Absent	Absent	Absent	Absent	Absent	Absent	Absent	Absent	Absent	Absent	Absent	Absent	Absent	Absent	Absent	Absent	Absent	Absent	Absent	Absent	Absent	Absent	Absent	Absent	Absent	Absent	Absent	Absent	Absent	Absent	Absent	Absent	Absent	Absent	Absent	Absent	Absent	Absent	Absent	Absent	Absent	Absent	Absent	Absent	Absent	Absent
Hydrogenases	Ni-Fe Hydrogenase	nife-group-1	Ni-Fe Hydrogenase, H2-uptake	Present	Present	Absent	Absent	Absent	Absent	Present	Absent	Present	Present	Absent	Present	Present	Absent	Absent	Absent	Absent	Absent	Absent	Absent	Absent	Absent	Absent	Absent	Absent	Absent	Absent	Absent	Absent	Absent	Absent	Present	Absent	Absent	Absent	Absent	Absent	Absent	Present	Absent	Absent	Present	Absent	Present	Absent	Absent
Hydrogenases	Ni-Fe Hydrogenase	nife-group-2ade	Ni-Fe Hydrogenase, H2-uptake	Absent	Absent	Absent	Absent	Absent	Absent	Absent	Absent	Absent	Absent	Absent	Absent	Absent	Absent	Absent	Absent	Absent	Absent	Absent	Absent	Absent	Absent	Absent	Absent	Absent	Absent	Absent	Absent	Absent	Absent	Absent	Absent	Absent	Absent	Absent	Absent	Absent	Absent	Absent	Absent	Absent	Absent	Absent	Absent	Absent	Absent
Hydrogenases	Ni-Fe Hydrogenase	nife-group-2bc	Ni-Fe Hydrogenase, H2-uptake	Absent	Absent	Absent	Absent	Absent	Absent	Absent	Absent	Absent	Absent	Absent	Absent	Absent	Absent	Absent	Absent	Absent	Absent	Absent	Absent	Absent	Absent	Absent	Absent	Absent	Absent	Absent	Absent	Absent	Absent	Absent	Absent	Absent	Absent	Absent	Absent	Absent	Absent	Absent	Absent	Absent	Absent	Absent	Absent	Absent	Absent
Hydrogenases	Ni-Fe Hydrogenase	nife-group-3abd	Ni-Fe Hydrogenase, Bidirectional	Absent	Absent	Absent	Absent	Absent	Absent	Absent	Absent	Absent	Absent	Absent	Absent	Absent	Absent	Absent	Absent	Absent	Absent	Absent	Absent	Absent	Absent	Absent	Absent	Absent	Absent	Absent	Absent	Absent	Absent	Absent	Absent	Absent	Absent	Absent	Absent	Absent	Absent	Absent	Absent	Absent	Absent	Absent	Absent	Absent	Absent
Hydrogenases	Ni-Fe Hydrogenase	nife-group-3c	Ni-Fe Hydrogenase, Electron-bifurcation	Absent	Absent	Absent	Absent	Absent	Absent	Absent	Absent	Absent	Absent	Absent	Absent	Absent	Absent	Absent	Absent	Absent	Absent	Absent	Absent	Absent	Absent	Absent	Absent	Absent	Absent	Absent	Absent	Absent	Absent	Absent	Absent	Absent	Absent	Absent	Absent	Absent	Absent	Absent	Absent	Absent	Absent	Absent	Absent	Absent	Absent
Hydrogenases	Ni-Fe Hydrogenase	nife-group-4a-g	Ni-Fe Hydrogenase, H2-evolving	Absent	Absent	Absent	Absent	Absent	Absent	Absent	Absent	Absent	Absent	Absent	Absent	Absent	Absent	Absent	Absent	Absent	Absent	Absent	Absent	Absent	Absent	Absent	Absent	Absent	Absent	Absent	Absent	Absent	Absent	Absent	Absent	Absent	Absent	Absent	Absent	Absent	Absent	Absent	Absent	Absent	Absent	Absent	Absent	Absent	Absent
Hydrogenases	Ni-Fe Hydrogenase	nife-group-4hi	Ni-Fe Hydrogenase, H2-uptake	Absent	Absent	Absent	Absent	Absent	Absent	Absent	Absent	Absent	Absent	Absent	Absent	Absent	Absent	Absent	Absent	Absent	Absent	Absent	Absent	Absent	Absent	Absent	Absent	Absent	Absent	Absent	Absent	Absent	Absent	Absent	Absent	Absent	Absent	Absent	Absent	Absent	Absent	Absent	Absent	Absent	Absent	Absent	Absent	Absent	Absent
Oxidative phosphorylation	Complex I (NADH-quinone oxidoreductase)	nuoABC	NADH-quinone oxidoreductase subunit A	Present	Present	Absent	Present	Absent	Absent	Present	Present	Present	Absent	Present	Present	Present	Absent	Absent	Present	Present	Absent	Absent	Absent	Absent	Absent	Present	Absent	Present	Present	Present	Absent	Absent	Present	Absent	Present	Present	Present	Absent	Present	Present	Absent	Present	Absent	Absent	Present	Present	Present	Present	Absent
Oxidative phosphorylation	Complex I (NAD(P)H-quinone oxidoreductase)	NdhABC	NAD(P)H-quinone oxidoreductase subunit 1	Absent	Absent	Absent	Absent	Absent	Absent	Absent	Absent	Absent	Absent	Absent	Absent	Absent	Absent	Absent	Absent	Absent	Absent	Absent	Absent	Absent	Absent	Absent	Absent	Absent	Absent	Absent	Absent	Absent	Absent	Absent	Absent	Absent	Absent	Absent	Absent	Absent	Absent	Absent	Absent	Absent	Absent	Absent	Absent	Absent	Absent
Oxidative phosphorylation	Complex II (Succinate dehydrogenase/Fumarate reductase)	sdhCD	succinate dehydrogenase / fumarate reductase, cytochrome b subunit	Present	Present	Present	Present	Present	Present	Present	Present	Absent	Absent	Absent	Present	Present	Present	Present	Absent	Present	Present	Present	Present	Present	Absent	Absent	Present	Present	Absent	Present	Present	Present	Present	Present	Present	Present	Present	Present	Absent	Present	Present	Absent	Present	Present	Present	Present	Present	Present	Present
Oxidative phosphorylation	Complex III (Cytochrome c reductase)	petAB||fbcH	ubiquinol-cytochrome c reductase iron-sulfur subunit	Present	Absent	Absent	Present	Absent	Absent	Absent	Absent	Present	Absent	Absent	Absent	Absent	Present	Present	Absent	Absent	Present	Present	Present	Present	Absent	Absent	Present	Absent	Absent	Present	Absent	Present	Present	Present	Present	Present	Present	Present	Present	Absent	Absent	Absent	Present	Present	Absent	Present	Absent	Present	Absent
Oxidative phosphorylation	Complex V (ATP synthase: V/A-type H+/Na+-transporting ATPase)	atpAB (V/A-type)	V/A-type H+/Na+-transporting ATPase subunit A	Absent	Absent	Absent	Absent	Absent	Absent	Absent	Absent	Absent	Absent	Absent	Absent	Absent	Absent	Absent	Absent	Absent	Absent	Absent	Absent	Absent	Absent	Absent	Absent	Absent	Absent	Absent	Absent	Absent	Absent	Absent	Absent	Absent	Absent	Absent	Absent	Absent	Present	Absent	Absent	Absent	Absent	Absent	Absent	Absent	Absent
Oxidative phosphorylation	Complex V (F-type H+-transporting ATPase)	atpAD (F-type)	F-type H+/Na+-transporting ATPase subunit alpha	Present	Present	Present	Absent	Absent	Absent	Present	Absent	Present	Present	Present	Present	Present	Present	Absent	Present	Present	Present	Present	Absent	Present	Absent	Present	Absent	Present	Present	Present	Present	Present	Present	Present	Absent	Present	Present	Present	Absent	Absent	Absent	Present	Present	Present	Present	Present	Present	Present	Absent
Oxygen metabolism (Oxidative phosphorylation Complex IV)	Oxygen metabolism - cytochrome c oxidase, caa3-type	coxAB	cytochrome c oxidase subunit I	Present	Present	Present	Present	Present	Absent	Present	Present	Present	Present	Present	Present	Present	Present	Present	Present	Present	Present	Present	Present	Present	Present	Present	Present	Present	Present	Present	Present	Present	Present	Present	Present	Present	Present	Absent	Present	Present	Present	Present	Present	Present	Present	Present	Present	Present	Present
Oxygen metabolism (Oxidative phosphorylation Complex IV)	Oxygen metabolism - cytochrome c oxidase, cbb3-type	ccoNOP	cytochrome c oxidase cbb3-type subunit I	Absent	Absent	Absent	Present	Present	Present	Present	Present	Present	Absent	Absent	Absent	Present	Present	Present	Absent	Absent	Absent	Present	Absent	Present	Present	Present	Present	Absent	Absent	Present	Present	Present	Absent	Present	Absent	Absent	Present	Present	Present	Present	Absent	Absent	Present	Absent	Present	Present	Absent	Present	Absent
Oxygen metabolism (Oxidative phosphorylation Complex IV)	Oxygen metabolism - cytochrome (quinone) oxidase, bo type	cyoABCD	cytochrome o ubiquinol oxidase subunit II	Present	Absent	Absent	Absent	Absent	Absent	Absent	Absent	Absent	Absent	Absent	Absent	Absent	Absent	Absent	Absent	Absent	Absent	Present	Absent	Absent	Absent	Absent	Absent	Absent	Absent	Absent	Absent	Absent	Absent	Absent	Absent	Absent	Absent	Absent	Absent	Absent	Absent	Absent	Absent	Absent	Absent	Absent	Absent	Absent	Absent
Oxygen metabolism (Oxidative phosphorylation Complex IV)	Oxygen metabolism - cytochrome (quinone) oxidase, bd type	cydAB	cytochrome bd ubiquinol oxidase subunit I	Present	Present	Present	Present	Absent	Present	Present	Present	Absent	Present	Absent	Present	Absent	Absent	Present	Absent	Present	Present	Present	Present	Absent	Absent	Absent	Present	Absent	Present	Present	Absent	Present	Absent	Present	Present	Present	Present	Present	Present	Absent	Absent	Present	Present	Present	Absent	Absent	Present	Present	Present
Oxygen metabolism (Oxidative phosphorylation Complex IV)	Oxygen metabolism - cytochrome (quinone) oxidase, aa3 type, QoxABCD	qoxAB	cytochrome aa3-600 menaquinol oxidase subunit II	Absent	Absent	Absent	Absent	Absent	Absent	Absent	Absent	Absent	Absent	Absent	Absent	Absent	Absent	Absent	Absent	Absent	Absent	Absent	Absent	Absent	Absent	Absent	Absent	Absent	Absent	Absent	Absent	Absent	Absent	Absent	Absent	Absent	Absent	Absent	Absent	Absent	Absent	Absent	Absent	Absent	Absent	Absent	Absent	Absent	Absent
Urea utilization	Urease	ureABC	urease subunit alpha	Absent	Absent	Absent	Present	Absent	Absent	Absent	Absent	Present	Absent	Absent	Absent	Absent	Absent	Absent	Absent	Absent	Present	Absent	Present	Present	Absent	Present	Present	Absent	Absent	Present	Absent	Present	Present	Absent	Absent	Present	Present	Absent	Absent	Absent	Absent	Absent	Present	Present	Absent	Absent	Absent	Present	Absent
Halogenated compound utilization	Halogenated compounds breakdown	E3.8.1.2||pcpC||cprA||pceA	2-haloacid dehalogenase	Present	Absent	Absent	Present	Present	Absent	Absent	Absent	Absent	Present	Absent	Absent	Present	Absent	Absent	Present	Absent	Present	Absent	Present	Present	Absent	Present	Present	Present	Present	Present	Present	Present	Present	Present	Absent	Present	Absent	Absent	Present	Present	Absent	Present	Absent	Absent	Present	Absent	Absent	Present	Absent
Perchlorate reduction	Perchlorate reduction	pcrAB	perchlorate reductase, subunit alpha	Absent	Absent	Absent	Absent	Absent	Absent	Absent	Absent	Absent	Absent	Absent	Absent	Absent	Absent	Absent	Absent	Present	Absent	Present	Absent	Absent	Absent	Absent	Absent	Absent	Absent	Present	Absent	Absent	Absent	Absent	Absent	Absent	Absent	Absent	Absent	Absent	Absent	Present	Absent	Absent	Absent	Absent	Absent	Absent	Absent
Chlorite reduction	Chlorite reduction	cld	chlorite dismutase	Absent	Present	Absent	Absent	Absent	Absent	Absent	Absent	Present	Present	Absent	Present	Present	Absent	Absent	Absent	Present	Absent	Absent	Absent	Absent	Absent	Absent	Absent	Present	Present	Absent	Present	Absent	Absent	Absent	Present	Absent	Absent	Absent	Absent	Present	Absent	Present	Absent	Absent	Present	Absent	Present	Absent	Absent
As cycling	Arsenite oxidation	aoxAB	arsenite oxidase small subunit	Absent	Absent	Absent	Absent	Absent	Absent	Absent	Absent	Absent	Absent	Absent	Absent	Absent	Absent	Absent	Absent	Absent	Absent	Absent	Absent	Absent	Absent	Absent	Absent	Absent	Absent	Absent	Absent	Absent	Absent	Absent	Absent	Absent	Absent	Absent	Absent	Absent	Absent	Absent	Absent	Absent	Absent	Absent	Absent	Absent	Absent
As cycling	Arsenate reduction	arsC12	arsenate reductase (glutaredoxin)	Present	Present	Present	Absent	Absent	Present	Present	Present	Present	Absent	Present	Absent	Present	Present	Absent	Present	Present	Present	Present	Present	Present	Absent	Present	Present	Present	Present	Present	Present	Present	Present	Present	Present	Present	Absent	Present	Present	Present	Present	Present	Present	Present	Present	Present	Present	Absent	Present
Selenate reduction	Selenate reduction	ygfMK||xdhD	putative selenate reductase FAD-binding subunit	Absent	Absent	Absent	Absent	Absent	Absent	Absent	Absent	Absent	Absent	Absent	Absent	Absent	Absent	Absent	Absent	Absent	Absent	Absent	Absent	Absent	Absent	Absent	Absent	Absent	Absent	Absent	Absent	Absent	Absent	Absent	Absent	Absent	Absent	Absent	Absent	Absent	Absent	Absent	Absent	Absent	Absent	Absent	Absent	Absent	Absent
Nitrile hydration	Nitrile hydratase	nthAB	nitrile hydratase subunit alpha	Present	Absent	Absent	Present	Absent	Absent	Absent	Absent	Absent	Absent	Absent	Absent	Absent	Absent	Absent	Absent	Absent	Present	Absent	Absent	Present	Absent	Absent	Absent	Present	Present	Absent	Absent	Absent	Absent	Absent	Absent	Absent	Absent	Absent	Absent	Absent	Absent	Absent	Absent	Absent	Absent	Absent	Absent	Absent	Absent
Metal reduction	Metal (Iron/Manganese) reduction	mtrBC	decaheme c-type cytochrome, OmcA/MtrC family	Absent	Absent	Absent	Absent	Absent	Absent	Absent	Absent	Absent	Absent	Absent	Absent	Absent	Absent	Absent	Absent	Absent	Absent	Absent	Absent	Absent	Absent	Absent	Absent	Absent	Absent	Absent	Absent	Present	Absent	Absent	Absent	Absent	Absent	Absent	Absent	Absent	Absent	Absent	Absent	Absent	Absent	Absent	Absent	Absent	Absent
[truncated: 69 more columns]

## Sheet: KEGGModuleHit
Module.ID	Module	Module.Category	bin.1.Module.presence	bin.10.Module.presence	bin.101.Module.presence	bin.103.Module.presence	bin.104.Module.presence	bin.105.Module.presence	bin.106.Module.presence	bin.107.Module.presence	bin.108.Module.presence	bin.11.Module.presence	bin.110.Module.presence	bin.113.Module.presence	bin.115.Module.presence	bin.117.Module.presence	bin.118.Module.presence	bin.119.Module.presence	bin.12.Module.presence	bin.121.Module.presence	bin.124.Module.presence	bin.128.Module.presence	bin.129.Module.presence	bin.13.Module.presence	bin.130.Module.presence	bin.131.Module.presence	bin.132.Module.presence	bin.133.Module.presence	bin.140.Module.presence	bin.141.Module.presence	bin.145.Module.presence	bin.150.Module.presence	bin.153.Module.presence	bin.154.Module.presence	bin.158.Module.presence	bin.163.Module.presence	bin.164.Module.presence	bin.165.Module.presence	bin.167.Module.presence	bin.17.Module.presence	bin.170.Module.presence	bin.173.Module.presence	bin.174.Module.presence	bin.175.Module.presence	bin.176.Module.presence	bin.177.Module.presence	bin.180.Module.presence	bin.181.Module.presence	bin.184.Module.presence
M00001	Glycolysis (Embden-Meyerhof pathway), glucose => pyruvate	Central carbohydrate metabolism	Present	Present	Absent	Present	Present	Absent	Absent	Present	Absent	Present	Present	Present	Present	Absent	Absent	Absent	Present	Present	Absent	Present	Absent	Absent	Absent	Absent	Present	Present	Present	Present	Present	Present	Present	Present	Present	Present	Absent	Present	Absent	Present	Present	Present	Absent	Present	Present	Present	Present	Absent	Absent
M00002	Glycolysis, core module involving three-carbon compounds	Central carbohydrate metabolism	Present	Present	Present	Present	Present	Present	Present	Present	Absent	Present	Present	Present	Present	Present	Absent	Present	Present	Present	Absent	Present	Absent	Present	Absent	Absent	Present	Present	Present	Present	Present	Present	Present	Present	Present	Present	Absent	Present	Present	Present	Present	Present	Present	Present	Present	Present	Present	Absent	Present
M00003	Gluconeogenesis, oxaloacetate => fructose-6P	Central carbohydrate metabolism	Present	Present	Present	Present	Present	Present	Absent	Present	Absent	Present	Absent	Present	Present	Present	Absent	Present	Present	Present	Present	Present	Absent	Absent	Absent	Absent	Absent	Present	Present	Present	Present	Present	Present	Present	Present	Present	Absent	Present	Absent	Present	Present	Present	Absent	Present	Present	Present	Present	Absent	Absent
M00004	Pentose phosphate pathway (Pentose phosphate cycle)	Central carbohydrate metabolism	Present	Present	Present	Absent	Present	Absent	Absent	Present	Present	Absent	Absent	Present	Present	Absent	Absent	Absent	Present	Absent	Absent	Present	Present	Absent	Absent	Absent	Present	Present	Present	Absent	Present	Present	Present	Absent	Present	Present	Absent	Present	Absent	Present	Present	Present	Present	Absent	Present	Present	Present	Absent	Absent
M00005	PRPP biosynthesis, ribose 5P => PRPP	Central carbohydrate metabolism	Present	Present	Present	Present	Present	Absent	Absent	Present	Absent	Present	Present	Present	Present	Present	Absent	Present	Present	Present	Present	Present	Present	Absent	Present	Present	Present	Present	Present	Present	Present	Present	Present	Absent	Present	Present	Present	Present	Present	Present	Present	Present	Present	Present	Present	Present	Present	Absent	Present
M00006	Pentose phosphate pathway, oxidative phase, glucose 6P => ribulose 5P	Central carbohydrate metabolism	Absent	Present	Absent	Absent	Present	Absent	Absent	Present	Absent	Absent	Absent	Present	Absent	Absent	Absent	Absent	Present	Absent	Absent	Present	Absent	Absent	Present	Absent	Present	Present	Absent	Absent	Present	Absent	Absent	Absent	Present	Absent	Absent	Present	Absent	Present	Present	Absent	Absent	Absent	Present	Present	Absent	Absent	Absent
M00007	Pentose phosphate pathway, non-oxidative phase, fructose 6P => ribose 5P	Central carbohydrate metabolism	Present	Present	Present	Present	Absent	Present	Absent	Present	Present	Absent	Absent	Present	Present	Present	Absent	Present	Present	Absent	Present	Present	Present	Absent	Absent	Present	Present	Present	Present	Present	Present	Present	Present	Present	Present	Present	Absent	Present	Present	Present	Present	Present	Present	Present	Present	Present	Present	Absent	Present
M00008	Entner-Doudoroff pathway, glucose-6P => glyceraldehyde-3P + pyruvate	Central carbohydrate metabolism	Present	Absent	Present	Absent	Present	Absent	Absent	Absent	Absent	Absent	Absent	Absent	Absent	Present	Absent	Absent	Present	Absent	Absent	Present	Present	Absent	Present	Absent	Absent	Absent	Present	Absent	Present	Present	Present	Absent	Present	Present	Absent	Present	Absent	Present	Absent	Present	Present	Absent	Present	Absent	Present	Absent	Absent
M00009	Citrate cycle (TCA cycle, Krebs cycle)	Central carbohydrate metabolism	Present	Present	Absent	Present	Present	Absent	Present	Absent	Absent	Present	Absent	Present	Present	Present	Absent	Present	Absent	Present	Present	Present	Absent	Present	Absent	Absent	Present	Present	Present	Present	Present	Present	Present	Present	Present	Present	Present	Present	Absent	Present	Present	Present	Absent	Present	Present	Absent	Present	Absent	Present
M00010	Citrate cycle, first carbon oxidation, oxaloacetate => 2-oxoglutarate	Central carbohydrate metabolism	Present	Present	Absent	Absent	Present	Absent	Present	Absent	Absent	Present	Absent	Present	Absent	Absent	Absent	Absent	Absent	Present	Present	Absent	Absent	Absent	Absent	Absent	Present	Absent	Present	Present	Present	Present	Present	Absent	Absent	Present	Absent	Absent	Absent	Absent	Absent	Absent	Absent	Absent	Absent	Absent	Absent	Absent	Present
M00011	Citrate cycle, second carbon oxidation, 2-oxoglutarate => oxaloacetate	Central carbohydrate metabolism	Present	Present	Absent	Present	Present	Absent	Present	Present	Absent	Present	Absent	Present	Present	Present	Absent	Present	Present	Present	Present	Present	Absent	Present	Absent	Absent	Present	Present	Present	Present	Present	Present	Present	Present	Present	Present	Present	Present	Absent	Present	Present	Present	Absent	Present	Present	Present	Present	Present	Present
M00012	Glyoxylate cycle	Other carbohydrate metabolism	Present	Absent	Absent	Absent	Present	Present	Present	Absent	Absent	Present	Absent	Absent	Absent	Absent	Absent	Absent	Absent	Present	Present	Present	Absent	Absent	Absent	Absent	Absent	Absent	Absent	Absent	Present	Absent	Absent	Absent	Present	Present	Absent	Absent	Absent	Absent	Absent	Absent	Absent	Absent	Absent	Absent	Absent	Absent	Present
M00013	Malonate semialdehyde pathway, propanoyl-CoA => acetyl-CoA	Other carbohydrate metabolism	Absent	Absent	Absent	Absent	Absent	Absent	Absent	Absent	Absent	Absent	Absent	Absent	Absent	Absent	Absent	Absent	Absent	Absent	Absent	Absent	Absent	Absent	Absent	Absent	Absent	Absent	Absent	Absent	Absent	Absent	Absent	Absent	Absent	Absent	Absent	Absent	Absent	Absent	Absent	Absent	Absent	Absent	Absent	Absent	Absent	Absent	Absent
M00014	Glucuronate pathway (uronate pathway)	Other carbohydrate metabolism	Absent	Absent	Absent	Absent	Absent	Absent	Absent	Absent	Absent	Absent	Absent	Absent	Absent	Absent	Absent	Absent	Absent	Absent	Absent	Absent	Absent	Absent	Absent	Absent	Absent	Absent	Absent	Absent	Absent	Absent	Absent	Absent	Absent	Absent	Absent	Absent	Absent	Absent	Absent	Absent	Absent	Absent	Absent	Absent	Absent	Absent	Absent
M00015	Proline biosynthesis, glutamate => proline	Arginine and proline metabolism	Absent	Present	Absent	Absent	Absent	Absent	Absent	Absent	Present	Absent	Absent	Absent	Present	Present	Absent	Absent	Present	Absent	Present	Present	Absent	Absent	Absent	Present	Absent	Absent	Present	Absent	Present	Absent	Absent	Present	Present	Present	Absent	Absent	Absent	Absent	Present	Present	Present	Absent	Present	Present	Present	Absent	Absent
M00016	Lysine biosynthesis, succinyl-DAP pathway, aspartate => lysine	Lysine metabolism	Present	Present	Present	Present	Absent	Present	Present	Absent	Absent	Present	Present	Present	Present	Present	Absent	Absent	Present	Present	Present	Present	Absent	Absent	Present	Present	Present	Present	Present	Present	Present	Present	Present	Present	Present	Present	Absent	Present	Absent	Absent	Present	Present	Present	Present	Present	Present	Present	Present	Present
M00017	Methionine biosynthesis, apartate => homoserine => methionine	Cysteine and methionine metabolism	Absent	Absent	Absent	Present	Absent	Absent	Absent	Absent	Absent	Absent	Absent	Absent	Present	Absent	Absent	Absent	Present	Absent	Absent	Present	Absent	Absent	Absent	Present	Present	Present	Absent	Present	Absent	Absent	Absent	Absent	Absent	Present	Absent	Absent	Absent	Absent	Absent	Absent	Absent	Present	Absent	Present	Absent	Absent	Absent
M00018	Threonine biosynthesis, aspartate => homoserine => threonine	Serine and threonine metabolism	Present	Present	Present	Present	Present	Present	Absent	Absent	Absent	Absent	Absent	Present	Present	Absent	Present	Absent	Present	Present	Present	Present	Absent	Present	Present	Present	Present	Present	Present	Present	Present	Present	Absent	Absent	Present	Present	Absent	Present	Absent	Present	Present	Present	Present	Present	Present	Present	Present	Present	Present
M00019	Valine/isoleucine biosynthesis, pyruvate => valine / 2-oxobutanoate => isoleucine	Branched-chain amino acid metabolism	Present	Present	Present	Present	Present	Absent	Absent	Absent	Present	Present	Absent	Present	Present	Absent	Present	Absent	Present	Present	Present	Present	Absent	Absent	Present	Present	Present	Present	Present	Present	Present	Present	Absent	Absent	Present	Present	Absent	Present	Present	Present	Present	Present	Present	Present	Present	Present	Present	Absent	Present
M00020	Serine biosynthesis, glycerate-3P => serine	Serine and threonine metabolism	Present	Absent	Present	Present	Absent	Absent	Absent	Absent	Absent	Absent	Absent	Absent	Present	Present	Absent	Absent	Present	Present	Present	Present	Absent	Absent	Present	Present	Present	Absent	Present	Absent	Absent	Present	Present	Absent	Present	Present	Absent	Absent	Present	Absent	Absent	Present	Absent	Present	Absent	Present	Present	Absent	Absent
M00021	Cysteine biosynthesis, serine => cysteine	Cysteine and methionine metabolism	Present	Present	Present	Absent	Absent	Absent	Absent	Present	Absent	Absent	Present	Present	Absent	Present	Absent	Absent	Absent	Present	Present	Absent	Absent	Absent	Present	Present	Absent	Absent	Present	Absent	Present	Present	Present	Absent	Absent	Present	Absent	Present	Absent	Absent	Present	Present	Absent	Absent	Present	Absent	Present	Absent	Present
M00022	Shikimate pathway, phosphoenolpyruvate + erythrose-4P => chorismate	Aromatic amino acid metabolism	Present	Present	Present	Present	Present	Absent	Absent	Absent	Present	Present	Absent	Present	Absent	Present	Absent	Absent	Present	Present	Present	Present	Absent	Absent	Present	Present	Present	Present	Present	Absent	Present	Present	Present	Present	Present	Present	Absent	Present	Present	Present	Present	Present	Absent	Absent	Present	Present	Present	Absent	Absent
M00023	Tryptophan biosynthesis, chorismate => tryptophan	Aromatic amino acid metabolism	Present	Present	Present	Absent	Absent	Present	Present	Absent	Absent	Present	Absent	Present	Present	Present	Present	Present	Absent	Absent	Present	Present	Present	Absent	Absent	Present	Present	Present	Present	Present	Present	Present	Present	Present	Present	Present	Absent	Present	Present	Present	Present	Present	Present	Present	Present	Absent	Present	Absent	Present
M00024	Phenylalanine biosynthesis, chorismate => phenylalanine	Aromatic amino acid metabolism	Absent	Absent	Absent	Absent	Absent	Absent	Absent	Absent	Absent	Absent	Absent	Absent	Absent	Absent	Absent	Absent	Absent	Absent	Absent	Absent	Absent	Absent	Absent	Absent	Absent	Absent	Absent	Absent	Absent	Absent	Absent	Absent	Absent	Absent	Absent	Absent	Absent	Absent	Absent	Absent	Absent	Absent	Absent	Absent	Absent	Absent	Absent
M00025	Tyrosine biosynthesis, chorismate => tyrosine	Aromatic amino acid metabolism	Present	Absent	Absent	Absent	Absent	Absent	Absent	Absent	Absent	Absent	Absent	Absent	Absent	Absent	Absent	Absent	Absent	Absent	Absent	Absent	Absent	Absent	Absent	Absent	Absent	Absent	Absent	Absent	Absent	Absent	Absent	Absent	Absent	Present	Absent	Absent	Absent	Absent	Absent	Present	Absent	Absent	Absent	Absent	Absent	Absent	Absent
M00026	Histidine biosynthesis, PRPP => histidine	Histidine metabolism	Present	Present	Present	Present	Present	Present	Absent	Absent	Absent	Absent	Present	Present	Present	Absent	Present	Absent	Absent	Absent	Present	Present	Present	Absent	Absent	Present	Present	Absent	Present	Present	Present	Present	Present	Absent	Present	Present	Absent	Absent	Present	Present	Absent	Present	Present	Present	Present	Absent	Present	Absent	Present
M00027	GABA (gamma-Aminobutyrate) shunt	Other amino acid metabolism	Absent	Absent	Absent	Absent	Absent	Absent	Absent	Absent	Absent	Absent	Absent	Absent	Absent	Absent	Absent	Absent	Absent	Absent	Absent	Absent	Absent	Absent	Absent	Absent	Absent	Absent	Absent	Absent	Absent	Absent	Absent	Absent	Absent	Absent	Absent	Absent	Absent	Absent	Absent	Absent	Absent	Absent	Absent	Absent	Absent	Absent	Absent
M00028	Ornithine biosynthesis, glutamate => ornithine	Arginine and proline metabolism	Present	Present	Present	Present	Present	Present	Present	Absent	Absent	Absent	Present	Present	Present	Absent	Present	Present	Present	Present	Present	Present	Absent	Present	Present	Present	Present	Present	Present	Present	Present	Present	Absent	Present	Present	Present	Absent	Present	Present	Present	Present	Present	Present	Present	Present	Present	Present	Present	Absent
M00029	Urea cycle	Arginine and proline metabolism	Present	Absent	Absent	Absent	Absent	Absent	Absent	Absent	Absent	Present	Present	Absent	Absent	Absent	Absent	Absent	Absent	Absent	Present	Absent	Absent	Absent	Absent	Absent	Absent	Absent	Absent	Absent	Absent	Present	Absent	Present	Absent	Present	Absent	Absent	Absent	Absent	Absent	Absent	Absent	Absent	Absent	Absent	Present	Absent	Absent
M00030	Lysine biosynthesis, AAA pathway, 2-oxoglutarate => 2-aminoadipate => lysine	Lysine metabolism	Absent	Absent	Absent	Absent	Absent	Absent	Absent	Absent	Absent	Absent	Absent	Absent	Absent	Absent	Absent	Absent	Absent	Absent	Absent	Absent	Absent	Absent	Absent	Absent	Absent	Absent	Absent	Absent	Absent	Absent	Absent	Absent	Absent	Absent	Absent	Absent	Absent	Absent	Absent	Absent	Absent	Absent	Absent	Absent	Absent	Absent	Absent
M00031	Lysine biosynthesis, mediated by LysW, 2-aminoadipate => lysine	Lysine metabolism	Absent	Absent	Absent	Absent	Present	Absent	Absent	Absent	Absent	Absent	Absent	Absent	Absent	Absent	Absent	Absent	Absent	Absent	Absent	Absent	Absent	Absent	Absent	Absent	Absent	Absent	Absent	Absent	Absent	Absent	Absent	Absent	Absent	Absent	Absent	Absent	Absent	Present	Absent	Absent	Absent	Absent	Absent	Absent	Absent	Absent	Absent
M00032	Lysine degradation, lysine => saccharopine => acetoacetyl-CoA	Lysine metabolism	Absent	Absent	Absent	Absent	Absent	Absent	Absent	Absent	Absent	Absent	Absent	Absent	Absent	Absent	Absent	Absent	Absent	Absent	Absent	Absent	Absent	Absent	Absent	Absent	Absent	Absent	Absent	Absent	Absent	Absent	Absent	Absent	Absent	Absent	Absent	Absent	Absent	Absent	Absent	Absent	Absent	Absent	Absent	Absent	Absent	Absent	Absent
M00033	Ectoine biosynthesis, aspartate => ectoine	Serine and threonine metabolism	Absent	Absent	Present	Present	Present	Present	Absent	Absent	Absent	Absent	Absent	Absent	Absent	Absent	Absent	Absent	Present	Present	Present	Present	Absent	Absent	Present	Present	Absent	Present	Present	Absent	Present	Present	Absent	Absent	Present	Absent	Absent	Present	Absent	Absent	Absent	Absent	Present	Absent	Present	Present	Present	Absent	Present
M00034	Methionine salvage pathway	Cysteine and methionine metabolism	Absent	Absent	Absent	Absent	Absent	Absent	Absent	Absent	Absent	Absent	Absent	Absent	Absent	Absent	Absent	Absent	Absent	Absent	Absent	Absent	Absent	Absent	Absent	Absent	Absent	Absent	Absent	Absent	Absent	Absent	Absent	Absent	Absent	Absent	Absent	Absent	Absent	Absent	Absent	Absent	Absent	Absent	Absent	Absent	Absent	Absent	Absent
M00035	Methionine degradation	Cysteine and methionine metabolism	Present	Absent	Present	Present	Absent	Absent	Absent	Absent	Absent	Present	Absent	Present	Present	Present	Absent	Absent	Present	Absent	Present	Absent	Absent	Absent	Absent	Present	Present	Present	Absent	Present	Absent	Absent	Present	Present	Absent	Absent	Present	Absent	Present	Absent	Absent	Absent	Absent	Present	Present	Absent	Absent	Absent	Absent
M00036	Leucine degradation, leucine => acetoacetate + acetyl-CoA	Branched-chain amino acid metabolism	Present	Absent	Present	Absent	Present	Absent	Present	Absent	Absent	Absent	Absent	Present	Present	Present	Absent	Present	Present	Present	Present	Absent	Absent	Absent	Absent	Present	Present	Present	Present	Present	Present	Present	Present	Absent	Present	Present	Absent	Present	Present	Absent	Present	Present	Absent	Present	Absent	Present	Absent	Present	Absent
M00037	Melatonin biosynthesis, tryptophan => serotonin => melatonin	Aromatic amino acid metabolism	Absent	Absent	Absent	Absent	Absent	Absent	Absent	Absent	Absent	Absent	Absent	Absent	Absent	Absent	Absent	Absent	Absent	Absent	Absent	Absent	Absent	Absent	Absent	Absent	Absent	Absent	Absent	Absent	Absent	Absent	Absent	Absent	Absent	Absent	Absent	Absent	Absent	Absent	Absent	Absent	Absent	Absent	Absent	Absent	Absent	Absent	Absent
M00038	Tryptophan metabolism, tryptophan => kynurenine => 2-aminomuconate	Aromatic amino acid metabolism	Absent	Absent	Absent	Absent	Absent	Absent	Absent	Absent	Absent	Absent	Absent	Absent	Absent	Absent	Absent	Absent	Absent	Absent	Absent	Absent	Absent	Absent	Absent	Absent	Absent	Absent	Absent	Absent	Absent	Absent	Absent	Absent	Absent	Absent	Absent	Absent	Absent	Absent	Absent	Absent	Absent	Absent	Absent	Absent	Absent	Absent	Absent
M00039	Monolignol biosynthesis, phenylalanine/tyrosine => monolignol	Biosynthesis of other secondary metabolites	Absent	Absent	Absent	Absent	Absent	Absent	Absent	Absent	Absent	Absent	Absent	Absent	Absent	Absent	Absent	Absent	Absent	Absent	Absent	Absent	Absent	Absent	Absent	Absent	Absent	Absent	Absent	Absent	Absent	Absent	Absent	Absent	Absent	Absent	Absent	Absent	Absent	Absent	Absent	Absent	Absent	Absent	Absent	Absent	Absent	Absent	Absent
M00040	Tyrosine biosynthesis, prephanate => pretyrosine => tyrosine	Aromatic amino acid metabolism	Absent	Absent	Absent	Absent	Absent	Absent	Absent	Absent	Absent	Absent	Absent	Absent	Absent	Absent	Absent	Absent	Absent	Absent	Absent	Absent	Absent	Absent	Absent	Absent	Absent	Absent	Absent	Absent	Absent	Absent	Absent	Absent	Absent	Absent	Absent	Absent	Absent	Absent	Absent	Absent	Absent	Absent	Absent	Absent	Absent	Absent	Absent
M00042	Catecholamine biosynthesis, tyrosine => dopamine => noradrenaline => adrenaline	Aromatic amino acid metabolism	Absent	Absent	Absent	Absent	Absent	Absent	Absent	Absent	Absent	Absent	Absent	Absent	Absent	Absent	Absent	Absent	Absent	Absent	Absent	Absent	Absent	Absent	Absent	Absent	Absent	Absent	Absent	Absent	Absent	Absent	Absent	Absent	Absent	Absent	Absent	Absent	Absent	Absent	Absent	Absent	Absent	Absent	Absent	Absent	Absent	Absent	Absent
M00043	Thyroid hormone biosynthesis, tyrosine => triiodothyronine/thyroxine	Aromatic amino acid metabolism	Absent	Absent	Absent	Absent	Absent	Absent	Absent	Absent	Absent	Absent	Absent	Absent	Absent	Absent	Absent	Absent	Absent	Absent	Absent	Absent	Absent	Absent	Absent	Absent	Absent	Absent	Absent	Absent	Absent	Absent	Absent	Absent	Absent	Absent	Absent	Absent	Absent	Absent	Absent	Absent	Absent	Absent	Absent	Absent	Absent	Absent	Absent
M00044	Tyrosine degradation, tyrosine => homogentisate	Aromatic amino acid metabolism	Absent	Absent	Present	Absent	Absent	Absent	Absent	Absent	Absent	Absent	Absent	Absent	Absent	Present	Absent	Absent	Absent	Absent	Absent	Present	Absent	Absent	Absent	Present	Absent	Absent	Absent	Absent	Absent	Present	Present	Absent	Present	Absent	Absent	Present	Absent	Absent	Absent	Present	Absent	Absent	Absent	Absent	Present	Absent	Absent
M00045	Histidine degradation, histidine => N-formiminoglutamate => glutamate	Histidine metabolism	Absent	Absent	Present	Present	Absent	Absent	Absent	Absent	Absent	Absent	Present	Absent	Present	Present	Present	Absent	Present	Absent	Absent	Absent	Absent	Absent	Present	Absent	Absent	Present	Absent	Present	Absent	Present	Present	Present	Present	Present	Present	Absent	Absent	Absent	Absent	Present	Absent	Absent	Absent	Present	Present	Absent	Absent
M00046	Pyrimidine degradation, uracil => beta-alanine, thymine => 3-aminoisobutanoate	Pyrimidine metabolism	Absent	Absent	Absent	Absent	Absent	Absent	Absent	Absent	Absent	Absent	Absent	Absent	Absent	Absent	Absent	Absent	Absent	Absent	Absent	Absent	Absent	Absent	Absent	Absent	Absent	Absent	Absent	Absent	Absent	Absent	Absent	Absent	Present	Absent	Absent	Absent	Absent	Present	Absent	Absent	Absent	Absent	Absent	Absent	Present	Absent	Absent
M00047	Creatine pathway	Arginine and proline metabolism	Absent	Absent	Absent	Absent	Absent	Absent	Absent	Absent	Absent	Absent	Absent	Absent	Absent	Absent	Absent	Absent	Absent	Absent	Absent	Absent	Absent	Absent	Absent	Absent	Absent	Absent	Absent	Absent	Absent	Absent	Absent	Absent	Absent	Absent	Absent	Absent	Absent	Absent	Absent	Absent	Absent	Absent	Absent	Absent	Absent	Absent	Absent
M00048	Inosine monophosphate biosynthesis, PRPP + glutamine => IMP	Purine metabolism	Present	Present	Absent	Absent	Present	Absent	Present	Absent	Absent	Present	Present	Present	Present	Present	Absent	Absent	Absent	Absent	Present	Present	Absent	Absent	Absent	Absent	Present	Present	Present	Absent	Present	Absent	Present	Absent	Present	Present	Present	Present	Present	Absent	Present	Absent	Absent	Present	Present	Absent	Present	Absent	Present
M00049	Adenine ribonucleotide biosynthesis, IMP => ADP,ATP	Purine metabolism	Present	Present	Present	Present	Present	Absent	Present	Absent	Absent	Present	Present	Present	Present	Present	Present	Absent	Present	Present	Present	Present	Absent	Absent	Absent	Present	Present	Present	Present	Present	Present	Present	Present	Absent	Present	Present	Present	Present	Present	Present	Present	Present	Present	Present	Present	Present	Present	Present	Present
M00050	Guanine ribonucleotide biosynthesis IMP => GDP,GTP	Purine metabolism	Present	Present	Present	Present	Present	Present	Present	Present	Absent	Present	Absent	Present	Present	Present	Present	Absent	Present	Present	Present	Present	Present	Absent	Absent	Absent	Present	Present	Present	Present	Present	Present	Present	Present	Present	Present	Present	Present	Present	Present	Present	Present	Present	Present	Present	Present	Present	Absent	Present
M00051	Uridine monophosphate biosynthesis, glutamine (+ PRPP) => UMP	Pyrimidine metabolism	Present	Present	Present	Absent	Absent	Absent	Absent	Absent	Present	Present	Absent	Present	Present	Absent	Absent	Absent	Present	Present	Present	Absent	Absent	Absent	Absent	Absent	Present	Present	Absent	Present	Absent	Present	Absent	Present	Present	Present	Absent	Absent	Absent	Absent	Present	Absent	Absent	Absent	Present	Present	Present	Absent	Absent
M00052	Pyrimidine ribonucleotide biosynthesis, UMP => UDP/UTP,CDP/CTP	Pyrimidine metabolism	Present	Present	Absent	Present	Present	Absent	Absent	Absent	Absent	Present	Absent	Present	Present	Absent	Absent	Absent	Present	Absent	Present	Absent	Absent	Absent	Absent	Absent	Present	Present	Present	Present	Absent	Present	Present	Present	Present	Present	Absent	Absent	Present	Present	Present	Present	Present	Present	Present	Present	Present	Present	Present
M00053	Pyrimidine deoxyribonuleotide biosynthesis, CDP/CTP => dCDP/dCTP,dTDP/dTTP	Pyrimidine metabolism	Present	Present	Present	Present	Absent	Absent	Absent	Absent	Absent	Absent	Absent	Present	Present	Present	Absent	Absent	Present	Present	Present	Present	Absent	Absent	Absent	Absent	Absent	Present	Present	Absent	Absent	Present	Absent	Absent	Present	Present	Absent	Present	Present	Absent	Absent	Present	Absent	Absent	Present	Present	Present	Absent	Present
M00055	N-glycan precursor biosynthesis	Glycan biosynthesis	Absent	Absent	Absent	Absent	Absent	Absent	Absent	Absent	Absent	Absent	Absent	Absent	Absent	Absent	Absent	Absent	Absent	Absent	Absent	Absent	Absent	Absent	Absent	Absent	Absent	Absent	Absent	Absent	Absent	Absent	Absent	Absent	Absent	Absent	Absent	Absent	Absent	Absent	Absent	Absent	Absent	Absent	Absent	Absent	Absent	Absent	Absent
M00056	O-glycan biosynthesis, mucin type core	Glycan biosynthesis	Absent	Absent	Absent	Absent	Absent	Absent	Absent	Absent	Absent	Absent	Absent	Absent	Absent	Absent	Absent	Absent	Absent	Absent	Absent	Absent	Absent	Absent	Absent	Absent	Absent	Absent	Absent	Absent	Absent	Absent	Absent	Absent	Absent	Absent	Absent	Absent	Absent	Absent	Absent	Absent	Absent	Absent	Absent	Absent	Absent	Absent	Absent
M00057	Glycosaminoglycan biosynthesis, linkage tetrasaccharide	Glycosaminoglycan metabolism	Absent	Absent	Absent	Absent	Absent	Absent	Absent	Absent	Absent	Absent	Absent	Absent	Absent	Absent	Absent	Absent	Absent	Absent	Absent	Absent	Absent	Absent	Absent	Absent	Absent	Absent	Absent	Absent	Absent	Absent	Absent	Absent	Absent	Absent	Absent	Absent	Absent	Absent	Absent	Absent	Absent	Absent	Absent	Absent	Absent	Absent	Absent
M00058	Glycosaminoglycan biosynthesis, chondroitin sulfate backbone	Glycosaminoglycan metabolism	Absent	Absent	Absent	Absent	Absent	Absent	Absent	Absent	Absent	Absent	Absent	Absent	Absent	Absent	Absent	Absent	Absent	Absent	Absent	Absent	Absent	Absent	Absent	Absent	Absent	Absent	Absent	Absent	Absent	Absent	Absent	Absent	Absent	Absent	Absent	Absent	Absent	Absent	Absent	Absent	Absent	Absent	Absent	Absent	Absent	Absent	Absent
M00059	Glycosaminoglycan biosynthesis, heparan sulfate backbone	Glycosaminoglycan metabolism	Absent	Absent	Absent	Absent	Absent	Absent	Absent	Absent	Absent	Absent	Absent	Absent	Absent	Absent	Absent	Absent	Absent	Absent	Absent	Absent	Absent	Absent	Absent	Absent	Absent	Absent	Absent	Absent	Absent	Absent	Absent	Absent	Absent	Absent	Absent	Absent	Absent	Absent	Absent	Absent	Absent	Absent	Absent	Absent	Absent	Absent	Absent
M00060	Lipopolysaccharide biosynthesis, KDO2-lipid A	Lipopolysaccharide metabolism	Present	Absent	Present	Absent	Absent	Absent	Present	Absent	Absent	Present	Absent	Absent	Absent	Present	Absent	Present	Absent	Present	Present	Present	Absent	Absent	Present	Present	Absent	Absent	Present	Absent	Present	Absent	Present	Present	Present	Present	Present	Present	Absent	Absent	Absent	Present	Absent	Absent	Present	Absent	Absent	Absent	Present
M00061	D-Glucuronate degradation, D-glucuronate => pyruvate + D-glyceraldehyde 3P	Other carbohydrate metabolism	Absent	Absent	Absent	Absent	Absent	Absent	Absent	Absent	Absent	Absent	Absent	Absent	Absent	Absent	Present	Absent	Absent	Absent	Absent	Present	Present	Absent	Absent	Absent	Absent	Absent	Absent	Absent	Absent	Absent	Absent	Absent	Present	Absent	Absent	Absent	Absent	Absent	Absent	Absent	Present	Absent	Absent	Absent	Present	Absent	Absent
M00063	CMP-KDO biosynthesis	Lipopolysaccharide metabolism	Present	Present	Absent	Absent	Absent	Absent	Absent	Absent	Absent	Present	Absent	Present	Absent	Present	Absent	Absent	Absent	Present	Present	Present	Present	Absent	Present	Present	Absent	Absent	Present	Absent	Present	Absent	Present	Present	Present	Present	Present	Present	Absent	Absent	Absent	Present	Absent	Absent	Present	Absent	Present	Absent	Present
M00064	ADP-L-glycero-D-manno-heptose biosynthesis	Lipopolysaccharide metabolism	Absent	Absent	Present	Absent	Present	Absent	Absent	Absent	Absent	Absent	Absent	Present	Absent	Absent	Absent	Absent	Absent	Present	Present	Absent	Absent	Absent	Absent	Present	Present	Present	Absent	Absent	Present	Absent	Absent	Absent	Absent	Present	Present	Absent	Present	Absent	Present	Present	Present	Present	Present	Absent	Absent	Absent	Present
M00065	GPI-anchor biosynthesis, core oligosaccharide	Glycan biosynthesis	Absent	Absent	Absent	Absent	Absent	Absent	Absent	Absent	Absent	Absent	Absent	Absent	Absent	Absent	Absent	Absent	Absent	Absent	Absent	Absent	Absent	Absent	Absent	Absent	Absent	Absent	Absent	Absent	Absent	Absent	Absent	Absent	Absent	Absent	Absent	Absent	Absent	Absent	Absent	Absent	Absent	Absent	Absent	Absent	Absent	Absent	Absent
M00066	Lactosylceramide biosynthesis	Lipid metabolism	Absent	Absent	Absent	Absent	Absent	Absent	Absent	Absent	Absent	Absent	Absent	Absent	Absent	Absent	Absent	Absent	Absent	Absent	Absent	Absent	Absent	Absent	Absent	Absent	Absent	Absent	Absent	Absent	Absent	Absent	Absent	Absent	Absent	Absent	Absent	Absent	Absent	Absent	Absent	Absent	Absent	Absent	Absent	Absent	Absent	Absent	Absent
M00067	Sulfoglycolipids biosynthesis, ceramide/1-alkyl-2-acylglycerol => sulfatide/seminolipid	Lipid metabolism	Absent	Absent	Absent	Absent	Absent	Absent	Absent	Absent	Absent	Absent	Absent	Absent	Absent	Absent	Absent	Absent	Absent	Absent	Absent	Absent	Absent	Absent	Absent	Absent	Absent	Absent	Absent	Absent	Absent	Absent	Absent	Absent	Absent	Absent	Absent	Absent	Absent	Absent	Absent	Absent	Absent	Absent	Absent	Absent	Absent	Absent	Absent
M00068	Glycosphingolipid biosynthesis, globo-series, LacCer => Gb4Cer	Glycan biosynthesis	Absent	Absent	Absent	Absent	Absent	Absent	Absent	Absent	Absent	Absent	Absent	Absent	Absent	Absent	Absent	Absent	Absent	Absent	Absent	Absent	Absent	Absent	Absent	Absent	Absent	Absent	Absent	Absent	Absent	Absent	Absent	Absent	Absent	Absent	Absent	Absent	Absent	Absent	Absent	Absent	Absent	Absent	Absent	Absent	Absent	Absent	Absent
M00069	Glycosphingolipid biosynthesis, ganglio series, LacCer => GT3	Glycan biosynthesis	Absent	Absent	Absent	Absent	Absent	Absent	Absent	Absent	Absent	Absent	Absent	Absent	Absent	Absent	Absent	Absent	Absent	Absent	Absent	Absent	Absent	Absent	Absent	Absent	Absent	Absent	Absent	Absent	Absent	Absent	Absent	Absent	Absent	Absent	Absent	Absent	Absent	Absent	Absent	Absent	Absent	Absent	Absent	Absent	Absent	Absent	Absent
M00070	Glycosphingolipid biosynthesis, lacto-series, LacCer => Lc4Cer	Glycan biosynthesis	Absent	Absent	Absent	Absent	Absent	Absent	Absent	Absent	Absent	Absent	Absent	Absent	Absent	Absent	Absent	Absent	Absent	Absent	Absent	Absent	Absent	Absent	Absent	Absent	Absent	Absent	Absent	Absent	Absent	Absent	Absent	Absent	Absent	Absent	Absent	Absent	Absent	Absent	Absent	Absent	Absent	Absent	Absent	Absent	Absent	Absent	Absent
M00071	Glycosphingolipid biosynthesis, neolacto-series, LacCer => nLc4Cer	Glycan biosynthesis	Absent	Absent	Absent	Absent	Absent	Absent	Absent	Absent	Absent	Absent	Absent	Absent	Absent	Absent	Absent	Absent	Absent	Absent	Absent	Absent	Absent	Absent	Absent	Absent	Absent	Absent	Absent	Absent	Absent	Absent	Absent	Absent	Absent	Absent	Absent	Absent	Absent	Absent	Absent	Absent	Absent	Absent	Absent	Absent	Absent	Absent	Absent
M00072	N-glycosylation by oligosaccharyltransferase	Glycan biosynthesis	Absent	Absent	Absent	Absent	Absent	Absent	Absent	Absent	Absent	Absent	Absent	Absent	Absent	Absent	Absent	Absent	Absent	Absent	Absent	Absent	Absent	Absent	Absent	Absent	Absent	Absent	Absent	Absent	Absent	Absent	Absent	Absent	Absent	Absent	Absent	Absent	Absent	Absent	Absent	Absent	Absent	Absent	Absent	Absent	Absent	Absent	Absent
M00073	N-glycan precursor trimming	Glycan biosynthesis	Absent	Absent	Absent	Absent	Absent	Absent	Absent	Absent	Absent	Absent	Absent	Absent	Absent	Absent	Absent	Absent	Absent	Absent	Absent	Absent	Absent	Absent	Absent	Absent	Absent	Absent	Absent	Absent	Absent	Absent	Absent	Absent	Absent	Absent	Absent	Absent	Absent	Absent	Absent	Absent	Absent	Absent	Absent	Absent	Absent	Absent	Absent
M00074	N-glycan biosynthesis, high-mannose type	Glycan biosynthesis	Absent	Absent	Absent	Absent	Absent	Absent	Absent	Absent	Absent	Absent	Absent	Absent	Absent	Absent	Absent	Absent	Absent	Absent	Absent	Absent	Absent	Absent	Absent	Absent	Absent	Absent	Absent	Absent	Absent	Absent	Absent	Absent	Absent	Absent	Absent	Absent	Absent	Absent	Absent	Absent	Absent	Absent	Absent	Absent	Absent	Absent	Absent
M00075	N-glycan biosynthesis, complex type	Glycan biosynthesis	Absent	Absent	Absent	Absent	Absent	Absent	Absent	Absent	Absent	Absent	Absent	Absent	Absent	Absent	Absent	Absent	Absent	Absent	Absent	Absent	Absent	Absent	Absent	Absent	Absent	Absent	Absent	Absent	Absent	Absent	Absent	Absent	Absent	Absent	Absent	Absent	Absent	Absent	Absent	Absent	Absent	Absent	Absent	Absent	Absent	Absent	Absent
M00076	Dermatan sulfate degradation	Glycosaminoglycan metabolism	Absent	Absent	Absent	Absent	Absent	Absent	Absent	Absent	Absent	Absent	Absent	Absent	Absent	Absent	Absent	Absent	Absent	Absent	Absent	Absent	Absent	Absent	Absent	Absent	Absent	Absent	Absent	Absent	Absent	Absent	Absent	Absent	Absent	Absent	Absent	Absent	Absent	Absent	Absent	Absent	Absent	Absent	Absent	Absent	Absent	Absent	Absent
M00077	Chondroitin sulfate degradation	Glycosaminoglycan metabolism	Absent	Absent	Absent	Absent	Absent	Absent	Absent	Absent	Absent	Absent	Absent	Absent	Absent	Absent	Absent	Absent	Absent	Absent	Absent	Absent	Absent	Absent	Absent	Absent	Absent	Absent	Absent	Absent	Absent	Absent	Absent	Absent	Absent	Absent	Absent	Absent	Absent	Absent	Absent	Absent	Absent	Absent	Absent	Absent	Absent	Absent	Absent
M00078	Heparan sulfate degradation	Glycosaminoglycan metabolism	Absent	Absent	Absent	Absent	Absent	Absent	Absent	Absent	Absent	Absent	Absent	Absent	Absent	Absent	Absent	Absent	Absent	Absent	Absent	Absent	Absent	Absent	Absent	Absent	Absent	Absent	Absent	Absent	Absent	Absent	Absent	Absent	Absent	Absent	Absent	Absent	Absent	Absent	Absent	Absent	Absent	Absent	Absent	Absent	Absent	Absent	Absent
M00079	Keratan sulfate degradation	Glycosaminoglycan metabolism	Absent	Absent	Absent	Absent	Absent	Absent	Absent	Absent	Absent	Absent	Absent	Absent	Absent	Absent	Absent	Absent	Absent	Absent	Absent	Absent	Absent	Absent	Absent	Absent	Absent	Absent	Absent	Absent	Absent	Absent	Absent	Absent	Absent	Absent	Absent	Absent	Absent	Absent	Absent	Absent	Absent	Absent	Absent	Absent	Absent	Absent	Absent
M00080	Lipopolysaccharide biosynthesis, inner core => outer core => O-antigen		Absent	Absent	Absent	Absent	Absent	Absent	Absent	Absent	Absent	Absent	Absent	Absent	Absent	Absent	Absent	Absent	Absent	Absent	Absent	Absent	Absent	Absent	Absent	Absent	Absent	Absent	Absent	Absent	Absent	Absent	Absent	Absent	Absent	Absent	Absent	Absent	Absent	Absent	Absent	Absent	Absent	Absent	Absent	Absent	Absent	Absent	Absent
M00081	Pectin degradation	Other carbohydrate metabolism	Absent	Absent	Absent	Absent	Absent	Absent	Absent	Absent	Absent	Absent	Absent	Absent	Absent	Absent	Absent	Absent	Absent	Absent	Absent	Absent	Absent	Absent	Absent	Absent	Absent	Absent	Absent	Absent	Absent	Absent	Absent	Absent	Absent	Absent	Absent	Absent	Absent	Absent	Absent	Absent	Absent	Absent	Absent	Absent	Absent	Absent	Absent
M00082	Fatty acid biosynthesis, initiation	Fatty acid biosynthesis and degradation	Present	Present	Present	Absent	Present	Present	Absent	Absent	Absent	Present	Absent	Present	Absent	Present	Present	Absent	Absent	Absent	Present	Present	Present	Absent	Present	Present	Absent	Absent	Present	Absent	Present	Present	Present	Present	Present	Present	Present	Present	Absent	Present	Absent	Present	Absent	Absent	Present	Absent	Present	Absent	Absent
M00083	Fatty acid biosynthesis, elongation	Fatty acid biosynthesis and degradation	Present	Present	Present	Absent	Present	Present	Present	Absent	Absent	Present	Present	Present	Absent	Present	Present	Present	Absent	Absent	Present	Present	Present	Absent	Absent	Absent	Absent	Absent	Present	Absent	Present	Present	Present	Present	Present	Present	Present	Present	Absent	Present	Absent	Present	Absent	Absent	Present	Absent	Present	Absent	Absent
M00085	Fatty acid biosynthesis, elongation, mitochondria	Fatty acid biosynthesis and degradation	Absent	Absent	Absent	Absent	Absent	Absent	Absent	Absent	Absent	Absent	Absent	Absent	Absent	Absent	Absent	Absent	Absent	Absent	Absent	Absent	Absent	Absent	Absent	Absent	Absent	Absent	Absent	Absent	Absent	Absent	Absent	Absent	Absent	Absent	Absent	Absent	Absent	Absent	Absent	Absent	Absent	Absent	Absent	Absent	Absent	Absent	Absent
M00086	beta-Oxidation, acyl-CoA synthesis	Fatty acid biosynthesis and degradation	Present	Present	Absent	Present	Absent	Absent	Present	Present	Absent	Present	Present	Present	Present	Present	Present	Present	Present	Present	Present	Present	Absent	Absent	Present	Present	Present	Present	Present	Present	Present	Absent	Absent	Present	Absent	Present	Absent	Present	Present	Absent	Present	Present	Present	Present	Present	Present	Absent	Present	Present
M00087	beta-Oxidation	Fatty acid biosynthesis and degradation	Present	Absent	Absent	Present	Present	Present	Present	Present	Absent	Present	Present	Absent	Present	Absent	Present	Absent	Present	Present	Present	Present	Present	Present	Present	Present	Present	Present	Present	Absent	Present	Present	Present	Present	Present	Present	Absent	Present	Present	Absent	Present	Present	Present	Present	Absent	Present	Present	Present	Present
M00088	Ketone body biosynthesis, acetyl-CoA => acetoacetate/3-hydroxybutyrate/acetone	Lipid metabolism	Absent	Absent	Absent	Absent	Absent	Absent	Absent	Absent	Absent	Absent	Absent	Absent	Absent	Absent	Absent	Absent	Absent	Absent	Absent	Absent	Absent	Absent	Absent	Absent	Absent	Absent	Absent	Absent	Absent	Absent	Absent	Absent	Absent	Absent	Absent	Absent	Absent	Absent	Absent	Absent	Absent	Absent	Absent	Absent	Absent	Absent	Absent
M00089	Triacylglycerol biosynthesis	Lipid metabolism	Absent	Absent	Absent	Absent	Absent	Absent	Absent	Absent	Absent	Absent	Absent	Absent	Present	Absent	Absent	Absent	Absent	Absent	Present	Absent	Absent	Absent	Absent	Absent	Present	Present	Present	Present	Absent	Absent	Absent	Absent	Absent	Absent	Absent	Absent	Absent	Absent	Present	Absent	Absent	Present	Absent	Present	Absent	Absent	Present
M00090	Phosphatidylcholine (PC) biosynthesis, choline => PC	Lipid metabolism	Absent	Absent	Absent	Absent	Absent	Absent	Absent	Absent	Absent	Absent	Absent	Absent	Absent	Absent	Absent	Absent	Absent	Absent	Absent	Absent	Absent	Absent	Absent	Absent	Absent	Absent	Absent	Absent	Absent	Absent	Absent	Absent	Absent	Absent	Absent	Absent	Absent	Absent	Absent	Absent	Absent	Absent	Absent	Absent	Absent	Absent	Absent
M00091	Phosphatidylcholine (PC) biosynthesis, PE => PC	Lipid metabolism	Absent	Absent	Absent	Absent	Absent	Absent	Absent	Absent	Absent	Absent	Absent	Absent	Absent	Absent	Absent	Absent	Absent	Absent	Absent	Absent	Absent	Absent	Absent	Absent	Absent	Absent	Absent	Absent	Absent	Absent	Absent	Absent	Absent	Absent	Absent	Absent	Absent	Absent	Absent	Absent	Absent	Absent	Absent	Absent	Absent	Absent	Absent
M00092	Phosphatidylethanolamine (PE) biosynthesis, ethanolamine => PE	Lipid metabolism	Absent	Absent	Absent	Absent	Absent	Absent	Absent	Absent	Absent	Absent	Absent	Absent	Absent	Absent	Absent	Absent	Absent	Absent	Absent	Absent	Absent	Absent	Absent	Absent	Absent	Absent	Absent	Absent	Absent	Absent	Absent	Absent	Absent	Absent	Absent	Absent	Absent	Absent	Absent	Absent	Absent	Absent	Absent	Absent	Absent	Absent	Absent
M00093	Phosphatidylethanolamine (PE) biosynthesis, PA => PS => PE	Lipid metabolism	Present	Absent	Absent	Absent	Absent	Absent	Present	Absent	Absent	Present	Absent	Absent	Absent	Present	Absent	Absent	Absent	Present	Present	Present	Absent	Absent	Absent	Present	Absent	Present	Absent	Absent	Present	Present	Present	Absent	Present	Present	Present	Present	Absent	Absent	Absent	Present	Present	Absent	Present	Absent	Present	Present	Absent
M00094	Ceramide biosynthesis	Lipid metabolism	Absent	Absent	Absent	Absent	Absent	Absent	Absent	Absent	Absent	Absent	Absent	Absent	Absent	Absent	Absent	Absent	Absent	Absent	Absent	Absent	Absent	Absent	Absent	Absent	Absent	Absent	Absent	Absent	Absent	Absent	Absent	Absent	Absent	Absent	Absent	Absent	Absent	Absent	Absent	Absent	Absent	Absent	Absent	Absent	Absent	Absent	Absent
M00095	C5 isoprenoid biosynthesis, mevalonate pathway	Terpenoid backbone biosynthesis	Absent	Absent	Absent	Absent	Absent	Absent	Absent	Absent	Absent	Absent	Absent	Absent	Absent	Absent	Absent	Absent	Absent	Absent	Absent	Absent	Absent	Absent	Absent	Absent	Absent	Absent	Absent	Absent	Absent	Absent	Absent	Absent	Absent	Absent	Absent	Absent	Absent	Absent	Absent	Absent	Absent	Absent	Absent	Absent	Absent	Absent	Absent
M00096	C5 isoprenoid biosynthesis, non-mevalonate pathway	Terpenoid backbone biosynthesis	Present	Absent	Present	Present	Absent	Absent	Absent	Absent	Present	Present	Absent	Present	Absent	Absent	Absent	Present	Absent	Present	Present	Present	Present	Absent	Present	Present	Present	Present	Present	Absent	Present	Absent	Present	Absent	Present	Present	Absent	Present	Absent	Absent	Present	Present	Present	Absent	Present	Absent	Present	Absent	Absent
M00097	beta-Carotene biosynthesis, GGAP => beta-carotene	Other terpenoid biosynthesis	Absent	Absent	Absent	Absent	Absent	Absent	Absent	Absent	Absent	Absent	Absent	Absent	Absent	Absent	Absent	Absent	Absent	Absent	Absent	Absent	Absent	Absent	Absent	Absent	Absent	Absent	Absent	Absent	Absent	Absent	Absent	Absent	Absent	Absent	Absent	Absent	Absent	Absent	Absent	Absent	Absent	Absent	Absent	Absent	Absent	Absent	Absent
M00098	Acylglycerol degradation	Lipid metabolism	Present	Absent	Absent	Absent	Absent	Absent	Absent	Absent	Absent	Present	Present	Present	Absent	Absent	Absent	Absent	Absent	Absent	Absent	Absent	Absent	Absent	Absent	Absent	Absent	Present	Absent	Absent	Present	Absent	Absent	Present	Absent	Present	Absent	Absent	Absent	Absent	Present	Absent	Absent	Absent	Absent	Present	Absent	Absent	Absent
M00099	Sphingosine biosynthesis	Lipid metabolism	Absent	Absent	Absent	Absent	Absent	Absent	Absent	Absent	Absent	Absent	Absent	Absent	Absent	Absent	Absent	Absent	Absent	Absent	Absent	Absent	Absent	Absent	Absent	Absent	Absent	Absent	Absent	Absent	Absent	Absent	Absent	Absent	Absent	Absent	Absent	Absent	Absent	Absent	Absent	Absent	Absent	Absent	Absent	Absent	Absent	Absent	Absent
M00100	Sphingosine degradation	Lipid metabolism	Absent	Absent	Absent	Absent	Absent	Absent	Absent	Absent	Absent	Absent	Absent	Absent	Absent	Absent	Absent	Absent	Absent	Absent	Absent	Absent	Absent	Absent	Absent	Absent	Absent	Absent	Absent	Absent	Absent	Absent	Absent	Absent	Absent	Absent	Absent	Absent	Absent	Absent	Absent	Absent	Absent	Absent	Absent	Absent	Absent	Absent	Absent
M00101	Cholesterol biosynthesis, squalene 2,3-epoxide => cholesterol	Sterol biosynthesis	Absent	Absent	Absent	Absent	Absent	Absent	Absent	Absent	Absent	Absent	Absent	Absent	Absent	Absent	Absent	Absent	Absent	Absent	Absent	Absent	Absent	Absent	Absent	Absent	Absent	Absent	Absent	Absent	Absent	Absent	Absent	Absent	Absent	Absent	Absent	Absent	Absent	Absent	Absent	Absent	Absent	Absent	Absent	Absent	Absent	Absent	Absent
M00102	Ergocalciferol biosynthesis	Sterol biosynthesis	Absent	Absent	Absent	Absent	Absent	Absent	Absent	Absent	Absent	Absent	Absent	Absent	Absent	Absent	Absent	Absent	Absent	Absent	Absent	Absent	Absent	Absent	Absent	Absent	Absent	Absent	Absent	Absent	Absent	Absent	Absent	Absent	Absent	Absent	Absent	Absent	Absent	Absent	Absent	Absent	Absent	Absent	Absent	Absent	Absent	Absent	Absent
M00103	Cholecalciferol biosynthesis	Sterol biosynthesis	Absent	Absent	Absent	Absent	Absent	Absent	Absent	Absent	Absent	Absent	Absent	Absent	Absent	Absent	Absent	Absent	Absent	Absent	Absent	Absent	Absent	Absent	Absent	Absent	Absent	Absent	Absent	Absent	Absent	Absent	Absent	Absent	Absent	Absent	Absent	Absent	Absent	Absent	Absent	Absent	Absent	Absent	Absent	Absent	Absent	Absent	Absent
M00104	Bile acid biosynthesis, cholesterol => cholate/chenodeoxycholate	Sterol biosynthesis	Absent	Absent	Absent	Absent	Absent	Absent	Absent	Absent	Absent	Absent	Absent	Absent	Absent	Absent	Absent	Absent	Absent	Absent	Absent	Absent	Absent	Absent	Absent	Absent	Absent	Absent	Absent	Absent	Absent	Absent	Absent	Absent	Absent	Absent	Absent	Absent	Absent	Absent	Absent	Absent	Absent	Absent	Absent	Absent	Absent	Absent	Absent
M00106	Conjugated bile acid biosynthesis, cholate => taurocholate/glycocholate	Sterol biosynthesis	Absent	Absent	Absent	Absent	Absent	Absent	Absent	Absent	Absent	Absent	Absent	Absent	Absent	Absent	Absent	Absent	Absent	Absent	Absent	Absent	Absent	Absent	Absent	Absent	Absent	Absent	Absent	Absent	Absent	Absent	Absent	Absent	Absent	Absent	Absent	Absent	Absent	Absent	Absent	Absent	Absent	Absent	Absent	Absent	Absent	Absent	Absent
M00107	Steroid hormone biosynthesis, cholesterol => prognenolone => progesterone	Sterol biosynthesis	Absent	Absent	Absent	Absent	Absent	Absent	Absent	Absent	Absent	Absent	Absent	Absent	Absent	Absent	Absent	Absent	Absent	Absent	Absent	Absent	Absent	Absent	Absent	Absent	Absent	Absent	Absent	Absent	Absent	Absent	Absent	Absent	Absent	Absent	Absent	Absent	Absent	Absent	Absent	Absent	Absent	Absent	Absent	Absent	Absent	Absent	Absent
M00108	C21-Steroid hormone biosynthesis, progesterone => corticosterone/aldosterone	Sterol biosynthesis	Absent	Absent	Absent	Absent	Absent	Absent	Absent	Absent	Absent	Absent	Absent	Absent	Absent	Absent	Absent	Absent	Absent	Absent	Absent	Absent	Absent	Absent	Absent	Absent	Absent	Absent	Absent	Absent	Absent	Absent	Absent	Absent	Absent	Absent	Absent	Absent	Absent	Absent	Absent	Absent	Absent	Absent	Absent	Absent	Absent	Absent	Absent
M00109	C21-Steroid hormone biosynthesis, progesterone => cortisol/cortisone	Sterol biosynthesis	Absent	Absent	Absent	Absent	Absent	Absent	Absent	Absent	Absent	Absent	Absent	Absent	Absent	Absent	Absent	Absent	Absent	Absent	Absent	Absent	Absent	Absent	Absent	Absent	Absent	Absent	Absent	Absent	Absent	Absent	Absent	Absent	Absent	Absent	Absent	Absent	Absent	Absent	Absent	Absent	Absent	Absent	Absent	Absent	Absent	Absent	Absent
M00110	C19/C18-Steroid hormone biosynthesis, pregnenolone => androstenedione => estrone	Sterol biosynthesis	Absent	Absent	Absent	Absent	Absent	Absent	Absent	Absent	Absent	Absent	Absent	Absent	Absent	Absent	Absent	Absent	Absent	Absent	Absent	Absent	Absent	Absent	Absent	Absent	Absent	Absent	Absent	Absent	Absent	Absent	Absent	Absent	Absent	Absent	Absent	Absent	Absent	Absent	Absent	Absent	Absent	Absent	Absent	Absent	Absent	Absent	Absent
M00112	Tocopherol/tocotorienol biosynthesis	Cofactor and vitamin metabolism	Absent	Absent	Absent	Absent	Absent	Absent	Absent	Absent	Absent	Absent	Absent	Absent	Absent	Absent	Absent	Absent	Absent	Absent	Absent	Absent	Absent	Absent	Absent	Absent	Absent	Absent	Absent	Absent	Absent	Absent	Absent	Absent	Absent	Absent	Absent	Absent	Absent	Absent	Absent	Absent	Absent	Absent	Absent	Absent	Absent	Absent	Absent
M00113	Jasmonic acid biosynthesis	Lipid metabolism	Absent	Absent	Absent	Absent	Absent	Absent	Absent	Absent	Absent	Absent	Absent	Absent	Absent	Absent	Absent	Absent	Absent	Absent	Absent	Absent	Absent	Absent	Absent	Absent	Absent	Absent	Absent	Absent	Absent	Absent	Absent	Absent	Absent	Absent	Absent	Absent	Absent	Absent	Absent	Absent	Absent	Absent	Absent	Absent	Absent	Absent	Absent
M00114	Ascorbate biosynthesis, plants, glucose-6P => ascorbate	Other carbohydrate metabolism	Absent	Absent	Absent	Absent	Absent	Absent	Absent	Absent	Absent	Absent	Absent	Absent	Absent	Absent	Absent	Absent	Absent	Absent	Absent	Absent	Absent	Absent	Absent	Absent	Absent	Absent	Absent	Absent	Absent	Absent	Absent	Absent	Absent	Absent	Absent	Absent	Absent	Absent	Absent	Absent	Absent	Absent	Absent	Absent	Absent	Absent	Absent
M00115	NAD biosynthesis, aspartate => NAD	Cofactor and vitamin metabolism	Present	Present	Present	Absent	Absent	Absent	Absent	Present	Present	Present	Present	Present	Present	Present	Absent	Present	Present	Present	Present	Present	Absent	Absent	Present	Absent	Present	Present	Present	Present	Present	Present	Present	Absent	Absent	Present	Absent	Present	Present	Absent	Present	Present	Absent	Present	Present	Present	Absent	Absent	Present
M00116	Menaquinone biosynthesis, chorismate => menaquinone	Cofactor and vitamin metabolism	Absent	Absent	Absent	Absent	Absent	Absent	Absent	Absent	Absent	Present	Absent	Absent	Present	Absent	Absent	Absent	Present	Absent	Absent	Absent	Absent	Absent	Absent	Absent	Absent	Present	Absent	Present	Absent	Absent	Absent	Present	Absent	Absent	Absent	Absent	Absent	Absent	Absent	Absent	Absent	Present	Absent	Present	Absent	Absent	Absent
M00117	Ubiquinone biosynthesis, prokaryotes, chorismate => ubiquinone	Cofactor and vitamin metabolism	Absent	Absent	Absent	Absent	Absent	Absent	Absent	Absent	Absent	Absent	Absent	Absent	Absent	Absent	Absent	Absent	Absent	Absent	Present	Absent	Absent	Absent	Absent	Present	Absent	Absent	Present	Absent	Present	Absent	Present	Absent	Absent	Absent	Absent	Present	Absent	Absent	Absent	Present	Absent	Absent	Present	Absent	Absent	Absent	Present
M00118	Glutathione biosynthesis, glutamate => glutathione	Other amino acid metabolism	Present	Absent	Present	Present	Absent	Absent	Absent	Absent	Absent	Absent	Absent	Absent	Absent	Present	Absent	Absent	Absent	Present	Present	Present	Present	Absent	Present	Present	Absent	Absent	Present	Absent	Present	Present	Present	Present	Present	Present	Present	Present	Absent	Absent	Absent	Present	Present	Absent	Absent	Absent	Present	Present	Present
M00119	Pantothenate biosynthesis, valine/L-aspartate => pantothenate	Cofactor and vitamin metabolism	Absent	Present	Absent	Present	Absent	Absent	Absent	Absent	Absent	Absent	Absent	Absent	Present	Present	Absent	Present	Present	Present	Present	Present	Absent	Absent	Present	Present	Absent	Present	Present	Present	Present	Absent	Present	Absent	Present	Present	Absent	Present	Present	Absent	Present	Present	Absent	Present	Present	Present	Absent	Absent	Present
M00120	Coenzyme A biosynthesis, pantothenate => CoA	Cofactor and vitamin metabolism	Present	Present	Present	Present	Present	Present	Absent	Present	Absent	Present	Absent	Present	Present	Present	Absent	Absent	Present	Absent	Present	Present	Absent	Absent	Absent	Present	Present	Present	Present	Present	Absent	Present	Present	Absent	Present	Present	Absent	Present	Present	Absent	Present	Absent	Absent	Absent	Present	Present	Present	Present	Absent
M00121	Heme biosynthesis, glutamate => protoheme/siroheme	Cofactor and vitamin metabolism	Present	Present	Present	Absent	Present	Absent	Present	Absent	Absent	Present	Absent	Present	Present	Present	Absent	Absent	Present	Present	Present	Absent	Absent	Absent	Absent	Present	Present	Present	Present	Present	Present	Absent	Present	Present	Present	Present	Present	Present	Present	Present	Absent	Present	Absent	Present	Present	Present	Absent	Present	Present
M00122	Cobalamin biosynthesis, cobinamide => cobalamin	Cofactor and vitamin metabolism	Present	Absent	Absent	Present	Absent	Absent	Absent	Absent	Absent	Absent	Absent	Absent	Present	Absent	Absent	Absent	Present	Present	Present	Present	Absent	Absent	Present	Absent	Present	Present	Present	Present	Absent	Present	Absent	Absent	Present	Absent	Absent	Absent	Present	Absent	Present	Present	Absent	Present	Absent	Present	Present	Absent	Absent
M00123	Biotin biosynthesis, pimeloyl-ACP/CoA => biotin	Cofactor and vitamin metabolism	Absent	Present	Absent	Absent	Absent	Present	Absent	Absent	Absent	Absent	Absent	Present	Absent	Present	Absent	Absent	Absent	Absent	Present	Absent	Absent	Absent	Absent	Absent	Absent	Present	Present	Absent	Present	Absent	Present	Absent	Absent	Absent	Present	Present	Present	Absent	Present	Present	Present	Present	Present	Present	Absent	Absent	Present
M00124	Pyridoxal biosynthesis, erythrose-4P => pyridoxal-5P	Cofactor and vitamin metabolism	Absent	Absent	Absent	Absent	Absent	Absent	Absent	Absent	Absent	Absent	Absent	Absent	Absent	Absent	Absent	Absent	Absent	Absent	Absent	Absent	Absent	Absent	Absent	Absent	Absent	Absent	Present	Absent	Absent	Absent	Present	Absent	Absent	Absent	Absent	Absent	Absent	Absent	Absent	Present	Absent	Absent	Absent	Absent	Absent	Absent	Absent
M00125	Riboflavin biosynthesis, GTP => riboflavin/FMN/FAD	Cofactor and vitamin metabolism	Absent	Absent	Absent	Absent	Absent	Absent	Absent	Absent	Absent	Absent	Present	Absent	Absent	Present	Absent	Absent	Absent	Absent	Present	Absent	Absent	Absent	Absent	Present	Present	Absent	Absent	Absent	Absent	Absent	Present	Absent	Absent	Present	Present	Absent	Absent	Absent	Absent	Present	Absent	Absent	Absent	Absent	Absent	Absent	Absent
M00126	Tetrahydrofolate biosynthesis, GTP => THF	Cofactor and vitamin metabolism	Absent	Absent	Present	Absent	Absent	Absent	Absent	Absent	Absent	Absent	Absent	Absent	Present	Present	Present	Absent	Present	Absent	Present	Absent	Absent	Absent	Absent	Present	Absent	Absent	Present	Absent	Present	Absent	Present	Absent	Present	Present	Absent	Absent	Absent	Absent	Absent	Absent	Absent	Absent	Present	Present	Absent	Absent	Absent
M00127	Thiamine biosynthesis, AIR => thiamine-P/thiamine-2P	Cofactor and vitamin metabolism	Absent	Present	Present	Present	Absent	Absent	Present	Absent	Absent	Present	Absent	Absent	Absent	Absent	Absent	Present	Absent	Absent	Absent	Absent	Absent	Absent	Absent	Absent	Absent	Absent	Absent	Absent	Present	Absent	Absent	Present	Absent	Present	Absent	Absent	Absent	Absent	Present	Absent	Present	Absent	Present	Absent	Absent	Absent	Absent
M00128	Ubiquinone biosynthesis, eukaryotes, 4-hydroxybenzoate => ubiquinone	Cofactor and vitamin metabolism	Absent	Absent	Absent	Absent	Absent	Absent	Absent	Absent	Absent	Absent	Absent	Absent	Absent	Absent	Absent	Absent	Absent	Absent	Absent	Absent	Absent	Absent	Absent	Absent	Absent	Absent	Absent	Absent	Absent	Absent	Absent	Absent	Absent	Absent	Absent	Absent	Absent	Absent	Absent	Absent	Absent	Absent	Absent	Absent	Absent	Absent	Absent
M00129	Ascorbate biosynthesis, animals, glucose-1P => ascorbate	Other carbohydrate metabolism	Absent	Absent	Absent	Absent	Absent	Absent	Absent	Absent	Absent	Absent	Absent	Absent	Absent	Absent	Absent	Absent	Absent	Absent	Absent	Absent	Absent	Absent	Absent	Absent	Absent	Absent	Absent	Absent	Absent	Absent	Absent	Absent	Absent	Absent	Absent	Absent	Absent	Absent	Absent	Absent	Absent	Absent	Absent	Absent	Absent	Absent	Absent
M00130	Inositol phosphate metabolism, PI=> PIP2 => Ins(1,4,5)P3 => Ins(1,3,4,5)P4	Other carbohydrate metabolism	Absent	Absent	Absent	Absent	Absent	Absent	Absent	Absent	Absent	Absent	Absent	Absent	Absent	Absent	Absent	Absent	Absent	Absent	Absent	Absent	Absent	Absent	Absent	Absent	Absent	Absent	Absent	Absent	Absent	Absent	Absent	Absent	Absent	Absent	Absent	Absent	Absent	Absent	Absent	Absent	Absent	Absent	Absent	Absent	Absent	Absent	Absent
M00131	Inositol phosphate metabolism, Ins(1,3,4,5)P4 => Ins(1,3,4)P3 => myo-inositol	Other carbohydrate metabolism	Absent	Absent	Absent	Absent	Absent	Absent	Absent	Absent	Absent	Absent	Absent	Absent	Absent	Absent	Absent	Absent	Absent	Absent	Absent	Absent	Absent	Absent	Absent	Absent	Absent	Absent	Absent	Absent	Absent	Absent	Absent	Absent	Absent	Absent	Absent	Absent	Absent	Absent	Absent	Absent	Absent	Absent	Absent	Absent	Absent	Absent	Absent
M00132	Inositol phosphate metabolism, Ins(1,3,4)P3 => phytate	Other carbohydrate metabolism	Absent	Absent	Absent	Absent	Absent	Absent	Absent	Absent	Absent	Absent	Absent	Absent	Absent	Absent	Absent	Absent	Absent	Absent	Absent	Absent	Absent	Absent	Absent	Absent	Absent	Absent	Absent	Absent	Absent	Absent	Absent	Absent	Absent	Absent	Absent	Absent	Absent	Absent	Absent	Absent	Absent	Absent	Absent	Absent	Absent	Absent	Absent
M00133	Polyamine biosynthesis, arginine => agmatine => putrescine => spermidine	Polyamine biosynthesis	Absent	Absent	Absent	Present	Absent	Absent	Absent	Absent	Absent	Absent	Present	Absent	Absent	Absent	Absent	Absent	Absent	Absent	Absent	Absent	Absent	Absent	Absent	Absent	Present	Absent	Present	Absent	Absent	Absent	Absent	Present	Present	Absent	Present	Absent	Absent	Absent	Absent	Absent	Absent	Absent	Absent	Absent	Absent	Absent	Absent
M00134	Polyamine biosynthesis, arginine => ornithine => putrescine	Polyamine biosynthesis	Absent	Absent	Absent	Absent	Absent	Absent	Absent	Absent	Absent	Absent	Absent	Absent	Absent	Absent	Absent	Absent	Absent	Absent	Absent	Absent	Present	Absent	Absent	Absent	Absent	Absent	Absent	Absent	Present	Present	Absent	Absent	Absent	Absent	Absent	Absent	Absent	Absent	Absent	Absent	Absent	Absent	Absent	Absent	Present	Absent	Absent
M00135	GABA biosynthesis, eukaryotes, putrescine => GABA	Polyamine biosynthesis	Absent	Absent	Absent	Absent	Absent	Absent	Absent	Absent	Absent	Absent	Absent	Absent	Absent	Absent	Absent	Absent	Present	Absent	Absent	Absent	Absent	Absent	Absent	Absent	Absent	Absent	Absent	Absent	Absent	Absent	Absent	Absent	Absent	Absent	Absent	Absent	Absent	Absent	Absent	Absent	Absent	Absent	Absent	Present	Absent	Absent	Absent
M00136	GABA biosynthesis, prokaryotes, putrescine => GABA	Polyamine biosynthesis	Absent	Absent	Absent	Absent	Absent	Absent	Absent	Absent	Absent	Absent	Absent	Absent	Absent	Absent	Absent	Absent	Absent	Absent	Absent	Absent	Absent	Absent	Absent	Absent	Absent	Absent	Absent	Absent	Absent	Absent	Absent	Absent	Absent	Absent	Absent	Absent	Absent	Absent	Absent	Absent	Absent	Absent	Absent	Absent	Absent	Absent	Absent
M00137	Flavanone biosynthesis, phenylalanine => naringenin	Biosynthesis of other secondary metabolites	Absent	Absent	Absent	Absent	Absent	Absent	Absent	Absent	Absent	Absent	Absent	Absent	Absent	Absent	Absent	Absent	Absent	Absent	Absent	Absent	Absent	Absent	Absent	Absent	Absent	Absent	Absent	Absent	Absent	Absent	Absent	Absent	Absent	Absent	Absent	Absent	Absent	Absent	Absent	Absent	Absent	Absent	Absent	Absent	Absent	Absent	Absent
M00138	Flavonoid biosynthesis, naringenin => pelargonidin	Biosynthesis of other secondary metabolites	Absent	Absent	Absent	Absent	Absent	Absent	Absent	Absent	Absent	Absent	Absent	Absent	Absent	Absent	Absent	Absent	Absent	Absent	Absent	Absent	Absent	Absent	Absent	Absent	Absent	Absent	Absent	Absent	Absent	Absent	Absent	Absent	Absent	Absent	Absent	Absent	Absent	Absent	Absent	Absent	Absent	Absent	Absent	Absent	Absent	Absent	Absent
M00140	C1-unit interconversion, prokaryotes	Cofactor and vitamin metabolism	Absent	Present	Absent	Absent	Absent	Absent	Absent	Absent	Absent	Present	Absent	Present	Absent	Absent	Absent	Absent	Present	Present	Absent	Present	Absent	Absent	Absent	Present	Absent	Absent	Absent	Absent	Absent	Present	Absent	Absent	Present	Absent	Absent	Absent	Absent	Absent	Absent	Absent	Absent	Absent	Present	Absent	Present	Absent	Absent
M00141	C1-unit interconversion, eukaryotes	Cofactor and vitamin metabolism	Absent	Absent	Absent	Absent	Absent	Absent	Absent	Absent	Absent	Absent	Absent	Absent	Absent	Absent	Absent	Absent	Absent	Absent	Absent	Absent	Absent	Absent	Absent	Absent	Absent	Absent	Absent	Absent	Absent	Absent	Absent	Absent	Absent	Absent	Absent	Absent	Absent	Absent	Absent	Absent	Absent	Absent	Absent	Absent	Absent	Absent	Absent
M00142	NADH:ubiquinone oxidoreductase, mitochondria	ATP synthesis	Absent	Absent	Absent	Absent	Absent	Present	Absent	Absent	Absent	Absent	Absent	Absent	Absent	Absent	Absent	Absent	Absent	Absent	Absent	Present	Absent	Absent	Absent	Absent	Absent	Absent	Absent	Absent	Absent	Absent	Absent	Absent	Present	Absent	Absent	Absent	Absent	Absent	Absent	Absent	Absent	Absent	Absent	Absent	Absent	Absent	Absent
M00143	NADH dehydrogenase (ubiquinone) Fe-S protein/flavoprotein complex, mitochondria	ATP synthesis	Absent	Absent	Present	Present	Absent	Present	Absent	Absent	Absent	Absent	Absent	Absent	Absent	Absent	Absent	Absent	Absent	Present	Absent	Present	Present	Absent	Absent	Absent	Absent	Absent	Absent	Absent	Absent	Present	Absent	Absent	Present	Absent	Absent	Absent	Absent	Absent	Absent	Absent	Absent	Absent	Absent	Absent	Present	Absent	Absent
M00144	NADH:quinone oxidoreductase, prokaryotes	ATP synthesis	Present	Present	Present	Present	Present	Present	Present	Present	Present	Present	Present	Present	Present	Absent	Absent	Present	Present	Absent	Absent	Present	Present	Present	Present	Absent	Present	Present	Present	Absent	Absent	Present	Absent	Present	Present	Present	Present	Present	Present	Present	Present	Absent	Absent	Present	Present	Present	Present	Absent	Present
M00145	NAD(P)H:quinone oxidoreductase, chloroplasts and cyanobacteria	ATP synthesis	Absent	Absent	Absent	Absent	Absent	Absent	Absent	Absent	Absent	Absent	Absent	Absent	Absent	Absent	Absent	Absent	Absent	Absent	Absent	Absent	Absent	Absent	Absent	Absent	Absent	Absent	Present	Absent	Absent	Absent	Absent	Absent	Absent	Absent	Absent	Absent	Absent	Absent	Absent	Absent	Absent	Absent	Absent	Absent	Absent	Absent	Absent
M00146	NADH dehydrogenase (ubiquinone) 1 alpha subcomplex	ATP synthesis	Absent	Absent	Absent	Absent	Absent	Absent	Absent	Absent	Absent	Absent	Absent	Absent	Absent	Absent	Absent	Absent	Absent	Absent	Absent	Absent	Absent	Absent	Absent	Absent	Absent	Absent	Absent	Absent	Absent	Absent	Absent	Absent	Absent	Absent	Absent	Absent	Absent	Absent	Absent	Absent	Absent	Absent	Absent	Absent	Absent	Absent	Absent
M00147	NADH dehydrogenase (ubiquinone) 1 beta subcomplex	ATP synthesis	Absent	Absent	Absent	Absent	Absent	Absent	Absent	Absent	Absent	Absent	Absent	Absent	Absent	Absent	Absent	Absent	Absent	Absent	Absent	Absent	Absent	Absent	Absent	Absent	Absent	Absent	Absent	Absent	Absent	Absent	Absent	Absent	Absent	Absent	Absent	Absent	Absent	Absent	Absent	Absent	Absent	Absent	Absent	Absent	Absent	Absent	Absent
M00148	Succinate dehydrogenase (ubiquinone)	ATP synthesis	Absent	Absent	Absent	Absent	Absent	Absent	Absent	Absent	Absent	Absent	Absent	Absent	Absent	Absent	Absent	Absent	Absent	Absent	Absent	Absent	Absent	Absent	Absent	Absent	Absent	Absent	Absent	Absent	Absent	Absent	Absent	Absent	Absent	Absent	Absent	Absent	Absent	Absent	Absent	Absent	Absent	Absent	Absent	Absent	Absent	Absent	Absent
M00149	Succinate dehydrogenase, prokaryotes	ATP synthesis	Present	Present	Present	Present	Present	Present	Present	Present	Absent	Present	Present	Present	Present	Present	Present	Present	Present	Present	Present	Present	Present	Present	Absent	Present	Present	Present	Present	Present	Present	Present	Present	Present	Present	Present	Present	Present	Present	Present	Present	Present	Present	Present	Present	Present	Present	Present	Present
M00150	Fumarate reductase, prokaryotes	ATP synthesis	Absent	Absent	Absent	Absent	Absent	Absent	Absent	Absent	Absent	Absent	Absent	Absent	Absent	Absent	Present	Absent	Absent	Present	Absent	Absent	Absent	Absent	Absent	Absent	Absent	Absent	Absent	Absent	Absent	Absent	Absent	Absent	Absent	Present	Absent	Absent	Absent	Absent	Absent	Absent	Absent	Absent	Absent	Absent	Absent	Absent	Absent
M00151	Cytochrome bc1 complex respiratory unit	ATP synthesis	Present	Present	Present	Present	Absent	Absent	Absent	Absent	Present	Absent	Absent	Present	Present	Present	Present	Absent	Present	Present	Present	Present	Present	Absent	Absent	Present	Present	Present	Present	Present	Present	Present	Present	Present	Present	Present	Present	Present	Present	Absent	Present	Present	Present	Present	Present	Present	Present	Absent	Present
M00152	Cytochrome bc1 complex	ATP synthesis	Present	Absent	Present	Present	Absent	Absent	Absent	Absent	Present	Absent	Absent	Absent	Absent	Present	Present	Absent	Absent	Present	Present	Present	Present	Absent	Absent	Present	Absent	Absent	Present	Absent	Present	Present	Present	Present	Present	Present	Present	Present	Absent	Absent	Absent	Present	Present	Absent	Present	Absent	Present	Absent	Present
M00153	Cytochrome d ubiquinol oxidase	ATP synthesis	Present	Present	Present	Present	Absent	Present	Present	Present	Absent	Present	Absent	Present	Absent	Absent	Present	Absent	Present	Present	Present	Present	Absent	Absent	Absent	Present	Absent	Present	Present	Absent	Present	Absent	Present	Present	Present	Present	Present	Present	Absent	Absent	Present	Present	Present	Absent	Absent	Present	Present	Present	Present
M00154	Cytochrome c oxidase	ATP synthesis	Present	Present	Present	Present	Present	Present	Present	Absent	Present	Present	Present	Present	Present	Present	Present	Absent	Present	Present	Present	Present	Present	Present	Present	Present	Present	Present	Present	Present	Present	Present	Present	Present	Present	Present	Absent	Present	Present	Present	Present	Present	Present	Present	Present	Present	Present	Present	Present
M00155	Cytochrome c oxidase, prokaryotes	ATP synthesis	Present	Present	Present	Present	Present	Present	Present	Present	Present	Present	Present	Present	Present	Present	Present	Present	Present	Present	Present	Present	Present	Present	Present	Present	Present	Present	Present	Present	Present	Present	Present	Present	Present	Present	Absent	Present	Present	Present	Present	Present	Present	Present	Present	Present	Present	Present	Present
M00156	Cytochrome c oxidase, cbb3-type	ATP synthesis	Absent	Absent	Absent	Present	Present	Present	Present	Present	Present	Absent	Absent	Absent	Present	Present	Present	Absent	Absent	Present	Present	Absent	Present	Present	Present	Present	Absent	Absent	Present	Present	Present	Absent	Present	Absent	Absent	Present	Present	Present	Present	Absent	Absent	Present	Absent	Present	Present	Absent	Present	Absent	Present
M00157	F-type ATPase, prokaryotes and chloroplasts	ATP synthesis	Present	Present	Present	Present	Absent	Present	Present	Present	Present	Present	Present	Present	Present	Present	Absent	Present	Present	Present	Present	Present	Present	Absent	Present	Present	Present	Present	Present	Present	Present	Present	Present	Absent	Present	Present	Present	Present	Present	Absent	Present	Present	Present	Present	Present	Present	Present	Present	Present
M00158	F-type ATPase, eukaryotes	ATP synthesis	Absent	Absent	Absent	Absent	Absent	Absent	Absent	Absent	Absent	Absent	Absent	Absent	Absent	Absent	Absent	Absent	Absent	Present	Absent	Absent	Present	Absent	Absent	Absent	Absent	Absent	Absent	Absent	Absent	Absent	Absent	Absent	Present	Absent	Absent	Absent	Absent	Absent	Absent	Absent	Absent	Absent	Absent	Absent	Absent	Absent	Absent
M00159	V/A-type ATPase, prokaryotes	ATP synthesis	Absent	Absent	Absent	Absent	Present	Absent	Absent	Absent	Absent	Absent	Absent	Absent	Present	Absent	Absent	Absent	Absent	Absent	Absent	Absent	Absent	Absent	Absent	Absent	Absent	Absent	Absent	Absent	Absent	Absent	Absent	Absent	Absent	Absent	Absent	Absent	Absent	Present	Present	Absent	Absent	Absent	Absent	Absent	Absent	Absent	Absent
M00160	V-type ATPase, eukaryotes	ATP synthesis	Absent	Absent	Absent	Absent	Absent	Absent	Absent	Absent	Absent	Absent	Absent	Absent	Absent	Absent	Absent	Absent	Absent	Absent	Absent	Absent	Absent	Absent	Absent	Absent	Absent	Absent	Absent	Absent	Absent	Absent	Absent	Absent	Absent	Absent	Absent	Absent	Absent	Absent	Absent	Absent	Absent	Absent	Absent	Absent	Absent	Absent	Absent
M00161	Photosystem II	Photosynthesis	Absent	Absent	Absent	Absent	Absent	Absent	Absent	Absent	Absent	Absent	Absent	Absent	Absent	Absent	Absent	Absent	Absent	Absent	Absent	Absent	Absent	Absent	Absent	Absent	Absent	Absent	Absent	Absent	Absent	Absent	Absent	Absent	Absent	Absent	Absent	Absent	Absent	Absent	Absent	Absent	Absent	Absent	Absent	Absent	Absent	Absent	Absent
M00162	Cytochrome b6f complex	ATP synthesis	Absent	Absent	Absent	Absent	Absent	Absent	Absent	Absent	Absent	Absent	Present	Absent	Present	Absent	Absent	Absent	Absent	Absent	Absent	Absent	Absent	Absent	Absent	Absent	Absent	Absent	Absent	Present	Absent	Absent	Absent	Absent	Absent	Absent	Absent	Absent	Present	Absent	Absent	Absent	Absent	Present	Absent	Absent	Absent	Absent	Absent
M00163	Photosystem I	Photosynthesis	Absent	Absent	Absent	Absent	Absent	Absent	Absent	Absent	Absent	Absent	Absent	Absent	Absent	Absent	Absent	Absent	Absent	Absent	Absent	Absent	Absent	Absent	Absent	Absent	Absent	Absent	Absent	Absent	Absent	Absent	Absent	Absent	Absent	Absent	Absent	Absent	Absent	Absent	Absent	Absent	Absent	Absent	Absent	Absent	Absent	Absent	Absent
M00165	Reductive pentose phosphate cycle (Calvin cycle)	Carbon fixation	Absent	Absent	Absent	Present	Absent	Present	Absent	Absent	Absent	Absent	Absent	Absent	Present	Present	Absent	Absent	Present	Absent	Absent	Present	Absent	Absent	Absent	Absent	Absent	Present	Absent	Absent	Absent	Absent	Present	Absent	Present	Absent	Absent	Absent	Absent	Absent	Absent	Absent	Absent	Present	Present	Absent	Present	Absent	Absent
M00166	Reductive pentose phosphate cycle, ribulose-5P => glyceraldehyde-3P	Carbon fixation	Absent	Absent	Absent	Absent	Present	Absent	Absent	Absent	Absent	Absent	Absent	Absent	Present	Present	Absent	Absent	Present	Absent	Absent	Present	Present	Absent	Absent	Present	Absent	Present	Present	Absent	Absent	Present	Present	Absent	Absent	Absent	Absent	Absent	Absent	Absent	Absent	Absent	Absent	Present	Present	Absent	Absent	Absent	Present
M00167	Reductive pentose phosphate cycle, glyceraldehyde-3P => ribulose-5P	Carbon fixation	Absent	Absent	Present	Present	Absent	Present	Absent	Absent	Absent	Absent	Absent	Present	Present	Present	Absent	Absent	Present	Absent	Absent	Present	Absent	Absent	Absent	Absent	Absent	Present	Absent	Absent	Absent	Absent	Present	Present	Present	Present	Absent	Present	Absent	Present	Absent	Absent	Present	Present	Present	Present	Present	Absent	Absent
M00168	CAM (Crassulacean acid metabolism), dark	Carbon fixation	Present	Absent	Absent	Present	Present	Absent	Present	Present	Present	Absent	Absent	Absent	Present	Absent	Present	Absent	Present	Present	Present	Present	Absent	Absent	Absent	Present	Present	Present	Absent	Present	Present	Present	Absent	Present	Absent	Present	Present	Absent	Absent	Absent	Present	Absent	Absent	Present	Absent	Absent	Absent	Absent	Present
M00169	CAM (Crassulacean acid metabolism), light	Carbon fixation	Absent	Absent	Absent	Absent	Absent	Absent	Absent	Absent	Absent	Present	Absent	Absent	Absent	Absent	Absent	Present	Absent	Absent	Absent	Present	Absent	Absent	Absent	Absent	Absent	Absent	Absent	Absent	Absent	Present	Absent	Absent	Present	Absent	Absent	Absent	Absent	Absent	Absent	Absent	Absent	Absent	Absent	Absent	Present	Absent	Absent
M00170	C4-dicarboxylic acid cycle, phosphoenolpyruvate carboxykinase type	Carbon fixation	Absent	Absent	Absent	Absent	Absent	Absent	Absent	Absent	Absent	Absent	Absent	Absent	Absent	Absent	Absent	Absent	Absent	Absent	Absent	Absent	Absent	Absent	Absent	Absent	Absent	Absent	Absent	Absent	Absent	Absent	Absent	Absent	Absent	Absent	Absent	Absent	Absent	Absent	Absent	Absent	Absent	Absent	Absent	Absent	Absent	Absent	Absent
M00171	C4-dicarboxylic acid cycle, NAD - malic enzyme type	Carbon fixation	Absent	Absent	Absent	Absent	Absent	Absent	Absent	Absent	Absent	Absent	Absent	Absent	Absent	Absent	Absent	Absent	Absent	Absent	Absent	Absent	Absent	Absent	Absent	Absent	Absent	Absent	Absent	Absent	Absent	Absent	Absent	Absent	Absent	Absent	Absent	Absent	Absent	Absent	Absent	Absent	Absent	Absent	Absent	Absent	Absent	Absent	Absent
M00172	C4-dicarboxylic acid cycle, NADP - malic enzyme type	Carbon fixation	Absent	Absent	Absent	Absent	Absent	Absent	Absent	Absent	Absent	Present	Absent	Absent	Absent	Absent	Absent	Present	Absent	Absent	Absent	Present	Absent	Absent	Absent	Absent	Absent	Absent	Absent	Absent	Absent	Present	Absent	Absent	Absent	Absent	Absent	Absent	Absent	Absent	Absent	Absent	Absent	Absent	Absent	Absent	Absent	Absent	Absent
M00173	Reductive citrate cycle (Arnon-Buchanan cycle)	Carbon fixation	Present	Absent	Absent	Absent	Absent	Absent	Absent	Absent	Absent	Absent	Absent	Absent	Absent	Absent	Absent	Absent	Absent	Absent	Absent	Absent	Absent	Absent	Absent	Absent	Present	Absent	Absent	Absent	Present	Absent	Absent	Absent	Absent	Present	Absent	Absent	Absent	Absent	Absent	Absent	Absent	Absent	Absent	Absent	Absent	Absent	Absent
M00174	Methane oxidation, methanotroph, methane => formaldehyde	Methane metabolism	Absent	Absent	Present	Absent	Absent	Absent	Present	Absent	Absent	Absent	Absent	Absent	Absent	Absent	Absent	Absent	Absent	Absent	Absent	Absent	Absent	Absent	Absent	Present	Absent	Absent	Present	Absent	Present	Present	Absent	Absent	Absent	Absent	Absent	Absent	Absent	Absent	Absent	Absent	Absent	Absent	Absent	Absent	Absent	Absent	Absent
M00175	Nitrogen fixation, nitrogen => ammonia	Nitrogen metabolism	Absent	Absent	Absent	Absent	Absent	Absent	Absent	Absent	Absent	Absent	Absent	Absent	Absent	Absent	Absent	Absent	Absent	Absent	Absent	Absent	Absent	Absent	Absent	Absent	Absent	Absent	Absent	Absent	Absent	Absent	Absent	Absent	Absent	Absent	Absent	Absent	Absent	Absent	Absent	Absent	Absent	Absent	Absent	Absent	Absent	Absent	Absent
M00176	Assimilatory sulfate reduction, sulfate => H2S	Sulfur metabolism	Absent	Absent	Absent	Absent	Absent	Absent	Absent	Present	Absent	Absent	Absent	Absent	Absent	Absent	Absent	Absent	Present	Present	Present	Absent	Absent	Absent	Absent	Absent	Present	Present	Present	Present	Present	Present	Absent	Absent	Present	Present	Absent	Present	Present	Absent	Absent	Present	Absent	Present	Present	Present	Present	Present	Absent
M00177	Ribosome, eukaryotes	Ribosome	Absent	Absent	Absent	Present	Absent	Absent	Absent	Absent	Absent	Absent	Absent	Absent	Absent	Absent	Absent	Absent	Absent	Absent	Absent	Absent	Absent	Absent	Absent	Absent	Absent	Absent	Absent	Absent	Absent	Absent	Absent	Absent	Absent	Absent	Absent	Absent	Absent	Absent	Absent	Absent	Absent	Absent	Absent	Absent	Absent	Absent	Absent
M00178	Ribosome, bacteria	Ribosome	Present	Present	Present	Present	Present	Present	Present	Present	Present	Present	Present	Present	Present	Present	Present	Present	Present	Present	Present	Present	Present	Present	Present	Present	Present	Present	Present	Present	Present	Present	Present	Present	Present	Present	Present	Present	Present	Present	Present	Present	Present	Present	Present	Present	Present	Present	Present
M00179	Ribosome, archaea	Ribosome	Present	Present	Present	Present	Present	Present	Present	Present	Present	Present	Present	Present	Present	Present	Present	Present	Present	Present	Present	Present	Present	Present	Present	Present	Present	Present	Present	Present	Present	Present	Present	Present	Present	Present	Present	Present	Present	Present	Present	Present	Present	Present	Present	Present	Present	Present	Present
M00180	RNA polymerase II, eukaryotes	RNA polymerase	Absent	Absent	Absent	Absent	Absent	Absent	Absent	Absent	Absent	Absent	Absent	Absent	Absent	Absent	Absent	Absent	Absent	Absent	Absent	Absent	Absent	Absent	Absent	Absent	Absent	Absent	Absent	Absent	Absent	Absent	Absent	Absent	Absent	Absent	Absent	Absent	Absent	Absent	Absent	Absent	Absent	Absent	Absent	Absent	Absent	Absent	Absent
M00181	RNA polymerase III, eukaryotes	RNA polymerase	Absent	Absent	Absent	Absent	Absent	Absent	Absent	Absent	Absent	Absent	Absent	Absent	Absent	Absent	Absent	Absent	Absent	Absent	Absent	Absent	Absent	Absent	Absent	Absent	Absent	Absent	Absent	Absent	Absent	Absent	Absent	Absent	Absent	Absent	Absent	Absent	Absent	Absent	Absent	Absent	Absent	Absent	Absent	Absent	Absent	Absent	Absent
M00182	RNA polymerase I, eukaryotes	RNA polymerase	Absent	Absent	Absent	Absent	Absent	Absent	Absent	Absent	Absent	Absent	Absent	Absent	Absent	Absent	Absent	Absent	Absent	Absent	Absent	Absent	Absent	Absent	Absent	Absent	Absent	Absent	Absent	Absent	Absent	Absent	Absent	Absent	Absent	Absent	Absent	Absent	Absent	Absent	Absent	Absent	Absent	Absent	Absent	Absent	Absent	Absent	Absent
M00183	RNA polymerase, bacteria	RNA polymerase	Present	Present	Present	Present	Present	Present	Present	Present	Present	Present	Present	Present	Present	Present	Absent	Present	Present	Present	Present	Present	Present	Present	Present	Present	Present	Present	Present	Present	Present	Present	Present	Present	Present	Present	Present	Present	Present	Present	Present	Present	Present	Present	Present	Present	Present	Present	Present
M00184	RNA polymerase, archaea	RNA polymerase	Absent	Absent	Absent	Absent	Absent	Absent	Absent	Absent	Absent	Absent	Absent	Absent	Absent	Absent	Absent	Absent	Absent	Absent	Absent	Absent	Absent	Absent	Absent	Absent	Absent	Absent	Absent	Absent	Absent	Absent	Absent	Absent	Absent	Absent	Absent	Absent	Absent	Absent	Absent	Absent	Absent	Absent	Absent	Absent	Absent	Absent	Absent
M00185	Sulfate transport system	Mineral and organic ion transport system	Absent	Absent	Absent	Absent	Absent	Absent	Absent	Absent	Absent	Absent	Absent	Absent	Absent	Absent	Absent	Absent	Absent	Absent	Present	Absent	Absent	Absent	Absent	Absent	Absent	Absent	Present	Absent	Absent	Present	Absent	Absent	Absent	Present	Absent	Present	Absent	Absent	Absent	Present	Absent	Absent	Absent	Absent	Absent	Absent	Absent
M00186	Tungstate transport system	Mineral and organic ion transport system	Present	Absent	Absent	Present	Absent	Absent	Present	Absent	Absent	Present	Present	Present	Present	Absent	Absent	Absent	Absent	Present	Absent	Present	Present	Absent	Absent	Present	Absent	Present	Present	Absent	Absent	Absent	Absent	Absent	Present	Present	Absent	Absent	Absent	Present	Absent	Absent	Absent	Absent	Present	Absent	Present	Absent	Absent
M00188	NitT/TauT family transport system	Mineral and organic ion transport system	Present	Present	Present	Present	Present	Present	Absent	Present	Present	Absent	Present	Absent	Absent	Absent	Absent	Absent	Absent	Present	Present	Present	Present	Present	Present	Present	Present	Present	Present	Absent	Present	Present	Absent	Absent	Present	Present	Absent	Present	Present	Present	Present	Present	Absent	Present	Present	Present	Present	Absent	Absent
M00189	Molybdate transport system	Mineral and organic ion transport system	Present	Present	Present	Present	Absent	Present	Present	Absent	Present	Absent	Absent	Present	Present	Present	Absent	Present	Absent	Present	Present	Present	Present	Absent	Present	Present	Present	Present	Present	Present	Present	Present	Present	Present	Present	Present	Absent	Present	Absent	Absent	Present	Present	Present	Absent	Present	Absent	Present	Absent	Absent
M00190	Iron(III) transport system	Mineral and organic ion transport system	Present	Present	Absent	Present	Present	Present	Present	Absent	Present	Absent	Present	Present	Present	Present	Absent	Absent	Present	Present	Present	Present	Present	Present	Present	Present	Present	Present	Present	Present	Present	Present	Present	Absent	Present	Present	Present	Present	Present	Present	Present	Present	Present	Present	Present	Present	Present	Absent	Present
M00191	Thiamine transport system	Mineral and organic ion transport system	Absent	Absent	Absent	Present	Present	Absent	Absent	Absent	Absent	Absent	Absent	Absent	Absent	Absent	Absent	Absent	Present	Absent	Absent	Present	Present	Present	Present	Absent	Present	Absent	Absent	Absent	Absent	Present	Absent	Absent	Present	Absent	Absent	Present	Present	Present	Absent	Absent	Absent	Absent	Absent	Present	Present	Absent	Absent
M00192	Putative thiamine transport system	Mineral and organic ion transport system	Present	Absent	Absent	Absent	Absent	Absent	Absent	Absent	Absent	Absent	Absent	Absent	Absent	Present	Absent	Absent	Absent	Absent	Absent	Present	Present	Absent	Present	Present	Absent	Absent	Absent	Absent	Absent	Absent	Present	Absent	Present	Present	Absent	Present	Absent	Absent	Absent	Absent	Absent	Absent	Absent	Absent	Absent	Absent	Absent
M00193	Putative spermidine/putrescine transport system	Mineral and organic ion transport system	Absent	Absent	Absent	Present	Present	Present	Absent	Absent	Present	Absent	Present	Absent	Present	Absent	Absent	Absent	Present	Present	Absent	Present	Present	Present	Present	Present	Present	Absent	Absent	Absent	Absent	Present	Absent	Absent	Present	Absent	Absent	Present	Absent	Present	Absent	Present	Absent	Absent	Absent	Present	Present	Absent	Absent
M00194	Maltose/maltodextrin transport system	Saccharide, polyol, and lipid transport system	Absent	Present	Absent	Absent	Present	Absent	Absent	Absent	Absent	Absent	Absent	Present	Present	Absent	Absent	Absent	Present	Absent	Absent	Present	Present	Present	Present	Present	Present	Present	Present	Absent	Absent	Present	Absent	Absent	Present	Absent	Absent	Present	Absent	Absent	Absent	Present	Absent	Present	Absent	Present	Present	Present	Absent
M00196	Raffinose/stachyose/melibiose transport system	Saccharide, polyol, and lipid transport system	Absent	Present	Absent	Absent	Present	Absent	Absent	Absent	Absent	Absent	Present	Present	Present	Absent	Absent	Absent	Present	Absent	Absent	Present	Present	Present	Present	Present	Present	Present	Present	Absent	Absent	Present	Absent	Absent	Present	Absent	Absent	Present	Absent	Absent	Absent	Present	Absent	Present	Absent	Present	Present	Present	Absent
M00197	Putative fructooligosaccharide transport system	Saccharide, polyol, and lipid transport system	Absent	Present	Absent	Absent	Present	Absent	Absent	Absent	Absent	Absent	Absent	Present	Present	Absent	Absent	Absent	Present	Absent	Absent	Present	Present	Present	Present	Present	Present	Present	Present	Absent	Absent	Present	Absent	Absent	Present	Absent	Absent	Present	Absent	Absent	Absent	Present	Absent	Present	Absent	Present	Present	Present	Absent
M00198	Putative sn-glycerol-phosphate transport system	Saccharide, polyol, and lipid transport system	Present	Absent	Absent	Present	Absent	Absent	Absent	Absent	Absent	Absent	Present	Absent	Absent	Absent	Absent	Absent	Absent	Absent	Absent	Absent	Present	Absent	Absent	Present	Absent	Absent	Absent	Absent	Absent	Present	Absent	Absent	Present	Present	Absent	Present	Absent	Present	Absent	Absent	Absent	Absent	Absent	Absent	Present	Absent	Absent
M00199	L-Arabinose/lactose transport system	Saccharide, polyol, and lipid transport system	Absent	Absent	Absent	Absent	Absent	Absent	Absent	Absent	Absent	Absent	Absent	Absent	Absent	Absent	Absent	Absent	Absent	Absent	Absent	Absent	Absent	Absent	Absent	Absent	Absent	Absent	Absent	Absent	Absent	Absent	Absent	Absent	Present	Absent	Absent	Absent	Absent	Absent	Absent	Absent	Absent	Absent	Absent	Absent	Absent	Absent	Absent
M00200	Putative sorbitol/mannitol transport system	Saccharide, polyol, and lipid transport system	Absent	Present	Absent	Absent	Present	Absent	Absent	Absent	Absent	Absent	Absent	Present	Present	Absent	Absent	Absent	Present	Absent	Absent	Present	Present	Present	Present	Present	Present	Present	Present	Absent	Absent	Present	Absent	Absent	Present	Absent	Absent	Present	Present	Present	Absent	Present	Absent	Present	Absent	Present	Present	Present	Absent
M00201	alpha-Glucoside transport system	Saccharide, polyol, and lipid transport system	Absent	Present	Absent	Absent	Present	Absent	Absent	Absent	Absent	Absent	Absent	Present	Present	Absent	Absent	Absent	Present	Absent	Absent	Present	Present	Present	Present	Present	Present	Present	Present	Present	Absent	Present	Absent	Absent	Present	Absent	Absent	Present	Absent	Present	Absent	Present	Absent	Present	Absent	Present	Present	Present	Absent
M00202	Oligogalacturonide transport system	Saccharide, polyol, and lipid transport system	Absent	Absent	Absent	Absent	Absent	Absent	Absent	Absent	Absent	Absent	Absent	Absent	Absent	Absent	Absent	Absent	Absent	Absent	Absent	Absent	Absent	Absent	Absent	Absent	Absent	Absent	Absent	Absent	Absent	Absent	Absent	Absent	Present	Absent	Absent	Absent	Absent	Absent	Absent	Absent	Absent	Absent	Absent	Absent	Absent	Absent	Absent
M00203	Glucose/arabinose transport system	Saccharide, polyol, and lipid transport system	Absent	Absent	Absent	Absent	Absent	Absent	Absent	Absent	Absent	Absent	Absent	Absent	Absent	Absent	Absent	Absent	Absent	Absent	Absent	Absent	Absent	Absent	Absent	Absent	Absent	Absent	Absent	Absent	Absent	Absent	Absent	Absent	Absent	Absent	Absent	Absent	Absent	Absent	Absent	Absent	Absent	Absent	Absent	Absent	Absent	Absent	Absent
M00204	Trehalose/maltose transport system	Saccharide, polyol, and lipid transport system	Absent	Absent	Absent	Absent	Present	Absent	Absent	Absent	Absent	Absent	Absent	Absent	Absent	Absent	Absent	Absent	Present	Absent	Absent	Present	Absent	Absent	Absent	Present	Absent	Absent	Present	Absent	Absent	Present	Absent	Absent	Present	Absent	Absent	Absent	Absent	Present	Absent	Absent	Absent	Absent	Absent	Absent	Present	Absent	Absent
M00205	N-Acetylglucosamine transport system	Saccharide, polyol, and lipid transport system	Absent	Present	Absent	Absent	Absent	Absent	Absent	Absent	Absent	Absent	Absent	Present	Absent	Absent	Absent	Absent	Absent	Absent	Absent	Absent	Absent	Absent	Absent	Absent	Absent	Absent	Absent	Absent	Absent	Absent	Absent	Absent	Absent	Absent	Absent	Absent	Absent	Absent	Absent	Absent	Absent	Absent	Absent	Absent	Absent	Absent	Absent
M00206	Cellobiose transport system	Saccharide, polyol, and lipid transport system	Absent	Present	Absent	Absent	Present	Absent	Absent	Absent	Absent	Absent	Absent	Present	Present	Absent	Absent	Absent	Present	Absent	Absent	Present	Present	Present	Present	Present	Present	Present	Present	Absent	Absent	Present	Absent	Absent	Present	Absent	Absent	Present	Absent	Absent	Absent	Present	Absent	Present	Absent	Present	Present	Present	Absent
M00207	Putative multiple sugar transport system	Saccharide, polyol, and lipid transport system	Present	Present	Absent	Present	Present	Absent	Absent	Present	Absent	Absent	Present	Present	Present	Absent	Absent	Absent	Present	Absent	Absent	Present	Present	Present	Present	Present	Present	Present	Present	Present	Absent	Present	Absent	Absent	Present	Present	Absent	Present	Present	Present	Present	Present	Absent	Present	Absent	Present	Present	Present	Absent
M00208	Glycine betaine/proline transport system	Mineral and organic ion transport system	Absent	Absent	Absent	Present	Present	Present	Absent	Absent	Absent	Absent	Present	Absent	Present	Absent	Absent	Absent	Absent	Present	Absent	Present	Present	Present	Present	Present	Absent	Present	Absent	Absent	Absent	Present	Absent	Absent	Present	Absent	Absent	Present	Present	Present	Absent	Present	Absent	Absent	Absent	Present	Present	Absent	Absent
M00209	Osmoprotectant transport system	Mineral and organic ion transport system	Absent	Present	Present	Absent	Absent	Absent	Present	Present	Absent	Present	Absent	Present	Present	Absent	Absent	Absent	Absent	Absent	Absent	Absent	Present	Absent	Absent	Present	Present	Present	Absent	Present	Absent	Present	Absent	Present	Absent	Absent	Absent	Absent	Present	Absent	Absent	Present	Absent	Present	Absent	Absent	Present	Absent	Absent
M00210	Phospholipid transport system	Saccharide, polyol, and lipid transport system	Present	Present	Present	Present	Absent	Present	Present	Present	Present	Present	Absent	Present	Present	Present	Present	Present	Present	Present	Present	Present	Present	Absent	Present	Present	Absent	Present	Present	Present	Present	Absent	Present	Present	Present	Present	Present	Present	Present	Absent	Present	Present	Present	Present	Present	Present	Present	Present	Present
M00211	Putative ABC transport system	Saccharide, polyol, and lipid transport system	Absent	Absent	Absent	Absent	Absent	Absent	Absent	Absent	Absent	Absent	Absent	Absent	Absent	Absent	Absent	Absent	Absent	Absent	Absent	Absent	Absent	Absent	Present	Present	Absent	Absent	Absent	Absent	Absent	Absent	Absent	Absent	Absent	Absent	Absent	Present	Absent	Absent	Absent	Absent	Absent	Absent	Present	Absent	Absent	Absent	Absent
M00212	Ribose transport system	Saccharide, polyol, and lipid transport system	Absent	Present	Absent	Present	Present	Absent	Absent	Absent	Present	Absent	Absent	Present	Absent	Absent	Present	Absent	Present	Absent	Absent	Present	Present	Present	Absent	Present	Absent	Absent	Absent	Absent	Absent	Present	Absent	Absent	Present	Absent	Absent	Present	Present	Present	Absent	Absent	Present	Absent	Absent	Absent	Present	Absent	Absent
M00213	L-Arabinose transport system	Saccharide, polyol, and lipid transport system	Absent	Absent	Absent	Absent	Absent	Absent	Absent	Absent	Absent	Absent	Absent	Absent	Absent	Absent	Absent	Absent	Absent	Absent	Absent	Absent	Absent	Absent	Absent	Absent	Absent	Absent	Absent	Absent	Absent	Absent	Absent	Absent	Absent	Absent	Absent	Absent	Absent	Absent	Absent	Absent	Absent	Absent	Absent	Absent	Absent	Absent	Absent
M00214	Methyl-galactoside transport system	Saccharide, polyol, and lipid transport system	Absent	Absent	Absent	Absent	Absent	Absent	Absent	Absent	Absent	Absent	Absent	Absent	Absent	Absent	Absent	Absent	Absent	Absent	Absent	Absent	Absent	Absent	Absent	Absent	Absent	Absent	Absent	Absent	Absent	Absent	Absent	Absent	Absent	Absent	Absent	Absent	Absent	Absent	Absent	Absent	Absent	Absent	Absent	Absent	Absent	Absent	Absent
M00215	D-Xylose transport system	Saccharide, polyol, and lipid transport system	Absent	Absent	Absent	Absent	Absent	Absent	Absent	Absent	Absent	Absent	Absent	Absent	Absent	Absent	Absent	Absent	Absent	Absent	Absent	Present	Present	Absent	Absent	Absent	Absent	Absent	Absent	Absent	Absent	Absent	Absent	Absent	Present	Absent	Absent	Present	Present	Absent	Absent	Absent	Absent	Absent	Absent	Absent	Present	Absent	Absent
M00216	Multiple sugar transport system	Saccharide, polyol, and lipid transport system	Absent	Absent	Absent	Absent	Absent	Absent	Absent	Absent	Absent	Absent	Absent	Absent	Absent	Absent	Absent	Absent	Absent	Absent	Absent	Present	Absent	Absent	Absent	Absent	Absent	Absent	Absent	Absent	Absent	Absent	Absent	Absent	Present	Absent	Absent	Present	Absent	Absent	Absent	Absent	Absent	Absent	Absent	Absent	Absent	Absent	Absent
M00217	D-Allose transport system	Saccharide, polyol, and lipid transport system	Absent	Absent	Absent	Absent	Absent	Absent	Absent	Absent	Absent	Absent	Absent	Absent	Absent	Absent	Absent	Absent	Absent	Absent	Absent	Absent	Absent	Absent	Absent	Absent	Absent	Absent	Absent	Absent	Absent	Absent	Absent	Absent	Absent	Absent	Absent	Absent	Absent	Absent	Absent	Absent	Absent	Absent	Absent	Absent	Absent	Absent	Absent
M00218	Fructose transport system	Saccharide, polyol, and lipid transport system	Absent	Absent	Absent	Present	Absent	Absent	Absent	Absent	Absent	Absent	Absent	Absent	Absent	Absent	Absent	Absent	Absent	Absent	Absent	Present	Absent	Absent	Absent	Absent	Absent	Absent	Absent	Absent	Absent	Present	Absent	Absent	Present	Absent	Absent	Absent	Absent	Absent	Absent	Absent	Absent	Absent	Absent	Absent	Present	Absent	Absent
M00219	AI-2 transport system	Saccharide, polyol, and lipid transport system	Absent	Absent	Absent	Absent	Absent	Absent	Absent	Absent	Absent	Absent	Absent	Absent	Absent	Absent	Absent	Absent	Absent	Absent	Absent	Absent	Absent	Absent	Absent	Absent	Absent	Absent	Absent	Absent	Absent	Absent	Absent	Absent	Absent	Absent	Absent	Absent	Absent	Absent	Absent	Absent	Absent	Absent	Absent	Absent	Absent	Absent	Absent
M00220	Rhamnose transport system	Saccharide, polyol, and lipid transport system	Absent	Present	Absent	Present	Absent	Absent	Absent	Absent	Absent	Absent	Absent	Present	Absent	Absent	Absent	Absent	Present	Absent	Absent	Present	Absent	Present	Absent	Absent	Absent	Absent	Absent	Absent	Absent	Present	Absent	Absent	Present	Absent	Absent	Present	Present	Present	Absent	Absent	Absent	Absent	Absent	Absent	Absent	Absent	Absent
M00221	Putative simple sugar transport system	Saccharide, polyol, and lipid transport system	Absent	Present	Absent	Absent	Present	Absent	Absent	Absent	Absent	Present	Absent	Present	Absent	Absent	Present	Absent	Present	Absent	Absent	Present	Absent	Present	Present	Present	Absent	Absent	Absent	Absent	Absent	Present	Absent	Present	Present	Absent	Absent	Present	Present	Present	Absent	Absent	Absent	Absent	Absent	Absent	Present	Absent	Absent
M00222	Phosphate transport system	Phosphate and amino acid transport system	Present	Present	Present	Present	Present	Present	Present	Present	Present	Present	Present	Present	Present	Present	Present	Present	Present	Present	Present	Present	Present	Present	Absent	Present	Present	Present	Present	Present	Present	Present	Present	Present	Present	Present	Present	Present	Present	Present	Present	Present	Present	Present	Present	Present	Present	Absent	Present
M00223	Phosphonate transport system	Phosphate and amino acid transport system	Absent	Absent	Present	Absent	Present	Present	Absent	Present	Absent	Absent	Absent	Absent	Present	Absent	Absent	Absent	Present	Present	Absent	Present	Present	Present	Present	Present	Present	Absent	Present	Present	Absent	Present	Absent	Absent	Present	Present	Absent	Present	Present	Present	Present	Present	Absent	Present	Absent	Present	Present	Present	Absent
M00224	Fluoroquinolone transport system	ABC-2 type and other transport systems	Absent	Absent	Absent	Absent	Absent	Absent	Absent	Absent	Absent	Absent	Absent	Absent	Absent	Absent	Absent	Absent	Absent	Absent	Absent	Absent	Absent	Absent	Absent	Absent	Absent	Absent	Absent	Absent	Absent	Absent	Absent	Absent	Absent	Absent	Absent	Present	Absent	Absent	Absent	Absent	Absent	Absent	Absent	Absent	Absent	Absent	Absent
M00225	Lysine/arginine/ornithine transport system	Phosphate and amino acid transport system	Absent	Absent	Absent	Absent	Absent	Absent	Absent	Absent	Absent	Absent	Absent	Absent	Absent	Absent	Absent	Absent	Absent	Absent	Absent	Absent	Absent	Absent	Absent	Absent	Absent	Absent	Absent	Absent	Absent	Absent	Absent	Absent	Absent	Absent	Absent	Absent	Absent	Absent	Absent	Absent	Absent	Absent	Absent	Absent	Absent	Absent	Absent
M00226	Histidine transport system	Phosphate and amino acid transport system	Absent	Absent	Absent	Absent	Absent	Absent	Absent	Absent	Absent	Absent	Absent	Absent	Absent	Absent	Absent	Absent	Absent	Absent	Absent	Absent	Absent	Absent	Absent	Absent	Absent	Absent	Absent	Absent	Absent	Absent	Absent	Absent	Absent	Absent	Absent	Absent	Absent	Absent	Absent	Absent	Absent	Absent	Absent	Absent	Absent	Absent	Absent
M00227	Glutamine transport system	Phosphate and amino acid transport system	Absent	Absent	Absent	Absent	Absent	Absent	Absent	Absent	Absent	Absent	Absent	Absent	Absent	Absent	Absent	Absent	Absent	Absent	Absent	Absent	Absent	Absent	Absent	Absent	Absent	Absent	Absent	Absent	Absent	Absent	Absent	Absent	Absent	Absent	Absent	Absent	Absent	Absent	Absent	Absent	Absent	Absent	Absent	Absent	Absent	Absent	Absent
M00228	Putative glutamine transport system	Phosphate and amino acid transport system	Absent	Absent	Absent	Absent	Absent	Absent	Absent	Absent	Absent	Absent	Absent	Absent	Absent	Absent	Absent	Absent	Absent	Absent	Absent	Absent	Absent	Absent	Absent	Absent	Absent	Absent	Absent	Absent	Absent	Absent	Absent	Absent	Absent	Absent	Absent	Absent	Absent	Absent	Absent	Absent	Absent	Absent	Absent	Absent	Absent	Absent	Absent
M00229	Arginine transport system	Phosphate and amino acid transport system	Absent	Absent	Absent	Absent	Absent	Absent	Absent	Absent	Absent	Absent	Absent	Absent	Absent	Absent	Absent	Absent	Absent	Absent	Absent	Absent	Absent	Absent	Absent	Absent	Absent	Absent	Absent	Absent	Absent	Absent	Absent	Absent	Absent	Absent	Absent	Absent	Absent	Absent	Absent	Absent	Absent	Absent	Absent	Absent	Absent	Absent	Absent
M00230	Glutamate/aspartate transport system	Phosphate and amino acid transport system	Absent	Absent	Absent	Absent	Absent	Absent	Absent	Absent	Absent	Absent	Absent	Absent	Absent	Absent	Absent	Absent	Absent	Absent	Absent	Absent	Absent	Absent	Absent	Absent	Absent	Absent	Absent	Absent	Absent	Absent	Absent	Absent	Absent	Present	Absent	Absent	Absent	Absent	Absent	Absent	Absent	Absent	Absent	Absent	Absent	Absent	Absent
M00231	Octopine/nopaline transport system	Phosphate and amino acid transport system	Absent	Absent	Absent	Absent	Absent	Absent	Absent	Absent	Absent	Absent	Absent	Absent	Absent	Absent	Absent	Absent	Absent	Absent	Absent	Absent	Absent	Absent	Absent	Absent	Absent	Absent	Present	Absent	Absent	Present	Absent	Absent	Absent	Absent	Absent	Present	Absent	Absent	Absent	Absent	Absent	Absent	Absent	Absent	Absent	Absent	Absent
M00232	General L-amino acid transport system	Phosphate and amino acid transport system	Absent	Absent	Present	Present	Present	Present	Absent	Absent	Absent	Absent	Present	Absent	Present	Absent	Absent	Absent	Absent	Absent	Absent	Present	Present	Absent	Present	Absent	Present	Absent	Present	Present	Absent	Present	Absent	Absent	Present	Absent	Absent	Present	Present	Present	Absent	Present	Absent	Present	Absent	Absent	Present	Absent	Absent
M00233	Glutamate transport system	Phosphate and amino acid transport system	Absent	Absent	Absent	Absent	Absent	Absent	Absent	Absent	Absent	Absent	Absent	Absent	Absent	Absent	Absent	Absent	Present	Absent	Absent	Absent	Absent	Absent	Absent	Absent	Absent	Present	Absent	Absent	Absent	Absent	Absent	Absent	Absent	Present	Absent	Absent	Absent	Absent	Absent	Absent	Absent	Absent	Absent	Present	Absent	Absent	Absent
M00234	Cystine transport system	Phosphate and amino acid transport system	Absent	Absent	Absent	Absent	Absent	Absent	Absent	Absent	Absent	Absent	Absent	Absent	Absent	Absent	Absent	Absent	Absent	Absent	Absent	Absent	Absent	Absent	Absent	Absent	Absent	Absent	Absent	Absent	Absent	Absent	Absent	Absent	Absent	Absent	Absent	Absent	Absent	Absent	Absent	Absent	Absent	Absent	Absent	Absent	Absent	Absent	Absent
M00235	Arginine/ornithine transport system	Phosphate and amino acid transport system	Absent	Absent	Absent	Absent	Absent	Absent	Absent	Absent	Absent	Absent	Absent	Absent	Absent	Absent	Absent	Absent	Absent	Present	Absent	Absent	Absent	Absent	Absent	Present	Absent	Absent	Present	Absent	Absent	Absent	Absent	Absent	Absent	Absent	Absent	Present	Absent	Absent	Absent	Present	Absent	Absent	Absent	Absent	Absent	Absent	Absent
M00236	Putative polar amino acid transport system	Phosphate and amino acid transport system	Absent	Absent	Absent	Present	Present	Present	Present	Present	Present	Present	Present	Absent	Present	Present	Absent	Present	Present	Present	Present	Present	Present	Present	Present	Present	Present	Present	Present	Present	Present	Present	Present	Absent	Present	Present	Present	Present	Present	Present	Absent	Present	Absent	Present	Present	Present	Present	Present	Present
M00237	Branched-chain amino acid transport system	Phosphate and amino acid transport system	Present	Present	Absent	Present	Present	Present	Present	Present	Absent	Absent	Present	Present	Present	Absent	Absent	Absent	Present	Present	Present	Present	Present	Present	Present	Present	Present	Present	Present	Present	Present	Present	Absent	Absent	Present	Present	Absent	Present	Present	Present	Present	Present	Present	Present	Absent	Present	Present	Present	Absent
M00238	D-Methionine transport system	Phosphate and amino acid transport system	Absent	Absent	Absent	Absent	Absent	Absent	Absent	Absent	Absent	Absent	Absent	Absent	Absent	Absent	Absent	Absent	Absent	Absent	Absent	Absent	Absent	Absent	Absent	Present	Absent	Absent	Present	Absent	Absent	Absent	Absent	Absent	Absent	Absent	Absent	Absent	Absent	Absent	Absent	Present	Absent	Absent	Absent	Absent	Absent	Absent	Absent
M00239	Peptides/nickel transport system	Peptide and nickel transport system	Present	Present	Absent	Present	Present	Present	Present	Present	Present	Present	Present	Present	Present	Present	Absent	Present	Present	Present	Present	Present	Present	Present	Present	Present	Present	Present	Present	Present	Present	Present	Present	Present	Present	Present	Present	Present	Present	Present	Absent	Present	Present	Present	Present	Present	Present	Present	Present
M00240	Iron complex transport system	Metallic cation, iron-siderophore and vitamin B12 transport system	Present	Present	Present	Present	Present	Present	Absent	Present	Present	Present	Present	Present	Present	Present	Absent	Present	Present	Present	Present	Present	Present	Present	Present	Present	Present	Present	Present	Present	Present	Present	Present	Present	Present	Present	Present	Present	Present	Present	Present	Present	Absent	Present	Present	Present	Present	Present	Absent
M00241	Vitamin B12 transport system	Metallic cation, iron-siderophore and vitamin B12 transport system	Absent	Absent	Absent	Absent	Absent	Absent	Absent	Absent	Absent	Absent	Absent	Absent	Absent	Absent	Absent	Absent	Absent	Absent	Absent	Absent	Absent	Absent	Absent	Absent	Absent	Absent	Absent	Absent	Absent	Absent	Absent	Absent	Absent	Absent	Absent	Absent	Absent	Absent	Absent	Absent	Absent	Absent	Absent	Absent	Absent	Absent	Absent
M00242	Zinc transport system	Metallic cation, iron-siderophore and vitamin B12 transport system	Absent	Absent	Absent	Present	Absent	Absent	Absent	Absent	Absent	Present	Present	Absent	Absent	Absent	Absent	Absent	Present	Present	Present	Present	Present	Present	Present	Present	Absent	Absent	Present	Absent	Present	Present	Absent	Absent	Present	Absent	Absent	Present	Absent	Present	Absent	Present	Present	Absent	Absent	Present	Present	Absent	Absent
M00243	Manganese/iron transport system	Metallic cation, iron-siderophore and vitamin B12 transport system	Absent	Absent	Absent	Absent	Absent	Absent	Absent	Absent	Absent	Absent	Present	Absent	Absent	Absent	Absent	Absent	Absent	Absent	Absent	Absent	Absent	Absent	Absent	Absent	Absent	Absent	Absent	Absent	Absent	Absent	Absent	Absent	Absent	Absent	Absent	Absent	Absent	Absent	Absent	Absent	Absent	Absent	Absent	Absent	Absent	Absent	Absent
M00244	Putative zinc/manganese transport system	Metallic cation, iron-siderophore and vitamin B12 transport system	Absent	Present	Absent	Absent	Present	Absent	Absent	Absent	Absent	Absent	Present	Absent	Absent	Absent	Absent	Absent	Absent	Absent	Absent	Present	Absent	Present	Absent	Present	Absent	Present	Absent	Absent	Absent	Absent	Absent	Absent	Present	Absent	Absent	Present	Absent	Present	Present	Absent	Absent	Absent	Absent	Absent	Present	Absent	Absent
M00245	Cobalt/nickel transport system	Metallic cation, iron-siderophore and vitamin B12 transport system	Absent	Present	Absent	Absent	Absent	Absent	Absent	Absent	Absent	Absent	Present	Present	Present	Absent	Absent	Absent	Absent	Absent	Absent	Absent	Absent	Absent	Absent	Absent	Present	Present	Absent	Present	Absent	Absent	Absent	Absent	Absent	Absent	Absent	Absent	Present	Absent	Present	Absent	Absent	Present	Absent	Present	Absent	Absent	Absent
M00246	Nickel transport system	Metallic cation, iron-siderophore and vitamin B12 transport system	Absent	Present	Absent	Absent	Absent	Absent	Absent	Absent	Absent	Absent	Present	Present	Present	Absent	Absent	Absent	Absent	Absent	Absent	Absent	Absent	Absent	Present	Absent	Present	Present	Absent	Present	Absent	Absent	Absent	Absent	Absent	Absent	Absent	Absent	Present	Absent	Present	Present	Absent	Present	Absent	Present	Absent	Absent	Absent
M00247	Putative ABC transport system	Metallic cation, iron-siderophore and vitamin B12 transport system	Absent	Absent	Absent	Absent	Present	Absent	Absent	Absent	Absent	Absent	Absent	Absent	Present	Absent	Absent	Absent	Absent	Absent	Absent	Absent	Absent	Absent	Absent	Absent	Absent	Absent	Present	Present	Absent	Absent	Absent	Absent	Absent	Absent	Absent	Absent	Absent	Absent	Absent	Absent	Absent	Absent	Absent	Absent	Present	Absent	Absent
M00249	Capsular polysaccharide transport system	ABC-2 type and other transport systems	Absent	Absent	Absent	Present	Absent	Absent	Absent	Absent	Absent	Absent	Absent	Absent	Absent	Absent	Absent	Absent	Absent	Absent	Absent	Absent	Present	Absent	Absent	Absent	Absent	Absent	Absent	Absent	Absent	Present	Absent	Absent	Absent	Absent	Absent	Absent	Absent	Absent	Absent	Absent	Absent	Absent	Absent	Absent	Present	Absent	Absent
M00250	Lipopolysaccharide transport system	ABC-2 type and other transport systems	Absent	Present	Absent	Absent	Present	Absent	Present	Absent	Present	Absent	Present	Present	Present	Absent	Absent	Present	Absent	Absent	Absent	Absent	Absent	Absent	Absent	Absent	Absent	Absent	Absent	Absent	Absent	Absent	Absent	Absent	Absent	Present	Absent	Absent	Present	Absent	Present	Absent	Absent	Present	Absent	Absent	Absent	Absent	Absent
M00251	Teichoic acid transport system	ABC-2 type and other transport systems	Absent	Absent	Absent	Absent	Absent	Absent	Absent	Absent	Absent	Absent	Absent	Absent	Absent	Absent	Absent	Absent	Absent	Absent	Absent	Absent	Absent	Absent	Absent	Absent	Absent	Absent	Absent	Absent	Absent	Absent	Absent	Absent	Absent	Absent	Absent	Absent	Absent	Absent	Absent	Absent	Absent	Present	Absent	Absent	Absent	Absent	Absent
M00252	Lipooligosaccharide transport system	ABC-2 type and other transport systems	Present	Absent	Absent	Absent	Present	Absent	Absent	Absent	Absent	Absent	Absent	Absent	Present	Absent	Absent	Absent	Present	Absent	Absent	Absent	Absent	Absent	Absent	Absent	Present	Present	Absent	Present	Absent	Absent	Absent	Absent	Absent	Present	Absent	Absent	Present	Present	Present	Absent	Absent	Present	Absent	Present	Absent	Absent	Absent
M00253	Sodium transport system	ABC-2 type and other transport systems	Absent	Absent	Absent	Absent	Present	Absent	Absent	Present	Absent	Absent	Absent	Present	Absent	Present	Absent	Absent	Absent	Absent	Absent	Absent	Absent	Present	Absent	Absent	Absent	Absent	Absent	Absent	Present	Absent	Present	Present	Absent	Absent	Present	Present	Absent	Present	Absent	Absent	Absent	Absent	Absent	Absent	Absent	Absent	Absent
M00254	ABC-2 type transport system	ABC-2 type and other transport systems	Present	Present	Present	Present	Present	Present	Present	Present	Present	Present	Present	Present	Present	Present	Present	Present	Present	Present	Present	Present	Present	Present	Present	Present	Present	Present	Present	Present	Present	Present	Present	Present	Present	Present	Present	Present	Present	Present	Present	Present	Present	Present	Present	Present	Present	Present	Present
M00255	Lipoprotein-releasing system	ABC-2 type and other transport systems	Present	Present	Present	Present	Present	Present	Present	Present	Present	Present	Absent	Present	Absent	Present	Present	Present	Absent	Present	Present	Present	Present	Present	Present	Present	Absent	Absent	Present	Present	Present	Present	Present	Absent	Present	Present	Present	Present	Absent	Present	Present	Present	Present	Absent	Present	Absent	Present	Present	Present
M00256	Cell division transport system	ABC-2 type and other transport systems	Absent	Present	Present	Present	Present	Present	Present	Present	Absent	Present	Present	Present	Present	Present	Present	Absent	Present	Present	Present	Present	Absent	Present	Present	Present	Present	Present	Present	Present	Present	Present	Present	Present	Present	Absent	Absent	Present	Present	Present	Present	Present	Present	Present	Present	Absent	Present	Present	Present
M00257	Hemin transport system	ABC-2 type and other transport systems	Absent	Absent	Absent	Absent	Absent	Absent	Absent	Absent	Absent	Absent	Absent	Absent	Absent	Absent	Absent	Absent	Absent	Absent	Absent	Absent	Absent	Absent	Absent	Absent	Absent	Absent	Absent	Absent	Absent	Absent	Absent	Absent	Absent	Absent	Absent	Absent	Absent	Absent	Absent	Absent	Absent	Absent	Absent	Absent	Absent	Absent	Absent
M00258	Putative ABC transport system	ABC-2 type and other transport systems	Present	Present	Present	Present	Present	Present	Present	Present	Present	Present	Absent	Present	Present	Present	Present	Present	Present	Present	Present	Present	Present	Present	Present	Present	Absent	Absent	Present	Present	Present	Present	Present	Present	Present	Present	Present	Present	Present	Present	Present	Present	Present	Absent	Present	Present	Present	Present	Present
M00259	Heme transport system	ABC-2 type and other transport systems	Absent	Present	Present	Present	Present	Absent	Present	Absent	Absent	Present	Absent	Present	Absent	Present	Present	Present	Absent	Present	Present	Present	Present	Present	Present	Present	Present	Present	Present	Absent	Present	Present	Present	Present	Present	Absent	Absent	Present	Absent	Present	Present	Present	Absent	Absent	Absent	Absent	Present	Absent	Present
M00260	DNA polymerase III complex, bacteria	DNA polymerase	Present	Present	Present	Present	Present	Present	Present	Present	Present	Present	Present	Present	Present	Present	Present	Present	Present	Present	Present	Present	Present	Present	Present	Present	Present	Present	Present	Present	Present	Present	Present	Present	Present	Present	Present	Present	Present	Present	Present	Present	Present	Present	Present	Present	Present	Present	Present
M00261	DNA polymerase alpha / primase complex	DNA polymerase	Absent	Absent	Absent	Absent	Absent	Absent	Absent	Absent	Absent	Absent	Absent	Absent	Absent	Absent	Absent	Absent	Absent	Absent	Absent	Absent	Absent	Absent	Absent	Absent	Absent	Absent	Absent	Absent	Absent	Absent	Absent	Absent	Absent	Absent	Absent	Absent	Absent	Absent	Absent	Absent	Absent	Absent	Absent	Absent	Absent	Absent	Absent
M00262	DNA polymerase delta complex	DNA polymerase	Absent	Absent	Absent	Absent	Absent	Absent	Absent	Absent	Absent	Absent	Absent	Absent	Absent	Absent	Absent	Absent	Absent	Absent	Absent	Absent	Absent	Absent	Absent	Absent	Absent	Absent	Absent	Absent	Absent	Absent	Absent	Absent	Absent	Absent	Absent	Absent	Absent	Absent	Absent	Absent	Absent	Absent	Absent	Absent	Absent	Absent	Absent
M00263	DNA polymerase epsilon complex	DNA polymerase	Absent	Absent	Absent	Absent	Absent	Absent	Absent	Absent	Absent	Absent	Absent	Absent	Absent	Absent	Absent	Absent	Absent	Absent	Absent	Absent	Absent	Absent	Absent	Absent	Absent	Absent	Absent	Absent	Absent	Absent	Absent	Absent	Absent	Absent	Absent	Absent	Absent	Absent	Absent	Absent	Absent	Absent	Absent	Absent	Absent	Absent	Absent
M00264	DNA polymerase II complex, archaea	DNA polymerase	Absent	Absent	Absent	Absent	Absent	Absent	Absent	Absent	Absent	Absent	Absent	Absent	Absent	Absent	Absent	Absent	Absent	Absent	Absent	Absent	Absent	Absent	Absent	Absent	Absent	Absent	Absent	Absent	Absent	Absent	Absent	Absent	Absent	Absent	Absent	Absent	Absent	Absent	Absent	Absent	Absent	Absent	Absent	Absent	Absent	Absent	Absent
M00265	PTS system, glucose-specific II component	Phosphotransferase system (PTS)	Absent	Absent	Absent	Absent	Absent	Absent	Absent	Absent	Absent	Absent	Absent	Absent	Absent	Absent	Absent	Absent	Absent	Absent	Absent	Absent	Absent	Absent	Absent	Absent	Absent	Absent	Absent	Absent	Absent	Absent	Absent	Absent	Absent	Absent	Absent	Absent	Absent	Absent	Absent	Absent	Absent	Absent	Absent	Absent	Absent	Absent	Absent
M00266	PTS system, maltose/glucose-specific II component	Phosphotransferase system (PTS)	Absent	Absent	Absent	Absent	Absent	Absent	Absent	Absent	Absent	Absent	Absent	Absent	Absent	Absent	Absent	Absent	Absent	Absent	Absent	Absent	Absent	Absent	Absent	Absent	Absent	Absent	Absent	Absent	Absent	Absent	Absent	Absent	Absent	Absent	Absent	Absent	Absent	Absent	Absent	Absent	Absent	Absent	Absent	Absent	Absent	Absent	Absent
M00267	PTS system, N-acetylglucosamine-specific II component	Phosphotransferase system (PTS)	Absent	Absent	Present	Absent	Absent	Absent	Absent	Absent	Absent	Absent	Absent	Absent	Absent	Absent	Absent	Absent	Absent	Absent	Absent	Absent	Absent	Absent	Absent	Absent	Absent	Absent	Absent	Absent	Absent	Absent	Absent	Absent	Absent	Absent	Absent	Absent	Absent	Absent	Absent	Absent	Absent	Absent	Absent	Absent	Absent	Absent	Absent
M00268	PTS system, alpha-glucoside-specific II component	Phosphotransferase system (PTS)	Absent	Absent	Absent	Absent	Absent	Absent	Absent	Absent	Absent	Absent	Absent	Absent	Absent	Absent	Absent	Absent	Absent	Absent	Absent	Absent	Absent	Absent	Absent	Absent	Absent	Absent	Absent	Absent	Absent	Absent	Absent	Absent	Absent	Absent	Absent	Absent	Absent	Absent	Absent	Absent	Absent	Absent	Absent	Absent	Absent	Absent	Absent
M00269	PTS system, sucrose-specific II component	Phosphotransferase system (PTS)	Absent	Absent	Absent	Absent	Absent	Absent	Absent	Absent	Absent	Absent	Absent	Absent	Absent	Absent	Absent	Absent	Absent	Absent	Absent	Absent	Absent	Absent	Absent	Absent	Absent	Absent	Absent	Absent	Absent	Absent	Absent	Absent	Absent	Absent	Absent	Absent	Absent	Absent	Absent	Absent	Absent	Absent	Absent	Absent	Absent	Absent	Absent
M00270	PTS system, trehalose-specific II component	Phosphotransferase system (PTS)	Absent	Absent	Absent	Absent	Absent	Absent	Absent	Absent	Absent	Absent	Absent	Absent	Absent	Absent	Absent	Absent	Absent	Absent	Absent	Absent	Absent	Absent	Absent	Absent	Absent	Absent	Absent	Absent	Absent	Absent	Absent	Absent	Absent	Absent	Absent	Absent	Absent	Absent	Absent	Absent	Absent	Absent	Absent	Absent	Absent	Absent	Absent
M00271	PTS system, beta-glucoside-specific II component	Phosphotransferase system (PTS)	Absent	Absent	Absent	Absent	Absent	Absent	Absent	Absent	Absent	Absent	Absent	Absent	Absent	Absent	Absent	Absent	Absent	Absent	Absent	Absent	Absent	Absent	Absent	Absent	Absent	Absent	Absent	Absent	Absent	Absent	Absent	Absent	Absent	Absent	Absent	Absent	Absent	Absent	Absent	Absent	Absent	Absent	Absent	Absent	Absent	Absent	Absent
M00272	PTS system, beta-glucoside (arbutin/salicin/cellobiose)-specific II component	Phosphotransferase system (PTS)	Absent	Absent	Absent	Absent	Absent	Absent	Absent	Absent	Absent	Absent	Absent	Absent	Absent	Absent	Absent	Absent	Absent	Absent	Absent	Absent	Absent	Absent	Absent	Absent	Absent	Absent	Absent	Absent	Absent	Absent	Absent	Absent	Absent	Absent	Absent	Absent	Absent	Absent	Absent	Absent	Absent	Absent	Absent	Absent	Absent	Absent	Absent
M00273	PTS system, fructose-specific II component	Phosphotransferase system (PTS)	Absent	Absent	Absent	Absent	Absent	Absent	Absent	Absent	Absent	Absent	Absent	Absent	Present	Absent	Absent	Absent	Present	Absent	Absent	Absent	Absent	Absent	Absent	Present	Absent	Absent	Absent	Present	Absent	Absent	Absent	Absent	Absent	Absent	Absent	Absent	Present	Absent	Absent	Present	Absent	Absent	Absent	Present	Absent	Absent	Absent
M00274	PTS system, mannitol-specific II component	Phosphotransferase system (PTS)	Absent	Absent	Absent	Absent	Absent	Absent	Absent	Absent	Absent	Absent	Absent	Absent	Absent	Absent	Absent	Absent	Absent	Absent	Absent	Absent	Absent	Absent	Absent	Absent	Absent	Absent	Absent	Absent	Absent	Absent	Absent	Absent	Absent	Absent	Absent	Absent	Absent	Absent	Absent	Absent	Absent	Absent	Absent	Absent	Absent	Absent	Absent
M00275	PTS system, cellobiose-specific II component	Phosphotransferase system (PTS)	Absent	Absent	Absent	Absent	Absent	Absent	Absent	Absent	Absent	Absent	Absent	Absent	Absent	Absent	Absent	Absent	Absent	Absent	Absent	Absent	Absent	Absent	Absent	Absent	Absent	Absent	Absent	Absent	Absent	Absent	Absent	Absent	Absent	Absent	Absent	Absent	Absent	Absent	Absent	Absent	Absent	Absent	Absent	Absent	Absent	Absent	Absent
M00276	PTS system, mannose-specific II component	Phosphotransferase system (PTS)	Present	Absent	Present	Present	Absent	Present	Absent	Absent	Absent	Absent	Absent	Absent	Absent	Absent	Absent	Absent	Absent	Absent	Absent	Present	Present	Absent	Absent	Absent	Absent	Absent	Absent	Absent	Absent	Present	Absent	Absent	Present	Present	Absent	Absent	Absent	Absent	Absent	Absent	Absent	Absent	Absent	Absent	Present	Absent	Present
M00277	PTS system, N-acetylgalactosamine-specific II component	Phosphotransferase system (PTS)	Absent	Absent	Absent	Absent	Absent	Absent	Absent	Absent	Absent	Absent	Absent	Absent	Absent	Absent	Absent	Absent	Absent	Absent	Absent	Absent	Absent	Absent	Absent	Absent	Absent	Absent	Absent	Absent	Absent	Absent	Absent	Absent	Absent	Absent	Absent	Absent	Absent	Absent	Absent	Absent	Absent	Absent	Absent	Absent	Absent	Absent	Absent
M00278	PTS system, sorbose-specific II component	Phosphotransferase system (PTS)	Absent	Absent	Absent	Absent	Absent	Absent	Absent	Absent	Absent	Absent	Absent	Absent	Absent	Absent	Absent	Absent	Absent	Absent	Absent	Absent	Absent	Absent	Absent	Absent	Absent	Absent	Absent	Absent	Absent	Absent	Absent	Absent	Absent	Absent	Absent	Absent	Absent	Absent	Absent	Absent	Absent	Absent	Absent	Absent	Absent	Absent	Absent
M00279	PTS system, galactitol-specific II component	Phosphotransferase system (PTS)	Absent	Absent	Absent	Absent	Absent	Absent	Absent	Absent	Absent	Absent	Absent	Absent	Absent	Absent	Absent	Absent	Absent	Absent	Absent	Present	Absent	Absent	Absent	Absent	Absent	Absent	Absent	Absent	Absent	Absent	Absent	Absent	Absent	Absent	Absent	Absent	Absent	Absent	Absent	Absent	Absent	Absent	Absent	Absent	Absent	Absent	Absent
M00280	PTS system, glucitol/sorbitol-specific II component	Phosphotransferase system (PTS)	Absent	Absent	Absent	Absent	Absent	Absent	Absent	Absent	Absent	Absent	Absent	Absent	Absent	Absent	Absent	Absent	Absent	Absent	Absent	Absent	Absent	Absent	Absent	Absent	Absent	Absent	Absent	Absent	Absent	Absent	Absent	Absent	Present	Absent	Absent	Absent	Absent	Absent	Absent	Absent	Absent	Absent	Absent	Absent	Absent	Absent	Absent
M00281	PTS system, lactose-specific II component	Phosphotransferase system (PTS)	Absent	Absent	Absent	Absent	Absent	Absent	Absent	Absent	Absent	Absent	Absent	Absent	Absent	Absent	Absent	Absent	Absent	Absent	Absent	Absent	Absent	Absent	Absent	Absent	Absent	Absent	Absent	Absent	Absent	Absent	Absent	Absent	Absent	Absent	Absent	Absent	Absent	Absent	Absent	Absent	Absent	Absent	Absent	Absent	Absent	Absent	Absent
M00282	PTS system, D-glucosamine-specific II component	Phosphotransferase system (PTS)	Absent	Absent	Absent	Absent	Absent	Absent	Absent	Absent	Absent	Absent	Absent	Absent	Absent	Absent	Absent	Absent	Absent	Absent	Absent	Absent	Absent	Absent	Absent	Absent	Absent	Absent	Absent	Absent	Absent	Absent	Absent	Absent	Absent	Absent	Absent	Absent	Absent	Absent	Absent	Absent	Absent	Absent	Absent	Absent	Absent	Absent	Absent
M00283	PTS system, ascorbate-specific II component	Phosphotransferase system (PTS)	Absent	Absent	Absent	Absent	Absent	Absent	Absent	Absent	Absent	Absent	Present	Absent	Absent	Absent	Absent	Absent	Absent	Absent	Absent	Absent	Absent	Absent	Absent	Absent	Absent	Absent	Absent	Absent	Absent	Absent	Absent	Absent	Absent	Absent	Absent	Absent	Absent	Absent	Absent	Absent	Absent	Absent	Absent	Absent	Absent	Absent	Absent
M00284	Origin recognition complex	Replication system	Absent	Absent	Absent	Absent	Absent	Absent	Absent	Absent	Absent	Absent	Absent	Absent	Absent	Absent	Absent	Absent	Absent	Absent	Absent	Absent	Absent	Absent	Absent	Absent	Absent	Absent	Absent	Absent	Absent	Absent	Absent	Absent	Absent	Absent	Absent	Absent	Absent	Absent	Absent	Absent	Absent	Absent	Absent	Absent	Absent	Absent	Absent
M00285	MCM complex	Replication system	Absent	Absent	Absent	Absent	Absent	Absent	Absent	Absent	Absent	Absent	Absent	Absent	Absent	Absent	Absent	Absent	Absent	Absent	Absent	Absent	Absent	Absent	Absent	Absent	Absent	Absent	Absent	Absent	Absent	Absent	Absent	Absent	Absent	Absent	Absent	Absent	Absent	Absent	Absent	Absent	Absent	Absent	Absent	Absent	Absent	Absent	Absent
M00286	GINS complex	Replication system	Absent	Absent	Absent	Absent	Absent	Absent	Absent	Absent	Absent	Absent	Absent	Absent	Absent	Absent	Absent	Absent	Absent	Absent	Absent	Absent	Absent	Absent	Absent	Absent	Absent	Absent	Absent	Absent	Absent	Absent	Absent	Absent	Absent	Absent	Absent	Absent	Absent	Absent	Absent	Absent	Absent	Absent	Absent	Absent	Absent	Absent	Absent
M00287	PTS system, galactosamine-specific II component	Phosphotransferase system (PTS)	Absent	Absent	Absent	Absent	Absent	Absent	Absent	Absent	Absent	Absent	Absent	Absent	Absent	Absent	Absent	Absent	Absent	Absent	Absent	Absent	Absent	Absent	Absent	Absent	Absent	Absent	Absent	Absent	Absent	Absent	Absent	Absent	Absent	Absent	Absent	Absent	Absent	Absent	Absent	Absent	Absent	Absent	Absent	Absent	Absent	Absent	Absent
M00288	RPA complex	Replication system	Absent	Absent	Absent	Absent	Absent	Absent	Absent	Absent	Absent	Absent	Absent	Absent	Absent	Absent	Absent	Absent	Absent	Absent	Absent	Absent	Absent	Absent	Absent	Absent	Absent	Absent	Absent	Absent	Absent	Absent	Absent	Absent	Absent	Absent	Absent	Absent	Absent	Absent	Absent	Absent	Absent	Absent	Absent	Absent	Absent	Absent	Absent
M00289	RF-C complex	Replication system	Absent	Absent	Absent	Absent	Absent	Absent	Absent	Absent	Absent	Absent	Absent	Absent	Absent	Absent	Absent	Absent	Absent	Absent	Absent	Absent	Absent	Absent	Absent	Absent	Absent	Absent	Absent	Absent	Absent	Absent	Absent	Absent	Absent	Absent	Absent	Absent	Absent	Absent	Absent	Absent	Absent	Absent	Absent	Absent	Absent	Absent	Absent
M00290	Holo-TFIIH complex	Repair system	Present	Present	Absent	Absent	Absent	Absent	Absent	Present	Absent	Absent	Absent	Present	Absent	Absent	Absent	Absent	Present	Absent	Present	Absent	Absent	Absent	Absent	Absent	Present	Present	Present	Absent	Absent	Absent	Absent	Absent	Absent	Present	Absent	Absent	Absent	Absent	Absent	Present	Present	Absent	Absent	Present	Absent	Absent	Absent
M00291	MRN complex	Repair system	Absent	Absent	Absent	Absent	Absent	Absent	Absent	Absent	Absent	Absent	Absent	Absent	Absent	Absent	Absent	Absent	Absent	Absent	Absent	Absent	Absent	Absent	Absent	Absent	Absent	Absent	Absent	Absent	Absent	Absent	Absent	Absent	Absent	Absent	Absent	Absent	Absent	Absent	Absent	Absent	Absent	Absent	Absent	Absent	Absent	Absent	Absent
M00292	MRX complex	Repair system	Absent	Absent	Absent	Absent	Absent	Absent	Absent	Absent	Absent	Absent	Absent	Absent	Absent	Absent	Absent	Absent	Absent	Absent	Absent	Absent	Absent	Absent	Absent	Absent	Absent	Absent	Absent	Absent	Absent	Absent	Absent	Absent	Absent	Absent	Absent	Absent	Absent	Absent	Absent	Absent	Absent	Absent	Absent	Absent	Absent	Absent	Absent
M00293	DNA polymerase zeta complex	DNA polymerase	Absent	Absent	Absent	Absent	Absent	Absent	Absent	Absent	Absent	Absent	Absent	Absent	Absent	Absent	Absent	Absent	Absent	Absent	Absent	Absent	Absent	Absent	Absent	Absent	Absent	Absent	Absent	Absent	Absent	Absent	Absent	Absent	Absent	Absent	Absent	Absent	Absent	Absent	Absent	Absent	Absent	Absent	Absent	Absent	Absent	Absent	Absent
M00294	DNA polymerase gamma complex	DNA polymerase	Absent	Absent	Absent	Absent	Absent	Absent	Absent	Absent	Absent	Absent	Absent	Absent	Absent	Absent	Absent	Absent	Absent	Absent	Absent	Absent	Absent	Absent	Absent	Absent	Absent	Absent	Absent	Absent	Absent	Absent	Absent	Absent	Absent	Absent	Absent	Absent	Absent	Absent	Absent	Absent	Absent	Absent	Absent	Absent	Absent	Absent	Absent
M00295	BRCA1-associated genome surveillance complex (BASC)	Repair system	Absent	Absent	Absent	Absent	Absent	Absent	Absent	Absent	Absent	Absent	Absent	Absent	Absent	Absent	Absent	Absent	Absent	Absent	Absent	Absent	Absent	Absent	Absent	Absent	Absent	Absent	Absent	Absent	Absent	Absent	Absent	Absent	Absent	Absent	Absent	Absent	Absent	Absent	Absent	Absent	Absent	Absent	Absent	Absent	Absent	Absent	Absent
M00296	BER complex	Repair system	Absent	Absent	Absent	Absent	Absent	Absent	Absent	Absent	Absent	Absent	Absent	Absent	Absent	Absent	Absent	Absent	Absent	Absent	Absent	Absent	Absent	Absent	Absent	Absent	Absent	Absent	Absent	Absent	Absent	Absent	Absent	Absent	Absent	Absent	Absent	Absent	Absent	Absent	Absent	Absent	Absent	Absent	Absent	Absent	Absent	Absent	Absent
M00297	DNA-PK complex	Repair system	Absent	Absent	Absent	Absent	Absent	Absent	Absent	Absent	Absent	Absent	Absent	Absent	Absent	Absent	Absent	Absent	Absent	Absent	Absent	Absent	Absent	Absent	Absent	Absent	Absent	Absent	Absent	Absent	Absent	Absent	Absent	Absent	Absent	Absent	Absent	Absent	Absent	Absent	Absent	Absent	Absent	Absent	Absent	Absent	Absent	Absent	Absent
M00298	Multidrug/hemolysin transport system	ABC-2 type and other transport systems	Absent	Absent	Absent	Absent	Absent	Absent	Absent	Absent	Absent	Absent	Absent	Absent	Absent	Absent	Absent	Absent	Absent	Absent	Absent	Absent	Absent	Absent	Absent	Absent	Absent	Absent	Absent	Absent	Absent	Absent	Absent	Absent	Absent	Absent	Absent	Absent	Absent	Absent	Absent	Absent	Absent	Absent	Absent	Absent	Absent	Absent	Absent
M00299	Spermidine/putrescine transport system	Mineral and organic ion transport system	Absent	Absent	Absent	Present	Present	Present	Absent	Absent	Present	Absent	Present	Absent	Present	Absent	Absent	Absent	Absent	Absent	Absent	Present	Present	Present	Present	Present	Present	Absent	Present	Absent	Absent	Present	Absent	Absent	Present	Absent	Absent	Present	Absent	Present	Absent	Present	Absent	Absent	Absent	Absent	Present	Absent	Absent
M00300	Putrescine transport system	Mineral and organic ion transport system	Absent	Absent	Absent	Present	Absent	Present	Absent	Absent	Absent	Absent	Absent	Absent	Absent	Absent	Absent	Absent	Absent	Absent	Absent	Present	Present	Absent	Present	Absent	Absent	Absent	Present	Absent	Absent	Present	Absent	Absent	Present	Absent	Absent	Present	Absent	Absent	Absent	Present	Absent	Absent	Absent	Absent	Absent	Absent	Absent
M00301	Mannopine transport system	Mineral and organic ion transport system	Absent	Absent	Absent	Absent	Absent	Absent	Absent	Absent	Absent	Absent	Absent	Absent	Absent	Absent	Absent	Absent	Absent	Absent	Absent	Absent	Absent	Absent	Absent	Absent	Absent	Absent	Absent	Absent	Absent	Absent	Absent	Absent	Present	Absent	Absent	Absent	Absent	Absent	Absent	Absent	Absent	Absent	Absent	Absent	Absent	Absent	Absent
M00302	2-Aminoethylphosphonate transport system	Mineral and organic ion transport system	Absent	Absent	Absent	Absent	Absent	Absent	Absent	Absent	Absent	Absent	Absent	Absent	Absent	Absent	Absent	Absent	Absent	Absent	Absent	Absent	Absent	Absent	Absent	Absent	Absent	Absent	Absent	Absent	Absent	Absent	Absent	Absent	Absent	Absent	Absent	Absent	Absent	Absent	Absent	Absent	Absent	Absent	Absent	Absent	Absent	Absent	Absent
M00303	PTS system, N-acetylmuramic acid-specific II component	Phosphotransferase system (PTS)	Absent	Absent	Absent	Absent	Absent	Absent	Absent	Absent	Absent	Absent	Absent	Absent	Absent	Absent	Absent	Absent	Absent	Absent	Absent	Absent	Absent	Absent	Absent	Absent	Absent	Absent	Absent	Absent	Absent	Absent	Absent	Absent	Absent	Absent	Absent	Absent	Absent	Absent	Absent	Absent	Absent	Absent	Absent	Absent	Absent	Absent	Absent
M00304	PTS system, fructose-specific II component	Phosphotransferase system (PTS)	Absent	Absent	Absent	Absent	Absent	Absent	Absent	Absent	Absent	Absent	Absent	Absent	Absent	Absent	Absent	Absent	Absent	Absent	Absent	Absent	Absent	Absent	Absent	Absent	Absent	Absent	Absent	Absent	Absent	Absent	Absent	Absent	Absent	Absent	Absent	Absent	Absent	Absent	Absent	Absent	Absent	Absent	Absent	Absent	Absent	Absent	Absent
M00305	PTS system, 2-O-A-mannosyl-D-glycerate-specific II component	Phosphotransferase system (PTS)	Absent	Absent	Absent	Absent	Absent	Absent	Absent	Absent	Absent	Absent	Absent	Absent	Absent	Absent	Absent	Absent	Absent	Absent	Absent	Absent	Absent	Absent	Absent	Absent	Absent	Absent	Absent	Absent	Absent	Absent	Absent	Absent	Absent	Absent	Absent	Absent	Absent	Absent	Absent	Absent	Absent	Absent	Absent	Absent	Absent	Absent	Absent
M00306	PTS system, fructose-specific II-like component	Phosphotransferase system (PTS)	Absent	Absent	Absent	Absent	Absent	Absent	Absent	Absent	Absent	Absent	Absent	Absent	Absent	Absent	Absent	Absent	Absent	Absent	Absent	Absent	Absent	Absent	Absent	Absent	Absent	Absent	Absent	Absent	Absent	Absent	Absent	Absent	Absent	Absent	Absent	Absent	Absent	Absent	Absent	Absent	Absent	Absent	Absent	Absent	Absent	Absent	Absent
M00307	Pyruvate oxidation, pyruvate => acetyl-CoA	Central carbohydrate metabolism	Present	Present	Present	Present	Present	Present	Present	Present	Present	Present	Present	Present	Present	Present	Present	Present	Present	Present	Present	Present	Present	Present	Absent	Absent	Present	Present	Present	Present	Present	Present	Present	Present	Present	Present	Present	Present	Present	Present	Present	Present	Present	Present	Present	Present	Present	Present	Present
M00308	Semi-phosphorylative Entner-Doudoroff pathway, gluconate => glycerate-3P	Central carbohydrate metabolism	Absent	Absent	Absent	Present	Absent	Absent	Absent	Absent	Absent	Absent	Present	Present	Absent	Absent	Absent	Absent	Absent	Absent	Absent	Present	Present	Absent	Absent	Absent	Absent	Absent	Absent	Absent	Absent	Present	Absent	Absent	Present	Absent	Absent	Absent	Absent	Absent	Absent	Absent	Present	Absent	Absent	Absent	Present	Absent	Absent
M00309	Non-phosphorylative Entner-Doudoroff pathway, gluconate/galactonate => glycerate	Central carbohydrate metabolism	Absent	Absent	Absent	Absent	Absent	Absent	Absent	Absent	Absent	Absent	Absent	Absent	Absent	Absent	Absent	Absent	Absent	Absent	Absent	Absent	Absent	Absent	Absent	Absent	Absent	Absent	Absent	Absent	Absent	Absent	Absent	Absent	Absent	Absent	Absent	Absent	Absent	Absent	Absent	Absent	Absent	Absent	Absent	Absent	Absent	Absent	Absent
M00314	Bacitracin transport system	ABC-2 type and other transport systems	Absent	Absent	Absent	Absent	Absent	Absent	Absent	Absent	Absent	Absent	Absent	Absent	Absent	Absent	Absent	Absent	Absent	Absent	Absent	Absent	Absent	Absent	Absent	Absent	Absent	Absent	Absent	Absent	Absent	Absent	Absent	Absent	Absent	Absent	Absent	Absent	Absent	Absent	Absent	Absent	Absent	Absent	Absent	Absent	Absent	Absent	Absent
M00315	Uncharacterized ABC transport system	ABC-2 type and other transport systems	Absent	Absent	Absent	Absent	Absent	Absent	Absent	Absent	Absent	Absent	Absent	Absent	Absent	Absent	Absent	Absent	Absent	Absent	Absent	Absent	Absent	Absent	Absent	Absent	Absent	Absent	Absent	Absent	Absent	Absent	Absent	Absent	Absent	Absent	Absent	Absent	Absent	Absent	Absent	Absent	Absent	Absent	Absent	Absent	Absent	Absent	Absent
M00316	Manganese transport system	Metallic cation, iron-siderophore and vitamin B12 transport system	Absent	Absent	Absent	Absent	Absent	Absent	Absent	Absent	Absent	Absent	Absent	Absent	Absent	Absent	Absent	Absent	Absent	Absent	Absent	Absent	Absent	Absent	Absent	Absent	Absent	Absent	Absent	Absent	Absent	Absent	Absent	Absent	Absent	Absent	Absent	Absent	Absent	Absent	Absent	Absent	Absent	Absent	Absent	Absent	Absent	Absent	Absent
M00317	Manganese/iron transport system	Metallic cation, iron-siderophore and vitamin B12 transport system	Absent	Absent	Absent	Absent	Absent	Absent	Absent	Absent	Absent	Absent	Absent	Absent	Absent	Absent	Absent	Absent	Absent	Absent	Present	Absent	Present	Absent	Absent	Absent	Absent	Absent	Absent	Absent	Absent	Present	Absent	Absent	Absent	Absent	Absent	Absent	Absent	Absent	Absent	Absent	Absent	Absent	Absent	Absent	Absent	Absent	Absent
M00318	Iron/zinc/manganese/copper transport system	Metallic cation, iron-siderophore and vitamin B12 transport system	Absent	Absent	Absent	Absent	Absent	Absent	Absent	Absent	Absent	Absent	Absent	Absent	Absent	Absent	Absent	Absent	Absent	Absent	Absent	Absent	Absent	Absent	Absent	Absent	Absent	Absent	Absent	Absent	Absent	Absent	Absent	Absent	Absent	Absent	Absent	Absent	Absent	Absent	Absent	Absent	Absent	Absent	Absent	Absent	Absent	Absent	Absent
M00319	Manganese/zinc/iron transport system	Metallic cation, iron-siderophore and vitamin B12 transport system	Absent	Present	Absent	Absent	Present	Absent	Absent	Absent	Absent	Absent	Present	Present	Absent	Absent	Absent	Absent	Absent	Absent	Absent	Present	Absent	Present	Absent	Present	Absent	Present	Absent	Absent	Absent	Absent	Absent	Absent	Present	Absent	Absent	Absent	Absent	Present	Present	Absent	Absent	Absent	Absent	Absent	Present	Absent	Absent
M00320	Lipopolysaccharide export system	ABC-2 type and other transport systems	Present	Present	Present	Present	Present	Present	Present	Absent	Present	Present	Absent	Present	Absent	Present	Present	Present	Absent	Present	Present	Present	Present	Present	Absent	Present	Absent	Absent	Present	Absent	Present	Present	Present	Present	Present	Present	Present	Present	Absent	Present	Absent	Present	Absent	Absent	Present	Absent	Present	Absent	Present
M00321	Bicarbonate transport system	Mineral and organic ion transport system	Absent	Absent	Absent	Absent	Absent	Absent	Absent	Absent	Absent	Absent	Absent	Absent	Absent	Absent	Absent	Absent	Absent	Absent	Absent	Absent	Absent	Absent	Absent	Absent	Absent	Absent	Absent	Absent	Absent	Absent	Absent	Absent	Absent	Absent	Absent	Absent	Absent	Absent	Absent	Absent	Absent	Absent	Absent	Absent	Absent	Absent	Absent
M00322	Neutral amino acid transport system	Phosphate and amino acid transport system	Absent	Absent	Absent	Absent	Absent	Absent	Absent	Absent	Absent	Absent	Absent	Absent	Present	Absent	Absent	Absent	Present	Absent	Absent	Absent	Absent	Absent	Absent	Absent	Present	Present	Absent	Present	Absent	Absent	Absent	Absent	Absent	Absent	Absent	Absent	Present	Absent	Present	Absent	Absent	Present	Absent	Present	Absent	Absent	Absent
M00323	Urea transport system	Phosphate and amino acid transport system	Absent	Absent	Absent	Present	Absent	Absent	Absent	Absent	Present	Absent	Absent	Absent	Absent	Absent	Absent	Absent	Absent	Present	Present	Present	Present	Absent	Present	Present	Absent	Absent	Present	Absent	Present	Present	Absent	Absent	Present	Present	Absent	Absent	Absent	Absent	Absent	Present	Present	Absent	Absent	Absent	Present	Absent	Absent
M00324	Dipeptide transport system	Peptide and nickel transport system	Absent	Absent	Absent	Absent	Absent	Absent	Absent	Absent	Absent	Absent	Absent	Absent	Absent	Absent	Absent	Absent	Absent	Absent	Absent	Present	Absent	Absent	Present	Absent	Absent	Absent	Absent	Absent	Absent	Present	Absent	Absent	Present	Absent	Absent	Present	Absent	Absent	Absent	Present	Absent	Absent	Absent	Absent	Absent	Absent	Absent
M00325	alpha-Hemolysin/cyclolysin transport system	Bacterial secretion system	Present	Present	Present	Present	Absent	Present	Absent	Absent	Present	Absent	Absent	Present	Absent	Present	Present	Absent	Absent	Present	Present	Present	Present	Absent	Present	Present	Absent	Absent	Present	Absent	Absent	Present	Present	Present	Present	Present	Absent	Present	Absent	Absent	Absent	Present	Present	Absent	Present	Absent	Present	Absent	Present
M00326	RTX toxin transport system	Bacterial secretion system	Present	Present	Present	Present	Absent	Present	Absent	Absent	Present	Absent	Absent	Present	Absent	Present	Present	Absent	Absent	Present	Present	Present	Present	Absent	Present	Present	Absent	Absent	Present	Absent	Absent	Present	Present	Present	Present	Present	Absent	Present	Absent	Absent	Absent	Present	Present	Absent	Present	Absent	Present	Absent	Present
M00327	S-Layer protein transport system	Bacterial secretion system	Present	Present	Present	Present	Present	Present	Present	Present	Present	Present	Present	Present	Present	Present	Present	Present	Present	Present	Present	Present	Present	Present	Present	Present	Present	Present	Present	Present	Present	Present	Present	Present	Present	Present	Present	Present	Present	Present	Present	Present	Present	Present	Present	Present	Present	Present	Present
M00328	Hemophore/metalloprotease transport system	Bacterial secretion system	Absent	Absent	Absent	Absent	Absent	Absent	Absent	Absent	Absent	Absent	Absent	Absent	Absent	Absent	Absent	Absent	Absent	Absent	Present	Absent	Absent	Absent	Absent	Absent	Absent	Absent	Absent	Absent	Absent	Absent	Absent	Absent	Absent	Present	Absent	Absent	Absent	Absent	Absent	Present	Absent	Absent	Absent	Absent	Absent	Absent	Absent
M00329	Multiple protein transport system	Bacterial secretion system	Absent	Absent	Absent	Absent	Absent	Absent	Absent	Absent	Absent	Absent	Absent	Absent	Absent	Absent	Absent	Absent	Absent	Absent	Absent	Absent	Absent	Absent	Absent	Absent	Absent	Absent	Absent	Absent	Absent	Absent	Absent	Absent	Present	Absent	Absent	Absent	Absent	Absent	Absent	Absent	Absent	Absent	Absent	Absent	Absent	Absent	Absent
M00330	Adhesin protein transport system	Bacterial secretion system	Absent	Absent	Absent	Present	Absent	Absent	Absent	Absent	Absent	Absent	Absent	Absent	Absent	Absent	Absent	Absent	Absent	Present	Present	Present	Absent	Absent	Absent	Present	Absent	Absent	Present	Absent	Absent	Absent	Absent	Absent	Present	Absent	Absent	Absent	Absent	Absent	Absent	Present	Absent	Absent	Present	Absent	Absent	Absent	Absent
M00331	Type II general secretion pathway	Bacterial secretion system	Present	Present	Present	Absent	Present	Absent	Present	Present	Present	Present	Present	Present	Present	Present	Absent	Present	Absent	Absent	Present	Absent	Absent	Present	Present	Present	Present	Absent	Present	Absent	Present	Absent	Present	Present	Absent	Present	Present	Present	Absent	Present	Present	Present	Present	Present	Present	Absent	Present	Present	Present
M00332	Type III secretion system	Bacterial secretion system	Absent	Absent	Absent	Absent	Absent	Absent	Absent	Present	Absent	Absent	Absent	Absent	Absent	Absent	Absent	Absent	Absent	Absent	Absent	Absent	Absent	Absent	Absent	Absent	Absent	Absent	Absent	Absent	Absent	Absent	Absent	Absent	Absent	Present	Absent	Present	Absent	Absent	Absent	Absent	Absent	Absent	Absent	Absent	Absent	Present	Absent
M00333	Type IV secretion system	Bacterial secretion system	Absent	Absent	Present	Absent	Absent	Absent	Absent	Absent	Absent	Absent	Absent	Absent	Absent	Absent	Absent	Absent	Absent	Absent	Absent	Present	Absent	Absent	Absent	Present	Absent	Absent	Absent	Absent	Absent	Present	Absent	Absent	Present	Absent	Absent	Absent	Present	Absent	Absent	Absent	Absent	Absent	Absent	Present	Absent	Absent	Absent
M00334	Type VI secretion system	Bacterial secretion system	Absent	Absent	Absent	Present	Absent	Absent	Absent	Absent	Absent	Absent	Present	Absent	Present	Absent	Present	Absent	Absent	Absent	Present	Absent	Absent	Absent	Absent	Present	Absent	Absent	Present	Absent	Absent	Present	Absent	Absent	Absent	Absent	Absent	Present	Absent	Absent	Absent	Present	Present	Absent	Absent	Absent	Present	Absent	Absent
M00335	Sec (secretion) system	Bacterial secretion system	Present	Present	Present	Present	Present	Present	Present	Present	Present	Present	Present	Present	Present	Present	Present	Present	Present	Present	Present	Present	Present	Present	Present	Present	Present	Present	Present	Present	Present	Present	Present	Present	Present	Present	Present	Present	Present	Present	Present	Present	Present	Present	Present	Present	Present	Present	Present
M00336	Twin-arginine translocation (Tat) system	Bacterial secretion system	Present	Present	Present	Present	Present	Absent	Present	Present	Present	Present	Present	Present	Present	Present	Present	Present	Present	Present	Present	Present	Present	Present	Present	Present	Present	Present	Present	Present	Present	Present	Present	Present	Present	Present	Present	Present	Present	Present	Present	Present	Present	Present	Present	Present	Present	Present	Present
M00337	Immunoproteasome	Proteasome	Absent	Absent	Absent	Absent	Absent	Absent	Absent	Absent	Absent	Absent	Absent	Absent	Absent	Absent	Absent	Absent	Absent	Absent	Absent	Absent	Absent	Absent	Absent	Absent	Absent	Absent	Absent	Absent	Absent	Absent	Absent	Absent	Absent	Absent	Absent	Absent	Absent	Absent	Absent	Absent	Absent	Absent	Absent	Absent	Absent	Absent	Absent
M00338	Cysteine biosynthesis, homocysteine + serine => cysteine	Cysteine and methionine metabolism	Absent	Absent	Present	Present	Absent	Absent	Absent	Absent	Absent	Present	Absent	Absent	Present	Present	Absent	Absent	Absent	Absent	Absent	Absent	Absent	Absent	Absent	Present	Present	Present	Absent	Present	Absent	Absent	Present	Present	Absent	Absent	Absent	Absent	Present	Absent	Absent	Absent	Absent	Present	Absent	Absent	Absent	Absent	Absent
M00339	RaxAB-RaxC type I secretion system	Bacterial secretion system	Present	Present	Present	Present	Absent	Present	Absent	Absent	Present	Absent	Absent	Present	Absent	Present	Present	Absent	Absent	Present	Present	Present	Present	Absent	Present	Present	Absent	Absent	Present	Absent	Absent	Present	Present	Present	Present	Present	Absent	Present	Absent	Absent	Absent	Present	Present	Absent	Present	Absent	Present	Absent	Present
M00340	Proteasome, 20S core particle	Proteasome	Absent	Absent	Absent	Absent	Absent	Absent	Absent	Absent	Absent	Absent	Absent	Absent	Absent	Absent	Absent	Absent	Absent	Absent	Absent	Absent	Absent	Absent	Absent	Absent	Absent	Absent	Absent	Absent	Absent	Absent	Absent	Absent	Absent	Absent	Absent	Absent	Absent	Absent	Absent	Absent	Absent	Absent	Absent	Absent	Absent	Absent	Absent
M00341	Proteasome, 19S regulatory particle (PA700)	Proteasome	Absent	Absent	Absent	Absent	Absent	Absent	Absent	Absent	Absent	Absent	Absent	Absent	Absent	Absent	Absent	Absent	Absent	Absent	Absent	Absent	Absent	Absent	Absent	Absent	Absent	Absent	Absent	Absent	Absent	Absent	Absent	Absent	Absent	Absent	Absent	Absent	Absent	Absent	Absent	Absent	Absent	Absent	Absent	Absent	Absent	Absent	Absent
M00342	Bacterial proteasome	Proteasome	Absent	Present	Absent	Absent	Absent	Absent	Absent	Absent	Present	Absent	Absent	Present	Present	Absent	Absent	Absent	Present	Absent	Absent	Absent	Absent	Absent	Absent	Absent	Present	Present	Absent	Present	Absent	Absent	Absent	Absent	Absent	Absent	Absent	Absent	Present	Absent	Absent	Absent	Absent	Present	Absent	Present	Absent	Absent	Absent
M00343	Archaeal proteasome	Proteasome	Absent	Absent	Absent	Absent	Absent	Absent	Absent	Absent	Present	Absent	Absent	Absent	Present	Absent	Absent	Absent	Present	Absent	Absent	Absent	Absent	Absent	Absent	Absent	Present	Present	Absent	Present	Absent	Absent	Absent	Absent	Absent	Absent	Absent	Absent	Present	Absent	Absent	Absent	Absent	Absent	Absent	Absent	Absent	Absent	Absent
M00344	Formaldehyde assimilation, xylulose monophosphate pathway	Methane metabolism	Absent	Absent	Absent	Absent	Absent	Absent	Absent	Absent	Absent	Absent	Absent	Absent	Absent	Absent	Absent	Absent	Absent	Absent	Absent	Absent	Absent	Absent	Absent	Absent	Absent	Absent	Absent	Absent	Absent	Absent	Absent	Absent	Absent	Absent	Absent	Absent	Absent	Absent	Absent	Absent	Absent	Absent	Absent	Absent	Absent	Absent	Absent
M00345	Formaldehyde assimilation, ribulose monophosphate pathway	Methane metabolism	Absent	Absent	Absent	Absent	Absent	Absent	Absent	Absent	Absent	Absent	Absent	Absent	Absent	Absent	Absent	Absent	Absent	Absent	Absent	Absent	Absent	Absent	Absent	Absent	Absent	Absent	Absent	Absent	Absent	Absent	Absent	Absent	Absent	Absent	Absent	Absent	Absent	Present	Absent	Absent	Absent	Absent	Present	Absent	Absent	Absent	Absent
M00346	Formaldehyde assimilation, serine pathway	Methane metabolism	Absent	Absent	Absent	Absent	Absent	Absent	Absent	Absent	Absent	Absent	Absent	Absent	Absent	Absent	Absent	Absent	Absent	Absent	Absent	Present	Absent	Absent	Absent	Absent	Absent	Present	Absent	Absent	Absent	Present	Absent	Absent	Absent	Absent	Absent	Absent	Absent	Absent	Absent	Absent	Absent	Absent	Absent	Absent	Absent	Absent	Absent
M00348	Glutathione transport system	Peptide and nickel transport system	Absent	Absent	Absent	Absent	Absent	Absent	Absent	Absent	Absent	Absent	Absent	Absent	Absent	Absent	Absent	Absent	Absent	Absent	Absent	Present	Present	Present	Absent	Absent	Absent	Absent	Absent	Absent	Absent	Absent	Absent	Absent	Absent	Absent	Absent	Absent	Absent	Absent	Absent	Absent	Absent	Absent	Absent	Absent	Absent	Absent	Absent
M00349	Microcin C transport system	Peptide and nickel transport system	Present	Absent	Absent	Present	Absent	Present	Absent	Absent	Absent	Absent	Absent	Absent	Absent	Absent	Absent	Absent	Absent	Absent	Present	Present	Present	Absent	Present	Present	Absent	Absent	Present	Absent	Absent	Present	Absent	Absent	Present	Present	Absent	Present	Absent	Absent	Absent	Present	Absent	Absent	Absent	Absent	Present	Absent	Absent
M00350	Capsaicin biosynthesis, L-Phenylalanine => Capsaicin		Absent	Absent	Absent	Absent	Absent	Absent	Absent	Absent	Absent	Absent	Absent	Absent	Absent	Absent	Absent	Absent	Absent	Absent	Absent	Absent	Absent	Absent	Absent	Absent	Absent	Absent	Absent	Absent	Absent	Absent	Absent	Absent	Absent	Absent	Absent	Absent	Absent	Absent	Absent	Absent	Absent	Absent	Absent	Absent	Absent	Absent	Absent
M00351	Spliceosome, U1-snRNP	Spliceosome	Absent	Absent	Absent	Absent	Absent	Absent	Absent	Absent	Absent	Absent	Absent	Absent	Absent	Absent	Absent	Absent	Absent	Absent	Absent	Absent	Absent	Absent	Absent	Absent	Absent	Absent	Absent	Absent	Absent	Absent	Absent	Absent	Absent	Absent	Absent	Absent	Absent	Absent	Absent	Absent	Absent	Absent	Absent	Absent	Absent	Absent	Absent
M00352	Spliceosome, U2-snRNP	Spliceosome	Absent	Absent	Absent	Absent	Absent	Absent	Absent	Absent	Absent	Absent	Absent	Absent	Absent	Absent	Absent	Absent	Absent	Absent	Absent	Absent	Absent	Absent	Absent	Absent	Absent	Absent	Absent	Absent	Absent	Absent	Absent	Absent	Absent	Absent	Absent	Absent	Absent	Absent	Absent	Absent	Absent	Absent	Absent	Absent	Absent	Absent	Absent
M00353	Spliceosome, Prp19/CDC5L complex	Spliceosome	Absent	Absent	Absent	Absent	Absent	Absent	Absent	Absent	Absent	Absent	Absent	Absent	Absent	Absent	Absent	Absent	Absent	Absent	Absent	Absent	Absent	Absent	Absent	Absent	Absent	Absent	Absent	Absent	Absent	Absent	Absent	Absent	Absent	Absent	Absent	Absent	Absent	Absent	Absent	Absent	Absent	Absent	Absent	Absent	Absent	Absent	Absent
M00354	Spliceosome, U4/U6.U5 tri-snRNP	Spliceosome	Absent	Absent	Absent	Absent	Absent	Absent	Absent	Absent	Absent	Absent	Absent	Absent	Absent	Absent	Absent	Absent	Absent	Absent	Absent	Absent	Absent	Absent	Absent	Absent	Absent	Absent	Absent	Absent	Absent	Absent	Absent	Absent	Absent	Absent	Absent	Absent	Absent	Absent	Absent	Absent	Absent	Absent	Absent	Absent	Absent	Absent	Absent
M00355	Spliceosome, 35S U5-snRNP	Spliceosome	Absent	Absent	Absent	Absent	Absent	Absent	Absent	Absent	Absent	Absent	Absent	Absent	Absent	Absent	Absent	Absent	Absent	Absent	Absent	Absent	Absent	Absent	Absent	Absent	Absent	Absent	Absent	Absent	Absent	Absent	Absent	Absent	Absent	Absent	Absent	Absent	Absent	Absent	Absent	Absent	Absent	Absent	Absent	Absent	Absent	Absent	Absent
M00356	Methanogenesis, methanol => methane	Methane metabolism	Absent	Absent	Absent	Absent	Absent	Absent	Absent	Absent	Absent	Absent	Absent	Absent	Absent	Absent	Absent	Absent	Absent	Absent	Absent	Absent	Absent	Absent	Absent	Absent	Absent	Absent	Absent	Absent	Absent	Absent	Absent	Absent	Absent	Absent	Absent	Absent	Absent	Absent	Absent	Absent	Absent	Absent	Absent	Absent	Absent	Absent	Absent
M00357	Methanogenesis, acetate => methane	Methane metabolism	Absent	Absent	Absent	Absent	Absent	Absent	Absent	Absent	Absent	Absent	Absent	Absent	Absent	Absent	Absent	Absent	Absent	Absent	Absent	Absent	Absent	Absent	Absent	Absent	Absent	Absent	Absent	Absent	Absent	Absent	Absent	Absent	Absent	Absent	Absent	Absent	Absent	Absent	Absent	Absent	Absent	Absent	Absent	Absent	Absent	Absent	Absent
M00358	Coenzyme M biosynthesis	Methane metabolism	Absent	Absent	Absent	Absent	Absent	Absent	Absent	Absent	Absent	Absent	Absent	Absent	Absent	Absent	Absent	Absent	Absent	Absent	Absent	Absent	Absent	Absent	Absent	Absent	Absent	Absent	Absent	Absent	Absent	Absent	Absent	Absent	Absent	Absent	Absent	Absent	Absent	Absent	Absent	Absent	Absent	Absent	Absent	Absent	Absent	Absent	Absent
M00359	Aminoacyl-tRNA biosynthesis, eukaryotes	Aminoacyl tRNA	Absent	Present	Absent	Absent	Absent	Absent	Present	Absent	Present	Present	Absent	Present	Present	Present	Absent	Absent	Present	Present	Present	Absent	Absent	Absent	Absent	Absent	Present	Present	Present	Present	Absent	Absent	Present	Present	Absent	Present	Absent	Present	Present	Present	Present	Present	Absent	Present	Present	Absent	Absent	Absent	Absent
M00360	Aminoacyl-tRNA biosynthesis, prokaryotes	Aminoacyl tRNA	Absent	Present	Present	Absent	Absent	Absent	Present	Absent	Absent	Present	Absent	Present	Present	Present	Absent	Absent	Present	Present	Present	Present	Absent	Absent	Absent	Absent	Present	Present	Present	Present	Absent	Present	Present	Absent	Present	Present	Absent	Present	Present	Present	Present	Present	Absent	Present	Present	Present	Present	Absent	Absent
M00361	Nucleotide sugar biosynthesis, eukaryotes	Nucleotide sugar	Absent	Absent	Absent	Present	Absent	Absent	Absent	Absent	Absent	Absent	Absent	Absent	Absent	Absent	Absent	Absent	Absent	Absent	Absent	Present	Absent	Absent	Absent	Absent	Present	Absent	Absent	Absent	Present	Absent	Absent	Absent	Present	Present	Absent	Absent	Absent	Absent	Absent	Absent	Absent	Absent	Absent	Absent	Present	Absent	Present
M00362	Nucleotide sugar biosynthesis, prokaryotes	Nucleotide sugar	Absent	Absent	Absent	Absent	Present	Absent	Absent	Absent	Absent	Absent	Absent	Absent	Absent	Absent	Absent	Absent	Absent	Absent	Absent	Absent	Absent	Absent	Absent	Absent	Absent	Present	Absent	Absent	Absent	Absent	Absent	Absent	Absent	Present	Absent	Present	Absent	Absent	Absent	Absent	Absent	Absent	Absent	Absent	Absent	Absent	Absent
M00363	EHEC pathogenicity signature, Shiga toxin	Pathogenicity	Absent	Absent	Absent	Absent	Absent	Absent	Absent	Absent	Absent	Absent	Absent	Absent	Absent	Absent	Absent	Absent	Absent	Absent	Absent	Absent	Absent	Absent	Absent	Absent	Absent	Absent	Absent	Absent	Absent	Absent	Absent	Absent	Absent	Absent	Absent	Absent	Absent	Absent	Absent	Absent	Absent	Absent	Absent	Absent	Absent	Absent	Absent
M00364	C10-C20 isoprenoid biosynthesis, bacteria	Terpenoid backbone biosynthesis	Absent	Absent	Absent	Absent	Absent	Absent	Absent	Absent	Absent	Absent	Absent	Absent	Absent	Absent	Absent	Absent	Absent	Absent	Absent	Present	Absent	Absent	Absent	Absent	Present	Present	Absent	Absent	Absent	Absent	Absent	Absent	Present	Absent	Present	Absent	Absent	Absent	Absent	Present	Present	Absent	Absent	Absent	Absent	Absent	Present
M00365	C10-C20 isoprenoid biosynthesis, archaea	Terpenoid backbone biosynthesis	Absent	Absent	Absent	Absent	Absent	Absent	Absent	Absent	Absent	Absent	Absent	Absent	Absent	Absent	Absent	Absent	Absent	Absent	Absent	Absent	Absent	Absent	Absent	Absent	Present	Present	Absent	Absent	Absent	Absent	Absent	Absent	Absent	Absent	Absent	Absent	Absent	Absent	Absent	Absent	Absent	Absent	Absent	Absent	Absent	Absent	Absent
M00366	C10-C20 isoprenoid biosynthesis, plants	Terpenoid backbone biosynthesis	Absent	Absent	Absent	Absent	Absent	Absent	Absent	Absent	Absent	Absent	Absent	Absent	Absent	Absent	Absent	Absent	Absent	Absent	Absent	Absent	Absent	Absent	Absent	Absent	Absent	Absent	Absent	Absent	Absent	Absent	Absent	Absent	Absent	Absent	Absent	Absent	Absent	Absent	Absent	Absent	Absent	Absent	Absent	Absent	Absent	Absent	Absent
M00367	C10-C20 isoprenoid biosynthesis, non-plant eukaryotes	Terpenoid backbone biosynthesis	Absent	Absent	Absent	Absent	Absent	Absent	Absent	Absent	Absent	Absent	Absent	Absent	Absent	Absent	Absent	Absent	Absent	Absent	Absent	Absent	Absent	Absent	Absent	Absent	Absent	Absent	Absent	Absent	Absent	Absent	Absent	Absent	Absent	Absent	Absent	Absent	Absent	Absent	Absent	Absent	Absent	Absent	Absent	Absent	Absent	Absent	Absent
M00368	Ethylene biosynthesis, methionine => ethylene	Cysteine and methionine metabolism	Absent	Absent	Absent	Absent	Absent	Absent	Absent	Absent	Absent	Absent	Absent	Absent	Absent	Absent	Absent	Absent	Absent	Absent	Absent	Absent	Absent	Absent	Absent	Absent	Absent	Absent	Absent	Absent	Absent	Absent	Absent	Absent	Absent	Absent	Absent	Absent	Absent	Absent	Absent	Absent	Absent	Absent	Absent	Absent	Absent	Absent	Absent
M00369	Cyanogenic glycoside biosynthesis, tyrosine => dhurrin	Other amino acid metabolism	Absent	Absent	Absent	Absent	Absent	Absent	Absent	Absent	Absent	Absent	Absent	Absent	Absent	Absent	Absent	Absent	Absent	Absent	Absent	Absent	Absent	Absent	Absent	Absent	Absent	Absent	Absent	Absent	Absent	Absent	Absent	Absent	Absent	Absent	Absent	Absent	Absent	Absent	Absent	Absent	Absent	Absent	Absent	Absent	Absent	Absent	Absent
M00370	Glucosinolate biosynthesis, tryptophan => glucobrassicin	Biosynthesis of other secondary metabolites	Absent	Absent	Absent	Absent	Absent	Absent	Absent	Absent	Absent	Absent	Absent	Absent	Absent	Absent	Absent	Absent	Absent	Absent	Absent	Absent	Absent	Absent	Absent	Absent	Absent	Absent	Absent	Absent	Absent	Absent	Absent	Absent	Absent	Absent	Absent	Absent	Absent	Absent	Absent	Absent	Absent	Absent	Absent	Absent	Absent	Absent	Absent
M00371	Castasterone biosynthesis, campesterol => castasterone	Other terpenoid biosynthesis	Absent	Absent	Absent	Absent	Absent	Absent	Absent	Absent	Absent	Absent	Absent	Absent	Absent	Absent	Absent	Absent	Absent	Absent	Absent	Absent	Absent	Absent	Absent	Absent	Absent	Absent	Absent	Absent	Absent	Absent	Absent	Absent	Absent	Absent	Absent	Absent	Absent	Absent	Absent	Absent	Absent	Absent	Absent	Absent	Absent	Absent	Absent
M00372	Abscisic acid biosynthesis, beta-carotene => abscisic acid	Other terpenoid biosynthesis	Absent	Absent	Absent	Absent	Absent	Absent	Absent	Absent	Absent	Absent	Absent	Absent	Absent	Absent	Absent	Absent	Absent	Absent	Absent	Absent	Absent	Absent	Absent	Absent	Absent	Absent	Absent	Absent	Absent	Absent	Absent	Absent	Absent	Absent	Absent	Absent	Absent	Absent	Absent	Absent	Absent	Absent	Absent	Absent	Absent	Absent	Absent
M00373	Ethylmalonyl pathway	Other carbohydrate metabolism	Absent	Absent	Absent	Absent	Absent	Absent	Absent	Absent	Absent	Absent	Absent	Absent	Absent	Absent	Absent	Absent	Absent	Absent	Absent	Absent	Absent	Absent	Absent	Absent	Absent	Absent	Absent	Absent	Absent	Present	Absent	Absent	Absent	Absent	Absent	Absent	Absent	Absent	Absent	Absent	Absent	Absent	Absent	Absent	Present	Absent	Absent
M00374	Dicarboxylate-hydroxybutyrate cycle	Carbon fixation	Absent	Absent	Absent	Absent	Absent	Absent	Absent	Absent	Absent	Absent	Absent	Absent	Absent	Absent	Absent	Absent	Absent	Absent	Absent	Absent	Absent	Absent	Absent	Absent	Absent	Absent	Absent	Absent	Absent	Absent	Absent	Absent	Absent	Absent	Absent	Absent	Absent	Absent	Absent	Absent	Absent	Absent	Absent	Absent	Absent	Absent	Absent
M00375	Hydroxypropionate-hydroxybutylate cycle	Carbon fixation	Absent	Absent	Absent	Absent	Absent	Absent	Absent	Absent	Absent	Absent	Absent	Absent	Absent	Absent	Absent	Absent	Absent	Absent	Absent	Absent	Absent	Absent	Absent	Absent	Absent	Absent	Absent	Absent	Absent	Absent	Absent	Absent	Absent	Absent	Absent	Absent	Absent	Absent	Absent	Absent	Absent	Absent	Absent	Absent	Absent	Absent	Absent
M00376	3-Hydroxypropionate bi-cycle	Carbon fixation	Absent	Absent	Absent	Absent	Absent	Absent	Absent	Absent	Absent	Absent	Absent	Absent	Absent	Absent	Absent	Absent	Absent	Absent	Absent	Absent	Absent	Absent	Absent	Absent	Absent	Absent	Absent	Absent	Absent	Absent	Absent	Absent	Absent	Absent	Absent	Absent	Absent	Absent	Absent	Absent	Absent	Absent	Absent	Absent	Absent	Absent	Absent
M00377	Reductive acetyl-CoA pathway (Wood-Ljungdahl pathway)	Carbon fixation	Absent	Absent	Absent	Absent	Absent	Absent	Absent	Absent	Absent	Absent	Absent	Absent	Absent	Absent	Absent	Absent	Absent	Absent	Absent	Absent	Absent	Absent	Absent	Absent	Absent	Absent	Absent	Absent	Absent	Absent	Absent	Absent	Absent	Absent	Absent	Absent	Absent	Absent	Absent	Absent	Absent	Absent	Absent	Absent	Absent	Absent	Absent
M00378	F420 biosynthesis	Methane metabolism	Absent	Absent	Absent	Absent	Absent	Absent	Absent	Absent	Absent	Absent	Absent	Absent	Absent	Absent	Absent	Absent	Present	Absent	Absent	Absent	Absent	Absent	Absent	Absent	Present	Present	Absent	Present	Absent	Absent	Absent	Absent	Absent	Absent	Absent	Present	Absent	Absent	Absent	Absent	Absent	Present	Absent	Present	Absent	Absent	Absent
M00379	SCF-MET30 complex	Ubiquitin system	Absent	Absent	Absent	Absent	Absent	Absent	Absent	Absent	Absent	Absent	Absent	Absent	Absent	Absent	Absent	Absent	Absent	Absent	Absent	Absent	Absent	Absent	Absent	Absent	Absent	Absent	Absent	Absent	Absent	Absent	Absent	Absent	Absent	Absent	Absent	Absent	Absent	Absent	Absent	Absent	Absent	Absent	Absent	Absent	Absent	Absent	Absent
M00380	SCF-BTRC complex	Ubiquitin system	Absent	Absent	Absent	Absent	Absent	Absent	Absent	Absent	Absent	Absent	Absent	Absent	Absent	Absent	Absent	Absent	Absent	Absent	Absent	Absent	Absent	Absent	Absent	Absent	Absent	Absent	Absent	Absent	Absent	Absent	Absent	Absent	Absent	Absent	Absent	Absent	Absent	Absent	Absent	Absent	Absent	Absent	Absent	Absent	Absent	Absent	Absent
M00381	SCF-SKP2 complex	Ubiquitin system	Absent	Absent	Absent	Absent	Absent	Absent	Absent	Absent	Absent	Absent	Absent	Absent	Absent	Absent	Absent	Absent	Absent	Absent	Absent	Absent	Absent	Absent	Absent	Absent	Absent	Absent	Absent	Absent	Absent	Absent	Absent	Absent	Absent	Absent	Absent	Absent	Absent	Absent	Absent	Absent	Absent	Absent	Absent	Absent	Absent	Absent	Absent
M00382	SCF-FBS complex	Ubiquitin system	Absent	Absent	Absent	Absent	Absent	Absent	Absent	Absent	Absent	Absent	Absent	Absent	Absent	Absent	Absent	Absent	Absent	Absent	Absent	Absent	Absent	Absent	Absent	Absent	Absent	Absent	Absent	Absent	Absent	Absent	Absent	Absent	Absent	Absent	Absent	Absent	Absent	Absent	Absent	Absent	Absent	Absent	Absent	Absent	Absent	Absent	Absent
M00383	ECV complex	Ubiquitin system	Absent	Absent	Absent	Absent	Absent	Absent	Absent	Absent	Absent	Absent	Absent	Absent	Absent	Absent	Absent	Absent	Absent	Absent	Absent	Absent	Absent	Absent	Absent	Absent	Absent	Absent	Absent	Absent	Absent	Absent	Absent	Absent	Absent	Absent	Absent	Absent	Absent	Absent	Absent	Absent	Absent	Absent	Absent	Absent	Absent	Absent	Absent
M00384	Cul3-SPOP complex	Ubiquitin system	Absent	Absent	Absent	Absent	Absent	Absent	Absent	Absent	Absent	Absent	Absent	Absent	Absent	Absent	Absent	Absent	Absent	Absent	Absent	Absent	Absent	Absent	Absent	Absent	Absent	Absent	Absent	Absent	Absent	Absent	Absent	Absent	Absent	Absent	Absent	Absent	Absent	Absent	Absent	Absent	Absent	Absent	Absent	Absent	Absent	Absent	Absent
M00385	Cul4-DDB1-DDB2 complex	Ubiquitin system	Absent	Absent	Absent	Absent	Absent	Absent	Absent	Absent	Absent	Absent	Absent	Absent	Absent	Absent	Absent	Absent	Absent	Absent	Absent	Absent	Absent	Absent	Absent	Absent	Absent	Absent	Absent	Absent	Absent	Absent	Absent	Absent	Absent	Absent	Absent	Absent	Absent	Absent	Absent	Absent	Absent	Absent	Absent	Absent	Absent	Absent	Absent
M00386	Cul4-DDB1-CSA complex	Ubiquitin system	Absent	Absent	Absent	Absent	Absent	Absent	Absent	Absent	Absent	Absent	Absent	Absent	Absent	Absent	Absent	Absent	Absent	Absent	Absent	Absent	Absent	Absent	Absent	Absent	Absent	Absent	Absent	Absent	Absent	Absent	Absent	Absent	Absent	Absent	Absent	Absent	Absent	Absent	Absent	Absent	Absent	Absent	Absent	Absent	Absent	Absent	Absent
M00387	SCF-FBW7 complex	Ubiquitin system	Absent	Absent	Absent	Absent	Absent	Absent	Absent	Absent	Absent	Absent	Absent	Absent	Absent	Absent	Absent	Absent	Absent	Absent	Absent	Absent	Absent	Absent	Absent	Absent	Absent	Absent	Absent	Absent	Absent	Absent	Absent	Absent	Absent	Absent	Absent	Absent	Absent	Absent	Absent	Absent	Absent	Absent	Absent	Absent	Absent	Absent	Absent
M00388	ECS complex	Ubiquitin system	Absent	Absent	Absent	Absent	Absent	Absent	Absent	Absent	Absent	Absent	Absent	Absent	Absent	Absent	Absent	Absent	Absent	Absent	Absent	Absent	Absent	Absent	Absent	Absent	Absent	Absent	Absent	Absent	Absent	Absent	Absent	Absent	Absent	Absent	Absent	Absent	Absent	Absent	Absent	Absent	Absent	Absent	Absent	Absent	Absent	Absent	Absent
M00389	APC/C complex	Ubiquitin system	Absent	Absent	Absent	Absent	Absent	Absent	Absent	Absent	Absent	Absent	Absent	Absent	Absent	Absent	Absent	Absent	Absent	Absent	Absent	Absent	Absent	Absent	Absent	Absent	Absent	Absent	Absent	Absent	Absent	Absent	Absent	Absent	Absent	Absent	Absent	Absent	Absent	Absent	Absent	Absent	Absent	Absent	Absent	Absent	Absent	Absent	Absent
M00390	Exosome, archaea	RNA processing	Absent	Absent	Absent	Absent	Absent	Absent	Absent	Absent	Absent	Absent	Absent	Absent	Absent	Absent	Absent	Absent	Absent	Absent	Absent	Absent	Absent	Absent	Absent	Absent	Absent	Absent	Absent	Absent	Absent	Absent	Absent	Absent	Absent	Absent	Absent	Absent	Absent	Absent	Present	Absent	Absent	Absent	Absent	Absent	Absent	Absent	Absent
M00391	Exosome, eukaryotes	RNA processing	Absent	Absent	Absent	Absent	Absent	Absent	Absent	Absent	Absent	Absent	Absent	Absent	Absent	Absent	Absent	Absent	Absent	Absent	Absent	Absent	Absent	Absent	Absent	Absent	Absent	Absent	Absent	Absent	Absent	Absent	Absent	Absent	Absent	Absent	Absent	Absent	Absent	Absent	Present	Absent	Absent	Absent	Absent	Absent	Absent	Absent	Absent
M00392	Ski complex	RNA processing	Absent	Absent	Absent	Absent	Absent	Absent	Absent	Absent	Absent	Absent	Absent	Absent	Absent	Absent	Absent	Absent	Absent	Absent	Absent	Absent	Absent	Absent	Absent	Absent	Absent	Absent	Absent	Absent	Absent	Absent	Absent	Absent	Absent	Absent	Absent	Absent	Absent	Absent	Absent	Absent	Absent	Absent	Absent	Absent	Absent	Absent	Absent
M00393	TRAMP complex	RNA processing	Absent	Absent	Absent	Absent	Absent	Absent	Absent	Absent	Absent	Absent	Absent	Absent	Absent	Absent	Absent	Absent	Absent	Absent	Absent	Absent	Absent	Absent	Absent	Absent	Absent	Absent	Absent	Absent	Absent	Absent	Absent	Absent	Absent	Absent	Absent	Absent	Absent	Absent	Absent	Absent	Absent	Absent	Absent	Absent	Absent	Absent	Absent
M00394	RNA degradosome	RNA processing	Present	Present	Present	Present	Present	Present	Present	Present	Present	Present	Present	Present	Present	Present	Present	Present	Present	Present	Present	Present	Present	Present	Present	Present	Present	Present	Present	Present	Present	Present	Present	Present	Present	Present	Present	Present	Present	Present	Present	Present	Present	Present	Present	Present	Present	Present	Present
M00395	Decapping complex	RNA processing	Absent	Absent	Absent	Absent	Absent	Absent	Absent	Absent	Absent	Absent	Absent	Absent	Absent	Absent	Absent	Absent	Absent	Absent	Absent	Absent	Absent	Absent	Absent	Absent	Absent	Absent	Absent	Absent	Absent	Absent	Absent	Absent	Absent	Absent	Absent	Absent	Absent	Absent	Absent	Absent	Absent	Absent	Absent	Absent	Absent	Absent	Absent
M00396	Lsm 2-8 complex	Spliceosome	Absent	Absent	Absent	Absent	Absent	Absent	Absent	Absent	Absent	Absent	Absent	Absent	Absent	Absent	Absent	Absent	Absent	Absent	Absent	Absent	Absent	Absent	Absent	Absent	Absent	Absent	Absent	Absent	Absent	Absent	Absent	Absent	Absent	Absent	Absent	Absent	Absent	Absent	Absent	Absent	Absent	Absent	Absent	Absent	Absent	Absent	Absent
M00397	Lsm 1-7 complex	Spliceosome	Absent	Absent	Absent	Absent	Absent	Absent	Absent	Absent	Absent	Absent	Absent	Absent	Absent	Absent	Absent	Absent	Absent	Absent	Absent	Absent	Absent	Absent	Absent	Absent	Absent	Absent	Absent	Absent	Absent	Absent	Absent	Absent	Absent	Absent	Absent	Absent	Absent	Absent	Absent	Absent	Absent	Absent	Absent	Absent	Absent	Absent	Absent
M00398	Sm core complex	Spliceosome	Absent	Absent	Absent	Absent	Absent	Absent	Absent	Absent	Absent	Absent	Absent	Absent	Absent	Absent	Absent	Absent	Absent	Absent	Absent	Absent	Absent	Absent	Absent	Absent	Absent	Absent	Absent	Absent	Absent	Absent	Absent	Absent	Absent	Absent	Absent	Absent	Absent	Absent	Absent	Absent	Absent	Absent	Absent	Absent	Absent	Absent	Absent
M00399	Cap binding complex	Spliceosome	Absent	Absent	Absent	Absent	Absent	Absent	Absent	Absent	Absent	Absent	Absent	Absent	Absent	Absent	Absent	Absent	Absent	Absent	Absent	Absent	Absent	Absent	Absent	Absent	Absent	Absent	Absent	Absent	Absent	Absent	Absent	Absent	Absent	Absent	Absent	Absent	Absent	Absent	Absent	Absent	Absent	Absent	Absent	Absent	Absent	Absent	Absent
M00400	p97-Ufd1-Npl4 complex	Protein processing	Absent	Absent	Absent	Absent	Present	Absent	Absent	Absent	Absent	Present	Absent	Absent	Absent	Absent	Absent	Absent	Absent	Absent	Absent	Absent	Absent	Present	Absent	Absent	Absent	Absent	Absent	Absent	Absent	Absent	Absent	Present	Absent	Absent	Absent	Absent	Absent	Present	Absent	Absent	Absent	Absent	Absent	Absent	Present	Absent	Absent
M00401	Sec61 complex	Protein processing	Absent	Absent	Absent	Absent	Absent	Absent	Absent	Absent	Absent	Absent	Absent	Absent	Absent	Absent	Absent	Absent	Absent	Absent	Absent	Absent	Absent	Absent	Absent	Absent	Absent	Absent	Absent	Absent	Absent	Absent	Absent	Absent	Absent	Absent	Absent	Absent	Absent	Absent	Absent	Absent	Absent	Absent	Absent	Absent	Absent	Absent	Absent
M00402	Translocon-associated protein (TRAP) complex	Protein processing	Absent	Absent	Absent	Absent	Absent	Absent	Absent	Absent	Absent	Absent	Absent	Absent	Absent	Absent	Absent	Absent	Absent	Absent	Absent	Absent	Absent	Absent	Absent	Absent	Absent	Absent	Absent	Absent	Absent	Absent	Absent	Absent	Absent	Absent	Absent	Absent	Absent	Absent	Absent	Absent	Absent	Absent	Absent	Absent	Absent	Absent	Absent
M00403	HRD1/SEL1 ERAD complex	Protein processing	Absent	Absent	Absent	Absent	Present	Absent	Absent	Absent	Absent	Present	Absent	Absent	Absent	Absent	Absent	Absent	Absent	Absent	Absent	Absent	Absent	Present	Absent	Absent	Absent	Absent	Absent	Absent	Absent	Absent	Absent	Present	Absent	Absent	Absent	Absent	Absent	Present	Absent	Absent	Absent	Absent	Absent	Absent	Present	Absent	Absent
M00404	COPII complex	Protein processing	Absent	Absent	Absent	Absent	Absent	Absent	Absent	Absent	Absent	Absent	Absent	Absent	Absent	Absent	Absent	Absent	Absent	Absent	Absent	Absent	Absent	Absent	Absent	Absent	Absent	Absent	Absent	Absent	Absent	Absent	Absent	Absent	Absent	Absent	Absent	Absent	Absent	Absent	Absent	Absent	Absent	Absent	Absent	Absent	Absent	Absent	Absent
M00405	THC complex	RNA processing	Absent	Absent	Absent	Absent	Absent	Absent	Absent	Absent	Absent	Absent	Absent	Absent	Absent	Absent	Absent	Absent	Absent	Absent	Absent	Absent	Absent	Absent	Absent	Absent	Absent	Absent	Absent	Absent	Absent	Absent	Absent	Absent	Absent	Absent	Absent	Absent	Absent	Absent	Absent	Absent	Absent	Absent	Absent	Absent	Absent	Absent	Absent
M00406	TREX complex	RNA processing	Absent	Absent	Absent	Absent	Absent	Absent	Absent	Absent	Absent	Absent	Absent	Absent	Absent	Absent	Absent	Absent	Absent	Absent	Absent	Absent	Absent	Absent	Absent	Absent	Absent	Absent	Absent	Absent	Absent	Absent	Absent	Absent	Absent	Absent	Absent	Absent	Absent	Absent	Absent	Absent	Absent	Absent	Absent	Absent	Absent	Absent	Absent
M00407	SCF-CDC4 complex	Ubiquitin system	Absent	Absent	Absent	Absent	Absent	Absent	Absent	Absent	Absent	Absent	Absent	Absent	Absent	Absent	Absent	Absent	Absent	Absent	Absent	Absent	Absent	Absent	Absent	Absent	Absent	Absent	Absent	Absent	Absent	Absent	Absent	Absent	Absent	Absent	Absent	Absent	Absent	Absent	Absent	Absent	Absent	Absent	Absent	Absent	Absent	Absent	Absent
M00408	ESCRT-0 complex	Protein processing	Absent	Absent	Absent	Absent	Absent	Absent	Absent	Absent	Absent	Absent	Absent	Absent	Absent	Absent	Absent	Absent	Absent	Absent	Absent	Absent	Absent	Absent	Absent	Absent	Absent	Absent	Absent	Absent	Absent	Absent	Absent	Absent	Absent	Absent	Absent	Absent	Absent	Absent	Absent	Absent	Absent	Absent	Absent	Absent	Absent	Absent	Absent
M00409	ESCRT-I complex	Protein processing	Absent	Absent	Absent	Absent	Absent	Absent	Absent	Absent	Absent	Absent	Absent	Absent	Absent	Absent	Absent	Absent	Absent	Absent	Absent	Absent	Absent	Absent	Absent	Absent	Absent	Absent	Absent	Absent	Absent	Absent	Absent	Absent	Absent	Absent	Absent	Absent	Absent	Absent	Absent	Absent	Absent	Absent	Absent	Absent	Absent	Absent	Absent
M00410	ESCRT-II complex	Protein processing	Absent	Absent	Absent	Absent	Absent	Absent	Absent	Absent	Absent	Absent	Absent	Absent	Absent	Absent	Absent	Absent	Absent	Absent	Absent	Absent	Absent	Absent	Absent	Absent	Absent	Absent	Absent	Absent	Absent	Absent	Absent	Absent	Absent	Absent	Absent	Absent	Absent	Absent	Absent	Absent	Absent	Absent	Absent	Absent	Absent	Absent	Absent
M00411	SCF-GRR1 complex	Ubiquitin system	Absent	Absent	Absent	Absent	Absent	Absent	Absent	Absent	Absent	Absent	Absent	Absent	Absent	Absent	Absent	Absent	Absent	Absent	Absent	Absent	Absent	Absent	Absent	Absent	Absent	Absent	Absent	Absent	Absent	Absent	Absent	Absent	Absent	Absent	Absent	Absent	Absent	Absent	Absent	Absent	Absent	Absent	Absent	Absent	Absent	Absent	Absent
M00412	ESCRT-III complex	Protein processing	Absent	Absent	Absent	Absent	Absent	Absent	Absent	Absent	Absent	Absent	Absent	Absent	Absent	Absent	Absent	Absent	Absent	Absent	Absent	Absent	Absent	Absent	Absent	Absent	Absent	Absent	Absent	Absent	Absent	Absent	Absent	Absent	Absent	Absent	Absent	Absent	Absent	Absent	Absent	Absent	Absent	Absent	Absent	Absent	Absent	Absent	Absent
M00413	FA core complex	Repair system	Absent	Absent	Absent	Absent	Absent	Absent	Absent	Absent	Absent	Absent	Absent	Absent	Absent	Absent	Absent	Absent	Absent	Absent	Absent	Absent	Absent	Absent	Absent	Absent	Absent	Absent	Absent	Absent	Absent	Absent	Absent	Absent	Absent	Absent	Absent	Absent	Absent	Absent	Absent	Absent	Absent	Absent	Absent	Absent	Absent	Absent	Absent
M00414	Bloom's syndrome complex	Repair system	Absent	Absent	Absent	Absent	Absent	Absent	Absent	Absent	Absent	Absent	Absent	Absent	Absent	Absent	Absent	Absent	Absent	Absent	Absent	Absent	Absent	Absent	Absent	Absent	Absent	Absent	Absent	Absent	Absent	Absent	Absent	Absent	Absent	Absent	Absent	Absent	Absent	Absent	Absent	Absent	Absent	Absent	Absent	Absent	Absent	Absent	Absent
M00415	Fatty acid biosynthesis, elongation, endoplasmic reticulum	Fatty acid biosynthesis and degradation	Absent	Absent	Absent	Absent	Absent	Absent	Absent	Absent	Absent	Absent	Absent	Absent	Absent	Absent	Absent	Absent	Absent	Absent	Absent	Absent	Absent	Absent	Absent	Absent	Absent	Absent	Absent	Absent	Absent	Absent	Absent	Absent	Absent	Absent	Absent	Absent	Absent	Absent	Absent	Absent	Absent	Absent	Absent	Absent	Absent	Absent	Absent
M00416	Cytochrome aa3-600 menaquinol oxidase	ATP synthesis	Absent	Absent	Absent	Absent	Absent	Absent	Absent	Absent	Absent	Absent	Absent	Absent	Absent	Absent	Absent	Absent	Absent	Absent	Absent	Absent	Absent	Absent	Absent	Absent	Absent	Absent	Absent	Absent	Absent	Absent	Absent	Absent	Absent	Absent	Absent	Absent	Absent	Absent	Absent	Absent	Absent	Absent	Absent	Absent	Absent	Absent	Absent
M00417	Cytochrome o ubiquinol oxidase	ATP synthesis	Present	Absent	Absent	Absent	Absent	Absent	Absent	Absent	Absent	Absent	Absent	Absent	Absent	Absent	Absent	Absent	Absent	Absent	Present	Absent	Absent	Absent	Absent	Absent	Absent	Absent	Absent	Absent	Absent	Absent	Absent	Absent	Absent	Absent	Absent	Absent	Absent	Absent	Absent	Absent	Absent	Absent	Absent	Absent	Absent	Absent	Absent
M00418	Toluene degradation, anaerobic, toluene => benzoyl-CoA	Aromatics degradation	Absent	Absent	Absent	Absent	Absent	Absent	Absent	Absent	Absent	Absent	Absent	Absent	Absent	Absent	Absent	Absent	Absent	Absent	Absent	Absent	Absent	Absent	Absent	Absent	Absent	Absent	Absent	Absent	Absent	Absent	Absent	Absent	Absent	Absent	Absent	Absent	Absent	Absent	Absent	Absent	Absent	Absent	Absent	Absent	Absent	Absent	Absent
M00419	Cymene degradation, p-cymene => p-cumate	Aromatics degradation	Present	Absent	Absent	Absent	Absent	Absent	Absent	Absent	Present	Absent	Absent	Absent	Absent	Present	Absent	Absent	Present	Present	Present	Absent	Present	Absent	Present	Present	Absent	Present	Present	Absent	Present	Present	Present	Absent	Present	Present	Present	Present	Absent	Absent	Present	Present	Absent	Absent	Present	Present	Present	Absent	Present
M00422	Acetyl-CoA pathway, CO2 => acetyl-CoA	Methane metabolism	Absent	Absent	Absent	Absent	Absent	Absent	Absent	Absent	Absent	Absent	Absent	Absent	Absent	Absent	Absent	Absent	Absent	Absent	Absent	Absent	Absent	Absent	Absent	Absent	Absent	Absent	Absent	Absent	Absent	Absent	Absent	Absent	Absent	Absent	Absent	Absent	Absent	Absent	Absent	Absent	Absent	Absent	Absent	Absent	Absent	Absent	Absent
M00423	Molybdate/tungstate transport system	Mineral and organic ion transport system	Absent	Absent	Absent	Absent	Absent	Absent	Absent	Absent	Absent	Absent	Absent	Absent	Absent	Absent	Absent	Absent	Absent	Absent	Absent	Absent	Absent	Absent	Absent	Absent	Absent	Absent	Absent	Absent	Absent	Absent	Absent	Absent	Absent	Absent	Absent	Absent	Absent	Absent	Absent	Absent	Absent	Absent	Absent	Absent	Absent	Absent	Absent
M00424	Shelterin complex	Replication system	Absent	Absent	Absent	Absent	Absent	Absent	Absent	Absent	Absent	Absent	Absent	Absent	Absent	Absent	Absent	Absent	Absent	Absent	Absent	Absent	Absent	Absent	Absent	Absent	Absent	Absent	Absent	Absent	Absent	Absent	Absent	Absent	Absent	Absent	Absent	Absent	Absent	Absent	Absent	Absent	Absent	Absent	Absent	Absent	Absent	Absent	Absent
M00425	H/ACA ribonucleoprotein complex	RNA processing	Absent	Absent	Absent	Absent	Absent	Absent	Absent	Absent	Absent	Absent	Absent	Absent	Absent	Absent	Absent	Absent	Absent	Absent	Absent	Absent	Absent	Absent	Absent	Absent	Absent	Absent	Absent	Absent	Absent	Absent	Absent	Absent	Absent	Absent	Absent	Absent	Absent	Absent	Absent	Absent	Absent	Absent	Absent	Absent	Absent	Absent	Absent
M00426	Survival motor neuron (SMN) complex	RNA processing	Absent	Absent	Absent	Absent	Absent	Absent	Absent	Absent	Absent	Absent	Absent	Absent	Absent	Absent	Absent	Absent	Absent	Absent	Absent	Absent	Absent	Absent	Absent	Absent	Absent	Absent	Absent	Absent	Absent	Absent	Absent	Absent	Absent	Absent	Absent	Absent	Absent	Absent	Absent	Absent	Absent	Absent	Absent	Absent	Absent	Absent	Absent
M00427	Nuclear pore complex	RNA processing	Absent	Absent	Absent	Absent	Absent	Absent	Absent	Absent	Absent	Absent	Absent	Absent	Absent	Absent	Absent	Absent	Absent	Absent	Absent	Absent	Absent	Absent	Absent	Absent	Absent	Absent	Absent	Absent	Absent	Absent	Absent	Absent	Absent	Absent	Absent	Absent	Absent	Absent	Absent	Absent	Absent	Absent	Absent	Absent	Absent	Absent	Absent
M00428	eIF4F complex	RNA processing	Absent	Absent	Absent	Absent	Absent	Absent	Absent	Absent	Absent	Absent	Absent	Absent	Absent	Absent	Absent	Absent	Absent	Absent	Absent	Absent	Absent	Absent	Absent	Absent	Absent	Absent	Absent	Absent	Absent	Absent	Absent	Absent	Absent	Absent	Absent	Absent	Absent	Absent	Absent	Absent	Absent	Absent	Absent	Absent	Absent	Absent	Absent
M00429	Competence-related DNA transformation transporter	Bacterial secretion system	Present	Present	Present	Present	Present	Present	Present	Present	Present	Present	Present	Present	Present	Present	Present	Present	Present	Present	Present	Present	Present	Present	Present	Present	Present	Present	Present	Present	Present	Present	Present	Present	Present	Present	Present	Present	Present	Present	Present	Present	Present	Present	Present	Present	Present	Present	Present
M00430	Exon junction complex (EJC)	RNA processing	Absent	Absent	Absent	Absent	Absent	Absent	Absent	Absent	Absent	Absent	Absent	Absent	Absent	Absent	Absent	Absent	Absent	Absent	Absent	Absent	Absent	Absent	Absent	Absent	Absent	Absent	Absent	Absent	Absent	Absent	Absent	Absent	Absent	Absent	Absent	Absent	Absent	Absent	Absent	Absent	Absent	Absent	Absent	Absent	Absent	Absent	Absent
M00432	Leucine biosynthesis, 2-oxoisovalerate => 2-oxoisocaproate	Branched-chain amino acid metabolism	Present	Present	Absent	Absent	Present	Present	Absent	Absent	Absent	Absent	Present	Present	Present	Absent	Absent	Absent	Present	Absent	Present	Absent	Absent	Absent	Present	Present	Absent	Present	Present	Present	Present	Absent	Absent	Absent	Present	Absent	Absent	Present	Present	Present	Present	Present	Present	Present	Present	Absent	Present	Absent	Absent
M00433	Lysine biosynthesis, 2-oxoglutarate => 2-oxoadipate	Lysine metabolism	Absent	Absent	Absent	Absent	Absent	Absent	Absent	Absent	Absent	Absent	Absent	Absent	Absent	Absent	Absent	Absent	Absent	Absent	Absent	Absent	Absent	Absent	Absent	Absent	Absent	Absent	Absent	Absent	Absent	Absent	Absent	Absent	Absent	Absent	Absent	Absent	Absent	Absent	Absent	Absent	Absent	Absent	Absent	Absent	Absent	Absent	Absent
M00434	PhoR-PhoB (phosphate starvation response) two-component regulatory system	Two-component regulatory system	Present	Absent	Present	Absent	Absent	Absent	Absent	Absent	Absent	Absent	Absent	Absent	Absent	Absent	Absent	Absent	Absent	Absent	Present	Present	Absent	Absent	Present	Present	Absent	Absent	Present	Absent	Present	Present	Present	Absent	Present	Present	Absent	Present	Absent	Absent	Absent	Present	Present	Absent	Present	Absent	Absent	Absent	Present
M00435	Taurine transport system	Mineral and organic ion transport system	Absent	Absent	Absent	Absent	Absent	Absent	Absent	Absent	Absent	Absent	Absent	Absent	Absent	Absent	Absent	Absent	Absent	Present	Absent	Absent	Absent	Absent	Absent	Absent	Absent	Absent	Absent	Absent	Absent	Absent	Absent	Absent	Absent	Present	Absent	Absent	Absent	Absent	Absent	Absent	Absent	Absent	Absent	Absent	Present	Absent	Absent
M00436	Sulfonate transport system	Mineral and organic ion transport system	Absent	Absent	Absent	Absent	Absent	Absent	Absent	Absent	Absent	Absent	Present	Absent	Absent	Absent	Absent	Absent	Absent	Absent	Absent	Absent	Absent	Absent	Absent	Absent	Absent	Absent	Absent	Absent	Absent	Absent	Absent	Absent	Absent	Absent	Absent	Absent	Absent	Absent	Absent	Absent	Absent	Absent	Absent	Absent	Absent	Absent	Absent
M00437	Phthalate transport system	Mineral and organic ion transport system	Present	Present	Present	Present	Present	Present	Present	Present	Present	Present	Present	Present	Present	Present	Present	Present	Present	Present	Present	Present	Present	Present	Present	Present	Present	Present	Present	Present	Present	Present	Present	Present	Present	Present	Present	Present	Present	Present	Present	Present	Present	Present	Present	Present	Present	Present	Present
M00438	Nitrate/nitrite transport system	Mineral and organic ion transport system	Present	Absent	Absent	Present	Absent	Present	Absent	Absent	Present	Absent	Absent	Absent	Absent	Absent	Absent	Absent	Absent	Present	Present	Absent	Absent	Absent	Absent	Absent	Absent	Absent	Present	Absent	Absent	Absent	Absent	Absent	Present	Present	Absent	Absent	Absent	Absent	Absent	Present	Absent	Absent	Present	Absent	Present	Absent	Absent
M00439	Oligopeptide transport system	Peptide and nickel transport system	Absent	Present	Absent	Present	Present	Absent	Present	Absent	Present	Present	Present	Present	Present	Absent	Absent	Absent	Present	Present	Present	Present	Absent	Absent	Present	Absent	Present	Present	Absent	Present	Present	Present	Absent	Present	Present	Present	Present	Present	Absent	Present	Absent	Absent	Present	Present	Absent	Present	Present	Present	Present
M00440	Nickel transport system	Peptide and nickel transport system	Absent	Absent	Absent	Absent	Absent	Absent	Absent	Absent	Absent	Absent	Absent	Absent	Absent	Absent	Absent	Absent	Absent	Absent	Absent	Absent	Absent	Absent	Absent	Absent	Absent	Absent	Absent	Absent	Absent	Absent	Absent	Absent	Absent	Absent	Absent	Absent	Absent	Absent	Absent	Absent	Absent	Absent	Absent	Absent	Absent	Absent	Absent
M00442	Putative hydroxymethylpyrimidine transport system	Mineral and organic ion transport system	Absent	Absent	Absent	Present	Absent	Absent	Absent	Absent	Absent	Absent	Absent	Absent	Absent	Absent	Absent	Absent	Absent	Absent	Absent	Absent	Present	Absent	Absent	Present	Absent	Absent	Absent	Absent	Absent	Absent	Absent	Absent	Absent	Absent	Absent	Absent	Absent	Absent	Present	Absent	Absent	Absent	Absent	Absent	Present	Absent	Absent
M00443	SenX3-RegX3 (phosphate starvation response) two-component regulatory system	Two-component regulatory system	Absent	Absent	Absent	Absent	Absent	Absent	Absent	Absent	Absent	Absent	Absent	Absent	Absent	Absent	Absent	Absent	Present	Absent	Absent	Absent	Absent	Absent	Absent	Absent	Present	Present	Absent	Absent	Absent	Absent	Absent	Absent	Absent	Absent	Absent	Absent	Absent	Absent	Absent	Absent	Absent	Absent	Absent	Present	Absent	Absent	Absent
M00444	PhoQ-PhoP (magnesium transport) two-component regulatory system	Two-component regulatory system	Present	Absent	Absent	Absent	Absent	Absent	Absent	Absent	Absent	Absent	Absent	Absent	Absent	Absent	Absent	Absent	Absent	Absent	Present	Absent	Absent	Absent	Present	Absent	Absent	Absent	Absent	Absent	Present	Absent	Absent	Absent	Absent	Present	Absent	Present	Absent	Absent	Absent	Present	Present	Absent	Present	Absent	Absent	Absent	Present
M00445	EnvZ-OmpR (osmotic stress response) two-component regulatory system	Two-component regulatory system	Present	Absent	Absent	Absent	Absent	Present	Absent	Absent	Absent	Absent	Absent	Absent	Absent	Present	Absent	Absent	Absent	Present	Present	Present	Present	Absent	Present	Absent	Absent	Absent	Absent	Absent	Absent	Absent	Present	Absent	Present	Present	Absent	Present	Absent	Absent	Absent	Present	Absent	Absent	Absent	Absent	Present	Absent	Absent
M00446	RstB-RstA two-component regulatory system	Two-component regulatory system	Absent	Absent	Absent	Absent	Absent	Absent	Absent	Absent	Absent	Absent	Absent	Absent	Absent	Absent	Absent	Absent	Absent	Absent	Present	Absent	Absent	Absent	Absent	Present	Absent	Absent	Present	Absent	Absent	Absent	Absent	Absent	Absent	Absent	Absent	Absent	Absent	Absent	Absent	Present	Absent	Absent	Absent	Absent	Absent	Absent	Absent
M00447	CpxA-CpxR (envelope stress response) two-component regulatory system	Two-component regulatory system	Absent	Absent	Absent	Absent	Absent	Absent	Absent	Absent	Absent	Absent	Absent	Absent	Absent	Absent	Absent	Absent	Absent	Absent	Absent	Absent	Absent	Absent	Absent	Absent	Absent	Absent	Absent	Absent	Absent	Absent	Absent	Absent	Absent	Absent	Absent	Present	Absent	Absent	Absent	Absent	Absent	Absent	Present	Absent	Absent	Absent	Absent
M00448	CssS-CssR (secretion stress response) two-component regulatory system	Two-component regulatory system	Absent	Absent	Absent	Absent	Absent	Absent	Absent	Absent	Absent	Absent	Absent	Absent	Absent	Absent	Absent	Absent	Absent	Absent	Absent	Absent	Absent	Absent	Absent	Absent	Absent	Absent	Absent	Absent	Absent	Absent	Absent	Absent	Absent	Absent	Absent	Absent	Absent	Absent	Absent	Absent	Absent	Absent	Absent	Absent	Absent	Absent	Absent
M00449	CreC-CreB (phosphate regulation) two-component regulatory system	Two-component regulatory system	Absent	Absent	Absent	Absent	Absent	Absent	Absent	Absent	Absent	Absent	Absent	Absent	Absent	Absent	Absent	Absent	Absent	Absent	Present	Absent	Absent	Absent	Absent	Absent	Absent	Absent	Absent	Absent	Absent	Absent	Absent	Absent	Absent	Absent	Absent	Absent	Absent	Absent	Absent	Present	Absent	Absent	Absent	Absent	Absent	Absent	Absent
M00450	BaeS-BaeR (envelope stress response) two-component regulatory system	Two-component regulatory system	Absent	Absent	Absent	Absent	Absent	Absent	Absent	Absent	Absent	Absent	Absent	Absent	Absent	Absent	Absent	Absent	Absent	Absent	Present	Absent	Absent	Absent	Absent	Present	Absent	Absent	Absent	Absent	Absent	Absent	Absent	Absent	Absent	Absent	Absent	Present	Absent	Absent	Absent	Absent	Present	Absent	Absent	Absent	Absent	Absent	Absent
M00451	BasS-BasR (antimicrobial peptide resistance) two-component regulatory system	Two-component regulatory system	Absent	Absent	Absent	Absent	Absent	Absent	Absent	Absent	Absent	Absent	Absent	Absent	Absent	Absent	Absent	Absent	Absent	Absent	Absent	Absent	Absent	Absent	Absent	Absent	Absent	Absent	Absent	Absent	Absent	Absent	Absent	Absent	Absent	Absent	Absent	Absent	Absent	Absent	Absent	Absent	Absent	Absent	Absent	Absent	Absent	Absent	Absent
M00452	CusS-CusR (copper tolerance) two-component regulatory system	Two-component regulatory system	Absent	Absent	Absent	Absent	Absent	Absent	Absent	Absent	Absent	Absent	Absent	Absent	Absent	Absent	Absent	Absent	Absent	Absent	Absent	Absent	Absent	Absent	Absent	Absent	Absent	Absent	Absent	Absent	Absent	Absent	Absent	Absent	Absent	Absent	Absent	Absent	Absent	Absent	Absent	Absent	Absent	Absent	Absent	Absent	Absent	Absent	Absent
M00453	QseC-QseB (quorum sensing) two-component regulatory system	Two-component regulatory system	Present	Absent	Absent	Absent	Absent	Absent	Absent	Absent	Absent	Absent	Absent	Absent	Absent	Absent	Absent	Absent	Absent	Absent	Absent	Absent	Absent	Absent	Absent	Absent	Absent	Absent	Absent	Absent	Absent	Absent	Absent	Absent	Absent	Present	Absent	Absent	Absent	Absent	Absent	Absent	Absent	Absent	Absent	Absent	Absent	Absent	Absent
M00454	KdpD-KdpE (potassium transport) two-component regulatory system	Two-component regulatory system	Absent	Present	Present	Absent	Absent	Absent	Absent	Absent	Absent	Absent	Absent	Present	Absent	Absent	Absent	Absent	Present	Absent	Present	Absent	Present	Absent	Present	Absent	Absent	Present	Absent	Present	Absent	Absent	Absent	Absent	Absent	Absent	Absent	Present	Absent	Absent	Absent	Absent	Absent	Absent	Absent	Absent	Absent	Absent	Absent
M00455	TorS-TorR (TMAO respiration) two-component regulatory system	Two-component regulatory system	Absent	Absent	Absent	Absent	Absent	Absent	Absent	Absent	Absent	Absent	Absent	Absent	Absent	Absent	Absent	Absent	Absent	Absent	Absent	Absent	Absent	Absent	Absent	Absent	Absent	Absent	Absent	Absent	Absent	Absent	Absent	Absent	Absent	Absent	Absent	Absent	Absent	Absent	Absent	Absent	Absent	Absent	Absent	Absent	Absent	Absent	Absent
M00456	ArcB-ArcA (anoxic redox control) two-component regulatory system	Two-component regulatory system	Absent	Absent	Absent	Absent	Absent	Absent	Absent	Absent	Absent	Absent	Absent	Absent	Absent	Absent	Absent	Absent	Absent	Absent	Absent	Absent	Absent	Absent	Absent	Absent	Absent	Absent	Absent	Absent	Absent	Absent	Absent	Absent	Absent	Absent	Absent	Absent	Absent	Absent	Absent	Absent	Absent	Absent	Absent	Absent	Absent	Absent	Absent
M00457	TctE-TctD (tricarboxylic acid transport) two-component regulatory system	Two-component regulatory system	Absent	Absent	Absent	Absent	Absent	Absent	Absent	Absent	Absent	Absent	Absent	Absent	Absent	Absent	Absent	Absent	Absent	Absent	Absent	Absent	Absent	Absent	Absent	Absent	Absent	Absent	Absent	Absent	Absent	Absent	Absent	Absent	Absent	Absent	Absent	Absent	Absent	Absent	Absent	Present	Absent	Absent	Absent	Absent	Absent	Absent	Absent
M00458	ResE-ResD (aerobic and anaerobic respiration) two-component regulatory system	Two-component regulatory system	Absent	Absent	Absent	Absent	Absent	Absent	Absent	Absent	Absent	Absent	Absent	Absent	Absent	Absent	Absent	Absent	Absent	Absent	Absent	Absent	Absent	Absent	Absent	Absent	Absent	Absent	Absent	Absent	Absent	Absent	Absent	Absent	Absent	Absent	Absent	Absent	Absent	Absent	Absent	Absent	Absent	Absent	Absent	Absent	Absent	Absent	Absent
M00459	VicK-VicR (cell wall metabolism) two-component regulatory system	Two-component regulatory system	Absent	Absent	Absent	Absent	Absent	Absent	Absent	Absent	Absent	Absent	Present	Absent	Absent	Absent	Absent	Absent	Absent	Absent	Absent	Absent	Absent	Absent	Absent	Absent	Absent	Absent	Absent	Absent	Absent	Absent	Absent	Absent	Absent	Absent	Absent	Absent	Absent	Absent	Absent	Absent	Absent	Absent	Absent	Absent	Absent	Absent	Absent
M00460	MprB-MprA (maintenance of persistent infection) two-component regulatory system	Two-component regulatory system	Absent	Absent	Absent	Absent	Absent	Absent	Absent	Absent	Absent	Absent	Absent	Absent	Present	Absent	Absent	Absent	Present	Absent	Absent	Absent	Absent	Absent	Absent	Absent	Absent	Present	Absent	Present	Absent	Absent	Absent	Absent	Absent	Absent	Absent	Absent	Absent	Absent	Absent	Absent	Absent	Absent	Absent	Present	Absent	Absent	Absent
M00461	MtrB-MtrA (osmotic stress response) two-component regulatory system	Two-component regulatory system	Absent	Absent	Absent	Absent	Absent	Absent	Absent	Absent	Absent	Absent	Absent	Absent	Absent	Absent	Absent	Absent	Present	Absent	Absent	Absent	Absent	Absent	Absent	Absent	Absent	Present	Absent	Absent	Absent	Absent	Absent	Absent	Absent	Absent	Absent	Absent	Absent	Absent	Absent	Absent	Absent	Absent	Absent	Present	Absent	Absent	Absent
M00462	PrrB-PrrA (intracellular multiplication) two-component regulatory system	Two-component regulatory system	Absent	Absent	Absent	Absent	Absent	Absent	Absent	Absent	Absent	Absent	Absent	Absent	Absent	Absent	Absent	Absent	Absent	Absent	Absent	Absent	Absent	Absent	Absent	Absent	Absent	Absent	Absent	Absent	Absent	Absent	Absent	Absent	Absent	Absent	Absent	Absent	Absent	Absent	Absent	Absent	Absent	Absent	Absent	Absent	Absent	Absent	Absent
M00463	TrcS-TrcR two-component regulatory system	Two-component regulatory system	Absent	Absent	Absent	Absent	Absent	Absent	Absent	Absent	Absent	Absent	Absent	Absent	Absent	Absent	Absent	Absent	Absent	Absent	Absent	Absent	Absent	Absent	Absent	Absent	Absent	Absent	Absent	Absent	Absent	Absent	Absent	Absent	Absent	Absent	Absent	Absent	Absent	Absent	Absent	Absent	Absent	Absent	Absent	Absent	Absent	Absent	Absent
M00464	NrsS-NrsR (nickel tolerance) two-component regulatory system	Two-component regulatory system	Absent	Absent	Absent	Absent	Absent	Absent	Absent	Absent	Absent	Absent	Absent	Absent	Absent	Absent	Absent	Absent	Absent	Absent	Absent	Absent	Absent	Absent	Absent	Absent	Absent	Absent	Absent	Absent	Absent	Absent	Absent	Absent	Absent	Absent	Absent	Absent	Absent	Absent	Absent	Absent	Absent	Absent	Absent	Absent	Absent	Absent	Absent
M00465	ManS-ManR (manganese homeostasis) two-component regulatory system	Two-component regulatory system	Absent	Absent	Absent	Absent	Absent	Absent	Absent	Absent	Absent	Absent	Absent	Absent	Absent	Absent	Absent	Absent	Absent	Absent	Absent	Absent	Absent	Absent	Absent	Absent	Absent	Absent	Absent	Absent	Absent	Absent	Absent	Absent	Absent	Absent	Absent	Absent	Absent	Absent	Absent	Absent	Absent	Absent	Absent	Absent	Absent	Absent	Absent
M00466	NblS-NblR (photosynthesis) two-component regulatory system	Two-component regulatory system	Absent	Absent	Absent	Absent	Absent	Absent	Absent	Absent	Absent	Absent	Absent	Absent	Absent	Absent	Absent	Absent	Absent	Absent	Absent	Absent	Absent	Absent	Absent	Absent	Absent	Absent	Absent	Absent	Absent	Absent	Absent	Absent	Absent	Absent	Absent	Absent	Absent	Absent	Absent	Absent	Absent	Absent	Absent	Absent	Absent	Absent	Absent
M00467	SasA-RpaAB (circadian timing mediating) two-component regulatory system	Two-component regulatory system	Absent	Absent	Absent	Absent	Absent	Absent	Absent	Absent	Absent	Absent	Absent	Absent	Absent	Absent	Absent	Absent	Absent	Absent	Absent	Absent	Absent	Absent	Absent	Absent	Absent	Absent	Absent	Absent	Absent	Absent	Absent	Absent	Absent	Absent	Absent	Absent	Absent	Absent	Absent	Absent	Absent	Absent	Absent	Absent	Absent	Absent	Absent
M00468	SaeS-SaeR (staphylococcal virulence regulation) two-component regulatory system	Two-component regulatory system	Absent	Absent	Absent	Absent	Absent	Absent	Absent	Absent	Absent	Absent	Absent	Absent	Absent	Absent	Absent	Absent	Absent	Absent	Absent	Absent	Absent	Absent	Absent	Absent	Absent	Absent	Absent	Absent	Absent	Absent	Absent	Absent	Absent	Absent	Absent	Absent	Absent	Absent	Absent	Absent	Absent	Absent	Absent	Absent	Absent	Absent	Absent
[truncated: 316 more rows]
[truncated: 68 more columns]

## Sheet: KEGGModuleStepHit
Module.step	Module	KO.id	Module.Category	bin.1.Module.step.presence	bin.10.Module.step.presence	bin.101.Module.step.presence	bin.103.Module.step.presence	bin.104.Module.step.presence	bin.105.Module.step.presence	bin.106.Module.step.presence	bin.107.Module.step.presence	bin.108.Module.step.presence	bin.11.Module.step.presence	bin.110.Module.step.presence	bin.113.Module.step.presence	bin.115.Module.step.presence	bin.117.Module.step.presence	bin.118.Module.step.presence	bin.119.Module.step.presence	bin.12.Module.step.presence	bin.121.Module.step.presence	bin.124.Module.step.presence	bin.128.Module.step.presence	bin.129.Module.step.presence	bin.13.Module.step.presence	bin.130.Module.step.presence	bin.131.Module.step.presence	bin.132.Module.step.presence	bin.133.Module.step.presence	bin.140.Module.step.presence	bin.141.Module.step.presence	bin.145.Module.step.presence	bin.150.Module.step.presence	bin.153.Module.step.presence	bin.154.Module.step.presence	bin.158.Module.step.presence	bin.163.Module.step.presence	bin.164.Module.step.presence	bin.165.Module.step.presence	bin.167.Module.step.presence	bin.17.Module.step.presence	bin.170.Module.step.presence	bin.173.Module.step.presence	bin.174.Module.step.presence	bin.175.Module.step.presence	bin.176.Module.step.presence	bin.177.Module.step.presence	bin.180.Module.step.presence	bin.181.Module.step.presence
[truncated: 2,235 more rows]
[truncated: 69 more columns]

[truncated: 2 more sheets: dbCAN2Hit, MEROPSHit]
