# Supplementary material for: Salt flat microbial diversity and dynamics across salinity gradient
Source: Sci Rep. 2022 Jul 4;12:11293. doi: 10.1038/s41598-022-15347-8 (PMC9253026; doi:10.1038/s41598-022-15347-8)
Supplement: Supplementary file 2 — Supplementary Tables. [file 41598_2022_15347_MOESM2_ESM.zip › Supplementary_Tables_revised/Supplementary_Table_8.xlsx]

## Sheet: Sheet1
Supplementary Table 8. Fst calculation between sites
gene	locus_num	genome	site1	site2
NODE_41638_length_7426_cov_59.203636_4	1	bin201	1	8
NODE_41638_length_7426_cov_59.203636_5	1	bin201	1	8
NODE_41638_length_7426_cov_59.203636_6	1	bin201	1	8
NODE_41638_length_7426_cov_59.203636_7	1	bin201	1	8
NODE_41638_length_7426_cov_59.203636_8	1	bin201	1	8
NODE_64005_length_5693_cov_62.709294_3	2	bin201	1	8
NODE_64005_length_5693_cov_62.709294_4	2	bin201	1	8
NODE_64005_length_5693_cov_62.709294_5	2	bin201	1	8
NODE_64005_length_5693_cov_62.709294_6	2	bin201	1	8
NODE_64005_length_5693_cov_62.709294_7	2	bin201	1	8
NODE_21522_length_11398_cov_249.637221_5	1	bin85	1	3
NODE_21522_length_11398_cov_249.637221_6	1	bin85	1	3
NODE_21522_length_11398_cov_249.637221_7	1	bin85	1	3
NODE_21522_length_11398_cov_249.637221_8	1	bin85	1	3
NODE_21522_length_11398_cov_249.637221_10	1	bin85	1	3
NODE_2380_length_44506_cov_38.384738_22	1	bin146	1	8
NODE_2380_length_44506_cov_38.384738_23	1	bin146	1	8
NODE_2380_length_44506_cov_38.384738_28	1	bin146	1	8
NODE_2380_length_44506_cov_38.384738_29	1	bin146	1	8
NODE_2380_length_44506_cov_38.384738_32	1	bin146	1	8
NODE_14_length_43790_cov_23.740792_21	1	bin219	3	8
NODE_14_length_43790_cov_23.740792_22	1	bin219	3	8
NODE_14_length_43790_cov_23.740792_29	1	bin219	3	8
NODE_14_length_43790_cov_23.740792_30	1	bin219	3	8
NODE_14_length_43790_cov_23.740792_36	1	bin219	3	8
NODE_10242_length_18419_cov_113.557831_10	1	bin20	1	3
NODE_10242_length_18419_cov_113.557831_12	1	bin20	1	3
NODE_10242_length_18419_cov_113.557831_13	1	bin20	1	3
NODE_10242_length_18419_cov_113.557831_14	1	bin20	1	3
NODE_10242_length_18419_cov_113.557831_15	1	bin20	1	3
NODE_12800_length_16008_cov_109.232934_16	2	bin20	1	3
NODE_12800_length_16008_cov_109.232934_17	2	bin20	1	3
NODE_12800_length_16008_cov_109.232934_18	2	bin20	1	3
NODE_12800_length_16008_cov_109.232934_19	2	bin20	1	3
NODE_12800_length_16008_cov_109.232934_20	2	bin20	1	3
NODE_17345_length_13128_cov_126.225732_2	3	bin20	1	3
NODE_17345_length_13128_cov_126.225732_3	3	bin20	1	3
NODE_17345_length_13128_cov_126.225732_4	3	bin20	1	3
NODE_17345_length_13128_cov_126.225732_5	3	bin20	1	3
NODE_17345_length_13128_cov_126.225732_6	3	bin20	1	3
NODE_17345_length_13128_cov_126.225732_7	3	bin20	1	3
NODE_17345_length_13128_cov_126.225732_8	3	bin20	1	3
NODE_21999_length_11240_cov_83.091104_2	4	bin20	1	3
NODE_21999_length_11240_cov_83.091104_3	4	bin20	1	3
NODE_21999_length_11240_cov_83.091104_6	4	bin20	1	3
NODE_21999_length_11240_cov_83.091104_7	4	bin20	1	3
NODE_21999_length_11240_cov_83.091104_9	4	bin20	1	3
NODE_21999_length_11240_cov_83.091104_10	4	bin20	1	3
NODE_31890_length_8810_cov_104.700286_4	5	bin20	1	3
NODE_31890_length_8810_cov_104.700286_5	5	bin20	1	3
NODE_31890_length_8810_cov_104.700286_6	5	bin20	1	3
NODE_31890_length_8810_cov_104.700286_7	5	bin20	1	3
NODE_31890_length_8810_cov_104.700286_8	5	bin20	1	3
NODE_31890_length_8810_cov_104.700286_9	5	bin20	1	3
NODE_3559_length_35262_cov_107.961769_3	6	bin20	1	3
NODE_3559_length_35262_cov_107.961769_4	6	bin20	1	3
NODE_3559_length_35262_cov_107.961769_5	6	bin20	1	3
NODE_3559_length_35262_cov_107.961769_6	6	bin20	1	3
NODE_3559_length_35262_cov_107.961769_7	6	bin20	1	3
NODE_3559_length_35262_cov_107.961769_8	6	bin20	1	3
NODE_5150_length_28235_cov_215.725692_1	1	bin5	1	8
NODE_5150_length_28235_cov_215.725692_2	1	bin5	1	8
NODE_5150_length_28235_cov_215.725692_3	1	bin5	1	8
NODE_5150_length_28235_cov_215.725692_4	1	bin5	1	8
NODE_5150_length_28235_cov_215.725692_5	1	bin5	1	8
NODE_5150_length_28235_cov_215.725692_12	1	bin5	1	8
NODE_5150_length_28235_cov_215.725692_13	1	bin5	1	8
NODE_5150_length_28235_cov_215.725692_14	1	bin5	1	8
NODE_21593_length_11375_cov_83.249470_5	1	bin166	1	3
NODE_21593_length_11375_cov_83.249470_7	1	bin166	1	3
NODE_21593_length_11375_cov_83.249470_8	1	bin166	1	3
NODE_21593_length_11375_cov_83.249470_9	1	bin166	1	3
NODE_21593_length_11375_cov_83.249470_11	1	bin166	1	3
NODE_5927_length_26010_cov_85.108380_13	2	bin166	1	3
NODE_5927_length_26010_cov_85.108380_14	2	bin166	1	3
NODE_5927_length_26010_cov_85.108380_15	2	bin166	1	3
NODE_5927_length_26010_cov_85.108380_16	2	bin166	1	3
NODE_5927_length_26010_cov_85.108380_17	2	bin166	1	3
NODE_6069_length_25704_cov_71.806932_3	3	bin166	1	3
NODE_6069_length_25704_cov_71.806932_5	3	bin166	1	3
NODE_6069_length_25704_cov_71.806932_6	3	bin166	1	3
NODE_6069_length_25704_cov_71.806932_10	3	bin166	1	3
NODE_6069_length_25704_cov_71.806932_12	3	bin166	1	3
NODE_6069_length_25704_cov_71.806932_14	3	bin166	1	3
NODE_6069_length_25704_cov_71.806932_15	3	bin166	1	3
NODE_6069_length_25704_cov_71.806932_17	3	bin166	1	3
NODE_7083_length_23333_cov_177.949695_20	1	bin178	1	8
NODE_7083_length_23333_cov_177.949695_22	1	bin178	1	8
NODE_7083_length_23333_cov_177.949695_23	1	bin178	1	8
NODE_7083_length_23333_cov_177.949695_24	1	bin178	1	8
NODE_7083_length_23333_cov_177.949695_26	1	bin178	1	8
NODE_17345_length_13128_cov_126.225732_2	7	bin20	3	8
NODE_17345_length_13128_cov_126.225732_3	7	bin20	3	8
NODE_17345_length_13128_cov_126.225732_4	7	bin20	3	8
NODE_17345_length_13128_cov_126.225732_5	7	bin20	3	8
NODE_17345_length_13128_cov_126.225732_6	7	bin20	3	8
NODE_17345_length_13128_cov_126.225732_7	7	bin20	3	8
NODE_17345_length_13128_cov_126.225732_8	7	bin20	3	8
NODE_17345_length_13128_cov_126.225732_10	7	bin20	3	8
NODE_17345_length_13128_cov_126.225732_11	7	bin20	3	8
NODE_25209_length_10280_cov_120.515306_2	8	bin20	3	8
NODE_25209_length_10280_cov_120.515306_3	8	bin20	3	8
NODE_25209_length_10280_cov_120.515306_4	8	bin20	3	8
NODE_25209_length_10280_cov_120.515306_5	8	bin20	3	8
NODE_25209_length_10280_cov_120.515306_6	8	bin20	3	8
NODE_31890_length_8810_cov_104.700286_3	9	bin20	3	8
NODE_31890_length_8810_cov_104.700286_5	9	bin20	3	8
NODE_31890_length_8810_cov_104.700286_6	9	bin20	3	8
NODE_31890_length_8810_cov_104.700286_7	9	bin20	3	8
NODE_31890_length_8810_cov_104.700286_8	9	bin20	3	8
NODE_31890_length_8810_cov_104.700286_9	9	bin20	3	8
NODE_3645_length_34750_cov_130.248537_2	10	bin20	3	8
NODE_3645_length_34750_cov_130.248537_3	10	bin20	3	8
NODE_3645_length_34750_cov_130.248537_4	10	bin20	3	8
NODE_3645_length_34750_cov_130.248537_5	10	bin20	3	8
NODE_3645_length_34750_cov_130.248537_6	10	bin20	3	8
NODE_13404_length_15537_cov_122.665741_2	11	bin20	1	8
NODE_13404_length_15537_cov_122.665741_3	11	bin20	1	8
NODE_13404_length_15537_cov_122.665741_5	11	bin20	1	8
NODE_13404_length_15537_cov_122.665741_7	11	bin20	1	8
NODE_13404_length_15537_cov_122.665741_8	11	bin20	1	8
NODE_5634_length_26767_cov_103.870545_2	12	bin20	1	8
NODE_5634_length_26767_cov_103.870545_3	12	bin20	1	8
NODE_5634_length_26767_cov_103.870545_4	12	bin20	1	8
NODE_5634_length_26767_cov_103.870545_5	12	bin20	1	8
NODE_5634_length_26767_cov_103.870545_6	12	bin20	1	8
NODE_5634_length_26767_cov_103.870545_7	12	bin20	1	8
NODE_96417_length_4464_cov_111.848945_2	13	bin20	1	8
NODE_96417_length_4464_cov_111.848945_3	13	bin20	1	8
NODE_96417_length_4464_cov_111.848945_4	13	bin20	1	8
NODE_96417_length_4464_cov_111.848945_5	13	bin20	1	8
NODE_96417_length_4464_cov_111.848945_6	13	bin20	1	8
NODE_982_length_68678_cov_110.885549_18	14	bin20	1	8
NODE_982_length_68678_cov_110.885549_19	14	bin20	1	8
NODE_982_length_68678_cov_110.885549_20	14	bin20	1	8
NODE_982_length_68678_cov_110.885549_21	14	bin20	1	8
NODE_982_length_68678_cov_110.885549_26	14	bin20	1	8
NODE_8442_length_20861_cov_171.196338_13	2	bin178	3	8
NODE_8442_length_20861_cov_171.196338_14	2	bin178	3	8
NODE_8442_length_20861_cov_171.196338_15	2	bin178	3	8
NODE_8442_length_20861_cov_171.196338_16	2	bin178	3	8
NODE_8442_length_20861_cov_171.196338_17	2	bin178	3	8
NODE_5150_length_28235_cov_215.725692_1	2	bin5	1	3
NODE_5150_length_28235_cov_215.725692_2	2	bin5	1	3
NODE_5150_length_28235_cov_215.725692_3	2	bin5	1	3
NODE_5150_length_28235_cov_215.725692_4	2	bin5	1	3
NODE_5150_length_28235_cov_215.725692_5	2	bin5	1	3
NODE_1829_length_50710_cov_4418.035495_3	1	bin194	14	17
NODE_1829_length_50710_cov_4418.035495_4	1	bin194	14	17
NODE_1829_length_50710_cov_4418.035495_8	1	bin194	14	17
NODE_1829_length_50710_cov_4418.035495_9	1	bin194	14	17
NODE_1829_length_50710_cov_4418.035495_10	1	bin194	14	17
NODE_1829_length_50710_cov_4418.035495_11	1	bin194	14	17
NODE_1829_length_50710_cov_4418.035495_12	1	bin194	14	17
NODE_1829_length_50710_cov_4418.035495_13	1	bin194	14	17
NODE_1829_length_50710_cov_4418.035495_14	1	bin194	14	17
NODE_1829_length_50710_cov_4418.035495_15	1	bin194	14	17
NODE_1829_length_50710_cov_4418.035495_16	1	bin194	14	17
NODE_1829_length_50710_cov_4418.035495_17	1	bin194	14	17
NODE_298_length_119507_cov_75.763378_43	1	bin176	13	14
NODE_298_length_119507_cov_75.763378_45	1	bin176	13	14
NODE_298_length_119507_cov_75.763378_46	1	bin176	13	14
NODE_298_length_119507_cov_75.763378_62	1	bin176	13	14
NODE_298_length_119507_cov_75.763378_63	1	bin176	13	14
NODE_4365_length_31374_cov_233.413391_9	1	bin140	13	17
NODE_4365_length_31374_cov_233.413391_10	1	bin140	13	17
NODE_4365_length_31374_cov_233.413391_12	1	bin140	13	17
NODE_4365_length_31374_cov_233.413391_13	1	bin140	13	17
NODE_4365_length_31374_cov_233.413391_14	1	bin140	13	17
NODE_4365_length_31374_cov_233.413391_21	1	bin140	13	17
NODE_474_length_96418_cov_22.502672_2	1	bin217	13	14
NODE_474_length_96418_cov_22.502672_4	1	bin217	13	14
NODE_474_length_96418_cov_22.502672_26	1	bin217	13	14
NODE_474_length_96418_cov_22.502672_60	1	bin217	13	14
NODE_474_length_96418_cov_22.502672_61	1	bin217	13	14
NODE_179_length_153649_cov_177.960194_108	1	bin198	17	18
NODE_179_length_153649_cov_177.960194_112	1	bin198	17	18
NODE_179_length_153649_cov_177.960194_113	1	bin198	17	18
NODE_179_length_153649_cov_177.960194_114	1	bin198	17	18
NODE_179_length_153649_cov_177.960194_116	1	bin198	17	18
NODE_179_length_153649_cov_177.960194_117	1	bin198	17	18
NODE_325_length_115519_cov_166.371718_96	2	bin198	17	18
NODE_325_length_115519_cov_166.371718_97	2	bin198	17	18
NODE_325_length_115519_cov_166.371718_98	2	bin198	17	18
NODE_325_length_115519_cov_166.371718_99	2	bin198	17	18
NODE_325_length_115519_cov_166.371718_100	2	bin198	17	18
NODE_325_length_115519_cov_166.371718_101	2	bin198	17	18
NODE_325_length_115519_cov_166.371718_102	2	bin198	17	18
NODE_2446_length_43882_cov_1311.230155_1	1	bin65	13	14
NODE_2446_length_43882_cov_1311.230155_2	1	bin65	13	14
NODE_2446_length_43882_cov_1311.230155_5	1	bin65	13	14
NODE_2446_length_43882_cov_1311.230155_7	1	bin65	13	14
NODE_2446_length_43882_cov_1311.230155_9	1	bin65	13	14
NODE_468_length_97432_cov_1497.834509_32	2	bin65	13	14
NODE_468_length_97432_cov_1497.834509_33	2	bin65	13	14
NODE_468_length_97432_cov_1497.834509_34	2	bin65	13	14
NODE_468_length_97432_cov_1497.834509_35	2	bin65	13	14
NODE_468_length_97432_cov_1497.834509_36	2	bin65	13	14
NODE_468_length_97432_cov_1497.834509_37	2	bin65	13	14
NODE_468_length_97432_cov_1497.834509_57	3	bin65	13	14
NODE_468_length_97432_cov_1497.834509_58	3	bin65	13	14
NODE_468_length_97432_cov_1497.834509_60	3	bin65	13	14
NODE_468_length_97432_cov_1497.834509_61	3	bin65	13	14
NODE_468_length_97432_cov_1497.834509_63	3	bin65	13	14
NODE_468_length_97432_cov_1497.834509_65	3	bin65	13	14
NODE_151_length_162743_cov_684.389666_58	1	bin228	17	18
NODE_151_length_162743_cov_684.389666_77	1	bin228	17	18
NODE_151_length_162743_cov_684.389666_85	1	bin228	17	18
NODE_151_length_162743_cov_684.389666_95	1	bin228	17	18
NODE_151_length_162743_cov_684.389666_106	1	bin228	17	18
NODE_151_length_162743_cov_684.389666_107	1	bin228	17	18
NODE_198_length_148440_cov_764.473815_17	2	bin228	17	18
NODE_198_length_148440_cov_764.473815_18	2	bin228	17	18
NODE_198_length_148440_cov_764.473815_19	2	bin228	17	18
NODE_198_length_148440_cov_764.473815_65	2	bin228	17	18
NODE_198_length_148440_cov_764.473815_112	2	bin228	17	18
NODE_217_length_139889_cov_874.548887_19	3	bin228	17	18
NODE_217_length_139889_cov_874.548887_32	3	bin228	17	18
NODE_217_length_139889_cov_874.548887_33	3	bin228	17	18
NODE_217_length_139889_cov_874.548887_41	3	bin228	17	18
NODE_217_length_139889_cov_874.548887_51	3	bin228	17	18
NODE_217_length_139889_cov_874.548887_52	3	bin228	17	18
NODE_217_length_139889_cov_874.548887_63	3	bin228	17	18
NODE_217_length_139889_cov_874.548887_69	3	bin228	17	18
NODE_277_length_123623_cov_850.894075_29	4	bin228	17	18
NODE_277_length_123623_cov_850.894075_49	4	bin228	17	18
NODE_277_length_123623_cov_850.894075_50	4	bin228	17	18
NODE_277_length_123623_cov_850.894075_58	4	bin228	17	18
NODE_277_length_123623_cov_850.894075_79	4	bin228	17	18
NODE_333_length_114670_cov_809.223889_21	5	bin228	17	18
NODE_333_length_114670_cov_809.223889_23	5	bin228	17	18
NODE_333_length_114670_cov_809.223889_26	5	bin228	17	18
NODE_333_length_114670_cov_809.223889_34	5	bin228	17	18
NODE_333_length_114670_cov_809.223889_37	5	bin228	17	18
NODE_442_length_99688_cov_693.980519_34	6	bin228	17	18
NODE_442_length_99688_cov_693.980519_45	6	bin228	17	18
NODE_442_length_99688_cov_693.980519_53	6	bin228	17	18
NODE_442_length_99688_cov_693.980519_81	6	bin228	17	18
NODE_442_length_99688_cov_693.980519_82	6	bin228	17	18
NODE_442_length_99688_cov_693.980519_85	6	bin228	17	18
NODE_461_length_97973_cov_678.646061_37	7	bin228	17	18
NODE_461_length_97973_cov_678.646061_52	7	bin228	17	18
NODE_461_length_97973_cov_678.646061_62	7	bin228	17	18
NODE_461_length_97973_cov_678.646061_64	7	bin228	17	18
NODE_461_length_97973_cov_678.646061_71	7	bin228	17	18
NODE_461_length_97973_cov_678.646061_74	7	bin228	17	18
NODE_69_length_228746_cov_723.733741_126	8	bin228	17	18
NODE_69_length_228746_cov_723.733741_131	8	bin228	17	18
NODE_69_length_228746_cov_723.733741_140	8	bin228	17	18
NODE_69_length_228746_cov_723.733741_146	8	bin228	17	18
NODE_69_length_228746_cov_723.733741_178	8	bin228	17	18
NODE_97_length_194029_cov_1003.289817_21	9	bin228	17	18
NODE_97_length_194029_cov_1003.289817_22	9	bin228	17	18
NODE_97_length_194029_cov_1003.289817_58	9	bin228	17	18
NODE_97_length_194029_cov_1003.289817_80	9	bin228	17	18
NODE_97_length_194029_cov_1003.289817_87	9	bin228	17	18
NODE_97_length_194029_cov_1003.289817_117	9	bin228	17	18
NODE_97_length_194029_cov_1003.289817_171	9	bin228	17	18
NODE_338_length_114212_cov_253.742127_19	1	bin229	17	18
NODE_338_length_114212_cov_253.742127_35	1	bin229	17	18
NODE_338_length_114212_cov_253.742127_37	1	bin229	17	18
NODE_338_length_114212_cov_253.742127_45	1	bin229	17	18
NODE_338_length_114212_cov_253.742127_50	1	bin229	17	18
NODE_338_length_114212_cov_253.742127_74	1	bin229	17	18
NODE_338_length_114212_cov_253.742127_82	1	bin229	17	18
NODE_338_length_114212_cov_253.742127_91	1	bin229	17	18
NODE_338_length_114212_cov_253.742127_98	1	bin229	17	18
NODE_4365_length_31374_cov_233.413391_9	2	bin140	14	17
NODE_4365_length_31374_cov_233.413391_12	2	bin140	14	17
NODE_4365_length_31374_cov_233.413391_13	2	bin140	14	17
NODE_4365_length_31374_cov_233.413391_14	2	bin140	14	17
NODE_4365_length_31374_cov_233.413391_18	2	bin140	14	17
NODE_4365_length_31374_cov_233.413391_21	2	bin140	14	17
NODE_672_length_81844_cov_217.780337_35	3	bin140	14	17
NODE_672_length_81844_cov_217.780337_36	3	bin140	14	17
NODE_672_length_81844_cov_217.780337_48	3	bin140	14	17
NODE_672_length_81844_cov_217.780337_49	3	bin140	14	17
NODE_672_length_81844_cov_217.780337_50	3	bin140	14	17
NODE_672_length_81844_cov_217.780337_51	3	bin140	14	17
NODE_182_length_153114_cov_51.365617_2	1	bin158	17	18
NODE_182_length_153114_cov_51.365617_4	1	bin158	17	18
NODE_182_length_153114_cov_51.365617_10	1	bin158	17	18
NODE_182_length_153114_cov_51.365617_18	1	bin158	17	18
NODE_182_length_153114_cov_51.365617_22	1	bin158	17	18
NODE_182_length_153114_cov_51.365617_23	1	bin158	17	18
NODE_182_length_153114_cov_51.365617_24	1	bin158	17	18
NODE_182_length_153114_cov_51.365617_46	2	bin158	17	18
NODE_182_length_153114_cov_51.365617_50	2	bin158	17	18
NODE_182_length_153114_cov_51.365617_56	2	bin158	17	18
NODE_182_length_153114_cov_51.365617_57	2	bin158	17	18
NODE_182_length_153114_cov_51.365617_59	2	bin158	17	18
NODE_182_length_153114_cov_51.365617_72	2	bin158	17	18
NODE_182_length_153114_cov_51.365617_73	2	bin158	17	18
NODE_182_length_153114_cov_51.365617_74	2	bin158	17	18
NODE_182_length_153114_cov_51.365617_76	2	bin158	17	18
NODE_182_length_153114_cov_51.365617_83	2	bin158	17	18
NODE_182_length_153114_cov_51.365617_102	2	bin158	17	18
NODE_3202_length_37562_cov_49.831098_4	3	bin158	17	18
NODE_3202_length_37562_cov_49.831098_5	3	bin158	17	18
NODE_3202_length_37562_cov_49.831098_7	3	bin158	17	18
NODE_3202_length_37562_cov_49.831098_11	3	bin158	17	18
NODE_3202_length_37562_cov_49.831098_12	3	bin158	17	18
NODE_3202_length_37562_cov_49.831098_13	3	bin158	17	18
NODE_3202_length_37562_cov_49.831098_17	3	bin158	17	18
NODE_3202_length_37562_cov_49.831098_21	3	bin158	17	18
NODE_5256_length_27875_cov_53.655176_8	4	bin158	17	18
NODE_5256_length_27875_cov_53.655176_9	4	bin158	17	18
NODE_5256_length_27875_cov_53.655176_10	4	bin158	17	18
NODE_5256_length_27875_cov_53.655176_11	4	bin158	17	18
NODE_5256_length_27875_cov_53.655176_15	4	bin158	17	18
NODE_10912_length_17707_cov_276.531951_11	1	bin59	14	17
NODE_10912_length_17707_cov_276.531951_12	1	bin59	14	17
NODE_10912_length_17707_cov_276.531951_13	1	bin59	14	17
NODE_10912_length_17707_cov_276.531951_14	1	bin59	14	17
NODE_10912_length_17707_cov_276.531951_15	1	bin59	14	17
NODE_1435_length_57092_cov_246.600733_24	2	bin59	14	17
NODE_1435_length_57092_cov_246.600733_25	2	bin59	14	17
NODE_1435_length_57092_cov_246.600733_26	2	bin59	14	17
NODE_1435_length_57092_cov_246.600733_27	2	bin59	14	17
NODE_1435_length_57092_cov_246.600733_28	2	bin59	14	17
NODE_188_length_150446_cov_245.463778_2	3	bin59	14	17
NODE_188_length_150446_cov_245.463778_4	3	bin59	14	17
NODE_188_length_150446_cov_245.463778_5	3	bin59	14	17
NODE_188_length_150446_cov_245.463778_6	3	bin59	14	17
NODE_188_length_150446_cov_245.463778_7	3	bin59	14	17
NODE_188_length_150446_cov_245.463778_8	3	bin59	14	17
NODE_188_length_150446_cov_245.463778_9	3	bin59	14	17
NODE_3141_length_38011_cov_276.975234_1	4	bin59	14	17
NODE_3141_length_38011_cov_276.975234_2	4	bin59	14	17
NODE_3141_length_38011_cov_276.975234_3	4	bin59	14	17
NODE_3141_length_38011_cov_276.975234_4	4	bin59	14	17
NODE_3141_length_38011_cov_276.975234_6	4	bin59	14	17
NODE_3141_length_38011_cov_276.975234_7	4	bin59	14	17
NODE_3141_length_38011_cov_276.975234_8	4	bin59	14	17
NODE_3141_length_38011_cov_276.975234_9	4	bin59	14	17
NODE_3141_length_38011_cov_276.975234_10	4	bin59	14	17
NODE_3141_length_38011_cov_276.975234_11	4	bin59	14	17
NODE_3542_length_35364_cov_289.457079_26	5	bin59	14	17
NODE_3542_length_35364_cov_289.457079_27	5	bin59	14	17
NODE_3542_length_35364_cov_289.457079_28	5	bin59	14	17
NODE_3542_length_35364_cov_289.457079_29	5	bin59	14	17
NODE_3542_length_35364_cov_289.457079_30	5	bin59	14	17
NODE_3542_length_35364_cov_289.457079_34	5	bin59	14	17
NODE_506_length_93852_cov_259.959434_73	6	bin59	14	17
NODE_506_length_93852_cov_259.959434_74	6	bin59	14	17
NODE_506_length_93852_cov_259.959434_77	6	bin59	14	17
NODE_506_length_93852_cov_259.959434_78	6	bin59	14	17
NODE_506_length_93852_cov_259.959434_79	6	bin59	14	17
NODE_506_length_93852_cov_259.959434_80	6	bin59	14	17
NODE_530_length_91516_cov_226.624124_62	7	bin59	14	17
NODE_530_length_91516_cov_226.624124_63	7	bin59	14	17
NODE_530_length_91516_cov_226.624124_66	7	bin59	14	17
NODE_530_length_91516_cov_226.624124_67	7	bin59	14	17
NODE_530_length_91516_cov_226.624124_68	7	bin59	14	17
NODE_530_length_91516_cov_226.624124_69	7	bin59	14	17
NODE_530_length_91516_cov_226.624124_72	7	bin59	14	17
NODE_530_length_91516_cov_226.624124_73	7	bin59	14	17
NODE_5465_length_27297_cov_302.637875_9	8	bin59	14	17
NODE_5465_length_27297_cov_302.637875_10	8	bin59	14	17
NODE_5465_length_27297_cov_302.637875_11	8	bin59	14	17
NODE_5465_length_27297_cov_302.637875_12	8	bin59	14	17
NODE_5465_length_27297_cov_302.637875_13	8	bin59	14	17
NODE_5465_length_27297_cov_302.637875_17	8	bin59	14	17
NODE_6109_length_25602_cov_181.346773_3	9	bin59	14	17
NODE_6109_length_25602_cov_181.346773_7	9	bin59	14	17
NODE_6109_length_25602_cov_181.346773_8	9	bin59	14	17
NODE_6109_length_25602_cov_181.346773_9	9	bin59	14	17
NODE_6109_length_25602_cov_181.346773_11	9	bin59	14	17
NODE_6109_length_25602_cov_181.346773_13	9	bin59	14	17
NODE_6109_length_25602_cov_181.346773_15	9	bin59	14	17
NODE_6355_length_24973_cov_246.744763_15	10	bin59	14	17
NODE_6355_length_24973_cov_246.744763_16	10	bin59	14	17
NODE_6355_length_24973_cov_246.744763_18	10	bin59	14	17
NODE_6355_length_24973_cov_246.744763_21	10	bin59	14	17
NODE_6355_length_24973_cov_246.744763_23	10	bin59	14	17
NODE_6355_length_24973_cov_246.744763_24	10	bin59	14	17
NODE_771_length_77208_cov_244.081656_44	11	bin59	14	17
NODE_771_length_77208_cov_244.081656_47	11	bin59	14	17
NODE_771_length_77208_cov_244.081656_48	11	bin59	14	17
NODE_771_length_77208_cov_244.081656_50	11	bin59	14	17
NODE_771_length_77208_cov_244.081656_51	11	bin59	14	17
NODE_955_length_69864_cov_270.309616_56	12	bin59	14	17
NODE_955_length_69864_cov_270.309616_58	12	bin59	14	17
NODE_955_length_69864_cov_270.309616_59	12	bin59	14	17
NODE_955_length_69864_cov_270.309616_61	12	bin59	14	17
NODE_955_length_69864_cov_270.309616_63	12	bin59	14	17
NODE_2504_length_43386_cov_156.442385_19	1	bin223	13	14
NODE_2504_length_43386_cov_156.442385_22	1	bin223	13	14
NODE_2504_length_43386_cov_156.442385_23	1	bin223	13	14
NODE_2504_length_43386_cov_156.442385_25	1	bin223	13	14
NODE_2504_length_43386_cov_156.442385_27	1	bin223	13	14
NODE_1475_length_56493_cov_36.131011_12	1	bin79	14	18
NODE_1475_length_56493_cov_36.131011_15	1	bin79	14	18
NODE_1475_length_56493_cov_36.131011_24	1	bin79	14	18
NODE_1475_length_56493_cov_36.131011_25	1	bin79	14	18
NODE_1475_length_56493_cov_36.131011_33	1	bin79	14	18
NODE_1475_length_56493_cov_36.131011_53	1	bin79	14	18
NODE_508_length_93552_cov_38.825374_34	2	bin79	14	18
NODE_508_length_93552_cov_38.825374_37	2	bin79	14	18
NODE_508_length_93552_cov_38.825374_46	2	bin79	14	18
NODE_508_length_93552_cov_38.825374_51	2	bin79	14	18
NODE_508_length_93552_cov_38.825374_61	2	bin79	14	18
NODE_2221_length_45913_cov_223.673950_14	4	bin140	13	14
NODE_2221_length_45913_cov_223.673950_19	4	bin140	13	14
NODE_2221_length_45913_cov_223.673950_20	4	bin140	13	14
NODE_2221_length_45913_cov_223.673950_21	4	bin140	13	14
NODE_2221_length_45913_cov_223.673950_22	4	bin140	13	14
NODE_2221_length_45913_cov_223.673950_23	4	bin140	13	14
NODE_2221_length_45913_cov_223.673950_25	4	bin140	13	14
NODE_303_length_118503_cov_233.151434_10	5	bin140	13	14
NODE_303_length_118503_cov_233.151434_11	5	bin140	13	14
NODE_303_length_118503_cov_233.151434_12	5	bin140	13	14
NODE_303_length_118503_cov_233.151434_15	5	bin140	13	14
NODE_303_length_118503_cov_233.151434_16	5	bin140	13	14
NODE_3769_length_34181_cov_237.029626_3	6	bin140	13	14
NODE_3769_length_34181_cov_237.029626_4	6	bin140	13	14
NODE_3769_length_34181_cov_237.029626_5	6	bin140	13	14
NODE_3769_length_34181_cov_237.029626_6	6	bin140	13	14
NODE_3769_length_34181_cov_237.029626_7	6	bin140	13	14
NODE_37_length_312374_cov_238.758462_5	7	bin140	13	14
NODE_37_length_312374_cov_238.758462_8	7	bin140	13	14
NODE_37_length_312374_cov_238.758462_9	7	bin140	13	14
NODE_37_length_312374_cov_238.758462_10	7	bin140	13	14
NODE_37_length_312374_cov_238.758462_12	7	bin140	13	14
NODE_37_length_312374_cov_238.758462_13	7	bin140	13	14
NODE_37_length_312374_cov_238.758462_135	8	bin140	13	14
NODE_37_length_312374_cov_238.758462_136	8	bin140	13	14
NODE_37_length_312374_cov_238.758462_140	8	bin140	13	14
NODE_37_length_312374_cov_238.758462_141	8	bin140	13	14
NODE_37_length_312374_cov_238.758462_143	8	bin140	13	14
NODE_84_length_209481_cov_234.513480_50	9	bin140	13	14
NODE_84_length_209481_cov_234.513480_53	9	bin140	13	14
NODE_84_length_209481_cov_234.513480_57	9	bin140	13	14
NODE_84_length_209481_cov_234.513480_59	9	bin140	13	14
NODE_84_length_209481_cov_234.513480_63	9	bin140	13	14
