# Supplementary material for: Salt flat microbial diversity and dynamics across salinity gradient
Source: Sci Rep. 2022 Jul 4;12:11293. doi: 10.1038/s41598-022-15347-8 (PMC9253026; doi:10.1038/s41598-022-15347-8)
Supplement: Supplementary file 2 — Supplementary Tables. [file 41598_2022_15347_MOESM2_ESM.zip › Supplementary_Tables_revised/Supplementary_Table_3.xlsx]

## Sheet: Sheet1
Supplementary Table 3. Whole genome metagenome generated read stat
S.Name	Location	Raw_read	Trimmed_read	Percentage reads
s1	Inside_sabkha	105513674	105484104	99.972
s3	Inside_sabkha	103878223	103848341	99.9712
s8	Inside_sabkha	110742822	110714788	99.9747
s12	Inside_sabkha	102305368	102283300	99.9784	Edge
s13	Outside_sabkha	95716958	95695884	99.978
s14	Outside_sabkha	93638079	93618617	99.9792
s17	Outside_sabkha	100610150	100584476	99.9745
s18	Outside_sabkha	118350330	118322634	99.9766
	Total	830755604	830552144	99.9755
