# Supplementary material for: Salt flat microbial diversity and dynamics across salinity gradient
Source: Sci Rep. 2022 Jul 4;12:11293. doi: 10.1038/s41598-022-15347-8 (PMC9253026; doi:10.1038/s41598-022-15347-8)
Supplement: Supplementary file 2 — Supplementary Tables. [file 41598_2022_15347_MOESM2_ESM.zip › Supplementary_Tables_revised/Supplementary_Table_2.xlsx]

## Sheet: Sheet1
Supplementary Table 2. Sabkha soil conductivity, salinity, pH and TDS measurements
Sample	Location	Classification	Conduct Conductivity (milliS/cm)	Salinity (PPT)	pH	T.D.S (mgl/I)
Sample1	Inner	Inside sabkha	42.1	30.2	7.46	26944
Sample2	Inner	Inside sabkha	17.56	11.6	8.06	11238.4
Sample3	Inner	Inside sabkha	40.4	29	8.1	25856
Sample4	Inner	Inside sabkha	219.3	285.6	7.58	140352
Sample5	Inner	Inside sabkha	150.7	130	7.56	96448
Sample6	Inner	Inside sabkha	214	249.2	7.08	136960
Sample7	Edge	Inside sabkha	3.88	2.3	8.17	2483.2
Sample8	Edge	Inside sabkha	4.08	2.41	8.56	2611.2
Sample9	Edge	Inside sabkha	3.06	1.78	8.31	1939.2
Sample10	Edge	Inside sabkha	33.3	23.4	9.4	21312
Sample11	Edge	Inside sabkha	16.92	11.14	8.74	10828.8
Sample12	Edge	Inside sabkha	14.69	9.56	8.73	9401.6
Sample13	Outer	Outside_sabkha	22.5	15.37	7.76	14272
Sample14	Outer	Outside_sabkha	23	15.74	7.97	14720
Sample15	Outer	Outside_sabkha	28	19.46	8.21	17920
Sample16	Outer	Outside_sabkha	47.5	34.9	8.59	30400
Sample17	Outer	Outside_sabkha	47	34.6	8.17	30080
Sample18	Outer	Outside_sabkha	46.4	34.3	8.06	29696
